# Supplementary material for: Nascent liver proteome reveals enzymes and transcription regulators under physiological and alcohol exposure conditions
Source: Nat Commun. 2025 Aug 26;16:7945. doi: 10.1038/s41467-025-63212-9 (PMC12381119; doi:10.1038/s41467-025-63212-9)
Supplement: Supplementary file 3 — Supplementary Data 1 [file 41467_2025_63212_MOESM3_ESM.xlsx]

## Sheet: Sample list
Raw_Data_ID	LLH_1	LLH_2	LLH_3	LLH_4	LLH_5	LLH_6	LLH_9	LLH_10
AlkK	-	+	+	+	+	+	+	+
AlkK Release time(hr)	0hr	0hr	0hr	0hr	0hr	0hr	24hr	40hr
PylT_K		+
PylT_A			+
PylT_S				+
PylT_M					+
PylT_KASM	+					+	+	+

## Sheet: Total
Protein IDs	Majority protein IDs	Peptide counts (all)	Peptide counts (razor+unique)	Peptide counts (unique)	Fasta headers	Number of proteins	Peptides	Razor + unique peptides	Unique peptides	Peptides 1_1	Peptides 1_2	Peptides 1_3	Peptides 10_1	Peptides 10_2	Peptides 10_3	Peptides 2_1	Peptides 2_2	Peptides 2_3	Peptides 3_1	Peptides 3_2	Peptides 3_3	Peptides 4_1	Peptides 4_2	Peptides 4_3	Peptides 5_1	Peptides 5_2	Peptides 5_3	Peptides 6_1	Peptides 6_2	Peptides 6_3	Peptides 7_1	Peptides 7_2	Peptides 7_3	Peptides 8_1	Peptides 8_2	Peptides 8_3	Peptides 9_1	Peptides 9_2	Peptides 9_3	Razor + unique peptides 1_1	Razor + unique peptides 1_2	Razor + unique peptides 1_3	Razor + unique peptides 10_1	Razor + unique peptides 10_2	Razor + unique peptides 10_3	Razor + unique peptides 2_1	Razor + unique peptides 2_2	Razor + unique peptides 2_3	Razor + unique peptides 3_1
CON__A2A5Y0	CON__A2A5Y0	18	3	2		1	18	3	2	0	0	0	0	0	0	0	0	0	0	0	0	0	0	0	16	16	14	1	0	1	1	0	0	4	6	3	0	0	0	0	0	0	0	0	0	0	0	0	0
CON__A2I7N0;CON__A2I7N1;CON__Q9TTE1	CON__A2I7N0;CON__A2I7N1;CON__Q9TTE1	5;4;3	5;4;3	5;4;3	;;	3	5	5	5	0	0	0	0	1	0	0	0	0	0	0	0	0	0	0	0	0	0	3	2	0	3	2	0	0	0	0	0	0	0	0	0	0	0	1	0	0	0	0	0
CON__A2I7N3;CON__REFSEQ:XP_001252647	CON__A2I7N3;CON__REFSEQ:XP_001252647	5;4	5;4	5;4	;	2	5	5	5	0	0	0	0	0	0	0	0	0	0	0	0	0	0	0	0	0	0	2	3	3	2	3	1	0	0	0	0	0	0	0	0	0	0	0	0	0	0	0	0
sp|Q6E0U4|DMKN_HUMAN;CON__A3EZ82	sp|Q6E0U4|DMKN_HUMAN;CON__A3EZ82	1;1	1;1	1;1	sp|Q6E0U4|DMKN_HUMAN Dermokine OS=Homo sapiens OX=9606 GN=DMKN PE=1 SV=3;	2	1	1	1	0	1	0	0	0	0	0	0	0	0	0	0	0	0	0	1	0	0	0	0	0	0	0	0	0	0	0	0	0	0	0	1	0	0	0	0	0	0	0	0
CON__ENSEMBL:ENSBTAP00000014147	CON__ENSEMBL:ENSBTAP00000014147	1	1	1		1	1	1	1	0	0	0	1	1	0	0	0	0	0	0	0	0	0	0	1	0	0	0	0	0	1	1	0	0	0	0	0	0	0	0	0	0	1	1	0	0	0	0	0
CON__Q3MHN5;CON__ENSEMBL:ENSBTAP00000018229	CON__Q3MHN5;CON__ENSEMBL:ENSBTAP00000018229	1;1	1;1	1;1	;	2	1	1	1	0	1	0	1	0	0	0	0	0	0	0	0	0	0	0	0	0	0	1	1	1	1	1	0	0	0	0	1	1	0	0	1	0	1	0	0	0	0	0	0
CON__ENSEMBL:ENSBTAP00000018574	CON__ENSEMBL:ENSBTAP00000018574	2	2	2		1	2	2	2	0	0	0	1	0	0	0	0	0	0	0	0	0	0	0	0	0	0	0	1	1	2	2	1	0	0	0	1	0	0	0	0	0	1	0	0	0	0	0	0
CON__ENSEMBL:ENSBTAP00000024146;sp|P20742|PZP_HUMAN;sp|P01023|A2MG_HUMAN	CON__ENSEMBL:ENSBTAP00000024146	22;2;1	22;2;1	22;2;1		3	22	22	22	1	2	1	7	6	4	3	1	1	2	4	1	5	3	4	10	10	7	15	14	15	10	13	8	2	1	1	6	6	6	1	2	1	7	6	4	3	1	1	2
CON__ENSEMBL:ENSBTAP00000024466;CON__ENSEMBL:ENSBTAP00000024462	CON__ENSEMBL:ENSBTAP00000024466;CON__ENSEMBL:ENSBTAP00000024462	3;3	3;3	3;3	;	2	3	3	3	0	0	0	1	0	0	0	0	0	0	0	0	0	0	0	1	0	0	0	1	0	1	2	0	0	0	0	0	0	0	0	0	0	1	0	0	0	0	0	0
CON__ENSEMBL:ENSBTAP00000037665	CON__ENSEMBL:ENSBTAP00000037665	3	3	3		1	3	3	3	0	0	0	0	0	0	0	0	0	0	0	0	0	0	0	0	1	0	2	2	1	1	1	0	0	0	0	0	0	0	0	0	0	0	0	0	0	0	0	0
CON__ENSEMBL:ENSP00000377550;sp|P13646|K1C13_HUMAN	CON__ENSEMBL:ENSP00000377550;sp|P13646|K1C13_HUMAN	13;13	4;4	0;0	;sp|P13646|K1C13_HUMAN Keratin, type I cytoskeletal 13 OS=Homo sapiens OX=9606 GN=KRT13 PE=1 SV=4	2	13	4	0	2	2	2	4	3	4	2	2	2	3	3	2	4	3	2	4	4	4	7	3	6	8	6	5	4	3	3	6	7	8	0	0	0	0	0	0	0	0	0	0
CON__O43790;sp|O43790|KRT86_HUMAN;sp|A6NCN2|KR87P_HUMAN	CON__O43790;sp|O43790|KRT86_HUMAN	29;29;14	13;13;6	4;4;1	;sp|O43790|KRT86_HUMAN Keratin, type II cuticular Hb6 OS=Homo sapiens OX=9606 GN=KRT86 PE=1 SV=1	3	29	13	4	0	0	1	0	0	0	0	0	0	0	0	0	0	0	0	24	22	20	0	0	0	2	0	0	10	10	5	0	0	0	0	0	0	0	0	0	0	0	0	0
sp|O76009|KT33A_HUMAN;CON__O76009	sp|O76009|KT33A_HUMAN;CON__O76009	24;24	7;7	0;0	sp|O76009|KT33A_HUMAN Keratin, type I cuticular Ha3-I OS=Homo sapiens OX=9606 GN=KRT33A PE=1 SV=2;	2	24	7	0	1	1	0	0	0	0	0	0	0	0	0	0	0	0	0	21	23	20	0	0	0	1	1	0	13	11	6	0	0	0	0	0	0	0	0	0	0	0	0	0
sp|O76013|KRT36_HUMAN;CON__O76013	sp|O76013|KRT36_HUMAN;CON__O76013	7;7	1;1	1;1	sp|O76013|KRT36_HUMAN Keratin, type I cuticular Ha6 OS=Homo sapiens OX=9606 GN=KRT36 PE=1 SV=1;	2	7	1	1	0	0	0	0	0	0	0	0	0	0	0	0	0	0	0	5	5	5	1	0	1	1	0	0	2	3	1	0	0	0	0	0	0	0	0	0	0	0	0	0
sp|O76015|KRT38_HUMAN;CON__O76015;sp|O76014|KRT37_HUMAN;CON__O76014	sp|O76015|KRT38_HUMAN;CON__O76015;sp|O76014|KRT37_HUMAN;CON__O76014	5;5;3;3	2;2;1;1	2;2;1;1	sp|O76015|KRT38_HUMAN Keratin, type I cuticular Ha8 OS=Homo sapiens OX=9606 GN=KRT38 PE=1 SV=3;;sp|O76014|KRT37_HUMAN Keratin, type I cuticular Ha7 OS=Homo sapiens OX=9606 GN=KRT37 PE=1 SV=3;	4	5	2	2	0	0	0	0	0	0	0	0	0	0	0	0	0	0	0	4	3	4	1	0	1	1	0	0	2	3	0	0	0	0	0	0	0	0	0	0	0	0	0	0
sp|O95678|K2C75_HUMAN;CON__O95678	sp|O95678|K2C75_HUMAN;CON__O95678	15;15	1;1	1;1	sp|O95678|K2C75_HUMAN Keratin, type II cytoskeletal 75 OS=Homo sapiens OX=9606 GN=KRT75 PE=1 SV=2;	2	15	1	1	7	9	9	9	8	4	9	9	8	10	7	6	8	9	8	9	10	9	9	10	8	10	9	10	9	7	6	9	9	10	0	1	1	0	0	0	0	0	0	0
CON__P00761	CON__P00761	2	2	2		1	2	2	2	0	0	0	0	0	0	0	0	0	0	0	0	0	1	0	1	0	0	0	0	0	0	0	0	0	0	0	0	0	0	0	0	0	0	0	0	0	0	0	0
CON__P01966	CON__P01966	2	1	1		1	2	1	1	0	0	0	1	0	0	0	0	0	0	0	0	0	0	0	1	1	0	1	1	1	1	2	1	0	0	0	1	1	0	0	0	0	1	0	0	0	0	0	0
sp|P02533|K1C14_HUMAN;CON__P02533;CON__Q6IFX2;CON__Q61782	sp|P02533|K1C14_HUMAN;CON__P02533	38;38;14;5	33;33;13;5	17;17;5;1	sp|P02533|K1C14_HUMAN Keratin, type I cytoskeletal 14 OS=Homo sapiens OX=9606 GN=KRT14 PE=1 SV=4;	4	38	33	17	19	17	16	17	17	8	16	18	11	18	21	16	17	21	14	20	20	19	24	24	18	24	24	18	22	18	15	23	21	18	15	13	15	15	15	7	14	17	10	15
CON__P02535-1	CON__P02535-1	17	4	3		1	17	4	3	4	4	2	7	6	6	4	7	4	5	5	3	6	7	3	6	6	6	8	8	7	11	11	11	4	4	4	8	8	8	0	0	0	0	0	0	0	0	0	0
CON__P02538;sp|P02538|K2C6A_HUMAN;CON__Q8VED5	CON__P02538;sp|P02538|K2C6A_HUMAN	37;37;10	4;4;1	2;2;0	;sp|P02538|K2C6A_HUMAN Keratin, type II cytoskeletal 6A OS=Homo sapiens OX=9606 GN=KRT6A PE=1 SV=3	3	37	4	2	15	15	15	18	16	11	17	19	16	19	16	16	20	18	19	18	18	17	25	25	20	25	24	22	19	18	15	18	20	19	2	2	2	2	1	1	2	3	2	2
CON__P02662	CON__P02662	9	9	9		1	9	9	9	4	4	4	7	8	5	3	2	1	3	3	3	5	4	4	6	4	7	6	5	6	5	6	7	4	5	3	5	7	4	4	4	4	7	8	5	3	2	1	3
CON__P02663	CON__P02663	6	6	6		1	6	6	6	2	1	2	4	5	2	0	1	2	1	2	2	3	3	1	4	4	3	4	5	5	5	4	3	2	2	2	2	2	2	2	1	2	4	5	2	0	1	2	1
CON__P02666	CON__P02666	3	3	3		1	3	3	3	1	2	1	2	1	3	2	2	1	2	3	2	2	2	3	3	1	2	0	1	0	2	2	2	3	1	2	2	2	2	1	2	1	2	1	3	2	2	1	2
CON__P02668	CON__P02668	4	4	4		1	4	4	4	0	1	1	3	1	3	1	0	1	2	2	1	2	3	2	3	3	3	4	3	2	3	3	2	3	3	1	3	3	3	0	1	1	3	1	3	1	0	1	2
CON__P02754	CON__P02754	10	10	10		1	10	10	10	2	2	1	6	7	3	1	1	2	2	2	1	3	3	4	6	4	3	2	3	3	4	5	4	3	2	3	2	3	3	2	2	1	6	7	3	1	1	2	2
sp|P02768|ALBU_HUMAN;CON__P02768-1	sp|P02768|ALBU_HUMAN;CON__P02768-1	8;8	5;5	5;5	sp|P02768|ALBU_HUMAN Albumin OS=Homo sapiens OX=9606 GN=ALB PE=1 SV=2;	2	8	5	5	3	2	3	3	3	3	3	3	2	4	4	4	2	3	3	2	3	2	3	3	3	5	5	3	2	3	3	3	3	2	0	0	0	0	0	0	0	1	0	2
CON__P02769	CON__P02769	81	81	78		1	81	81	78	20	20	19	35	35	16	18	13	13	19	17	15	26	29	23	24	24	17	40	43	37	72	71	70	30	25	23	32	36	27	20	20	19	35	35	16	18	13	13	19
CON__P04259	CON__P04259	38	1	0		1	38	1	0	15	16	14	19	18	11	18	18	16	19	15	18	18	18	19	20	19	17	26	27	20	28	24	23	19	18	13	19	21	20	0	0	0	1	1	0	1	1	1	1
CON__P07744	CON__P07744	9	1	0		1	9	1	0	5	5	6	5	5	3	5	6	5	6	5	5	6	5	6	6	6	6	7	6	5	6	6	7	6	5	4	6	6	6	0	0	0	0	0	0	0	0	0	0
CON__P08727;sp|P08727|K1C19_HUMAN;CON__P05784	CON__P08727;sp|P08727|K1C19_HUMAN	6;6;2	2;2;1	1;1;0	;sp|P08727|K1C19_HUMAN Keratin, type I cytoskeletal 19 OS=Homo sapiens OX=9606 GN=KRT19 PE=1 SV=4	3	6	2	1	1	1	2	2	2	2	1	0	0	2	2	2	2	2	1	2	2	2	3	3	3	3	3	2	3	1	2	2	2	3	0	0	0	0	0	0	0	0	0	0
sp|P08729|K2C7_HUMAN;CON__Q3KNV1;CON__P08729	sp|P08729|K2C7_HUMAN;CON__Q3KNV1;CON__P08729	7;7;7	2;2;2	1;1;1	sp|P08729|K2C7_HUMAN Keratin, type II cytoskeletal 7 OS=Homo sapiens OX=9606 GN=KRT7 PE=1 SV=5;;	3	7	2	1	2	2	3	2	2	2	2	3	3	3	2	2	3	2	3	4	4	5	3	3	3	3	2	2	4	3	1	3	3	3	0	0	0	0	0	0	0	0	0	0
sp|P08779|K1C16_HUMAN;CON__P08779;CON__Q9Z2K1;CON__Q3ZAW8;CON__Q9D312;sp|Q8N1A0|KT222_HUMAN;CON__Q8N1A0	sp|P08779|K1C16_HUMAN;CON__P08779	30;30;11;11;4;1;1	15;15;3;3;0;0;0	15;15;3;3;0;0;0	sp|P08779|K1C16_HUMAN Keratin, type I cytoskeletal 16 OS=Homo sapiens OX=9606 GN=KRT16 PE=1 SV=4;	7	30	15	15	12	11	10	13	10	6	12	13	8	12	15	12	12	14	7	15	13	13	19	17	11	19	16	13	17	12	9	13	16	13	4	3	4	5	3	2	5	7	4	5
CON__P12763;sp|P02765|FETUA_HUMAN	CON__P12763	10;1	10;1	10;1		2	10	10	10	2	1	1	4	2	2	1	1	1	2	2	2	2	3	2	5	4	4	7	7	6	5	5	5	2	2	1	4	4	1	2	1	1	4	2	2	1	1	1	2
sp|P13645|K1C10_HUMAN;CON__P13645;sp|Q7Z3Y7|K1C28_HUMAN;CON__Q7Z3Y7;CON__Q148H6;sp|Q2M2I5|K1C24_HUMAN;CON__Q2M2I5;sp|Q7Z3Z0|K1C25_HUMAN;CON__Q7Z3Z0;sp|Q7Z3Y8|K1C27_HUMAN;CON__Q7Z3Y8;sp|Q7Z3Y9|K1C26_HUMAN;CON__Q7Z3Y9;sp|Q99456|K1C12_HUMAN;CON__Q99456	sp|P13645|K1C10_HUMAN;CON__P13645	51;51;5;5;4;3;3;2;2;2;2;1;1;1;1	51;51;5;5;4;3;3;2;2;2;2;1;1;1;1	35;35;2;2;1;0;0;1;1;1;1;0;0;0;0	sp|P13645|K1C10_HUMAN Keratin, type I cytoskeletal 10 OS=Homo sapiens OX=9606 GN=KRT10 PE=1 SV=6;	15	51	51	35	26	25	20	29	29	24	24	26	21	26	27	21	30	31	24	31	29	29	36	33	29	41	38	33	27	27	22	31	30	30	26	25	20	29	29	24	24	26	21	26
CON__P13646-1	CON__P13646-1	13	2	2		1	13	2	2	2	1	2	3	2	3	1	1	1	3	3	2	3	3	2	4	4	3	6	4	5	7	7	5	5	3	4	7	8	9	0	0	0	0	0	0	0	0	0	1
sp|P13647|K2C5_HUMAN;CON__P13647;sp|P05787|K2C8_HUMAN;CON__P05787;sp|P14136|GFAP_HUMAN;CON__H-INV:HIT000292931	sp|P13647|K2C5_HUMAN;CON__P13647	40;40;6;6;1;1	31;31;1;1;1;1	6;6;0;0;0;0	sp|P13647|K2C5_HUMAN Keratin, type II cytoskeletal 5 OS=Homo sapiens OX=9606 GN=KRT5 PE=1 SV=3;	6	40	31	6	22	19	22	22	18	11	20	17	13	24	25	23	17	19	18	23	23	19	26	28	23	29	28	27	17	19	12	26	27	23	17	14	16	16	13	7	15	11	8	18
CON__P15497	CON__P15497	2	2	2		1	2	2	2	0	0	0	0	0	0	0	0	0	0	0	0	0	0	0	0	0	0	0	0	0	2	2	0	0	0	0	0	0	0	0	0	0	0	0	0	0	0	0	0
sp|P19012|K1C15_HUMAN;CON__P19012	sp|P19012|K1C15_HUMAN;CON__P19012	12;12	4;4	3;3	sp|P19012|K1C15_HUMAN Keratin, type I cytoskeletal 15 OS=Homo sapiens OX=9606 GN=KRT15 PE=1 SV=3;	2	12	4	3	3	3	3	4	4	4	3	2	2	4	4	3	4	3	2	3	3	4	8	7	7	5	4	4	3	3	3	4	5	5	0	0	0	0	0	0	0	0	0	0
sp|P19013|K2C4_HUMAN;CON__P19013	sp|P19013|K2C4_HUMAN;CON__P19013	7;7	4;4	3;3	sp|P19013|K2C4_HUMAN Keratin, type II cytoskeletal 4 OS=Homo sapiens OX=9606 GN=KRT4 PE=1 SV=5;	2	7	4	3	1	1	1	1	1	1	0	0	0	1	2	2	1	0	1	0	0	1	2	3	2	5	5	4	3	3	2	5	4	4	0	0	0	0	0	0	0	0	0	0
CON__P34955	CON__P34955	6	6	6		1	6	6	6	1	1	1	4	3	2	3	0	1	2	2	2	3	4	4	4	4	3	5	4	5	4	3	4	2	1	1	4	3	2	1	1	1	4	3	2	3	0	1	2
CON__P35908;CON__REFSEQ:XP_932229;CON__Q9H552	CON__P35908	55;1;1	55;1;1	1;0;0		3	55	55	1	32	32	30	30	27	22	26	28	27	30	30	28	34	28	25	35	34	33	31	35	31	42	43	34	33	29	27	32	32	33	32	32	30	30	27	22	26	28	27	30
sp|P35908|K22E_HUMAN;CON__P35908v2	sp|P35908|K22E_HUMAN;CON__P35908v2	55;55	1;1	1;1	sp|P35908|K22E_HUMAN Keratin, type II cytoskeletal 2 epidermal OS=Homo sapiens OX=9606 GN=KRT2 PE=1 SV=2;	2	55	1	1	32	32	29	30	27	22	26	28	26	30	30	28	34	28	25	35	34	33	31	35	31	42	43	34	33	29	27	32	32	33	1	1	0	1	1	1	1	1	0	1
CON__P41361;sp|P01008|ANT3_HUMAN	CON__P41361	4;1	4;1	4;1		2	4	4	4	0	0	0	1	1	0	0	0	0	0	0	0	0	1	0	1	0	0	2	2	1	4	3	3	0	0	0	3	2	0	0	0	0	1	1	0	0	0	0	0
sp|P78386|KRT85_HUMAN;CON__P78386;sp|Q9NSB4|KRT82_HUMAN;CON__Q9NSB4	sp|P78386|KRT85_HUMAN;CON__P78386	30;30;4;4	29;29;4;4	12;12;0;0	sp|P78386|KRT85_HUMAN Keratin, type II cuticular Hb5 OS=Homo sapiens OX=9606 GN=KRT85 PE=1 SV=1;	4	30	29	12	0	0	1	0	0	0	0	0	0	0	0	0	0	0	0	26	21	21	0	0	0	2	0	0	15	10	5	0	0	0	0	0	1	0	0	0	0	0	0	0
CON__Q04695;sp|Q04695|K1C17_HUMAN;CON__Q9QWL7	CON__Q04695;sp|Q04695|K1C17_HUMAN;CON__Q9QWL7	24;24;18	12;12;7	10;10;6	;sp|Q04695|K1C17_HUMAN Keratin, type I cytoskeletal 17 OS=Homo sapiens OX=9606 GN=KRT17 PE=1 SV=2;	3	24	12	10	6	4	7	4	5	4	5	5	4	7	8	6	6	8	5	12	10	8	16	16	15	13	14	12	9	9	6	10	10	8	2	1	1	1	1	1	0	2	2	3
CON__Q29443;CON__Q0IIK2	CON__Q29443;CON__Q0IIK2	23;23	23;23	21;21	;	2	23	23	21	4	6	4	8	11	1	3	2	2	4	6	2	4	7	4	9	10	6	18	15	13	14	14	10	4	1	0	9	7	6	4	6	4	8	11	1	3	2	2	4
sp|Q14525|KT33B_HUMAN;CON__Q14525	sp|Q14525|KT33B_HUMAN;CON__Q14525	18;18	2;2	2;2	sp|Q14525|KT33B_HUMAN Keratin, type I cuticular Ha3-II OS=Homo sapiens OX=9606 GN=KRT33B PE=1 SV=3;	2	18	2	2	1	1	0	0	0	0	0	0	0	0	0	0	0	0	0	14	14	14	1	0	1	2	1	0	10	8	6	0	0	0	0	0	0	0	0	0	0	0	0	0
CON__Q14533;sp|Q14533|KRT81_HUMAN	CON__Q14533;sp|Q14533|KRT81_HUMAN	27;24	3;2	1;1	;sp|Q14533|KRT81_HUMAN Keratin, type II cuticular Hb1 OS=Homo sapiens OX=9606 GN=KRT81 PE=1 SV=3	2	27	3	1	0	0	1	0	0	0	0	0	0	0	0	0	0	0	0	23	20	17	0	0	0	2	0	0	8	8	5	0	0	0	0	0	0	0	0	0	0	0	0	0
sp|Q15323|K1H1_HUMAN;CON__Q9UE12;CON__Q15323	sp|Q15323|K1H1_HUMAN;CON__Q9UE12;CON__Q15323	25;25;25	24;24;24	2;2;2	sp|Q15323|K1H1_HUMAN Keratin, type I cuticular Ha1 OS=Homo sapiens OX=9606 GN=KRT31 PE=1 SV=3;;	3	25	24	2	2	1	0	0	0	0	0	0	0	0	0	0	0	0	0	22	23	20	1	0	1	2	1	0	17	14	10	0	0	0	2	1	0	0	0	0	0	0	0	0
CON__Q1RMK2	CON__Q1RMK2	2	2	2		1	2	2	2	0	0	0	0	1	0	0	0	0	0	0	0	0	0	0	1	1	1	1	1	0	1	2	0	0	0	0	1	0	0	0	0	0	0	1	0	0	0	0	0
CON__Q1RMN8	CON__Q1RMN8	1	1	1		1	1	1	1	0	0	0	1	1	0	0	0	0	0	0	0	1	1	1	1	1	1	1	1	1	1	1	1	1	1	0	1	1	1	0	0	0	1	1	0	0	0	0	0
sp|P07996|TSP1_HUMAN;CON__Q28194	sp|P07996|TSP1_HUMAN;CON__Q28194	4;4	4;4	4;4	sp|P07996|TSP1_HUMAN Thrombospondin-1 OS=Homo sapiens OX=9606 GN=THBS1 PE=1 SV=2;	2	4	4	4	0	0	0	0	0	0	0	0	0	0	0	0	0	0	0	0	0	0	3	1	2	2	2	2	0	0	0	1	0	0	0	0	0	0	0	0	0	0	0	0
CON__Q2KJF1	CON__Q2KJF1	3	3	3		1	3	3	3	0	1	0	0	1	0	1	0	0	0	0	0	0	1	0	0	0	0	1	1	2	1	2	1	1	1	0	0	1	0	0	1	0	0	1	0	1	0	0	0
CON__Q2UVX4	CON__Q2UVX4	7	7	7		1	7	7	7	0	0	0	0	1	0	0	0	0	0	0	0	0	0	0	0	0	0	6	5	6	4	3	3	0	0	0	0	0	0	0	0	0	0	1	0	0	0	0	0
CON__Q3KUS7	CON__Q3KUS7	2	2	2		1	2	2	2	0	0	0	0	0	0	0	0	0	0	0	0	0	0	0	0	0	0	0	1	1	0	1	2	0	0	0	0	0	0	0	0	0	0	0	0	0	0	0	0
sp|Q3LI72|KR195_HUMAN;CON__Q3LI72	sp|Q3LI72|KR195_HUMAN;CON__Q3LI72	1;1	1;1	1;1	sp|Q3LI72|KR195_HUMAN Keratin-associated protein 19-5 OS=Homo sapiens OX=9606 GN=KRTAP19-5 PE=1 SV=1;	2	1	1	1	0	0	0	0	0	0	0	0	0	0	0	0	0	0	0	1	1	0	0	0	0	0	0	0	0	0	0	0	0	0	0	0	0	0	0	0	0	0	0	0
sp|Q3SY84|K2C71_HUMAN;CON__Q3SY84	sp|Q3SY84|K2C71_HUMAN;CON__Q3SY84	5;5	3;3	1;1	sp|Q3SY84|K2C71_HUMAN Keratin, type II cytoskeletal 71 OS=Homo sapiens OX=9606 GN=KRT71 PE=1 SV=3;	2	5	3	1	2	2	2	1	2	1	2	1	1	2	2	2	2	1	2	2	2	3	4	3	3	2	2	2	1	2	1	2	2	2	1	1	1	0	1	0	1	0	0	1
CON__Q3SZH5	CON__Q3SZH5	4	4	4		1	4	4	4	0	0	0	0	0	0	0	0	0	0	0	0	0	0	0	0	0	0	3	3	1	2	1	0	0	0	0	0	0	0	0	0	0	0	0	0	0	0	0	0
CON__Q3SZR3	CON__Q3SZR3	3	3	3		1	3	3	3	0	0	0	0	0	0	0	0	0	0	0	0	0	0	0	1	1	1	1	1	2	3	1	1	0	0	0	0	1	1	0	0	0	0	0	0	0	0	0	0
CON__Q3T052	CON__Q3T052	1	1	1		1	1	1	1	0	0	0	0	0	0	0	0	0	0	0	0	0	0	0	0	0	0	0	0	0	0	1	0	0	0	0	0	0	0	0	0	0	0	0	0	0	0	0	0
CON__Q3TTY5	CON__Q3TTY5	18	7	7		1	18	7	7	6	6	6	4	5	4	5	6	6	5	6	5	7	5	5	7	7	7	6	7	5	11	11	9	4	5	4	8	6	10	0	0	0	0	0	0	0	0	0	0
CON__Q3Y5Z3	CON__Q3Y5Z3	1	1	1		1	1	1	1	0	0	0	0	0	0	0	0	0	0	0	0	0	0	0	0	0	0	1	1	1	1	1	1	0	0	0	0	0	0	0	0	0	0	0	0	0	0	0	0
CON__Q3ZBD7	CON__Q3ZBD7	6	1	1		1	6	1	1	1	1	2	0	1	0	0	0	0	0	0	0	2	0	0	2	4	3	4	4	3	2	2	2	0	0	0	3	2	3	0	0	0	0	0	0	0	0	0	0
CON__Q3ZBS7;sp|P04004|VTNC_HUMAN	CON__Q3ZBS7	3;1	3;1	3;1		2	3	3	3	0	0	0	0	1	0	0	0	0	0	0	0	0	0	0	1	0	0	1	2	3	2	2	2	0	0	0	2	2	0	0	0	0	0	1	0	0	0	0	0
CON__Q497I4	CON__Q497I4	10	1	1		1	10	1	1	1	1	0	0	0	0	0	0	0	0	0	0	0	0	0	7	7	6	1	0	1	2	1	0	2	3	2	0	0	0	0	0	0	0	0	0	0	0	0	0
sp|Q5D862|FILA2_HUMAN;CON__Q5D862	sp|Q5D862|FILA2_HUMAN;CON__Q5D862	3;3	3;3	3;3	sp|Q5D862|FILA2_HUMAN Filaggrin-2 OS=Homo sapiens OX=9606 GN=FLG2 PE=1 SV=1;	2	3	3	3	2	1	1	0	0	1	0	1	0	1	1	1	1	1	1	1	2	1	2	2	1	2	2	0	1	1	1	1	1	1	2	1	1	0	0	1	0	1	0	1
sp|Q5XKE5|K2C79_HUMAN;CON__Q5XKE5	sp|Q5XKE5|K2C79_HUMAN;CON__Q5XKE5	11;11	1;1	1;1	sp|Q5XKE5|K2C79_HUMAN Keratin, type II cytoskeletal 79 OS=Homo sapiens OX=9606 GN=KRT79 PE=1 SV=2;	2	11	1	1	8	8	9	8	8	5	8	8	6	8	7	7	8	7	7	9	9	9	9	10	8	9	8	8	9	7	6	8	9	8	0	0	0	0	0	0	0	0	0	0
CON__Q61726	CON__Q61726	21	11	11		1	21	11	11	0	0	1	0	0	0	0	0	0	0	0	0	0	0	0	17	15	14	0	0	0	2	0	0	2	0	1	0	0	0	0	0	0	0	0	0	0	0	0	0
sp|Q9NSB2|KRT84_HUMAN;CON__Q9NSB2;CON__Q6ISB0	sp|Q9NSB2|KRT84_HUMAN;CON__Q9NSB2;CON__Q6ISB0	16;16;16	9;9;9	9;9;9	sp|Q9NSB2|KRT84_HUMAN Keratin, type II cuticular Hb4 OS=Homo sapiens OX=9606 GN=KRT84 PE=1 SV=2;;	3	16	9	9	2	2	3	2	2	2	2	3	3	3	2	2	3	2	3	10	12	12	3	3	2	3	2	3	6	4	2	2	3	3	0	0	0	0	0	0	0	0	0	0
CON__Q6KB66-1;sp|Q6KB66|K2C80_HUMAN;CON__Q0VBK2	CON__Q6KB66-1;sp|Q6KB66|K2C80_HUMAN	6;6;2	6;6;2	6;6;2	;sp|Q6KB66|K2C80_HUMAN Keratin, type II cytoskeletal 80 OS=Homo sapiens OX=9606 GN=KRT80 PE=1 SV=2	3	6	6	6	1	0	1	1	1	0	0	1	0	2	2	1	0	0	0	4	2	3	4	4	3	3	4	4	0	0	0	2	2	2	1	0	1	1	1	0	0	1	0	2
CON__Q6NT21;sp|P78385|KRT83_HUMAN;CON__P78385	CON__Q6NT21;sp|P78385|KRT83_HUMAN;CON__P78385	27;27;24	4;4;2	4;4;2	;sp|P78385|KRT83_HUMAN Keratin, type II cuticular Hb3 OS=Homo sapiens OX=9606 GN=KRT83 PE=1 SV=2;	3	27	4	4	0	0	1	0	0	0	0	0	0	0	0	0	0	0	0	24	20	18	0	0	0	2	0	0	7	7	4	0	0	0	0	0	0	0	0	0	0	0	0	0
CON__Q6NTB9	CON__Q6NTB9	24	1	1		1	24	1	1	1	1	0	0	0	0	0	0	0	0	0	0	0	0	0	21	23	20	0	0	0	1	1	0	12	11	6	0	0	0	0	0	0	0	0	0	0	0	0	0
sp|Q7Z794|K2C1B_HUMAN;CON__Q7Z794	sp|Q7Z794|K2C1B_HUMAN;CON__Q7Z794	12;12	9;9	7;7	sp|Q7Z794|K2C1B_HUMAN Keratin, type II cytoskeletal 1b OS=Homo sapiens OX=9606 GN=KRT77 PE=1 SV=3;	2	12	9	7	3	6	3	7	4	1	5	2	3	3	4	5	6	5	5	4	7	6	8	5	5	6	6	5	6	5	3	5	4	4	1	4	1	4	3	0	3	0	2	1
sp|Q86YZ3|HORN_HUMAN;CON__Q86YZ3	sp|Q86YZ3|HORN_HUMAN;CON__Q86YZ3	5;5	5;5	5;5	sp|Q86YZ3|HORN_HUMAN Hornerin OS=Homo sapiens OX=9606 GN=HRNR PE=1 SV=2;	2	5	5	5	2	0	1	1	1	1	0	1	1	1	0	1	1	1	1	1	3	1	1	1	1	1	1	1	2	1	0	1	1	0	2	0	1	1	1	1	0	1	1	1
CON__Q8BGZ7	CON__Q8BGZ7	15	2	2		1	15	2	2	6	7	7	8	7	4	9	9	8	9	6	6	8	9	8	9	11	9	8	9	7	9	8	9	8	7	5	8	8	9	0	0	0	0	0	0	0	0	0	0
CON__Q8IUT8	CON__Q8IUT8	18	3	0		1	18	3	0	1	1	0	0	0	0	0	0	0	0	0	0	0	0	0	16	17	15	0	0	0	1	1	0	9	9	5	0	0	0	0	0	0	0	0	0	0	0	0	0
CON__Q95121;sp|P36955|PEDF_HUMAN	CON__Q95121	3;1	3;1	3;1		2	3	3	3	0	0	0	0	0	0	0	0	0	0	0	0	0	0	0	0	0	0	1	2	2	1	1	0	0	0	0	0	0	0	0	0	0	0	0	0	0	0	0	0
sp|Q9C075|K1C23_HUMAN;CON__Q9C075	sp|Q9C075|K1C23_HUMAN;CON__Q9C075	7;7	6;6	6;6	sp|Q9C075|K1C23_HUMAN Keratin, type I cytoskeletal 23 OS=Homo sapiens OX=9606 GN=KRT23 PE=1 SV=2;	2	7	6	6	0	0	0	0	0	0	0	0	0	1	0	1	0	1	0	2	2	1	2	2	4	2	1	0	1	0	0	1	2	1	0	0	0	0	0	0	0	0	0	1
CON__Q9D646	CON__Q9D646	16	2	2		1	16	2	2	1	1	0	0	0	0	0	0	0	0	0	0	0	0	0	14	14	14	0	0	0	1	1	0	5	6	4	0	0	0	0	0	0	0	0	0	0	0	0	0
CON__Q9DCV7	CON__Q9DCV7	5	1	0		1	5	1	0	2	2	3	2	2	2	2	3	3	3	2	2	3	2	3	3	3	3	4	4	3	3	2	2	3	2	1	2	3	3	0	0	0	0	0	0	0	0	0	0
CON__Q9N2I2	CON__Q9N2I2	1	1	1		1	1	1	1	0	0	0	0	0	0	0	0	0	0	0	0	0	0	0	0	0	0	0	0	0	1	1	1	0	0	0	0	0	0	0	0	0	0	0	0	0	0	0	0
sp|P19823|ITIH2_HUMAN;CON__Q9TRI1	sp|P19823|ITIH2_HUMAN;CON__Q9TRI1	1;1	1;1	1;1	sp|P19823|ITIH2_HUMAN Inter-alpha-trypsin inhibitor heavy chain H2 OS=Homo sapiens OX=9606 GN=ITIH2 PE=1 SV=2;	2	1	1	1	0	0	0	0	0	0	0	0	0	0	0	0	0	0	0	0	0	0	1	1	1	0	0	0	0	0	0	0	0	0	0	0	0	0	0	0	0	0	0	0
CON__REFSEQ:XP_001474382	CON__REFSEQ:XP_001474382	1	1	1		1	1	1	1	0	0	0	0	0	0	0	0	0	0	0	0	0	0	0	1	1	1	0	0	0	0	0	0	0	0	0	0	0	0	0	0	0	0	0	0	0	0	0	0
CON__REFSEQ:XP_986630	CON__REFSEQ:XP_986630	18	11	2		1	18	11	2	0	0	0	0	0	0	0	0	0	0	0	0	0	0	0	16	16	14	1	0	1	1	0	0	4	6	3	0	0	0	0	0	0	0	0	0	0	0	0	0
CON__Streptavidin	CON__Streptavidin	8	8	8		1	8	8	8	8	8	8	7	8	6	8	8	7	8	8	8	8	8	8	8	8	8	8	7	7	8	8	8	8	8	8	8	8	8	8	8	8	7	8	6	8	8	7	8
REV__sp|A0A0B4J1Y9|HV372_HUMAN	REV__sp|A0A0B4J1Y9|HV372_HUMAN	1	1	1	sp|A0A0B4J1Y9|HV372_HUMAN Immunoglobulin heavy variable 3-72 OS=Homo sapiens OX=9606 GN=IGHV3-72 PE=1 SV=1	1	1	1	1	0	1	1	0	0	0	0	0	0	0	0	0	0	0	0	0	0	0	0	0	0	0	0	0	0	0	0	0	0	0	0	1	1	0	0	0	0	0	0	0
REV__sp|A0A1B0GUJ8|PNM8C_HUMAN	REV__sp|A0A1B0GUJ8|PNM8C_HUMAN	1	1	1	sp|A0A1B0GUJ8|PNM8C_HUMAN Paraneoplastic antigen-like protein 8C OS=Homo sapiens OX=9606 GN=PNMA8C PE=1 SV=1	1	1	1	1	0	0	0	0	0	0	0	0	0	0	0	0	1	0	0	0	0	0	0	1	1	0	0	1	0	0	0	0	1	0	0	0	0	0	0	0	0	0	0	0
REV__sp|A6NGG8|PCARE_HUMAN	REV__sp|A6NGG8|PCARE_HUMAN	2	2	2	sp|A6NGG8|PCARE_HUMAN Photoreceptor cilium actin regulator OS=Homo sapiens OX=9606 GN=PCARE PE=1 SV=1	1	2	2	2	0	0	0	0	0	0	1	0	0	0	0	0	0	0	0	0	0	0	0	1	0	1	0	1	0	0	0	0	0	1	0	0	0	0	0	0	1	0	0	0
REV__sp|O75923|DYSF_HUMAN	REV__sp|O75923|DYSF_HUMAN	1	1	1	sp|O75923|DYSF_HUMAN Dysferlin OS=Homo sapiens OX=9606 GN=DYSF PE=1 SV=1	1	1	1	1	0	0	0	0	1	0	0	0	0	0	0	0	1	0	0	0	0	1	0	0	1	0	0	0	0	0	0	1	1	1	0	0	0	0	1	0	0	0	0	0
REV__sp|O95425|SVIL_HUMAN	REV__sp|O95425|SVIL_HUMAN	1	1	1	sp|O95425|SVIL_HUMAN Supervillin OS=Homo sapiens OX=9606 GN=SVIL PE=1 SV=2	1	1	1	1	0	0	0	0	0	0	0	0	0	0	0	0	0	0	0	0	0	0	0	1	0	0	0	0	0	0	0	0	0	0	0	0	0	0	0	0	0	0	0	0
REV__sp|O95613|PCNT_HUMAN	REV__sp|O95613|PCNT_HUMAN	2	2	2	sp|O95613|PCNT_HUMAN Pericentrin OS=Homo sapiens OX=9606 GN=PCNT PE=1 SV=4	1	2	2	2	0	1	0	0	0	0	0	1	0	0	1	1	0	0	0	1	0	0	1	1	0	0	1	0	0	0	1	1	0	0	0	1	0	0	0	0	0	1	0	0
REV__sp|P09972|ALDOC_HUMAN	REV__sp|P09972|ALDOC_HUMAN	1	1	1	sp|P09972|ALDOC_HUMAN Fructose-bisphosphate aldolase C OS=Homo sapiens OX=9606 GN=ALDOC PE=1 SV=2	1	1	1	1	0	0	0	0	0	0	0	0	0	0	0	0	0	0	0	0	0	0	0	0	0	0	1	0	0	0	0	0	1	0	0	0	0	0	0	0	0	0	0	0
REV__sp|P13612|ITA4_HUMAN	REV__sp|P13612|ITA4_HUMAN	1	1	1	sp|P13612|ITA4_HUMAN Integrin alpha-4 OS=Homo sapiens OX=9606 GN=ITGA4 PE=1 SV=3	1	1	1	1	0	0	0	0	0	0	0	0	0	0	0	0	1	1	1	1	1	1	0	0	1	0	0	0	0	0	0	0	0	0	0	0	0	0	0	0	0	0	0	0
REV__sp|Q00537|CDK17_HUMAN;REV__sp|Q07002|CDK18_HUMAN;REV__sp|Q00536|CDK16_HUMAN	REV__sp|Q00537|CDK17_HUMAN;REV__sp|Q07002|CDK18_HUMAN;REV__sp|Q00536|CDK16_HUMAN	2;1;1	2;1;1	2;1;1	sp|Q00537|CDK17_HUMAN Cyclin-dependent kinase 17 OS=Homo sapiens OX=9606 GN=CDK17 PE=1 SV=2;sp|Q07002|CDK18_HUMAN Cyclin-dependent kinase 18 OS=Homo sapiens OX=9606 GN=CDK18 PE=1 SV=4;sp|Q00536|CDK16_HUMAN Cyclin-dependent kinase 16 OS=Homo sapiens OX=9606	3	2	2	2	1	0	1	1	1	0	0	0	0	1	0	1	1	1	1	0	1	2	1	1	1	1	0	1	0	0	0	1	1	1	1	0	1	1	1	0	0	0	0	1
REV__sp|Q01082|SPTB2_HUMAN	REV__sp|Q01082|SPTB2_HUMAN	2	2	2	sp|Q01082|SPTB2_HUMAN Spectrin beta chain, non-erythrocytic 1 OS=Homo sapiens OX=9606 GN=SPTBN1 PE=1 SV=2	1	2	2	2	0	0	0	0	0	1	0	0	0	0	0	0	0	0	0	0	0	0	1	0	1	1	1	0	0	0	0	0	0	0	0	0	0	0	0	1	0	0	0	0
REV__sp|Q14678|KANK1_HUMAN	REV__sp|Q14678|KANK1_HUMAN	1	1	1	sp|Q14678|KANK1_HUMAN KN motif and ankyrin repeat domain-containing protein 1 OS=Homo sapiens OX=9606 GN=KANK1 PE=1 SV=3	1	1	1	1	0	0	0	0	0	0	0	0	0	0	0	0	0	0	0	0	0	0	0	0	0	0	0	0	0	1	0	0	0	0	0	0	0	0	0	0	0	0	0	0
REV__sp|Q15477|SKI2_HUMAN	REV__sp|Q15477|SKI2_HUMAN	2	2	2	sp|Q15477|SKI2_HUMAN Superkiller complex protein 2 OS=Homo sapiens OX=9606 GN=SKIC2 PE=1 SV=3	1	2	2	2	0	0	0	0	0	0	0	0	0	0	0	0	0	0	0	1	0	0	1	0	0	0	0	0	0	0	0	0	0	0	0	0	0	0	0	0	0	0	0	0
REV__sp|Q2M389|WASC4_HUMAN	REV__sp|Q2M389|WASC4_HUMAN	2	2	2	sp|Q2M389|WASC4_HUMAN WASH complex subunit 4 OS=Homo sapiens OX=9606 GN=WASHC4 PE=1 SV=2	1	2	2	2	0	0	0	1	1	0	0	0	0	0	0	0	0	0	0	0	0	0	0	1	1	0	0	1	0	0	0	1	1	1	0	0	0	1	1	0	0	0	0	0
REV__sp|Q4G0A6|MINY4_HUMAN	REV__sp|Q4G0A6|MINY4_HUMAN	1	1	1	sp|Q4G0A6|MINY4_HUMAN Probable ubiquitin carboxyl-terminal hydrolase MINDY-4 OS=Homo sapiens OX=9606 GN=MINDY4 PE=1 SV=2	1	1	1	1	0	0	1	0	0	0	0	1	0	0	1	0	1	1	0	1	1	1	1	0	0	0	0	0	0	0	0	0	0	1	0	0	1	0	0	0	0	1	0	0
REV__sp|Q4L180|FIL1L_HUMAN	REV__sp|Q4L180|FIL1L_HUMAN	1	1	1	sp|Q4L180|FIL1L_HUMAN Filamin A-interacting protein 1-like OS=Homo sapiens OX=9606 GN=FILIP1L PE=1 SV=2	1	1	1	1	0	0	0	1	1	1	0	0	0	0	1	0	1	0	0	1	0	1	0	0	1	0	0	0	0	0	1	0	0	0	0	0	0	1	1	1	0	0	0	0
REV__sp|Q6DHV5|C2D2B_HUMAN	REV__sp|Q6DHV5|C2D2B_HUMAN	1	1	1	sp|Q6DHV5|C2D2B_HUMAN Protein CC2D2B OS=Homo sapiens OX=9606 GN=CC2D2B PE=1 SV=4	1	1	1	1	1	0	0	0	1	0	0	0	0	0	0	0	1	1	0	1	1	0	1	1	1	0	0	0	0	1	1	1	1	1	1	0	0	0	1	0	0	0	0	0
REV__sp|Q7KZ85|SPT6H_HUMAN	REV__sp|Q7KZ85|SPT6H_HUMAN	1	1	1	sp|Q7KZ85|SPT6H_HUMAN Transcription elongation factor SPT6 OS=Homo sapiens OX=9606 GN=SUPT6H PE=1 SV=2	1	1	1	1	0	0	0	0	0	0	0	0	0	0	0	0	0	0	0	0	0	0	0	1	0	1	0	0	0	0	0	0	0	0	0	0	0	0	0	0	0	0	0	0
REV__sp|Q7Z412|PEX26_HUMAN	REV__sp|Q7Z412|PEX26_HUMAN	1	1	1	sp|Q7Z412|PEX26_HUMAN Peroxisome assembly protein 26 OS=Homo sapiens OX=9606 GN=PEX26 PE=1 SV=2	1	1	1	1	0	0	0	0	0	0	0	0	0	0	1	0	0	0	1	0	0	0	0	0	0	0	0	0	0	0	0	1	0	0	0	0	0	0	0	0	0	0	0	0
REV__sp|Q86WZ0|HEAT4_HUMAN	REV__sp|Q86WZ0|HEAT4_HUMAN	1	1	1	sp|Q86WZ0|HEAT4_HUMAN HEAT repeat-containing protein 4 OS=Homo sapiens OX=9606 GN=HEATR4 PE=1 SV=2	1	1	1	1	0	0	0	1	1	0	0	0	0	0	0	0	0	1	0	1	1	1	1	1	0	1	1	1	0	1	0	1	1	1	0	0	0	1	1	0	0	0	0	0
REV__sp|Q8IZH2|XRN1_HUMAN	REV__sp|Q8IZH2|XRN1_HUMAN	2	2	2	sp|Q8IZH2|XRN1_HUMAN 5-3 exoribonuclease 1 OS=Homo sapiens OX=9606 GN=XRN1 PE=1 SV=1	1	2	2	2	0	0	0	0	0	0	0	0	0	0	0	0	0	0	0	0	0	0	1	0	0	0	1	0	1	0	0	0	0	0	0	0	0	0	0	0	0	0	0	0
REV__sp|Q8IZQ1|WDFY3_HUMAN	REV__sp|Q8IZQ1|WDFY3_HUMAN	2	2	2	sp|Q8IZQ1|WDFY3_HUMAN WD repeat and FYVE domain-containing protein 3 OS=Homo sapiens OX=9606 GN=WDFY3 PE=1 SV=2	1	2	2	2	0	0	0	0	0	0	0	0	0	0	0	0	1	0	0	1	0	1	0	0	0	0	0	0	0	0	0	0	0	0	0	0	0	0	0	0	0	0	0	0
REV__sp|Q8N998|CCD89_HUMAN	REV__sp|Q8N998|CCD89_HUMAN	1	1	1	sp|Q8N998|CCD89_HUMAN Coiled-coil domain-containing protein 89 OS=Homo sapiens OX=9606 GN=CCDC89 PE=1 SV=1	1	1	1	1	0	0	0	0	0	0	0	0	0	0	0	0	0	0	0	0	0	0	0	1	0	0	0	0	0	0	0	0	0	1	0	0	0	0	0	0	0	0	0	0
REV__sp|Q8TDM6|DLG5_HUMAN	REV__sp|Q8TDM6|DLG5_HUMAN	2	2	2	sp|Q8TDM6|DLG5_HUMAN Disks large homolog 5 OS=Homo sapiens OX=9606 GN=DLG5 PE=1 SV=4	1	2	2	2	0	0	0	0	0	0	0	0	0	0	0	0	0	0	0	0	0	0	1	0	0	0	0	1	0	0	0	1	0	0	0	0	0	0	0	0	0	0	0	0
REV__sp|Q8WXH0|SYNE2_HUMAN	REV__sp|Q8WXH0|SYNE2_HUMAN	2	2	2	sp|Q8WXH0|SYNE2_HUMAN Nesprin-2 OS=Homo sapiens OX=9606 GN=SYNE2 PE=1 SV=3	1	2	2	2	0	0	0	0	0	0	0	0	0	0	0	0	1	0	0	0	1	1	0	0	0	0	0	0	0	0	1	0	0	1	0	0	0	0	0	0	0	0	0	0
REV__sp|Q8WYP5|ELYS_HUMAN	REV__sp|Q8WYP5|ELYS_HUMAN	2	2	2	sp|Q8WYP5|ELYS_HUMAN Protein ELYS OS=Homo sapiens OX=9606 GN=AHCTF1 PE=1 SV=3	1	2	2	2	0	0	0	0	1	0	0	0	0	0	0	0	0	0	0	0	0	0	0	0	1	0	0	0	0	0	0	0	0	0	0	0	0	0	1	0	0	0	0	0
REV__sp|Q96AX1|VP33A_HUMAN	REV__sp|Q96AX1|VP33A_HUMAN	1	1	1	sp|Q96AX1|VP33A_HUMAN Vacuolar protein sorting-associated protein 33A OS=Homo sapiens OX=9606 GN=VPS33A PE=1 SV=1	1	1	1	1	0	0	0	0	0	0	0	0	0	0	0	0	0	0	0	0	0	0	0	0	0	1	0	0	0	0	0	0	0	0	0	0	0	0	0	0	0	0	0	0
REV__sp|Q96M86|DNHD1_HUMAN	REV__sp|Q96M86|DNHD1_HUMAN	1	1	1	sp|Q96M86|DNHD1_HUMAN Dynein heavy chain domain-containing protein 1 OS=Homo sapiens OX=9606 GN=DNHD1 PE=1 SV=2	1	1	1	1	0	0	0	0	0	0	0	0	0	0	0	0	0	0	0	0	0	0	0	1	0	1	1	1	0	0	0	0	0	0	0	0	0	0	0	0	0	0	0	0
REV__sp|Q96NW7|LRRC7_HUMAN	REV__sp|Q96NW7|LRRC7_HUMAN	2	2	2	sp|Q96NW7|LRRC7_HUMAN Leucine-rich repeat-containing protein 7 OS=Homo sapiens OX=9606 GN=LRRC7 PE=1 SV=1	1	2	2	2	0	0	0	1	0	0	0	0	0	0	0	0	0	0	0	0	0	0	0	1	0	1	1	0	0	0	0	1	1	0	0	0	0	1	0	0	0	0	0	0
REV__sp|Q96RS6|NUDC1_HUMAN	REV__sp|Q96RS6|NUDC1_HUMAN	1	1	1	sp|Q96RS6|NUDC1_HUMAN NudC domain-containing protein 1 OS=Homo sapiens OX=9606 GN=NUDCD1 PE=1 SV=2	1	1	1	1	0	0	0	0	0	0	0	0	0	0	0	0	0	0	0	0	0	0	0	0	0	0	0	0	1	0	0	0	0	0	0	0	0	0	0	0	0	0	0	0
REV__sp|Q96S53|TESK2_HUMAN	REV__sp|Q96S53|TESK2_HUMAN	2	2	2	sp|Q96S53|TESK2_HUMAN Dual specificity testis-specific protein kinase 2 OS=Homo sapiens OX=9606 GN=TESK2 PE=1 SV=1	1	2	2	2	0	0	0	0	0	0	0	0	0	0	0	0	0	0	0	1	0	0	0	0	0	2	0	0	0	0	0	0	0	0	0	0	0	0	0	0	0	0	0	0
REV__sp|Q96S90|LYSM1_HUMAN	REV__sp|Q96S90|LYSM1_HUMAN	1	1	1	sp|Q96S90|LYSM1_HUMAN LysM and putative peptidoglycan-binding domain-containing protein 1 OS=Homo sapiens OX=9606 GN=LYSMD1 PE=1 SV=1	1	1	1	1	0	0	0	1	0	0	0	0	0	0	0	0	1	0	1	0	0	0	1	1	0	1	1	1	0	0	0	1	1	0	0	0	0	1	0	0	0	0	0	0
REV__sp|Q99698|LYST_HUMAN	REV__sp|Q99698|LYST_HUMAN	2	2	2	sp|Q99698|LYST_HUMAN Lysosomal-trafficking regulator OS=Homo sapiens OX=9606 GN=LYST PE=1 SV=3	1	2	2	2	0	0	0	0	0	0	0	0	0	0	0	0	0	0	0	1	0	0	1	1	0	0	0	0	0	0	0	0	0	0	0	0	0	0	0	0	0	0	0	0
REV__sp|Q9H1B7|I2BPL_HUMAN	REV__sp|Q9H1B7|I2BPL_HUMAN	1	1	1	sp|Q9H1B7|I2BPL_HUMAN Probable E3 ubiquitin-protein ligase IRF2BPL OS=Homo sapiens OX=9606 GN=IRF2BPL PE=1 SV=1	1	1	1	1	0	0	1	0	0	0	1	1	0	0	0	0	1	0	1	1	0	1	1	1	0	0	0	0	0	0	0	1	1	1	0	0	1	0	0	0	1	1	0	0
REV__sp|Q9H974|QTRT2_HUMAN	REV__sp|Q9H974|QTRT2_HUMAN	1	1	1	sp|Q9H974|QTRT2_HUMAN Queuine tRNA-ribosyltransferase accessory subunit 2 OS=Homo sapiens OX=9606 GN=QTRT2 PE=1 SV=1	1	1	1	1	1	0	0	0	0	0	0	0	0	0	0	0	0	0	0	0	0	1	0	0	0	0	0	0	0	0	0	0	0	0	1	0	0	0	0	0	0	0	0	0
REV__sp|Q9NU63|ZFP57_HUMAN	REV__sp|Q9NU63|ZFP57_HUMAN	2	2	2	sp|Q9NU63|ZFP57_HUMAN Zinc finger protein 57 homolog OS=Homo sapiens OX=9606 GN=ZFP57 PE=1 SV=2	1	2	2	2	0	0	0	0	0	0	0	0	0	0	1	0	0	0	0	1	1	0	1	0	0	0	0	0	0	0	0	1	0	1	0	0	0	0	0	0	0	0	0	0
REV__sp|Q9NUQ6|SPS2L_HUMAN	REV__sp|Q9NUQ6|SPS2L_HUMAN	1	1	1	sp|Q9NUQ6|SPS2L_HUMAN SPATS2-like protein OS=Homo sapiens OX=9606 GN=SPATS2L PE=1 SV=2	1	1	1	1	0	0	0	0	0	0	0	0	0	0	0	0	0	0	0	0	0	0	1	1	0	0	0	0	0	0	0	0	0	0	0	0	0	0	0	0	0	0	0	0
REV__sp|Q9P260|RELCH_HUMAN	REV__sp|Q9P260|RELCH_HUMAN	1	1	1	sp|Q9P260|RELCH_HUMAN RAB11-binding protein RELCH OS=Homo sapiens OX=9606 GN=RELCH PE=1 SV=2	1	1	1	1	1	0	1	0	0	0	1	1	0	1	0	0	1	1	0	0	0	0	0	0	1	0	0	0	1	0	0	1	0	0	1	0	1	0	0	0	1	1	0	1
REV__sp|Q9UKT7|FBXL3_HUMAN	REV__sp|Q9UKT7|FBXL3_HUMAN	2	2	2	sp|Q9UKT7|FBXL3_HUMAN F-box/LRR-repeat protein 3 OS=Homo sapiens OX=9606 GN=FBXL3 PE=1 SV=1	1	2	2	2	0	0	0	0	0	0	0	0	0	0	0	0	0	1	0	0	0	0	0	0	1	0	0	0	0	0	0	0	0	0	0	0	0	0	0	0	0	0	0	0
REV__sp|Q9UL54|TAOK2_HUMAN	REV__sp|Q9UL54|TAOK2_HUMAN	1	1	1	sp|Q9UL54|TAOK2_HUMAN Serine/threonine-protein kinase TAO2 OS=Homo sapiens OX=9606 GN=TAOK2 PE=1 SV=2	1	1	1	1	1	0	1	0	0	0	0	0	0	0	0	0	0	0	0	0	1	0	1	1	1	1	1	0	0	0	0	0	0	0	1	0	1	0	0	0	0	0	0	0
REV__sp|Q9ULT6|ZNRF3_HUMAN	REV__sp|Q9ULT6|ZNRF3_HUMAN	2	2	2	sp|Q9ULT6|ZNRF3_HUMAN E3 ubiquitin-protein ligase ZNRF3 OS=Homo sapiens OX=9606 GN=ZNRF3 PE=1 SV=3	1	2	2	2	0	0	0	0	0	0	0	0	0	0	1	0	0	0	0	0	0	0	1	0	0	0	0	0	0	0	0	0	0	0	0	0	0	0	0	0	0	0	0	0
sp|A0A1W2PR19|GSTT4_HUMAN	sp|A0A1W2PR19|GSTT4_HUMAN	1	1	1	sp|A0A1W2PR19|GSTT4_HUMAN Glutathione S-transferase theta-4 OS=Homo sapiens OX=9606 GN=GSTT4 PE=3 SV=1	1	1	1	1	0	0	0	0	0	0	0	0	0	0	0	0	0	0	0	0	0	0	0	0	0	1	1	1	0	0	0	0	0	0	0	0	0	0	0	0	0	0	0	0
sp|A0A494C071|PWWP4_HUMAN	sp|A0A494C071|PWWP4_HUMAN	1	1	1	sp|A0A494C071|PWWP4_HUMAN PWWP domain-containing DNA repair factor 4 OS=Homo sapiens OX=9606 GN=PWWP4 PE=1 SV=1	1	1	1	1	1	0	0	0	1	0	0	0	0	0	0	0	0	0	1	0	0	0	0	1	1	0	1	0	0	0	0	0	0	0	1	0	0	0	1	0	0	0	0	0
sp|A0AVT1|UBA6_HUMAN	sp|A0AVT1|UBA6_HUMAN	15	15	15	sp|A0AVT1|UBA6_HUMAN Ubiquitin-like modifier-activating enzyme 6 OS=Homo sapiens OX=9606 GN=UBA6 PE=1 SV=1	1	15	15	15	0	0	0	2	1	0	0	0	0	0	0	0	0	0	0	3	6	2	12	12	10	6	7	4	0	0	0	6	6	3	0	0	0	2	1	0	0	0	0	0
sp|A0FGR8|ESYT2_HUMAN	sp|A0FGR8|ESYT2_HUMAN	5	5	5	sp|A0FGR8|ESYT2_HUMAN Extended synaptotagmin-2 OS=Homo sapiens OX=9606 GN=ESYT2 PE=1 SV=1	1	5	5	5	0	0	0	2	1	0	0	0	0	0	0	0	0	0	0	1	1	1	5	5	5	3	3	3	0	0	0	1	1	1	0	0	0	2	1	0	0	0	0	0
sp|P0DOY3|IGLC3_HUMAN;sp|P0DOY2|IGLC2_HUMAN;sp|P0CG04|IGLC1_HUMAN;sp|P0CF74|IGLC6_HUMAN;sp|A0M8Q6|IGLC7_HUMAN;sp|B9A064|IGLL5_HUMAN	sp|P0DOY3|IGLC3_HUMAN;sp|P0DOY2|IGLC2_HUMAN;sp|P0CG04|IGLC1_HUMAN;sp|P0CF74|IGLC6_HUMAN;sp|A0M8Q6|IGLC7_HUMAN;sp|B9A064|IGLL5_HUMAN	1;1;1;1;1;1	1;1;1;1;1;1	1;1;1;1;1;1	sp|P0DOY3|IGLC3_HUMAN Immunoglobulin lambda constant 3 OS=Homo sapiens OX=9606 GN=IGLC3 PE=1 SV=1;sp|P0DOY2|IGLC2_HUMAN Immunoglobulin lambda constant 2 OS=Homo sapiens OX=9606 GN=IGLC2 PE=1 SV=1;sp|P0CG04|IGLC1_HUMAN Immunoglobulin lambda constant 1 OS=Ho	6	1	1	1	0	0	0	0	0	0	0	0	0	1	1	0	0	0	0	0	0	0	0	0	1	0	0	0	0	0	0	1	0	0	0	0	0	0	0	0	0	0	0	1
sp|A0MZ66|SHOT1_HUMAN	sp|A0MZ66|SHOT1_HUMAN	8	8	8	sp|A0MZ66|SHOT1_HUMAN Shootin-1 OS=Homo sapiens OX=9606 GN=SHTN1 PE=1 SV=4	1	8	8	8	0	0	0	1	1	0	0	0	0	0	0	1	1	1	1	2	3	1	4	4	3	4	4	2	1	0	0	2	2	2	0	0	0	1	1	0	0	0	0	0
sp|A1L020|MEX3A_HUMAN	sp|A1L020|MEX3A_HUMAN	1	1	1	sp|A1L020|MEX3A_HUMAN RNA-binding protein MEX3A OS=Homo sapiens OX=9606 GN=MEX3A PE=1 SV=1	1	1	1	1	0	0	0	0	0	0	0	0	0	0	0	0	0	0	0	0	0	0	1	1	1	0	0	0	0	0	0	0	0	0	0	0	0	0	0	0	0	0	0	0
sp|A1L0T0|HACL2_HUMAN	sp|A1L0T0|HACL2_HUMAN	2	2	2	sp|A1L0T0|HACL2_HUMAN 2-hydroxyacyl-CoA lyase 2 OS=Homo sapiens OX=9606 GN=ILVBL PE=1 SV=2	1	2	2	2	0	0	0	1	1	0	0	0	0	0	0	0	0	0	0	0	1	1	2	2	2	1	1	1	0	0	0	0	1	1	0	0	0	1	1	0	0	0	0	0
sp|A2A368|MAGBG_HUMAN	sp|A2A368|MAGBG_HUMAN	1	1	1	sp|A2A368|MAGBG_HUMAN Melanoma-associated antigen B16 OS=Homo sapiens OX=9606 GN=MAGEB16 PE=4 SV=2	1	1	1	1	0	0	0	1	0	0	0	0	0	0	0	0	0	0	0	0	0	0	0	0	1	1	0	0	0	0	0	0	0	0	0	0	0	1	0	0	0	0	0	0
sp|A2RRP1|NBAS_HUMAN	sp|A2RRP1|NBAS_HUMAN	4	4	4	sp|A2RRP1|NBAS_HUMAN NBAS subunit of NRZ tethering complex OS=Homo sapiens OX=9606 GN=NBAS PE=1 SV=2	1	4	4	4	0	0	0	0	0	0	0	0	0	0	0	0	0	0	0	0	1	1	3	1	1	0	0	0	0	0	0	1	1	0	0	0	0	0	0	0	0	0	0	0
sp|A3KN83|SBNO1_HUMAN;sp|Q9Y2G9|SBNO2_HUMAN	sp|A3KN83|SBNO1_HUMAN	8;2	8;2	8;2	sp|A3KN83|SBNO1_HUMAN Protein strawberry notch homolog 1 OS=Homo sapiens OX=9606 GN=SBNO1 PE=1 SV=1	2	8	8	8	0	0	0	1	0	0	0	0	1	0	1	0	0	1	0	2	2	1	4	6	2	0	1	0	0	0	0	2	1	1	0	0	0	1	0	0	0	0	1	0
sp|A4D1E9|GTPBA_HUMAN	sp|A4D1E9|GTPBA_HUMAN	3	3	3	sp|A4D1E9|GTPBA_HUMAN GTP-binding protein 10 OS=Homo sapiens OX=9606 GN=GTPBP10 PE=1 SV=1	1	3	3	3	0	0	0	0	0	0	0	0	0	0	0	0	0	0	0	0	0	0	2	3	0	1	1	0	0	0	0	0	0	0	0	0	0	0	0	0	0	0	0	0
sp|A4D2P6|GRD2I_HUMAN	sp|A4D2P6|GRD2I_HUMAN	1	1	1	sp|A4D2P6|GRD2I_HUMAN Delphilin OS=Homo sapiens OX=9606 GN=GRID2IP PE=1 SV=2	1	1	1	1	0	0	0	1	1	0	0	0	0	0	0	0	1	0	0	1	0	0	0	1	1	0	0	1	0	0	0	1	0	1	0	0	0	1	1	0	0	0	0	0
sp|A5YKK6|CNOT1_HUMAN	sp|A5YKK6|CNOT1_HUMAN	27	27	27	sp|A5YKK6|CNOT1_HUMAN CCR4-NOT transcription complex subunit 1 OS=Homo sapiens OX=9606 GN=CNOT1 PE=1 SV=2	1	27	27	27	0	0	0	6	4	2	1	1	0	1	6	1	4	3	2	12	13	7	18	16	11	3	7	5	3	4	0	10	10	10	0	0	0	6	4	2	1	1	0	1
sp|A6NDG6|PGP_HUMAN	sp|A6NDG6|PGP_HUMAN	3	3	3	sp|A6NDG6|PGP_HUMAN Glycerol-3-phosphate phosphatase OS=Homo sapiens OX=9606 GN=PGP PE=1 SV=1	1	3	3	3	0	0	0	1	1	0	0	0	0	0	0	0	0	0	0	0	0	0	2	1	0	1	1	1	0	0	0	0	0	0	0	0	0	1	1	0	0	0	0	0
sp|A6NDU8|RIMC1_HUMAN	sp|A6NDU8|RIMC1_HUMAN	2	2	2	sp|A6NDU8|RIMC1_HUMAN RAB7A-interacting MON1-CCZ1 complex subunit 1 OS=Homo sapiens OX=9606 GN=RIMOC1 PE=1 SV=1	1	2	2	2	0	0	0	1	0	0	0	0	0	0	0	0	0	0	0	1	1	0	1	1	1	1	1	0	0	0	0	2	1	1	0	0	0	1	0	0	0	0	0	0
sp|A6NGY3|CE052_HUMAN	sp|A6NGY3|CE052_HUMAN	1	1	1	sp|A6NGY3|CE052_HUMAN Uncharacterized protein C5orf52 OS=Homo sapiens OX=9606 GN=C5orf52 PE=1 SV=2	1	1	1	1	0	0	0	0	0	0	0	0	0	0	0	0	0	0	0	0	0	1	0	0	0	0	0	0	0	0	0	0	0	0	0	0	0	0	0	0	0	0	0	0
sp|A6NHQ2|FBLL1_HUMAN	sp|A6NHQ2|FBLL1_HUMAN	2	1	1	sp|A6NHQ2|FBLL1_HUMAN rRNA/tRNA 2-O-methyltransferase fibrillarin-like protein 1 OS=Homo sapiens OX=9606 GN=FBLL1 PE=1 SV=2	1	2	1	1	0	0	0	2	2	0	0	0	0	0	0	0	0	0	0	1	2	2	0	1	2	0	1	2	0	0	0	2	2	1	0	0	0	1	1	0	0	0	0	0
sp|A6NHR9|SMHD1_HUMAN	sp|A6NHR9|SMHD1_HUMAN	15	15	15	sp|A6NHR9|SMHD1_HUMAN Structural maintenance of chromosomes flexible hinge domain-containing protein 1 OS=Homo sapiens OX=9606 GN=SMCHD1 PE=1 SV=2	1	15	15	15	0	0	0	4	2	0	0	0	0	1	4	1	4	1	0	5	4	2	3	7	5	4	4	3	1	1	1	6	4	3	0	0	0	4	2	0	0	0	0	1
sp|A6NIH7|U119B_HUMAN	sp|A6NIH7|U119B_HUMAN	2	2	2	sp|A6NIH7|U119B_HUMAN Protein unc-119 homolog B OS=Homo sapiens OX=9606 GN=UNC119B PE=1 SV=1	1	2	2	2	0	0	0	0	0	0	0	0	0	0	0	0	0	0	0	0	0	0	1	1	0	1	0	0	0	0	0	0	0	0	0	0	0	0	0	0	0	0	0	0
sp|A6NJ78|MET15_HUMAN	sp|A6NJ78|MET15_HUMAN	1	1	1	sp|A6NJ78|MET15_HUMAN 12S rRNA N(4)-cytidine methyltransferase METTL15 OS=Homo sapiens OX=9606 GN=METTL15 PE=1 SV=1	1	1	1	1	0	0	0	0	0	0	0	0	0	0	0	0	0	0	0	0	0	0	1	0	0	0	0	0	0	0	0	0	0	0	0	0	0	0	0	0	0	0	0	0
sp|Q9UFD9|RIM3A_HUMAN;sp|A6NNM3|RIM3B_HUMAN;sp|A6NJZ7|RIM3C_HUMAN	sp|Q9UFD9|RIM3A_HUMAN;sp|A6NNM3|RIM3B_HUMAN;sp|A6NJZ7|RIM3C_HUMAN	1;1;1	1;1;1	1;1;1	sp|Q9UFD9|RIM3A_HUMAN RIMS-binding protein 3A OS=Homo sapiens OX=9606 GN=RIMBP3 PE=1 SV=4;sp|A6NNM3|RIM3B_HUMAN RIMS-binding protein 3B OS=Homo sapiens OX=9606 GN=RIMBP3B PE=3 SV=3;sp|A6NJZ7|RIM3C_HUMAN RIMS-binding protein 3C OS=Homo sapiens OX=9606 GN=RI	3	1	1	1	0	0	0	0	0	0	0	0	0	0	0	0	0	0	0	0	0	0	0	1	0	1	1	0	0	0	0	0	0	0	0	0	0	0	0	0	0	0	0	0
sp|A6NKT7|RGPD3_HUMAN;sp|Q7Z3J3|RGPD4_HUMAN;sp|P0DJD0|RGPD1_HUMAN;sp|P0DJD1|RGPD2_HUMAN	sp|A6NKT7|RGPD3_HUMAN;sp|Q7Z3J3|RGPD4_HUMAN;sp|P0DJD0|RGPD1_HUMAN;sp|P0DJD1|RGPD2_HUMAN	14;13;9;9	3;3;1;1	2;2;0;0	sp|A6NKT7|RGPD3_HUMAN RanBP2-like and GRIP domain-containing protein 3 OS=Homo sapiens OX=9606 GN=RGPD3 PE=1 SV=2;sp|Q7Z3J3|RGPD4_HUMAN RanBP2-like and GRIP domain-containing protein 4 OS=Homo sapiens OX=9606 GN=RGPD4 PE=1 SV=3;sp|P0DJD0|RGPD1_HUMAN RANBP2	4	14	3	2	0	0	0	3	2	1	1	2	0	2	1	2	3	2	2	5	6	4	11	9	5	4	2	2	2	1	1	4	2	3	0	0	0	0	0	0	0	0	0	0
sp|A8K2U0|A2ML1_HUMAN	sp|A8K2U0|A2ML1_HUMAN	3	3	3	sp|A8K2U0|A2ML1_HUMAN Alpha-2-macroglobulin-like protein 1 OS=Homo sapiens OX=9606 GN=A2ML1 PE=1 SV=3	1	3	3	3	0	0	0	0	0	0	0	0	0	0	0	0	0	0	0	0	0	0	0	0	1	0	2	0	0	0	0	1	0	0	0	0	0	0	0	0	0	0	0	0
sp|A8MPP1|D11L8_HUMAN;sp|Q92771|DDX12_HUMAN;sp|Q96FC9|DDX11_HUMAN	sp|A8MPP1|D11L8_HUMAN;sp|Q92771|DDX12_HUMAN;sp|Q96FC9|DDX11_HUMAN	2;1;1	2;1;1	2;1;1	sp|A8MPP1|D11L8_HUMAN Putative ATP-dependent DNA helicase DDX11-like protein 8 OS=Homo sapiens OX=9606 GN=DDX11L8 PE=1 SV=1;sp|Q92771|DDX12_HUMAN Putative ATP-dependent DNA helicase DDX12 OS=Homo sapiens OX=9606 GN=DDX12P PE=5 SV=3;sp|Q96FC9|DDX11_HUMAN AT	3	2	2	2	0	0	0	0	0	0	0	0	0	0	0	0	0	0	0	0	0	0	1	1	1	0	0	0	0	0	0	0	0	0	0	0	0	0	0	0	0	0	0	0
sp|A8MXV4|NUD19_HUMAN	sp|A8MXV4|NUD19_HUMAN	7	7	7	sp|A8MXV4|NUD19_HUMAN Acyl-coenzyme A diphosphatase NUDT19 OS=Homo sapiens OX=9606 GN=NUDT19 PE=1 SV=1	1	7	7	7	0	0	0	1	1	0	0	0	0	1	0	0	0	0	0	3	3	2	4	5	5	2	2	1	0	0	0	3	2	0	0	0	0	1	1	0	0	0	0	1
sp|P0CG08|GPHRB_HUMAN;sp|B7ZAQ6|GPHRA_HUMAN	sp|P0CG08|GPHRB_HUMAN;sp|B7ZAQ6|GPHRA_HUMAN	2;2	2;2	2;2	sp|P0CG08|GPHRB_HUMAN Golgi pH regulator B OS=Homo sapiens OX=9606 GN=GPR89B PE=1 SV=1;sp|B7ZAQ6|GPHRA_HUMAN Golgi pH regulator A OS=Homo sapiens OX=9606 GN=GPR89A PE=1 SV=2	2	2	2	2	0	0	0	0	0	0	0	0	0	0	0	0	0	0	0	0	0	0	1	2	0	0	0	0	0	0	0	0	0	0	0	0	0	0	0	0	0	0	0	0
sp|E9PAV3|NACAM_HUMAN;sp|Q13765|NACA_HUMAN;sp|Q9BZK3|NACP4_HUMAN	sp|E9PAV3|NACAM_HUMAN;sp|Q13765|NACA_HUMAN	4;4;1	4;4;1	4;4;1	sp|E9PAV3|NACAM_HUMAN Nascent polypeptide-associated complex subunit alpha, muscle-specific form OS=Homo sapiens OX=9606 GN=NACA PE=1 SV=1;sp|Q13765|NACA_HUMAN Nascent polypeptide-associated complex subunit alpha OS=Homo sapiens OX=9606 GN=NACA PE=1 SV=1	3	4	4	4	2	2	2	4	3	1	2	2	0	1	2	2	3	2	3	4	4	4	2	2	2	1	1	1	2	3	2	4	2	3	2	2	2	4	3	1	2	2	0	1
sp|P63165|SUMO1_HUMAN;sp|G2XKQ0|SUMO5_HUMAN	sp|P63165|SUMO1_HUMAN;sp|G2XKQ0|SUMO5_HUMAN	1;1	1;1	1;1	sp|P63165|SUMO1_HUMAN Small ubiquitin-related modifier 1 OS=Homo sapiens OX=9606 GN=SUMO1 PE=1 SV=1;sp|G2XKQ0|SUMO5_HUMAN Small ubiquitin-related modifier 5 OS=Homo sapiens OX=9606 GN=SUMO1P1 PE=1 SV=2	2	1	1	1	0	0	0	0	0	0	1	0	0	0	0	0	0	1	1	0	1	1	1	0	1	1	0	1	0	0	0	1	1	1	0	0	0	0	0	0	1	0	0	0
sp|O00116|ADAS_HUMAN	sp|O00116|ADAS_HUMAN	12	12	12	sp|O00116|ADAS_HUMAN Alkyldihydroxyacetonephosphate synthase, peroxisomal OS=Homo sapiens OX=9606 GN=AGPS PE=1 SV=1	1	12	12	12	0	1	0	4	7	2	1	3	0	2	3	3	3	2	1	7	5	4	10	6	8	3	5	4	2	2	1	10	10	4	0	1	0	4	7	2	1	3	0	2
sp|O00124|UBXN8_HUMAN	sp|O00124|UBXN8_HUMAN	1	1	1	sp|O00124|UBXN8_HUMAN UBX domain-containing protein 8 OS=Homo sapiens OX=9606 GN=UBXN8 PE=1 SV=2	1	1	1	1	0	0	0	0	0	0	0	0	0	0	0	0	0	0	0	0	0	0	1	1	0	1	1	0	0	0	0	0	0	0	0	0	0	0	0	0	0	0	0	0
sp|O00139|KIF2A_HUMAN	sp|O00139|KIF2A_HUMAN	8	8	7	sp|O00139|KIF2A_HUMAN Kinesin-like protein KIF2A OS=Homo sapiens OX=9606 GN=KIF2A PE=1 SV=3	1	8	8	7	1	1	0	4	3	1	1	1	2	1	3	2	2	2	1	4	2	3	7	6	3	3	1	1	2	1	1	5	4	4	1	1	0	4	3	1	1	1	2	1
sp|O00148|DX39A_HUMAN	sp|O00148|DX39A_HUMAN	13	2	2	sp|O00148|DX39A_HUMAN ATP-dependent RNA helicase DDX39A OS=Homo sapiens OX=9606 GN=DDX39A PE=1 SV=2	1	13	2	2	3	3	2	10	9	5	4	4	2	6	9	6	6	8	6	8	10	10	11	9	10	8	9	9	7	7	6	10	10	8	0	0	0	0	0	0	0	0	0	0
sp|O00151|PDLI1_HUMAN	sp|O00151|PDLI1_HUMAN	13	13	13	sp|O00151|PDLI1_HUMAN PDZ and LIM domain protein 1 OS=Homo sapiens OX=9606 GN=PDLIM1 PE=1 SV=4	1	13	13	13	0	0	0	0	0	0	0	0	0	0	0	0	0	0	0	1	0	1	8	12	10	7	5	9	0	0	0	0	0	0	0	0	0	0	0	0	0	0	0	0
sp|O00154|BACH_HUMAN	sp|O00154|BACH_HUMAN	10	10	10	sp|O00154|BACH_HUMAN Cytosolic acyl coenzyme A thioester hydrolase OS=Homo sapiens OX=9606 GN=ACOT7 PE=1 SV=3	1	10	10	10	0	0	0	4	4	3	0	1	0	3	3	2	2	3	1	5	4	4	7	7	7	6	5	5	3	3	1	5	5	3	0	0	0	4	4	3	0	1	0	3
sp|O00159|MYO1C_HUMAN	sp|O00159|MYO1C_HUMAN	8	8	8	sp|O00159|MYO1C_HUMAN Unconventional myosin-Ic OS=Homo sapiens OX=9606 GN=MYO1C PE=1 SV=4	1	8	8	8	0	0	0	2	3	1	0	1	1	2	1	2	2	2	1	3	4	2	5	5	3	2	2	1	0	0	0	4	3	3	0	0	0	2	3	1	0	1	1	2
sp|O00161|SNP23_HUMAN	sp|O00161|SNP23_HUMAN	1	1	1	sp|O00161|SNP23_HUMAN Synaptosomal-associated protein 23 OS=Homo sapiens OX=9606 GN=SNAP23 PE=1 SV=1	1	1	1	1	0	0	0	0	0	0	0	0	0	0	0	0	0	0	0	1	0	1	0	0	0	1	1	1	0	0	0	0	0	0	0	0	0	0	0	0	0	0	0	0
sp|O00170|AIP_HUMAN	sp|O00170|AIP_HUMAN	4	4	4	sp|O00170|AIP_HUMAN AH receptor-interacting protein OS=Homo sapiens OX=9606 GN=AIP PE=1 SV=3	1	4	4	4	1	1	1	1	1	1	1	1	1	1	1	1	1	1	1	2	1	1	2	3	2	3	3	2	1	1	1	1	2	1	1	1	1	1	1	1	1	1	1	1
sp|O00178|GTPB1_HUMAN	sp|O00178|GTPB1_HUMAN	9	9	9	sp|O00178|GTPB1_HUMAN GTP-binding protein 1 OS=Homo sapiens OX=9606 GN=GTPBP1 PE=1 SV=3	1	9	9	9	0	0	0	3	2	1	0	2	0	1	3	1	2	2	1	6	6	6	7	7	9	6	6	3	1	1	1	5	4	3	0	0	0	3	2	1	0	2	0	1
sp|O00186|STXB3_HUMAN	sp|O00186|STXB3_HUMAN	9	9	9	sp|O00186|STXB3_HUMAN Syntaxin-binding protein 3 OS=Homo sapiens OX=9606 GN=STXBP3 PE=1 SV=2	1	9	9	9	0	0	0	0	1	0	0	0	0	0	0	0	0	0	0	5	5	3	3	5	4	1	2	0	0	0	0	4	3	0	0	0	0	0	1	0	0	0	0	0
sp|O00203|AP3B1_HUMAN;sp|Q13367|AP3B2_HUMAN	sp|O00203|AP3B1_HUMAN	14;2	14;2	14;2	sp|O00203|AP3B1_HUMAN AP-3 complex subunit beta-1 OS=Homo sapiens OX=9606 GN=AP3B1 PE=1 SV=3	2	14	14	14	3	1	1	8	4	2	0	1	1	4	6	5	6	5	4	7	9	8	11	11	8	2	2	1	3	2	3	7	7	6	3	1	1	8	4	2	0	1	1	4
sp|O00213|APBB1_HUMAN	sp|O00213|APBB1_HUMAN	1	1	1	sp|O00213|APBB1_HUMAN Amyloid beta precursor protein binding family B member 1 OS=Homo sapiens OX=9606 GN=APBB1 PE=1 SV=2	1	1	1	1	0	0	0	0	0	0	0	0	0	0	0	0	0	0	0	1	1	0	1	0	0	0	0	0	0	0	0	1	0	0	0	0	0	0	0	0	0	0	0	0
sp|O00231|PSD11_HUMAN	sp|O00231|PSD11_HUMAN	15	15	15	sp|O00231|PSD11_HUMAN 26S proteasome non-ATPase regulatory subunit 11 OS=Homo sapiens OX=9606 GN=PSMD11 PE=1 SV=3	1	15	15	15	0	1	1	10	8	7	2	3	2	4	4	3	4	4	3	12	11	9	13	12	12	10	13	9	3	1	1	12	10	9	0	1	1	10	8	7	2	3	2	4
sp|O00232|PSD12_HUMAN	sp|O00232|PSD12_HUMAN	11	11	11	sp|O00232|PSD12_HUMAN 26S proteasome non-ATPase regulatory subunit 12 OS=Homo sapiens OX=9606 GN=PSMD12 PE=1 SV=3	1	11	11	11	0	0	0	5	4	2	1	1	2	4	0	2	1	1	0	4	5	4	4	6	5	4	3	1	0	0	0	3	6	4	0	0	0	5	4	2	1	1	2	4
sp|O00233|PSMD9_HUMAN	sp|O00233|PSMD9_HUMAN	4	4	4	sp|O00233|PSMD9_HUMAN 26S proteasome non-ATPase regulatory subunit 9 OS=Homo sapiens OX=9606 GN=PSMD9 PE=1 SV=3	1	4	4	4	0	0	0	0	0	0	0	0	0	0	0	0	0	0	0	0	0	0	3	0	3	0	1	1	0	0	0	0	0	0	0	0	0	0	0	0	0	0	0	0
sp|O00255|MEN1_HUMAN	sp|O00255|MEN1_HUMAN	3	3	3	sp|O00255|MEN1_HUMAN Menin OS=Homo sapiens OX=9606 GN=MEN1 PE=1 SV=5	1	3	3	3	0	0	0	2	2	0	0	0	0	0	0	0	0	0	0	0	1	0	1	1	2	2	3	1	0	0	0	1	1	1	0	0	0	2	2	0	0	0	0	0
sp|O00264|PGRC1_HUMAN	sp|O00264|PGRC1_HUMAN	4	4	3	sp|O00264|PGRC1_HUMAN Membrane-associated progesterone receptor component 1 OS=Homo sapiens OX=9606 GN=PGRMC1 PE=1 SV=3	1	4	4	3	2	2	1	2	2	0	3	1	0	2	1	1	2	2	2	2	2	1	4	2	4	4	3	3	1	1	0	2	2	2	2	2	1	2	2	0	3	1	0	2
sp|O00267|SPT5H_HUMAN	sp|O00267|SPT5H_HUMAN	12	12	12	sp|O00267|SPT5H_HUMAN Transcription elongation factor SPT5 OS=Homo sapiens OX=9606 GN=SUPT5H PE=1 SV=1	1	12	12	12	0	0	0	2	5	1	0	1	0	1	2	2	1	1	1	5	6	4	9	7	7	3	3	2	0	1	1	4	4	3	0	0	0	2	5	1	0	1	0	1
sp|O00273|DFFA_HUMAN	sp|O00273|DFFA_HUMAN	6	6	6	sp|O00273|DFFA_HUMAN DNA fragmentation factor subunit alpha OS=Homo sapiens OX=9606 GN=DFFA PE=1 SV=1	1	6	6	6	1	1	1	2	4	2	1	2	0	2	2	1	4	3	4	3	2	2	4	3	2	1	1	1	2	1	1	2	2	1	1	1	1	2	4	2	1	2	0	2
sp|O00291|HIP1_HUMAN	sp|O00291|HIP1_HUMAN	2	2	2	sp|O00291|HIP1_HUMAN Huntingtin-interacting protein 1 OS=Homo sapiens OX=9606 GN=HIP1 PE=1 SV=5	1	2	2	2	0	0	0	0	0	0	0	0	0	0	0	0	0	0	0	0	0	1	2	1	0	1	1	0	0	0	0	0	0	0	0	0	0	0	0	0	0	0	0	0
sp|O00299|CLIC1_HUMAN	sp|O00299|CLIC1_HUMAN	9	9	9	sp|O00299|CLIC1_HUMAN Chloride intracellular channel protein 1 OS=Homo sapiens OX=9606 GN=CLIC1 PE=1 SV=4	1	9	9	9	3	5	2	5	5	4	2	4	3	3	3	5	5	6	4	5	6	5	6	7	5	6	6	6	3	3	3	6	6	5	3	5	2	5	5	4	2	4	3	3
sp|O00303|EIF3F_HUMAN	sp|O00303|EIF3F_HUMAN	7	7	7	sp|O00303|EIF3F_HUMAN Eukaryotic translation initiation factor 3 subunit F OS=Homo sapiens OX=9606 GN=EIF3F PE=1 SV=1	1	7	7	7	2	3	2	4	4	4	4	4	3	4	4	3	4	4	4	4	5	4	6	6	4	5	6	5	4	3	1	5	5	5	2	3	2	4	4	4	4	4	3	4
sp|O00330|ODPX_HUMAN	sp|O00330|ODPX_HUMAN	1	1	1	sp|O00330|ODPX_HUMAN Pyruvate dehydrogenase protein X component, mitochondrial OS=Homo sapiens OX=9606 GN=PDHX PE=1 SV=3	1	1	1	1	0	0	0	1	1	0	0	0	0	0	0	0	1	0	0	1	1	1	1	1	1	1	1	1	0	0	0	1	1	1	0	0	0	1	1	0	0	0	0	0
sp|O00400|ACATN_HUMAN	sp|O00400|ACATN_HUMAN	2	2	2	sp|O00400|ACATN_HUMAN Acetyl-coenzyme A transporter 1 OS=Homo sapiens OX=9606 GN=SLC33A1 PE=1 SV=1	1	2	2	2	0	0	0	0	0	0	0	0	0	0	0	0	0	0	0	0	0	0	2	1	0	1	0	0	0	0	0	0	0	0	0	0	0	0	0	0	0	0	0	0
sp|O00410|IPO5_HUMAN	sp|O00410|IPO5_HUMAN	23	23	23	sp|O00410|IPO5_HUMAN Importin-5 OS=Homo sapiens OX=9606 GN=IPO5 PE=1 SV=4	1	23	23	23	0	0	0	10	9	2	0	1	2	4	4	2	5	5	3	14	16	13	15	13	13	8	7	5	4	3	0	15	14	13	0	0	0	10	9	2	0	1	2	4
sp|O00411|RPOM_HUMAN	sp|O00411|RPOM_HUMAN	11	11	11	sp|O00411|RPOM_HUMAN DNA-directed RNA polymerase, mitochondrial OS=Homo sapiens OX=9606 GN=POLRMT PE=1 SV=2	1	11	11	11	0	0	0	1	1	0	0	0	0	0	0	0	0	1	0	3	4	3	8	6	5	2	2	1	0	0	0	2	2	2	0	0	0	1	1	0	0	0	0	0
sp|O00425|IF2B3_HUMAN	sp|O00425|IF2B3_HUMAN	14	12	12	sp|O00425|IF2B3_HUMAN Insulin-like growth factor 2 mRNA-binding protein 3 OS=Homo sapiens OX=9606 GN=IGF2BP3 PE=1 SV=2	1	14	12	12	1	1	0	4	4	1	1	1	2	3	3	3	2	2	1	5	4	4	11	11	8	9	8	6	2	2	1	6	5	3	0	0	0	2	3	0	0	0	1	2
sp|O00429|DNM1L_HUMAN	sp|O00429|DNM1L_HUMAN	14	14	14	sp|O00429|DNM1L_HUMAN Dynamin-1-like protein OS=Homo sapiens OX=9606 GN=DNM1L PE=1 SV=2	1	14	14	14	0	0	0	7	8	2	1	0	0	3	2	3	5	4	4	10	8	9	12	11	11	9	9	8	4	3	1	8	6	6	0	0	0	7	8	2	1	0	0	3
sp|O00442|RTCA_HUMAN	sp|O00442|RTCA_HUMAN	6	6	6	sp|O00442|RTCA_HUMAN RNA 3-terminal phosphate cyclase OS=Homo sapiens OX=9606 GN=RTCA PE=1 SV=1	1	6	6	6	0	0	0	3	2	0	0	0	0	0	1	1	1	1	0	3	4	3	3	5	2	1	2	1	0	0	0	3	3	2	0	0	0	3	2	0	0	0	0	0
sp|O00443|P3C2A_HUMAN	sp|O00443|P3C2A_HUMAN	6	6	6	sp|O00443|P3C2A_HUMAN Phosphatidylinositol 4-phosphate 3-kinase C2 domain-containing subunit alpha OS=Homo sapiens OX=9606 GN=PIK3C2A PE=1 SV=2	1	6	6	6	0	0	0	1	1	0	0	0	0	0	0	0	0	0	0	1	2	1	3	4	3	1	2	0	0	0	0	2	0	2	0	0	0	1	1	0	0	0	0	0
sp|O00458|IFRD1_HUMAN	sp|O00458|IFRD1_HUMAN	4	4	4	sp|O00458|IFRD1_HUMAN Interferon-related developmental regulator 1 OS=Homo sapiens OX=9606 GN=IFRD1 PE=1 SV=4	1	4	4	4	0	0	0	0	0	0	0	0	0	0	0	0	0	0	0	1	0	0	2	2	1	1	0	1	0	0	0	2	0	0	0	0	0	0	0	0	0	0	0	0
sp|O00469|PLOD2_HUMAN	sp|O00469|PLOD2_HUMAN	4	4	4	sp|O00469|PLOD2_HUMAN Procollagen-lysine,2-oxoglutarate 5-dioxygenase 2 OS=Homo sapiens OX=9606 GN=PLOD2 PE=1 SV=2	1	4	4	4	0	0	0	1	1	0	0	0	0	1	1	1	0	1	0	2	1	0	1	2	2	1	2	0	0	1	0	2	1	1	0	0	0	1	1	0	0	0	0	1
sp|O00471|EXOC5_HUMAN	sp|O00471|EXOC5_HUMAN	5	5	5	sp|O00471|EXOC5_HUMAN Exocyst complex component 5 OS=Homo sapiens OX=9606 GN=EXOC5 PE=1 SV=1	1	5	5	5	0	0	0	0	0	0	0	0	0	0	0	0	0	0	0	2	0	2	0	3	1	3	2	0	0	0	0	0	1	1	0	0	0	0	0	0	0	0	0	0
sp|O00487|PSDE_HUMAN	sp|O00487|PSDE_HUMAN	5	5	5	sp|O00487|PSDE_HUMAN 26S proteasome non-ATPase regulatory subunit 14 OS=Homo sapiens OX=9606 GN=PSMD14 PE=1 SV=1	1	5	5	5	1	1	1	3	2	2	1	1	1	1	2	1	2	2	2	3	1	1	2	3	2	1	2	1	1	1	1	2	2	2	1	1	1	3	2	2	1	1	1	1
sp|O00505|IMA4_HUMAN	sp|O00505|IMA4_HUMAN	7	4	4	sp|O00505|IMA4_HUMAN Importin subunit alpha-4 OS=Homo sapiens OX=9606 GN=KPNA3 PE=1 SV=2	1	7	4	4	0	0	0	0	0	0	0	0	0	0	0	0	0	0	0	2	4	1	5	5	6	4	4	3	0	0	0	3	4	1	0	0	0	0	0	0	0	0	0	0
sp|O00526|UPK2_HUMAN	sp|O00526|UPK2_HUMAN	1	1	1	sp|O00526|UPK2_HUMAN Uroplakin-2 OS=Homo sapiens OX=9606 GN=UPK2 PE=1 SV=2	1	1	1	1	0	0	0	0	0	0	0	0	0	0	0	0	0	0	0	0	0	0	0	1	0	0	0	0	0	0	0	0	0	0	0	0	0	0	0	0	0	0	0	0
sp|O00541|PESC_HUMAN	sp|O00541|PESC_HUMAN	5	5	5	sp|O00541|PESC_HUMAN Pescadillo homolog OS=Homo sapiens OX=9606 GN=PES1 PE=1 SV=1	1	5	5	5	0	0	0	1	2	0	0	0	0	0	0	0	0	0	0	2	3	1	3	3	0	0	0	0	0	0	0	3	5	0	0	0	0	1	2	0	0	0	0	0
sp|O00567|NOP56_HUMAN	sp|O00567|NOP56_HUMAN	20	20	20	sp|O00567|NOP56_HUMAN Nucleolar protein 56 OS=Homo sapiens OX=9606 GN=NOP56 PE=1 SV=4	1	20	20	20	3	3	5	12	11	6	6	3	3	6	6	6	7	7	5	11	13	13	13	14	12	6	8	4	3	4	4	13	14	11	3	3	5	12	11	6	6	3	3	6
sp|O00571|DDX3X_HUMAN;sp|O15523|DDX3Y_HUMAN;sp|Q9NQI0|DDX4_HUMAN	sp|O00571|DDX3X_HUMAN;sp|O15523|DDX3Y_HUMAN	26;20;2	25;19;2	25;19;2	sp|O00571|DDX3X_HUMAN ATP-dependent RNA helicase DDX3X OS=Homo sapiens OX=9606 GN=DDX3X PE=1 SV=3;sp|O15523|DDX3Y_HUMAN ATP-dependent RNA helicase DDX3Y OS=Homo sapiens OX=9606 GN=DDX3Y PE=1 SV=2	3	26	25	25	2	2	3	13	14	6	3	7	4	8	9	8	9	9	6	12	16	14	20	21	21	16	17	15	8	6	5	10	10	10	2	2	3	12	13	5	3	6	4	7
sp|O00629|IMA3_HUMAN	sp|O00629|IMA3_HUMAN	8	8	5	sp|O00629|IMA3_HUMAN Importin subunit alpha-3 OS=Homo sapiens OX=9606 GN=KPNA4 PE=1 SV=1	1	8	8	5	0	0	0	1	2	0	0	0	0	0	1	1	0	0	0	2	5	1	6	6	3	4	2	2	0	1	0	3	3	2	0	0	0	1	2	0	0	0	0	0
sp|O00743|PPP6_HUMAN	sp|O00743|PPP6_HUMAN	4	4	4	sp|O00743|PPP6_HUMAN Serine/threonine-protein phosphatase 6 catalytic subunit OS=Homo sapiens OX=9606 GN=PPP6C PE=1 SV=1	1	4	4	4	0	0	0	1	1	0	0	1	0	0	1	0	0	0	0	3	3	2	4	3	4	1	1	2	0	0	0	4	3	4	0	0	0	1	1	0	0	1	0	0
sp|O00763|ACACB_HUMAN	sp|O00763|ACACB_HUMAN	11	3	3	sp|O00763|ACACB_HUMAN Acetyl-CoA carboxylase 2 OS=Homo sapiens OX=9606 GN=ACACB PE=1 SV=3	1	11	3	3	4	5	7	8	6	4	3	3	3	3	3	3	4	4	3	5	7	8	4	6	6	2	2	3	6	5	2	7	7	7	0	0	1	2	1	0	0	0	0	0
sp|O00764|PDXK_HUMAN	sp|O00764|PDXK_HUMAN	2	2	2	sp|O00764|PDXK_HUMAN Pyridoxal kinase OS=Homo sapiens OX=9606 GN=PDXK PE=1 SV=1	1	2	2	2	0	0	0	0	0	0	0	0	0	0	0	0	0	0	0	2	1	1	2	1	1	1	1	2	0	0	0	0	0	0	0	0	0	0	0	0	0	0	0	0
sp|O00767|SCD_HUMAN	sp|O00767|SCD_HUMAN	2	2	2	sp|O00767|SCD_HUMAN Stearoyl-CoA desaturase OS=Homo sapiens OX=9606 GN=SCD PE=1 SV=2	1	2	2	2	0	0	0	0	0	0	0	0	0	0	0	0	0	0	0	1	0	0	1	2	2	0	0	0	0	0	0	1	0	0	0	0	0	0	0	0	0	0	0	0
sp|O14497|ARI1A_HUMAN	sp|O14497|ARI1A_HUMAN	1	1	1	sp|O14497|ARI1A_HUMAN AT-rich interactive domain-containing protein 1A OS=Homo sapiens OX=9606 GN=ARID1A PE=1 SV=3	1	1	1	1	0	0	0	0	0	0	0	0	0	0	0	0	0	0	0	0	0	0	0	0	0	0	0	1	0	0	0	0	0	0	0	0	0	0	0	0	0	0	0	0
sp|O14545|TRAD1_HUMAN	sp|O14545|TRAD1_HUMAN	4	4	4	sp|O14545|TRAD1_HUMAN TRAF-type zinc finger domain-containing protein 1 OS=Homo sapiens OX=9606 GN=TRAFD1 PE=1 SV=1	1	4	4	4	0	0	0	0	0	0	0	0	0	0	1	0	0	0	0	1	1	0	1	1	2	1	3	1	0	0	0	0	0	0	0	0	0	0	0	0	0	0	0	0
sp|O14556|G3PT_HUMAN	sp|O14556|G3PT_HUMAN	1	1	1	sp|O14556|G3PT_HUMAN Glyceraldehyde-3-phosphate dehydrogenase, testis-specific OS=Homo sapiens OX=9606 GN=GAPDHS PE=1 SV=2	1	1	1	1	1	0	0	0	0	0	0	1	1	0	0	0	1	1	0	0	1	1	1	1	1	0	0	1	1	0	1	0	0	0	1	0	0	0	0	0	0	1	1	0
sp|O14562|UBFD1_HUMAN	sp|O14562|UBFD1_HUMAN	2	2	2	sp|O14562|UBFD1_HUMAN Ubiquitin domain-containing protein UBFD1 OS=Homo sapiens OX=9606 GN=UBFD1 PE=1 SV=2	1	2	2	2	0	0	0	0	0	0	0	0	0	0	0	0	0	0	0	0	0	0	1	0	0	1	0	0	0	0	0	0	0	0	0	0	0	0	0	0	0	0	0	0
sp|O14579|COPE_HUMAN	sp|O14579|COPE_HUMAN	3	3	3	sp|O14579|COPE_HUMAN Coatomer subunit epsilon OS=Homo sapiens OX=9606 GN=COPE PE=1 SV=3	1	3	3	3	0	0	0	2	0	1	0	0	0	1	0	0	1	0	0	1	2	1	2	3	2	1	2	2	0	0	0	2	2	1	0	0	0	2	0	1	0	0	0	1
sp|P47813|IF1AX_HUMAN;sp|O14602|IF1AY_HUMAN	sp|P47813|IF1AX_HUMAN;sp|O14602|IF1AY_HUMAN	1;1	1;1	1;1	sp|P47813|IF1AX_HUMAN Eukaryotic translation initiation factor 1A, X-chromosomal OS=Homo sapiens OX=9606 GN=EIF1AX PE=1 SV=2;sp|O14602|IF1AY_HUMAN Eukaryotic translation initiation factor 1A, Y-chromosomal OS=Homo sapiens OX=9606 GN=EIF1AY PE=1 SV=4	2	1	1	1	0	0	0	0	1	0	0	0	0	0	0	0	0	0	0	1	1	1	1	1	1	1	1	1	0	0	0	0	0	0	0	0	0	0	1	0	0	0	0	0
sp|O14617|AP3D1_HUMAN	sp|O14617|AP3D1_HUMAN	13	13	13	sp|O14617|AP3D1_HUMAN AP-3 complex subunit delta-1 OS=Homo sapiens OX=9606 GN=AP3D1 PE=1 SV=1	1	13	13	13	1	1	1	2	1	0	1	2	0	1	1	1	1	1	1	3	4	3	8	5	8	0	0	0	1	2	1	5	5	3	1	1	1	2	1	0	1	2	0	1
sp|P54792|DVLP1_HUMAN;sp|O14640|DVL1_HUMAN	sp|P54792|DVLP1_HUMAN;sp|O14640|DVL1_HUMAN	2;2	2;2	2;2	sp|P54792|DVLP1_HUMAN Putative segment polarity protein dishevelled homolog DVL1P1 OS=Homo sapiens OX=9606 GN=DVL1P1 PE=5 SV=1;sp|O14640|DVL1_HUMAN Segment polarity protein dishevelled homolog DVL-1 OS=Homo sapiens OX=9606 GN=DVL1 PE=1 SV=2	2	2	2	2	0	0	0	0	0	0	0	0	0	0	0	0	0	0	0	0	0	0	0	2	1	0	0	1	0	0	0	0	0	0	0	0	0	0	0	0	0	0	0	0
sp|O14646|CHD1_HUMAN;sp|Q8TD26|CHD6_HUMAN;sp|Q3L8U1|CHD9_HUMAN	sp|O14646|CHD1_HUMAN	6;1;1	6;1;1	4;0;0	sp|O14646|CHD1_HUMAN Chromodomain-helicase-DNA-binding protein 1 OS=Homo sapiens OX=9606 GN=CHD1 PE=1 SV=2	3	6	6	4	0	0	0	1	0	0	0	0	0	0	0	0	0	0	0	0	1	0	5	2	3	1	1	0	0	0	0	1	0	1	0	0	0	1	0	0	0	0	0	0
sp|O14653|GOSR2_HUMAN	sp|O14653|GOSR2_HUMAN	1	1	1	sp|O14653|GOSR2_HUMAN Golgi SNAP receptor complex member 2 OS=Homo sapiens OX=9606 GN=GOSR2 PE=1 SV=2	1	1	1	1	0	0	0	0	0	0	0	0	0	0	0	0	0	0	0	0	0	1	0	0	0	1	1	1	0	0	0	0	0	0	0	0	0	0	0	0	0	0	0	0
sp|O14654|IRS4_HUMAN	sp|O14654|IRS4_HUMAN	20	20	20	sp|O14654|IRS4_HUMAN Insulin receptor substrate 4 OS=Homo sapiens OX=9606 GN=IRS4 PE=1 SV=1	1	20	20	20	0	0	0	3	6	2	0	0	0	5	6	4	5	2	3	8	11	6	14	13	14	5	6	5	4	4	0	6	9	4	0	0	0	3	6	2	0	0	0	5
sp|O14656|TOR1A_HUMAN	sp|O14656|TOR1A_HUMAN	4	4	4	sp|O14656|TOR1A_HUMAN Torsin-1A OS=Homo sapiens OX=9606 GN=TOR1A PE=1 SV=1	1	4	4	4	0	0	0	1	1	1	0	0	0	0	1	0	0	0	0	0	2	1	2	4	1	2	2	0	0	0	0	2	2	1	0	0	0	1	1	1	0	0	0	0
sp|O14657|TOR1B_HUMAN	sp|O14657|TOR1B_HUMAN	1	1	1	sp|O14657|TOR1B_HUMAN Torsin-1B OS=Homo sapiens OX=9606 GN=TOR1B PE=1 SV=2	1	1	1	1	0	0	0	0	0	0	0	0	0	0	0	0	0	0	0	0	0	0	1	1	0	1	1	1	0	0	0	1	0	0	0	0	0	0	0	0	0	0	0	0
sp|Q99666|RGPD5_HUMAN;sp|O14715|RGPD8_HUMAN	sp|Q99666|RGPD5_HUMAN;sp|O14715|RGPD8_HUMAN	11;11	2;2	2;2	sp|Q99666|RGPD5_HUMAN RANBP2-like and GRIP domain-containing protein 5/6 OS=Homo sapiens OX=9606 GN=RGPD5 PE=1 SV=3;sp|O14715|RGPD8_HUMAN RANBP2-like and GRIP domain-containing protein 8 OS=Homo sapiens OX=9606 GN=RGPD8 PE=1 SV=2	2	11	2	2	0	0	0	2	1	1	1	1	0	1	1	1	2	1	1	4	5	5	9	7	6	2	2	1	1	1	1	3	1	1	0	0	0	0	0	0	0	0	0	0
sp|O14717|TRDMT_HUMAN	sp|O14717|TRDMT_HUMAN	1	1	1	sp|O14717|TRDMT_HUMAN tRNA (cytosine(38)-C(5))-methyltransferase OS=Homo sapiens OX=9606 GN=TRDMT1 PE=1 SV=1	1	1	1	1	0	0	0	0	0	0	0	0	0	0	0	0	0	0	0	0	0	0	0	1	0	0	0	0	0	0	0	0	0	0	0	0	0	0	0	0	0	0	0	0
sp|O14734|ACOT8_HUMAN	sp|O14734|ACOT8_HUMAN	2	2	2	sp|O14734|ACOT8_HUMAN Acyl-coenzyme A thioesterase 8 OS=Homo sapiens OX=9606 GN=ACOT8 PE=1 SV=1	1	2	2	2	0	0	0	0	0	0	0	0	0	0	0	0	0	0	0	2	1	0	2	2	2	1	0	0	0	0	0	0	1	1	0	0	0	0	0	0	0	0	0	0
sp|O14735|CDIPT_HUMAN	sp|O14735|CDIPT_HUMAN	1	1	1	sp|O14735|CDIPT_HUMAN CDP-diacylglycerol--inositol 3-phosphatidyltransferase OS=Homo sapiens OX=9606 GN=CDIPT PE=1 SV=1	1	1	1	1	0	0	0	0	0	0	0	0	0	0	0	0	0	0	0	1	1	0	1	1	1	0	0	0	0	0	0	1	1	1	0	0	0	0	0	0	0	0	0	0
sp|O14744|ANM5_HUMAN	sp|O14744|ANM5_HUMAN	11	11	11	sp|O14744|ANM5_HUMAN Protein arginine N-methyltransferase 5 OS=Homo sapiens OX=9606 GN=PRMT5 PE=1 SV=4	1	11	11	11	0	0	1	5	3	0	1	1	1	3	1	2	3	3	2	4	4	3	7	6	4	5	4	5	1	1	0	4	5	3	0	0	1	5	3	0	1	1	1	3
sp|O14745|NHRF1_HUMAN	sp|O14745|NHRF1_HUMAN	6	6	6	sp|O14745|NHRF1_HUMAN Na(+)/H(+) exchange regulatory cofactor NHE-RF1 OS=Homo sapiens OX=9606 GN=NHERF1 PE=1 SV=4	1	6	6	6	1	0	1	3	2	1	0	1	0	1	1	1	2	2	2	2	3	2	6	5	2	3	4	4	0	1	0	2	2	2	1	0	1	3	2	1	0	1	0	1
sp|O14757|CHK1_HUMAN	sp|O14757|CHK1_HUMAN	3	3	3	sp|O14757|CHK1_HUMAN Serine/threonine-protein kinase Chk1 OS=Homo sapiens OX=9606 GN=CHEK1 PE=1 SV=2	1	3	3	3	0	0	0	0	0	0	0	0	0	0	0	0	0	0	0	1	0	0	2	2	2	0	0	0	0	0	0	1	1	0	0	0	0	0	0	0	0	0	0	0
sp|O14772|FPGT_HUMAN	sp|O14772|FPGT_HUMAN	3	3	3	sp|O14772|FPGT_HUMAN Fucose-1-phosphate guanylyltransferase OS=Homo sapiens OX=9606 GN=FPGT PE=1 SV=3	1	3	3	3	0	0	0	0	1	0	0	0	0	0	0	0	0	0	0	0	0	1	2	0	2	0	0	0	0	0	0	1	1	0	0	0	0	0	1	0	0	0	0	0
sp|O14776|TCRG1_HUMAN	sp|O14776|TCRG1_HUMAN	9	9	8	sp|O14776|TCRG1_HUMAN Transcription elongation regulator 1 OS=Homo sapiens OX=9606 GN=TCERG1 PE=1 SV=2	1	9	9	8	0	0	0	1	1	1	1	1	1	1	2	0	0	1	1	1	2	2	7	5	3	6	4	4	0	0	0	1	1	0	0	0	0	1	1	1	1	1	1	1
sp|O14787|TNPO2_HUMAN	sp|O14787|TNPO2_HUMAN	3	1	1	sp|O14787|TNPO2_HUMAN Transportin-2 OS=Homo sapiens OX=9606 GN=TNPO2 PE=1 SV=3	1	3	1	1	0	0	0	1	1	0	1	1	1	1	1	1	1	1	1	1	0	0	2	2	2	2	1	1	1	1	1	1	1	1	0	0	0	0	0	0	0	0	0	0
sp|O14802|RPC1_HUMAN	sp|O14802|RPC1_HUMAN	10	10	10	sp|O14802|RPC1_HUMAN DNA-directed RNA polymerase III subunit RPC1 OS=Homo sapiens OX=9606 GN=POLR3A PE=1 SV=2	1	10	10	10	0	0	0	1	3	0	0	0	0	0	1	0	1	1	0	3	3	2	6	4	5	4	4	3	1	0	0	5	5	1	0	0	0	1	3	0	0	0	0	0
sp|O14818|PSA7_HUMAN;sp|Q8TAA3|PSMA8_HUMAN	sp|O14818|PSA7_HUMAN;sp|Q8TAA3|PSMA8_HUMAN	8;4	8;4	8;4	sp|O14818|PSA7_HUMAN Proteasome subunit alpha type-7 OS=Homo sapiens OX=9606 GN=PSMA7 PE=1 SV=1;sp|Q8TAA3|PSMA8_HUMAN Proteasome subunit alpha-type 8 OS=Homo sapiens OX=9606 GN=PSMA8 PE=1 SV=3	2	8	8	8	2	4	2	5	4	1	1	1	1	2	1	0	4	3	2	5	4	4	6	6	6	6	7	6	1	1	1	5	4	4	2	4	2	5	4	1	1	1	1	2
sp|O14828|SCAM3_HUMAN	sp|O14828|SCAM3_HUMAN	6	6	6	sp|O14828|SCAM3_HUMAN Secretory carrier-associated membrane protein 3 OS=Homo sapiens OX=9606 GN=SCAMP3 PE=1 SV=3	1	6	6	6	1	1	1	1	1	1	0	1	1	2	2	2	1	2	2	1	2	1	5	5	2	4	3	2	0	1	0	2	2	0	1	1	1	1	1	1	0	1	1	2
sp|O14880|MGST3_HUMAN	sp|O14880|MGST3_HUMAN	2	2	2	sp|O14880|MGST3_HUMAN Glutathione S-transferase 3, mitochondrial OS=Homo sapiens OX=9606 GN=MGST3 PE=1 SV=1	1	2	2	2	0	0	0	0	0	0	0	0	0	0	0	0	0	0	0	0	1	0	2	1	2	2	2	2	0	0	0	1	0	0	0	0	0	0	0	0	0	0	0	0
sp|O14908|GIPC1_HUMAN	sp|O14908|GIPC1_HUMAN	2	2	2	sp|O14908|GIPC1_HUMAN PDZ domain-containing protein GIPC1 OS=Homo sapiens OX=9606 GN=GIPC1 PE=1 SV=2	1	2	2	2	0	0	0	0	0	0	0	0	0	0	0	0	0	0	0	1	1	0	2	1	1	0	0	0	0	0	0	1	0	1	0	0	0	0	0	0	0	0	0	0
sp|O14929|HAT1_HUMAN	sp|O14929|HAT1_HUMAN	6	6	6	sp|O14929|HAT1_HUMAN Histone acetyltransferase type B catalytic subunit OS=Homo sapiens OX=9606 GN=HAT1 PE=1 SV=2	1	6	6	6	0	0	0	3	4	2	0	0	1	3	3	2	3	3	2	5	5	4	6	5	5	5	5	4	3	2	1	4	3	4	0	0	0	3	4	2	0	0	1	3
sp|O14936|CSKP_HUMAN	sp|O14936|CSKP_HUMAN	3	3	3	sp|O14936|CSKP_HUMAN Peripheral plasma membrane protein CASK OS=Homo sapiens OX=9606 GN=CASK PE=1 SV=3	1	3	3	3	0	0	0	0	1	0	0	0	0	0	0	0	1	0	0	1	1	0	1	2	2	1	1	1	0	0	0	2	0	1	0	0	0	0	1	0	0	0	0	0
sp|P19105|ML12A_HUMAN;sp|O14950|ML12B_HUMAN	sp|P19105|ML12A_HUMAN;sp|O14950|ML12B_HUMAN	2;2	2;2	2;2	sp|P19105|ML12A_HUMAN Myosin regulatory light chain 12A OS=Homo sapiens OX=9606 GN=MYL12A PE=1 SV=2;sp|O14950|ML12B_HUMAN Myosin regulatory light chain 12B OS=Homo sapiens OX=9606 GN=MYL12B PE=1 SV=2	2	2	2	2	0	1	1	1	0	0	0	1	1	1	1	1	1	0	0	1	1	1	1	1	2	1	1	1	0	0	0	0	1	1	0	1	1	1	0	0	0	1	1	1
sp|O14964|HGS_HUMAN	sp|O14964|HGS_HUMAN	3	3	3	sp|O14964|HGS_HUMAN Hepatocyte growth factor-regulated tyrosine kinase substrate OS=Homo sapiens OX=9606 GN=HGS PE=1 SV=1	1	3	3	3	0	0	0	0	1	0	0	0	0	0	0	0	0	1	0	1	1	0	1	1	2	1	0	1	0	0	0	0	0	0	0	0	0	0	1	0	0	0	0	0
sp|O14965|AURKA_HUMAN	sp|O14965|AURKA_HUMAN	2	2	2	sp|O14965|AURKA_HUMAN Aurora kinase A OS=Homo sapiens OX=9606 GN=AURKA PE=1 SV=3	1	2	2	2	0	0	0	0	0	0	0	0	0	0	0	0	0	0	0	0	0	0	2	1	0	0	0	0	0	0	0	0	0	0	0	0	0	0	0	0	0	0	0	0
sp|O14974|MYPT1_HUMAN	sp|O14974|MYPT1_HUMAN	2	2	2	sp|O14974|MYPT1_HUMAN Protein phosphatase 1 regulatory subunit 12A OS=Homo sapiens OX=9606 GN=PPP1R12A PE=1 SV=1	1	2	2	2	0	0	0	0	0	0	0	0	0	0	0	0	0	0	0	0	0	0	1	1	1	0	0	0	0	0	0	0	0	0	0	0	0	0	0	0	0	0	0	0
sp|O14976|GAK_HUMAN	sp|O14976|GAK_HUMAN	3	3	3	sp|O14976|GAK_HUMAN Cyclin-G-associated kinase OS=Homo sapiens OX=9606 GN=GAK PE=1 SV=2	1	3	3	3	0	0	0	1	1	0	0	0	0	0	1	0	0	0	0	2	3	2	3	3	2	1	1	0	0	0	0	3	3	0	0	0	0	1	1	0	0	0	0	0
sp|O14979|HNRDL_HUMAN	sp|O14979|HNRDL_HUMAN	7	6	6	sp|O14979|HNRDL_HUMAN Heterogeneous nuclear ribonucleoprotein D-like OS=Homo sapiens OX=9606 GN=HNRNPDL PE=1 SV=3	1	7	6	6	0	0	0	1	0	0	0	0	0	0	0	0	1	1	0	3	1	1	4	4	3	5	4	5	1	0	0	4	4	1	0	0	0	0	0	0	0	0	0	0
sp|O14980|XPO1_HUMAN	sp|O14980|XPO1_HUMAN	19	19	19	sp|O14980|XPO1_HUMAN Exportin-1 OS=Homo sapiens OX=9606 GN=XPO1 PE=1 SV=1	1	19	19	19	0	0	1	8	6	3	3	3	3	3	2	4	5	4	4	8	8	7	13	13	11	7	8	6	4	3	3	14	13	9	0	0	1	8	6	3	3	3	3	3
sp|O14981|BTAF1_HUMAN	sp|O14981|BTAF1_HUMAN	12	12	12	sp|O14981|BTAF1_HUMAN TATA-binding protein-associated factor 172 OS=Homo sapiens OX=9606 GN=BTAF1 PE=1 SV=2	1	12	12	12	0	0	0	1	1	0	0	0	0	0	0	0	1	0	0	5	3	3	7	3	5	1	1	0	0	0	0	3	3	2	0	0	0	1	1	0	0	0	0	0
sp|O15027|SC16A_HUMAN	sp|O15027|SC16A_HUMAN	6	6	6	sp|O15027|SC16A_HUMAN Protein transport protein Sec16A OS=Homo sapiens OX=9606 GN=SEC16A PE=1 SV=4	1	6	6	6	0	0	0	0	0	0	0	0	0	0	0	0	0	0	0	1	1	1	3	5	1	0	1	1	0	0	0	0	1	1	0	0	0	0	0	0	0	0	0	0
sp|O15040|TCPR2_HUMAN	sp|O15040|TCPR2_HUMAN	1	1	1	sp|O15040|TCPR2_HUMAN Tectonin beta-propeller repeat-containing protein 2 OS=Homo sapiens OX=9606 GN=TECPR2 PE=1 SV=4	1	1	1	1	0	0	0	0	0	0	0	0	0	0	0	0	0	0	0	0	0	0	0	1	0	0	0	0	0	0	0	0	0	0	0	0	0	0	0	0	0	0	0	0
sp|O15042|SR140_HUMAN	sp|O15042|SR140_HUMAN	11	11	11	sp|O15042|SR140_HUMAN U2 snRNP-associated SURP motif-containing protein OS=Homo sapiens OX=9606 GN=U2SURP PE=1 SV=2	1	11	11	11	1	1	1	4	3	1	2	1	2	3	2	1	1	2	1	7	5	2	9	7	6	4	2	2	2	1	1	3	3	4	1	1	1	4	3	1	2	1	2	3
sp|O15047|SET1A_HUMAN	sp|O15047|SET1A_HUMAN	5	5	5	sp|O15047|SET1A_HUMAN Histone-lysine N-methyltransferase SETD1A OS=Homo sapiens OX=9606 GN=SETD1A PE=1 SV=3	1	5	5	5	0	0	0	1	0	1	0	0	0	0	0	0	0	0	0	0	0	1	3	1	2	0	0	0	0	0	0	0	0	0	0	0	0	1	0	1	0	0	0	0
sp|O15054|KDM6B_HUMAN	sp|O15054|KDM6B_HUMAN	2	2	2	sp|O15054|KDM6B_HUMAN Lysine-specific demethylase 6B OS=Homo sapiens OX=9606 GN=KDM6B PE=1 SV=4	1	2	2	2	0	0	0	0	1	0	0	0	0	0	0	0	0	0	1	0	0	0	0	0	0	0	1	1	1	0	1	1	1	1	0	0	0	0	1	0	0	0	0	0
sp|O15067|PUR4_HUMAN	sp|O15067|PUR4_HUMAN	24	24	24	sp|O15067|PUR4_HUMAN Phosphoribosylformylglycinamidine synthase OS=Homo sapiens OX=9606 GN=PFAS PE=1 SV=4	1	24	24	24	3	2	2	11	11	6	2	2	2	6	9	4	7	7	3	12	16	10	14	17	16	9	12	11	4	6	2	10	13	10	3	2	2	11	11	6	2	2	2	6
sp|O15075|DCLK1_HUMAN	sp|O15075|DCLK1_HUMAN	1	1	1	sp|O15075|DCLK1_HUMAN Serine/threonine-protein kinase DCLK1 OS=Homo sapiens OX=9606 GN=DCLK1 PE=1 SV=2	1	1	1	1	0	0	0	0	0	0	0	0	0	0	0	0	0	0	0	0	0	0	1	1	1	1	1	0	0	0	0	0	0	0	0	0	0	0	0	0	0	0	0	0
sp|O15084|ANR28_HUMAN	sp|O15084|ANR28_HUMAN	4	4	4	sp|O15084|ANR28_HUMAN Serine/threonine-protein phosphatase 6 regulatory ankyrin repeat subunit A OS=Homo sapiens OX=9606 GN=ANKRD28 PE=1 SV=5	1	4	4	4	0	0	0	2	1	0	0	0	0	1	0	1	1	0	0	4	3	2	2	2	4	1	0	0	0	0	0	3	3	2	0	0	0	2	1	0	0	0	0	1
sp|O15111|IKKA_HUMAN	sp|O15111|IKKA_HUMAN	10	10	10	sp|O15111|IKKA_HUMAN Inhibitor of nuclear factor kappa-B kinase subunit alpha OS=Homo sapiens OX=9606 GN=CHUK PE=1 SV=2	1	10	10	10	0	0	0	2	0	0	0	0	0	1	2	0	1	1	1	4	5	4	7	7	6	4	3	2	0	0	0	6	2	1	0	0	0	2	0	0	0	0	0	1
sp|O15118|NPC1_HUMAN	sp|O15118|NPC1_HUMAN	1	1	1	sp|O15118|NPC1_HUMAN NPC intracellular cholesterol transporter 1 OS=Homo sapiens OX=9606 GN=NPC1 PE=1 SV=2	1	1	1	1	0	0	0	1	0	0	0	0	0	1	1	1	0	0	1	0	1	0	0	1	0	0	0	0	0	0	0	1	0	0	0	0	0	1	0	0	0	0	0	1
sp|O15127|SCAM2_HUMAN	sp|O15127|SCAM2_HUMAN	1	1	1	sp|O15127|SCAM2_HUMAN Secretory carrier-associated membrane protein 2 OS=Homo sapiens OX=9606 GN=SCAMP2 PE=1 SV=2	1	1	1	1	0	0	0	1	1	0	0	0	0	1	0	0	1	1	0	1	1	1	1	0	1	1	1	1	0	0	0	0	1	1	0	0	0	1	1	0	0	0	0	1
sp|O15143|ARC1B_HUMAN	sp|O15143|ARC1B_HUMAN	7	7	6	sp|O15143|ARC1B_HUMAN Actin-related protein 2/3 complex subunit 1B OS=Homo sapiens OX=9606 GN=ARPC1B PE=1 SV=3	1	7	7	6	0	0	0	3	1	0	1	0	0	1	1	0	0	0	0	4	4	2	6	6	6	4	4	3	0	0	0	4	5	2	0	0	0	3	1	0	1	0	0	1
sp|O15144|ARPC2_HUMAN	sp|O15144|ARPC2_HUMAN	5	5	5	sp|O15144|ARPC2_HUMAN Actin-related protein 2/3 complex subunit 2 OS=Homo sapiens OX=9606 GN=ARPC2 PE=1 SV=1	1	5	5	5	0	0	0	0	0	1	0	0	0	0	0	0	0	0	0	1	2	1	4	3	3	3	2	1	0	0	0	1	0	1	0	0	0	0	0	1	0	0	0	0
sp|O15160|RPAC1_HUMAN	sp|O15160|RPAC1_HUMAN	5	5	5	sp|O15160|RPAC1_HUMAN DNA-directed RNA polymerases I and III subunit RPAC1 OS=Homo sapiens OX=9606 GN=POLR1C PE=1 SV=1	1	5	5	5	0	0	0	1	1	0	0	0	0	0	0	0	0	0	0	1	1	0	2	3	4	3	1	1	0	0	0	2	2	1	0	0	0	1	1	0	0	0	0	0
sp|O15164|TIF1A_HUMAN	sp|O15164|TIF1A_HUMAN	1	1	1	sp|O15164|TIF1A_HUMAN Transcription intermediary factor 1-alpha OS=Homo sapiens OX=9606 GN=TRIM24 PE=1 SV=3	1	1	1	1	0	0	0	0	0	0	0	0	0	0	0	0	0	0	0	0	0	0	1	1	1	1	1	0	0	0	0	0	0	0	0	0	0	0	0	0	0	0	0	0
sp|O15165|LRAD4_HUMAN	sp|O15165|LRAD4_HUMAN	1	1	1	sp|O15165|LRAD4_HUMAN Low-density lipoprotein receptor class A domain-containing protein 4 OS=Homo sapiens OX=9606 GN=LDLRAD4 PE=1 SV=1	1	1	1	1	0	0	0	0	0	0	0	0	0	0	0	0	0	0	0	0	1	0	0	0	0	0	0	0	0	0	0	0	0	0	0	0	0	0	0	0	0	0	0	0
sp|O15173|PGRC2_HUMAN	sp|O15173|PGRC2_HUMAN	3	2	2	sp|O15173|PGRC2_HUMAN Membrane-associated progesterone receptor component 2 OS=Homo sapiens OX=9606 GN=PGRMC2 PE=1 SV=1	1	3	2	2	2	2	2	2	2	2	0	0	0	2	1	2	2	2	2	2	1	2	3	2	3	3	3	2	1	2	0	1	2	2	2	2	2	2	2	2	0	0	0	2
sp|O15213|WDR46_HUMAN	sp|O15213|WDR46_HUMAN	5	5	5	sp|O15213|WDR46_HUMAN WD repeat-containing protein 46 OS=Homo sapiens OX=9606 GN=WDR46 PE=1 SV=3	1	5	5	5	0	0	0	2	3	0	0	0	0	0	0	0	0	0	0	1	0	0	1	2	2	0	0	0	0	0	0	1	3	1	0	0	0	2	3	0	0	0	0	0
sp|O15226|NKRF_HUMAN	sp|O15226|NKRF_HUMAN	14	14	14	sp|O15226|NKRF_HUMAN NF-kappa-B-repressing factor OS=Homo sapiens OX=9606 GN=NKRF PE=1 SV=2	1	14	14	14	1	0	0	4	3	0	1	2	0	3	3	1	4	2	1	8	5	6	10	9	8	8	8	4	2	1	0	7	6	4	1	0	0	4	3	0	1	2	0	3
sp|O15228|GNPAT_HUMAN	sp|O15228|GNPAT_HUMAN	4	4	4	sp|O15228|GNPAT_HUMAN Dihydroxyacetone phosphate acyltransferase OS=Homo sapiens OX=9606 GN=GNPAT PE=1 SV=1	1	4	4	4	0	0	0	1	0	0	0	0	0	0	0	0	0	0	0	2	2	0	3	3	3	1	1	1	0	0	0	1	1	0	0	0	0	1	0	0	0	0	0	0
sp|O15269|SPTC1_HUMAN	sp|O15269|SPTC1_HUMAN	5	5	5	sp|O15269|SPTC1_HUMAN Serine palmitoyltransferase 1 OS=Homo sapiens OX=9606 GN=SPTLC1 PE=1 SV=1	1	5	5	5	0	0	1	1	2	1	0	1	0	1	2	1	1	2	1	3	3	3	3	4	3	3	4	3	1	2	1	1	4	1	0	0	1	1	2	1	0	1	0	1
sp|O15270|SPTC2_HUMAN	sp|O15270|SPTC2_HUMAN	4	4	4	sp|O15270|SPTC2_HUMAN Serine palmitoyltransferase 2 OS=Homo sapiens OX=9606 GN=SPTLC2 PE=1 SV=1	1	4	4	4	0	0	0	0	1	0	0	0	0	1	0	0	1	0	0	1	1	1	2	3	2	0	1	0	0	0	0	1	1	1	0	0	0	0	1	0	0	0	0	1
sp|O15294|OGT1_HUMAN	sp|O15294|OGT1_HUMAN	8	8	8	sp|O15294|OGT1_HUMAN UDP-N-acetylglucosamine--peptide N-acetylglucosaminyltransferase 110 kDa subunit OS=Homo sapiens OX=9606 GN=OGT PE=1 SV=3	1	8	8	8	0	0	0	3	3	1	0	0	0	1	2	0	2	1	0	6	4	5	5	3	6	5	4	2	1	1	0	5	5	3	0	0	0	3	3	1	0	0	0	1
sp|O15344|TRI18_HUMAN	sp|O15344|TRI18_HUMAN	9	9	9	sp|O15344|TRI18_HUMAN E3 ubiquitin-protein ligase Midline-1 OS=Homo sapiens OX=9606 GN=MID1 PE=1 SV=1	1	9	9	9	0	0	0	2	4	1	1	1	1	1	2	2	1	2	2	4	3	3	5	6	4	4	3	1	1	2	1	6	4	3	0	0	0	2	4	1	1	1	1	1
sp|O15347|HMGB3_HUMAN	sp|O15347|HMGB3_HUMAN	5	5	5	sp|O15347|HMGB3_HUMAN High mobility group protein B3 OS=Homo sapiens OX=9606 GN=HMGB3 PE=1 SV=4	1	5	5	5	0	0	0	1	1	0	1	1	1	1	2	1	1	2	0	3	3	4	3	4	3	3	4	4	1	0	0	3	4	2	0	0	0	1	1	0	1	1	1	1
sp|O15355|PPM1G_HUMAN	sp|O15355|PPM1G_HUMAN	8	8	8	sp|O15355|PPM1G_HUMAN Protein phosphatase 1G OS=Homo sapiens OX=9606 GN=PPM1G PE=1 SV=1	1	8	8	8	0	1	1	3	2	1	0	0	0	1	1	2	2	1	1	2	3	2	6	5	4	5	3	4	1	1	1	2	2	1	0	1	1	3	2	1	0	0	0	1
sp|O15357|SHIP2_HUMAN	sp|O15357|SHIP2_HUMAN	4	4	4	sp|O15357|SHIP2_HUMAN Phosphatidylinositol 3,4,5-trisphosphate 5-phosphatase 2 OS=Homo sapiens OX=9606 GN=INPPL1 PE=1 SV=2	1	4	4	4	0	0	0	0	0	0	0	0	0	0	0	0	0	0	0	0	1	0	2	2	3	1	0	0	0	0	0	0	0	0	0	0	0	0	0	0	0	0	0	0
sp|O15371|EIF3D_HUMAN	sp|O15371|EIF3D_HUMAN	17	17	17	sp|O15371|EIF3D_HUMAN Eukaryotic translation initiation factor 3 subunit D OS=Homo sapiens OX=9606 GN=EIF3D PE=1 SV=1	1	17	17	17	2	0	1	7	8	3	3	2	3	8	7	4	7	7	4	9	10	9	15	14	13	12	9	9	7	4	3	9	8	7	2	0	1	7	8	3	3	2	3	8
sp|O15372|EIF3H_HUMAN	sp|O15372|EIF3H_HUMAN	7	7	7	sp|O15372|EIF3H_HUMAN Eukaryotic translation initiation factor 3 subunit H OS=Homo sapiens OX=9606 GN=EIF3H PE=1 SV=1	1	7	7	7	1	0	0	0	1	1	0	1	1	1	1	1	1	1	1	1	1	1	4	4	6	6	4	3	1	0	0	2	2	1	1	0	0	0	1	1	0	1	1	1
sp|O15381|NVL_HUMAN	sp|O15381|NVL_HUMAN	13	13	13	sp|O15381|NVL_HUMAN Nuclear valosin-containing protein-like OS=Homo sapiens OX=9606 GN=NVL PE=1 SV=1	1	13	13	13	0	0	0	2	2	0	0	1	0	1	0	1	1	1	0	3	2	3	5	10	5	3	3	1	1	0	0	2	3	2	0	0	0	2	2	0	0	1	0	1
sp|O15397|IPO8_HUMAN	sp|O15397|IPO8_HUMAN	10	9	9	sp|O15397|IPO8_HUMAN Importin-8 OS=Homo sapiens OX=9606 GN=IPO8 PE=1 SV=2	1	10	9	9	1	1	1	3	5	3	1	2	2	2	2	2	2	2	2	7	7	5	7	7	6	6	6	5	2	3	1	4	8	5	0	0	0	2	4	2	0	1	1	1
sp|O15400|STX7_HUMAN	sp|O15400|STX7_HUMAN	1	1	1	sp|O15400|STX7_HUMAN Syntaxin-7 OS=Homo sapiens OX=9606 GN=STX7 PE=1 SV=4	1	1	1	1	0	0	0	0	0	0	0	0	0	0	0	0	0	0	0	0	0	0	0	1	0	0	0	0	0	0	0	0	0	0	0	0	0	0	0	0	0	0	0	0
sp|O15446|RPA34_HUMAN	sp|O15446|RPA34_HUMAN	2	2	2	sp|O15446|RPA34_HUMAN DNA-directed RNA polymerase I subunit RPA34 OS=Homo sapiens OX=9606 GN=POLR1G PE=1 SV=1	1	2	2	2	0	0	0	0	0	0	0	0	0	0	0	0	0	0	0	0	0	0	1	0	1	2	1	0	0	0	0	0	0	0	0	0	0	0	0	0	0	0	0	0
sp|O15498|YKT6_HUMAN	sp|O15498|YKT6_HUMAN	1	1	1	sp|O15498|YKT6_HUMAN Synaptobrevin homolog YKT6 OS=Homo sapiens OX=9606 GN=YKT6 PE=1 SV=1	1	1	1	1	0	0	0	0	0	0	0	0	0	0	0	0	0	0	0	0	0	0	1	1	1	1	1	1	0	0	0	0	0	0	0	0	0	0	0	0	0	0	0	0
sp|O15504|NUP42_HUMAN	sp|O15504|NUP42_HUMAN	3	3	3	sp|O15504|NUP42_HUMAN Nucleoporin NUP42 OS=Homo sapiens OX=9606 GN=NUP42 PE=1 SV=1	1	3	3	3	0	0	0	0	0	0	0	0	0	0	0	0	0	0	0	0	0	0	0	1	2	1	3	1	0	0	0	0	0	0	0	0	0	0	0	0	0	0	0	0
sp|Q6A1A2|PDPK2_HUMAN;sp|O15530|PDPK1_HUMAN	sp|Q6A1A2|PDPK2_HUMAN;sp|O15530|PDPK1_HUMAN	3;3	3;3	3;3	sp|Q6A1A2|PDPK2_HUMAN Putative 3-phosphoinositide-dependent protein kinase 2 OS=Homo sapiens OX=9606 GN=PDPK2P PE=5 SV=1;sp|O15530|PDPK1_HUMAN 3-phosphoinositide-dependent protein kinase 1 OS=Homo sapiens OX=9606 GN=PDPK1 PE=1 SV=1	2	3	3	3	0	0	0	0	0	0	0	0	0	0	0	0	0	0	0	0	1	0	3	3	2	0	1	0	0	0	0	0	0	0	0	0	0	0	0	0	0	0	0	0
sp|O43143|DHX15_HUMAN	sp|O43143|DHX15_HUMAN	23	23	22	sp|O43143|DHX15_HUMAN ATP-dependent RNA helicase DHX15 OS=Homo sapiens OX=9606 GN=DHX15 PE=1 SV=2	1	23	23	22	1	3	2	10	9	4	2	3	2	6	7	5	4	4	5	11	14	10	17	17	16	10	12	9	3	4	2	13	12	7	1	3	2	10	9	4	2	3	2	6
sp|O43148|MCES_HUMAN	sp|O43148|MCES_HUMAN	4	4	4	sp|O43148|MCES_HUMAN mRNA cap guanine-N(7) methyltransferase OS=Homo sapiens OX=9606 GN=RNMT PE=1 SV=1	1	4	4	4	0	0	0	0	0	0	0	0	0	0	0	0	0	0	0	1	1	2	3	2	2	3	2	1	0	0	0	1	1	0	0	0	0	0	0	0	0	0	0	0
sp|O43149|ZZEF1_HUMAN	sp|O43149|ZZEF1_HUMAN	4	4	4	sp|O43149|ZZEF1_HUMAN Zinc finger ZZ-type and EF-hand domain-containing protein 1 OS=Homo sapiens OX=9606 GN=ZZEF1 PE=1 SV=6	1	4	4	4	0	0	0	1	1	0	0	0	0	0	0	0	0	0	0	2	2	1	2	2	1	1	1	0	0	0	0	1	1	0	0	0	0	1	1	0	0	0	0	0
sp|O43156|TTI1_HUMAN	sp|O43156|TTI1_HUMAN	2	2	2	sp|O43156|TTI1_HUMAN TELO2-interacting protein 1 homolog OS=Homo sapiens OX=9606 GN=TTI1 PE=1 SV=3	1	2	2	2	0	0	0	1	2	0	0	0	0	1	0	0	0	0	0	2	2	0	2	2	2	1	1	1	0	0	0	0	0	0	0	0	0	1	2	0	0	0	0	1
sp|O43159|RRP8_HUMAN	sp|O43159|RRP8_HUMAN	4	4	4	sp|O43159|RRP8_HUMAN Ribosomal RNA-processing protein 8 OS=Homo sapiens OX=9606 GN=RRP8 PE=1 SV=2	1	4	4	4	0	0	0	2	2	1	1	2	0	1	1	2	2	1	1	2	3	2	3	3	2	1	1	1	1	2	1	1	2	1	0	0	0	2	2	1	1	2	0	1
sp|O43169|CYB5B_HUMAN	sp|O43169|CYB5B_HUMAN	2	2	2	sp|O43169|CYB5B_HUMAN Cytochrome b5 type B OS=Homo sapiens OX=9606 GN=CYB5B PE=1 SV=3	1	2	2	2	1	1	0	1	0	0	0	0	0	1	0	0	1	1	1	1	0	0	2	1	0	1	1	0	1	1	0	1	1	1	1	1	0	1	0	0	0	0	0	1
sp|O43172|PRP4_HUMAN	sp|O43172|PRP4_HUMAN	15	15	15	sp|O43172|PRP4_HUMAN U4/U6 small nuclear ribonucleoprotein Prp4 OS=Homo sapiens OX=9606 GN=PRPF4 PE=1 SV=2	1	15	15	15	0	0	0	3	3	0	1	1	0	1	1	1	0	1	1	3	8	1	11	11	7	7	8	6	1	0	0	3	4	0	0	0	0	3	3	0	1	1	0	1
sp|O43175|SERA_HUMAN	sp|O43175|SERA_HUMAN	19	19	19	sp|O43175|SERA_HUMAN D-3-phosphoglycerate dehydrogenase OS=Homo sapiens OX=9606 GN=PHGDH PE=1 SV=4	1	19	19	19	6	6	2	9	9	6	5	4	5	8	8	6	6	4	6	9	8	8	12	12	13	14	13	11	5	5	4	7	8	7	6	6	2	9	9	6	5	4	5	8
sp|O43242|PSMD3_HUMAN	sp|O43242|PSMD3_HUMAN	17	17	17	sp|O43242|PSMD3_HUMAN 26S proteasome non-ATPase regulatory subunit 3 OS=Homo sapiens OX=9606 GN=PSMD3 PE=1 SV=2	1	17	17	17	2	3	2	9	8	4	3	1	1	4	6	5	8	4	3	12	11	8	12	12	12	11	12	11	5	2	2	11	10	8	2	3	2	9	8	4	3	1	1	4
sp|O43252|PAPS1_HUMAN	sp|O43252|PAPS1_HUMAN	4	4	3	sp|O43252|PAPS1_HUMAN Bifunctional 3-phosphoadenosine 5-phosphosulfate synthase 1 OS=Homo sapiens OX=9606 GN=PAPSS1 PE=1 SV=2	1	4	4	3	0	0	0	0	1	0	0	0	0	0	0	0	0	0	0	1	0	2	2	2	2	1	1	2	0	0	0	1	0	0	0	0	0	0	1	0	0	0	0	0
sp|O43264|ZW10_HUMAN	sp|O43264|ZW10_HUMAN	7	7	7	sp|O43264|ZW10_HUMAN Centromere/kinetochore protein zw10 homolog OS=Homo sapiens OX=9606 GN=ZW10 PE=1 SV=3	1	7	7	7	0	0	0	0	1	1	0	0	0	1	1	1	0	1	0	3	4	2	5	6	6	2	2	2	0	0	0	2	0	1	0	0	0	0	1	1	0	0	0	1
sp|O43290|SNUT1_HUMAN	sp|O43290|SNUT1_HUMAN	2	2	2	sp|O43290|SNUT1_HUMAN U4/U6.U5 tri-snRNP-associated protein 1 OS=Homo sapiens OX=9606 GN=SART1 PE=1 SV=1	1	2	2	2	0	0	0	0	0	0	0	0	0	0	0	0	0	0	0	0	0	0	0	1	1	1	0	0	0	0	0	0	0	0	0	0	0	0	0	0	0	0	0	0
sp|O43292|GPAA1_HUMAN	sp|O43292|GPAA1_HUMAN	1	1	1	sp|O43292|GPAA1_HUMAN Glycosylphosphatidylinositol anchor attachment 1 protein OS=Homo sapiens OX=9606 GN=GPAA1 PE=1 SV=3	1	1	1	1	0	0	0	1	0	0	0	0	0	0	0	0	0	0	0	0	1	0	1	1	1	1	1	1	0	0	0	0	0	1	0	0	0	1	0	0	0	0	0	0
sp|O43301|HS12A_HUMAN;sp|Q96MM6|HS12B_HUMAN	sp|O43301|HS12A_HUMAN	3;1	3;1	3;1	sp|O43301|HS12A_HUMAN Heat shock 70 kDa protein 12A OS=Homo sapiens OX=9606 GN=HSPA12A PE=1 SV=2	2	3	3	3	0	0	0	0	1	0	0	0	0	0	0	0	0	0	0	1	0	0	2	2	1	1	3	1	0	0	0	1	0	0	0	0	0	0	1	0	0	0	0	0
sp|O43314|VIP2_HUMAN;sp|Q6PFW1|VIP1_HUMAN	sp|O43314|VIP2_HUMAN	3;1	3;1	3;1	sp|O43314|VIP2_HUMAN Inositol hexakisphosphate and diphosphoinositol-pentakisphosphate kinase 2 OS=Homo sapiens OX=9606 GN=PPIP5K2 PE=1 SV=3	2	3	3	3	0	0	0	1	1	0	0	0	0	0	0	0	0	0	1	0	1	1	1	3	2	0	0	0	0	0	0	0	1	0	0	0	0	1	1	0	0	0	0	0
sp|O43318|M3K7_HUMAN	sp|O43318|M3K7_HUMAN	2	2	2	sp|O43318|M3K7_HUMAN Mitogen-activated protein kinase kinase kinase 7 OS=Homo sapiens OX=9606 GN=MAP3K7 PE=1 SV=1	1	2	2	2	0	0	0	0	0	0	0	0	0	0	0	0	0	0	0	1	0	0	2	1	1	2	1	0	0	0	0	0	0	0	0	0	0	0	0	0	0	0	0	0
sp|O43324|MCA3_HUMAN	sp|O43324|MCA3_HUMAN	2	2	2	sp|O43324|MCA3_HUMAN Eukaryotic translation elongation factor 1 epsilon-1 OS=Homo sapiens OX=9606 GN=EEF1E1 PE=1 SV=1	1	2	2	2	0	0	0	0	0	0	0	0	0	0	0	0	0	0	0	1	1	0	2	1	0	1	1	1	1	0	0	1	0	1	0	0	0	0	0	0	0	0	0	0
sp|O43353|RIPK2_HUMAN	sp|O43353|RIPK2_HUMAN	3	3	3	sp|O43353|RIPK2_HUMAN Receptor-interacting serine/threonine-protein kinase 2 OS=Homo sapiens OX=9606 GN=RIPK2 PE=1 SV=2	1	3	3	3	0	0	0	0	0	0	0	0	0	0	0	0	0	0	0	0	0	0	1	2	3	1	1	1	0	0	0	0	0	0	0	0	0	0	0	0	0	0	0	0
sp|O43379|WDR62_HUMAN	sp|O43379|WDR62_HUMAN	1	1	1	sp|O43379|WDR62_HUMAN WD repeat-containing protein 62 OS=Homo sapiens OX=9606 GN=WDR62 PE=1 SV=4	1	1	1	1	0	0	0	0	0	0	0	0	0	0	0	0	0	0	0	0	0	0	1	1	1	0	1	0	0	0	0	0	0	0	0	0	0	0	0	0	0	0	0	0
sp|O43390|HNRPR_HUMAN	sp|O43390|HNRPR_HUMAN	20	20	16	sp|O43390|HNRPR_HUMAN Heterogeneous nuclear ribonucleoprotein R OS=Homo sapiens OX=9606 GN=HNRNPR PE=1 SV=1	1	20	20	16	2	3	3	8	8	5	4	6	3	6	5	3	7	7	3	12	11	7	14	15	11	14	15	10	8	3	2	11	12	10	2	3	3	8	8	5	4	6	3	6
sp|O43395|PRPF3_HUMAN	sp|O43395|PRPF3_HUMAN	8	8	8	sp|O43395|PRPF3_HUMAN U4/U6 small nuclear ribonucleoprotein Prp3 OS=Homo sapiens OX=9606 GN=PRPF3 PE=1 SV=2	1	8	8	8	0	0	0	1	1	0	0	1	0	0	1	0	0	1	1	1	1	0	7	8	4	2	0	2	0	1	0	0	1	1	0	0	0	1	1	0	0	1	0	0
sp|O43396|TXNL1_HUMAN	sp|O43396|TXNL1_HUMAN	5	5	5	sp|O43396|TXNL1_HUMAN Thioredoxin-like protein 1 OS=Homo sapiens OX=9606 GN=TXNL1 PE=1 SV=3	1	5	5	5	0	0	0	3	2	1	0	1	0	1	1	0	2	2	1	3	3	2	2	4	3	4	4	3	1	1	1	3	4	3	0	0	0	3	2	1	0	1	0	1
sp|O43399|TPD54_HUMAN	sp|O43399|TPD54_HUMAN	2	2	2	sp|O43399|TPD54_HUMAN Tumor protein D54 OS=Homo sapiens OX=9606 GN=TPD52L2 PE=1 SV=2	1	2	2	2	0	0	0	0	0	0	0	0	0	1	0	0	0	0	1	2	1	0	2	1	1	1	1	1	0	0	0	0	0	1	0	0	0	0	0	0	0	0	0	1
sp|O43402|EMC8_HUMAN	sp|O43402|EMC8_HUMAN	3	3	3	sp|O43402|EMC8_HUMAN ER membrane protein complex subunit 8 OS=Homo sapiens OX=9606 GN=EMC8 PE=1 SV=1	1	3	3	3	0	0	0	1	1	0	0	0	0	0	0	0	0	0	0	1	1	1	1	1	1	3	2	1	0	0	0	1	1	1	0	0	0	1	1	0	0	0	0	0
sp|O43414|ERI3_HUMAN	sp|O43414|ERI3_HUMAN	2	2	2	sp|O43414|ERI3_HUMAN ERI1 exoribonuclease 3 OS=Homo sapiens OX=9606 GN=ERI3 PE=1 SV=2	1	2	2	2	0	0	0	0	0	0	0	0	0	0	1	0	0	0	0	0	0	0	2	2	1	0	0	0	1	0	0	0	0	0	0	0	0	0	0	0	0	0	0	0
sp|O43426|SYNJ1_HUMAN	sp|O43426|SYNJ1_HUMAN	2	2	2	sp|O43426|SYNJ1_HUMAN Synaptojanin-1 OS=Homo sapiens OX=9606 GN=SYNJ1 PE=1 SV=2	1	2	2	2	0	0	0	0	0	0	0	0	0	0	0	0	0	0	0	0	0	0	1	1	0	0	0	0	0	0	0	0	0	0	0	0	0	0	0	0	0	0	0	0
sp|O43432|IF4G3_HUMAN	sp|O43432|IF4G3_HUMAN	5	3	3	sp|O43432|IF4G3_HUMAN Eukaryotic translation initiation factor 4 gamma 3 OS=Homo sapiens OX=9606 GN=EIF4G3 PE=1 SV=2	1	5	3	3	0	0	0	0	0	0	0	0	0	0	0	0	0	0	0	0	1	1	4	4	3	1	2	2	0	0	0	1	1	0	0	0	0	0	0	0	0	0	0	0
sp|O43447|PPIH_HUMAN	sp|O43447|PPIH_HUMAN	3	3	3	sp|O43447|PPIH_HUMAN Peptidyl-prolyl cis-trans isomerase H OS=Homo sapiens OX=9606 GN=PPIH PE=1 SV=1	1	3	3	3	0	0	0	1	1	1	0	0	0	0	0	0	1	1	0	2	1	1	3	3	3	2	2	0	0	0	0	1	2	2	0	0	0	1	1	1	0	0	0	0
sp|O43488|ARK72_HUMAN;sp|Q8NHP1|ARK74_HUMAN;sp|O95154|ARK73_HUMAN	sp|O43488|ARK72_HUMAN	5;2;1	5;2;1	5;2;1	sp|O43488|ARK72_HUMAN Aflatoxin B1 aldehyde reductase member 2 OS=Homo sapiens OX=9606 GN=AKR7A2 PE=1 SV=3	3	5	5	5	0	0	0	1	1	1	1	0	0	1	0	0	1	1	1	2	2	1	4	4	3	3	4	2	1	1	0	3	3	1	0	0	0	1	1	1	1	0	0	1
sp|O43491|E41L2_HUMAN	sp|O43491|E41L2_HUMAN	10	10	10	sp|O43491|E41L2_HUMAN Band 4.1-like protein 2 OS=Homo sapiens OX=9606 GN=EPB41L2 PE=1 SV=1	1	10	10	10	0	0	0	1	3	0	0	0	0	1	0	0	1	0	0	2	1	1	8	9	4	3	3	3	0	0	0	2	1	1	0	0	0	1	3	0	0	0	0	1
sp|O43505|B4GA1_HUMAN	sp|O43505|B4GA1_HUMAN	1	1	1	sp|O43505|B4GA1_HUMAN Beta-1,4-glucuronyltransferase 1 OS=Homo sapiens OX=9606 GN=B4GAT1 PE=1 SV=1	1	1	1	1	0	0	0	1	1	0	0	0	0	0	0	0	0	0	0	1	1	1	1	0	0	1	0	0	0	0	0	0	1	0	0	0	0	1	1	0	0	0	0	0
sp|O43572|AKA10_HUMAN	sp|O43572|AKA10_HUMAN	1	1	1	sp|O43572|AKA10_HUMAN A-kinase anchor protein 10, mitochondrial OS=Homo sapiens OX=9606 GN=AKAP10 PE=1 SV=2	1	1	1	1	0	0	0	0	0	0	0	0	0	0	0	0	0	0	0	0	0	0	1	0	0	0	0	0	0	0	0	0	0	0	0	0	0	0	0	0	0	0	0	0
sp|O43583|DENR_HUMAN	sp|O43583|DENR_HUMAN	3	3	3	sp|O43583|DENR_HUMAN Density-regulated protein OS=Homo sapiens OX=9606 GN=DENR PE=1 SV=2	1	3	3	3	0	0	0	0	0	0	0	0	0	0	0	0	0	0	0	1	1	0	2	3	1	0	2	1	0	0	0	0	0	0	0	0	0	0	0	0	0	0	0	0
sp|O43592|XPOT_HUMAN	sp|O43592|XPOT_HUMAN	14	14	14	sp|O43592|XPOT_HUMAN Exportin-T OS=Homo sapiens OX=9606 GN=XPOT PE=1 SV=2	1	14	14	14	0	0	0	4	2	0	0	0	0	1	1	1	1	1	0	9	9	9	8	8	8	6	6	5	1	0	0	7	6	6	0	0	0	4	2	0	0	0	0	1
sp|O43598|DNPH1_HUMAN	sp|O43598|DNPH1_HUMAN	1	1	1	sp|O43598|DNPH1_HUMAN 5-hydroxymethyl-dUMP N-hydrolase OS=Homo sapiens OX=9606 GN=DNPH1 PE=1 SV=1	1	1	1	1	0	0	0	0	0	0	0	0	0	0	0	0	0	0	0	1	1	0	0	0	0	0	0	0	0	0	0	0	0	0	0	0	0	0	0	0	0	0	0	0
sp|O43615|TIM44_HUMAN	sp|O43615|TIM44_HUMAN	13	13	13	sp|O43615|TIM44_HUMAN Mitochondrial import inner membrane translocase subunit TIM44 OS=Homo sapiens OX=9606 GN=TIMM44 PE=1 SV=2	1	13	13	13	0	0	0	2	2	0	0	0	1	2	2	0	2	2	1	4	5	3	8	7	6	5	4	3	2	2	0	5	5	2	0	0	0	2	2	0	0	0	1	2
sp|O43617|TPPC3_HUMAN	sp|O43617|TPPC3_HUMAN	2	2	2	sp|O43617|TPPC3_HUMAN Trafficking protein particle complex subunit 3 OS=Homo sapiens OX=9606 GN=TRAPPC3 PE=1 SV=1	1	2	2	2	0	0	0	0	0	0	0	0	0	0	0	0	0	0	0	0	0	0	2	2	0	2	2	1	0	0	0	0	0	0	0	0	0	0	0	0	0	0	0	0
sp|O43660|PLRG1_HUMAN	sp|O43660|PLRG1_HUMAN	4	4	4	sp|O43660|PLRG1_HUMAN Pleiotropic regulator 1 OS=Homo sapiens OX=9606 GN=PLRG1 PE=1 SV=1	1	4	4	4	0	0	0	0	1	0	0	0	0	0	1	0	2	0	0	1	1	1	1	0	1	2	0	1	0	0	0	0	0	0	0	0	0	0	1	0	0	0	0	0
sp|O43663|PRC1_HUMAN	sp|O43663|PRC1_HUMAN	1	1	1	sp|O43663|PRC1_HUMAN Protein regulator of cytokinesis 1 OS=Homo sapiens OX=9606 GN=PRC1 PE=1 SV=2	1	1	1	1	0	0	0	1	0	0	0	0	0	0	0	0	0	0	0	1	1	0	0	0	1	0	0	1	0	0	0	1	1	1	0	0	0	1	0	0	0	0	0	0
sp|O43665|RGS10_HUMAN	sp|O43665|RGS10_HUMAN	1	1	1	sp|O43665|RGS10_HUMAN Regulator of G-protein signaling 10 OS=Homo sapiens OX=9606 GN=RGS10 PE=1 SV=3	1	1	1	1	0	0	0	0	0	0	0	0	0	0	0	0	0	0	0	0	0	0	0	1	0	0	0	0	0	0	0	0	0	0	0	0	0	0	0	0	0	0	0	0
sp|O43670|ZN207_HUMAN	sp|O43670|ZN207_HUMAN	3	3	3	sp|O43670|ZN207_HUMAN BUB3-interacting and GLEBS motif-containing protein ZNF207 OS=Homo sapiens OX=9606 GN=ZNF207 PE=1 SV=1	1	3	3	3	0	0	0	0	0	1	0	0	0	0	0	0	0	0	0	0	1	0	2	2	1	2	2	2	0	0	0	0	0	0	0	0	0	0	0	1	0	0	0	0
sp|O43681|GET3_HUMAN	sp|O43681|GET3_HUMAN	3	3	3	sp|O43681|GET3_HUMAN ATPase GET3 OS=Homo sapiens OX=9606 GN=GET3 PE=1 SV=2	1	3	3	3	0	0	0	1	1	0	0	0	0	0	0	1	1	0	0	2	2	1	3	2	1	3	2	1	0	0	0	2	2	1	0	0	0	1	1	0	0	0	0	0
sp|O43684|BUB3_HUMAN	sp|O43684|BUB3_HUMAN	6	6	6	sp|O43684|BUB3_HUMAN Mitotic checkpoint protein BUB3 OS=Homo sapiens OX=9606 GN=BUB3 PE=1 SV=1	1	6	6	6	0	0	0	1	1	1	1	0	0	1	1	1	1	1	1	3	4	3	6	3	0	3	3	2	1	0	1	3	3	3	0	0	0	1	1	1	1	0	0	1
sp|O43707|ACTN4_HUMAN;sp|P35609|ACTN2_HUMAN;sp|Q08043|ACTN3_HUMAN;sp|Q9H254|SPTN4_HUMAN	sp|O43707|ACTN4_HUMAN	30;6;5;1	30;6;5;1	19;0;0;1	sp|O43707|ACTN4_HUMAN Alpha-actinin-4 OS=Homo sapiens OX=9606 GN=ACTN4 PE=1 SV=2	4	30	30	19	3	3	2	9	9	3	0	1	1	4	5	3	4	6	3	11	17	12	26	24	22	17	17	16	4	5	2	14	12	9	3	3	2	9	9	3	0	1	1	4
sp|O43708|MAAI_HUMAN	sp|O43708|MAAI_HUMAN	1	1	1	sp|O43708|MAAI_HUMAN Maleylacetoacetate isomerase OS=Homo sapiens OX=9606 GN=GSTZ1 PE=1 SV=3	1	1	1	1	0	0	0	0	0	0	0	0	0	0	0	0	0	0	0	0	0	0	1	0	0	0	0	0	0	0	0	0	0	0	0	0	0	0	0	0	0	0	0	0
sp|O43709|BUD23_HUMAN	sp|O43709|BUD23_HUMAN	1	1	1	sp|O43709|BUD23_HUMAN 18S rRNA (guanine-N(7))-methyltransferase OS=Homo sapiens OX=9606 GN=BUD23 PE=1 SV=2	1	1	1	1	0	0	0	0	1	0	0	0	0	0	0	0	0	0	0	0	1	0	1	0	0	1	1	0	0	0	0	0	0	0	0	0	0	0	1	0	0	0	0	0
sp|O43719|HTSF1_HUMAN	sp|O43719|HTSF1_HUMAN	13	13	13	sp|O43719|HTSF1_HUMAN 17S U2 SnRNP complex component HTATSF1 OS=Homo sapiens OX=9606 GN=HTATSF1 PE=1 SV=1	1	13	13	13	0	0	0	1	0	0	0	0	0	0	0	0	0	0	0	0	0	0	8	9	8	3	3	2	0	0	0	0	0	0	0	0	0	1	0	0	0	0	0	0
sp|O43747|AP1G1_HUMAN	sp|O43747|AP1G1_HUMAN	8	8	8	sp|O43747|AP1G1_HUMAN AP-1 complex subunit gamma-1 OS=Homo sapiens OX=9606 GN=AP1G1 PE=1 SV=5	1	8	8	8	0	0	0	2	1	0	0	0	0	1	0	0	2	0	0	2	2	1	6	5	3	4	3	2	0	0	0	3	3	2	0	0	0	2	1	0	0	0	0	1
sp|O43765|SGTA_HUMAN	sp|O43765|SGTA_HUMAN	3	3	3	sp|O43765|SGTA_HUMAN Small glutamine-rich tetratricopeptide repeat-containing protein alpha OS=Homo sapiens OX=9606 GN=SGTA PE=1 SV=1	1	3	3	3	0	1	0	2	2	1	0	1	1	0	1	0	1	1	0	2	1	1	2	2	2	3	3	2	1	1	0	2	2	1	0	1	0	2	2	1	0	1	1	0
sp|O43776|SYNC_HUMAN	sp|O43776|SYNC_HUMAN	10	10	10	sp|O43776|SYNC_HUMAN Asparagine--tRNA ligase, cytoplasmic OS=Homo sapiens OX=9606 GN=NARS1 PE=1 SV=1	1	10	10	10	0	0	1	3	2	1	1	1	1	2	3	1	2	1	1	4	5	4	7	9	5	5	6	4	1	0	2	4	3	3	0	0	1	3	2	1	1	1	1	2
sp|O43795|MYO1B_HUMAN	sp|O43795|MYO1B_HUMAN	17	17	17	sp|O43795|MYO1B_HUMAN Unconventional myosin-Ib OS=Homo sapiens OX=9606 GN=MYO1B PE=1 SV=3	1	17	17	17	0	0	0	5	4	1	1	1	0	2	1	2	2	2	0	8	11	8	14	16	13	9	5	6	3	3	2	7	8	5	0	0	0	5	4	1	1	1	0	2
sp|O43809|CPSF5_HUMAN	sp|O43809|CPSF5_HUMAN	5	5	5	sp|O43809|CPSF5_HUMAN Cleavage and polyadenylation specificity factor subunit 5 OS=Homo sapiens OX=9606 GN=NUDT21 PE=1 SV=1	1	5	5	5	1	0	0	2	1	0	0	0	0	0	0	0	0	1	1	2	2	1	4	3	2	4	3	2	0	0	0	2	3	2	1	0	0	2	1	0	0	0	0	0
sp|O43813|LANC1_HUMAN	sp|O43813|LANC1_HUMAN	4	4	4	sp|O43813|LANC1_HUMAN Glutathione S-transferase LANCL1 OS=Homo sapiens OX=9606 GN=LANCL1 PE=1 SV=1	1	4	4	4	0	0	0	3	2	1	0	1	0	2	1	1	1	2	2	3	3	3	4	2	3	3	3	3	1	1	0	2	3	3	0	0	0	3	2	1	0	1	0	2
sp|O43815|STRN_HUMAN	sp|O43815|STRN_HUMAN	7	7	6	sp|O43815|STRN_HUMAN Striatin OS=Homo sapiens OX=9606 GN=STRN PE=1 SV=4	1	7	7	6	0	0	0	1	1	0	0	0	0	0	0	0	0	0	0	3	2	2	6	4	4	4	4	3	0	0	0	0	2	0	0	0	0	1	1	0	0	0	0	0
sp|O43818|U3IP2_HUMAN	sp|O43818|U3IP2_HUMAN	3	3	3	sp|O43818|U3IP2_HUMAN U3 small nucleolar RNA-interacting protein 2 OS=Homo sapiens OX=9606 GN=RRP9 PE=1 SV=1	1	3	3	3	0	0	0	1	0	0	0	0	0	0	0	0	0	0	0	0	0	0	2	2	2	0	0	0	0	0	0	0	0	0	0	0	0	1	0	0	0	0	0	0
sp|O43819|SCO2_HUMAN	sp|O43819|SCO2_HUMAN	2	2	2	sp|O43819|SCO2_HUMAN Protein SCO2 homolog, mitochondrial OS=Homo sapiens OX=9606 GN=SCO2 PE=1 SV=3	1	2	2	2	0	0	0	0	0	0	0	0	0	0	0	0	0	0	0	0	0	0	0	1	0	1	1	0	0	0	0	0	0	0	0	0	0	0	0	0	0	0	0	0
sp|O43823|AKAP8_HUMAN	sp|O43823|AKAP8_HUMAN	2	2	2	sp|O43823|AKAP8_HUMAN A-kinase anchor protein 8 OS=Homo sapiens OX=9606 GN=AKAP8 PE=1 SV=1	1	2	2	2	0	0	0	0	0	0	0	0	0	0	0	0	0	0	0	0	0	0	1	2	2	0	1	0	0	0	0	0	0	0	0	0	0	0	0	0	0	0	0	0
sp|O43824|GTPB6_HUMAN	sp|O43824|GTPB6_HUMAN	2	2	2	sp|O43824|GTPB6_HUMAN Putative GTP-binding protein 6 OS=Homo sapiens OX=9606 GN=GTPBP6 PE=1 SV=4	1	2	2	2	0	0	0	0	2	0	0	0	0	0	0	0	0	0	0	1	1	1	1	1	1	0	0	0	0	0	0	1	1	0	0	0	0	0	2	0	0	0	0	0
sp|O43837|IDH3B_HUMAN	sp|O43837|IDH3B_HUMAN	7	7	7	sp|O43837|IDH3B_HUMAN Isocitrate dehydrogenase [NAD] subunit beta, mitochondrial OS=Homo sapiens OX=9606 GN=IDH3B PE=1 SV=2	1	7	7	7	0	1	0	2	2	0	0	0	0	0	0	0	1	1	0	2	2	1	6	6	6	2	4	2	0	1	0	3	3	2	0	1	0	2	2	0	0	0	0	0
sp|O43847|NRDC_HUMAN	sp|O43847|NRDC_HUMAN	10	10	10	sp|O43847|NRDC_HUMAN Nardilysin OS=Homo sapiens OX=9606 GN=NRDC PE=1 SV=3	1	10	10	10	0	0	0	3	1	0	0	0	0	1	0	0	2	1	1	5	7	4	7	4	5	4	3	3	1	0	0	4	4	3	0	0	0	3	1	0	0	0	0	1
sp|O43865|SAHH2_HUMAN;sp|Q96HN2|SAHH3_HUMAN	sp|O43865|SAHH2_HUMAN;sp|Q96HN2|SAHH3_HUMAN	6;4	6;4	6;4	sp|O43865|SAHH2_HUMAN S-adenosylhomocysteine hydrolase-like protein 1 OS=Homo sapiens OX=9606 GN=AHCYL1 PE=1 SV=2;sp|Q96HN2|SAHH3_HUMAN Adenosylhomocysteinase 3 OS=Homo sapiens OX=9606 GN=AHCYL2 PE=1 SV=1	2	6	6	6	0	1	1	2	1	0	1	1	1	1	1	1	2	1	1	3	4	2	4	3	3	1	1	2	1	1	1	3	3	2	0	1	1	2	1	0	1	1	1	1
sp|O43896|KIF1C_HUMAN;sp|O60333|KIF1B_HUMAN	sp|O43896|KIF1C_HUMAN;sp|O60333|KIF1B_HUMAN	1;1	1;1	1;1	sp|O43896|KIF1C_HUMAN Kinesin-like protein KIF1C OS=Homo sapiens OX=9606 GN=KIF1C PE=1 SV=3;sp|O60333|KIF1B_HUMAN Kinesin-like protein KIF1B OS=Homo sapiens OX=9606 GN=KIF1B PE=1 SV=5	2	1	1	1	0	0	0	0	0	0	0	0	0	0	0	0	0	0	0	0	0	0	1	1	0	1	0	0	0	0	0	0	0	0	0	0	0	0	0	0	0	0	0	0
sp|O43913|ORC5_HUMAN	sp|O43913|ORC5_HUMAN	4	4	4	sp|O43913|ORC5_HUMAN Origin recognition complex subunit 5 OS=Homo sapiens OX=9606 GN=ORC5 PE=1 SV=1	1	4	4	4	0	0	0	1	0	0	0	0	0	0	0	0	0	0	0	1	1	1	3	2	3	1	0	1	0	0	0	2	2	1	0	0	0	1	0	0	0	0	0	0
sp|O43929|ORC4_HUMAN	sp|O43929|ORC4_HUMAN	5	5	5	sp|O43929|ORC4_HUMAN Origin recognition complex subunit 4 OS=Homo sapiens OX=9606 GN=ORC4 PE=1 SV=2	1	5	5	5	0	0	0	0	0	0	0	0	0	0	0	0	0	0	0	3	2	0	3	4	0	2	0	1	0	0	0	2	2	1	0	0	0	0	0	0	0	0	0	0
sp|O43933|PEX1_HUMAN	sp|O43933|PEX1_HUMAN	2	2	2	sp|O43933|PEX1_HUMAN Peroxisomal ATPase PEX1 OS=Homo sapiens OX=9606 GN=PEX1 PE=1 SV=1	1	2	2	2	0	0	0	0	0	0	0	0	0	0	0	0	0	0	0	0	0	0	0	0	1	0	1	0	0	0	0	0	0	0	0	0	0	0	0	0	0	0	0	0
sp|O60216|RAD21_HUMAN;sp|Q9H4I0|RD21L_HUMAN	sp|O60216|RAD21_HUMAN	5;1	5;1	5;1	sp|O60216|RAD21_HUMAN Double-strand-break repair protein rad21 homolog OS=Homo sapiens OX=9606 GN=RAD21 PE=1 SV=2	2	5	5	5	0	0	0	1	1	1	0	0	0	0	0	0	1	1	1	1	1	1	1	2	2	2	2	1	0	0	0	1	1	2	0	0	0	1	1	1	0	0	0	0
sp|O60231|DHX16_HUMAN	sp|O60231|DHX16_HUMAN	13	12	12	sp|O60231|DHX16_HUMAN Pre-mRNA-splicing factor ATP-dependent RNA helicase DHX16 OS=Homo sapiens OX=9606 GN=DHX16 PE=1 SV=2	1	13	12	12	0	0	0	4	2	1	0	0	0	1	2	0	2	1	0	4	5	2	9	8	6	3	2	3	0	1	0	4	3	4	0	0	0	3	2	1	0	0	0	1
sp|O60232|ZNRD2_HUMAN	sp|O60232|ZNRD2_HUMAN	3	3	3	sp|O60232|ZNRD2_HUMAN Protein ZNRD2 OS=Homo sapiens OX=9606 GN=ZNRD2 PE=1 SV=1	1	3	3	3	0	0	0	0	0	0	0	0	0	0	0	0	0	0	0	0	0	0	0	0	0	3	1	0	0	0	0	0	0	0	0	0	0	0	0	0	0	0	0	0
sp|O60244|MED14_HUMAN	sp|O60244|MED14_HUMAN	5	5	5	sp|O60244|MED14_HUMAN Mediator of RNA polymerase II transcription subunit 14 OS=Homo sapiens OX=9606 GN=MED14 PE=1 SV=2	1	5	5	5	0	0	0	1	0	0	0	0	0	0	0	0	0	0	0	1	1	1	3	3	1	1	0	0	0	0	0	0	0	1	0	0	0	1	0	0	0	0	0	0
sp|O60256|KPRB_HUMAN	sp|O60256|KPRB_HUMAN	5	5	5	sp|O60256|KPRB_HUMAN Phosphoribosyl pyrophosphate synthase-associated protein 2 OS=Homo sapiens OX=9606 GN=PRPSAP2 PE=1 SV=1	1	5	5	5	0	0	0	3	1	1	1	0	0	1	1	0	2	1	1	4	5	3	3	3	4	3	3	3	1	0	0	2	2	2	0	0	0	3	1	1	1	0	0	1
sp|O60264|SMCA5_HUMAN	sp|O60264|SMCA5_HUMAN	29	29	20	sp|O60264|SMCA5_HUMAN SWI/SNF-related matrix-associated actin-dependent regulator of chromatin subfamily A member 5 OS=Homo sapiens OX=9606 GN=SMARCA5 PE=1 SV=1	1	29	29	20	0	1	1	9	10	4	0	2	2	5	3	4	5	6	2	13	12	9	22	21	18	14	17	12	4	4	2	15	12	10	0	1	1	9	10	4	0	2	2	5
sp|O60271|JIP4_HUMAN;sp|Q9UPT6|JIP3_HUMAN	sp|O60271|JIP4_HUMAN	10;1	10;1	10;1	sp|O60271|JIP4_HUMAN C-Jun-amino-terminal kinase-interacting protein 4 OS=Homo sapiens OX=9606 GN=SPAG9 PE=1 SV=4	2	10	10	10	0	0	0	2	2	1	0	1	0	0	0	1	0	1	1	2	2	1	6	5	5	5	4	5	1	0	0	2	1	2	0	0	0	2	2	1	0	1	0	0
sp|O60287|NPA1P_HUMAN	sp|O60287|NPA1P_HUMAN	18	18	18	sp|O60287|NPA1P_HUMAN Nucleolar pre-ribosomal-associated protein 1 OS=Homo sapiens OX=9606 GN=URB1 PE=1 SV=4	1	18	18	18	0	0	0	4	2	0	1	0	0	1	1	1	0	1	0	7	6	6	12	10	9	2	1	1	1	0	0	7	4	6	0	0	0	4	2	0	1	0	0	1
sp|O60294|TYW4_HUMAN	sp|O60294|TYW4_HUMAN	2	2	2	sp|O60294|TYW4_HUMAN tRNA wybutosine-synthesizing protein 4 OS=Homo sapiens OX=9606 GN=LCMT2 PE=1 SV=3	1	2	2	2	0	0	0	0	1	0	0	0	0	0	0	0	0	0	0	0	1	0	1	1	1	1	1	2	0	0	0	1	1	0	0	0	0	0	1	0	0	0	0	0
sp|O60306|AQR_HUMAN	sp|O60306|AQR_HUMAN	7	7	7	sp|O60306|AQR_HUMAN RNA helicase aquarius OS=Homo sapiens OX=9606 GN=AQR PE=1 SV=4	1	7	7	7	0	0	0	2	2	0	0	1	0	2	1	0	1	0	0	3	4	1	3	5	4	2	2	2	1	1	0	4	4	2	0	0	0	2	2	0	0	1	0	2
sp|O60313|OPA1_HUMAN	sp|O60313|OPA1_HUMAN	5	5	5	sp|O60313|OPA1_HUMAN Dynamin-like GTPase OPA1, mitochondrial OS=Homo sapiens OX=9606 GN=OPA1 PE=1 SV=3	1	5	5	5	0	0	0	0	1	0	0	0	0	1	1	1	1	1	0	1	2	1	3	5	3	2	3	1	0	1	0	3	1	3	0	0	0	0	1	0	0	0	0	1
sp|O60318|GANP_HUMAN	sp|O60318|GANP_HUMAN	4	4	4	sp|O60318|GANP_HUMAN Germinal-center associated nuclear protein OS=Homo sapiens OX=9606 GN=MCM3AP PE=1 SV=2	1	4	4	4	0	0	0	1	1	0	0	0	0	1	0	1	0	0	0	1	3	1	2	1	1	1	0	0	0	0	0	1	2	1	0	0	0	1	1	0	0	0	0	1
sp|O60341|KDM1A_HUMAN	sp|O60341|KDM1A_HUMAN	7	7	7	sp|O60341|KDM1A_HUMAN Lysine-specific histone demethylase 1A OS=Homo sapiens OX=9606 GN=KDM1A PE=1 SV=2	1	7	7	7	0	0	0	2	1	0	0	1	0	0	0	0	0	0	0	0	2	0	3	2	2	2	3	2	0	0	0	3	1	0	0	0	0	2	1	0	0	1	0	0
sp|O60343|TBCD4_HUMAN	sp|O60343|TBCD4_HUMAN	10	10	10	sp|O60343|TBCD4_HUMAN TBC1 domain family member 4 OS=Homo sapiens OX=9606 GN=TBC1D4 PE=1 SV=2	1	10	10	10	0	0	0	1	1	2	1	0	1	0	2	0	0	0	1	7	5	3	8	7	4	4	3	5	0	0	0	4	4	4	0	0	0	1	1	2	1	0	1	0
sp|O60427|FADS1_HUMAN	sp|O60427|FADS1_HUMAN	2	2	2	sp|O60427|FADS1_HUMAN Acyl-CoA (8-3)-desaturase OS=Homo sapiens OX=9606 GN=FADS1 PE=1 SV=3	1	2	2	2	0	0	0	0	0	0	0	0	0	0	0	0	0	0	0	0	0	0	1	2	0	0	0	0	0	0	0	0	0	0	0	0	0	0	0	0	0	0	0	0
sp|O60488|ACSL4_HUMAN	sp|O60488|ACSL4_HUMAN	9	8	8	sp|O60488|ACSL4_HUMAN Long-chain-fatty-acid--CoA ligase 4 OS=Homo sapiens OX=9606 GN=ACSL4 PE=1 SV=2	1	9	8	8	0	0	0	3	3	1	0	0	0	0	0	0	0	1	0	5	5	3	5	7	3	5	6	4	0	0	0	4	3	3	0	0	0	3	3	1	0	0	0	0
sp|O60502|OGA_HUMAN	sp|O60502|OGA_HUMAN	7	7	7	sp|O60502|OGA_HUMAN Protein O-GlcNAcase OS=Homo sapiens OX=9606 GN=OGA PE=1 SV=2	1	7	7	7	0	0	0	2	1	1	0	0	0	0	0	1	0	0	0	3	2	3	4	2	2	1	2	1	0	0	0	4	3	2	0	0	0	2	1	1	0	0	0	0
sp|O60506|HNRPQ_HUMAN	sp|O60506|HNRPQ_HUMAN	19	15	15	sp|O60506|HNRPQ_HUMAN Heterogeneous nuclear ribonucleoprotein Q OS=Homo sapiens OX=9606 GN=SYNCRIP PE=1 SV=2	1	19	15	15	2	4	4	11	9	5	3	3	2	4	5	2	8	6	4	11	12	7	14	12	11	16	12	8	7	6	3	12	12	9	1	3	3	9	7	3	2	1	1	3
sp|O60508|PRP17_HUMAN	sp|O60508|PRP17_HUMAN	3	3	3	sp|O60508|PRP17_HUMAN Pre-mRNA-processing factor 17 OS=Homo sapiens OX=9606 GN=CDC40 PE=1 SV=1	1	3	3	3	0	0	0	0	0	0	0	0	0	0	0	0	0	0	0	2	2	0	1	2	1	1	0	0	0	0	0	2	1	1	0	0	0	0	0	0	0	0	0	0
sp|O60524|NEMF_HUMAN	sp|O60524|NEMF_HUMAN	4	4	4	sp|O60524|NEMF_HUMAN Ribosome quality control complex subunit NEMF OS=Homo sapiens OX=9606 GN=NEMF PE=1 SV=4	1	4	4	4	0	0	0	1	1	0	0	0	0	0	1	0	0	1	0	2	2	1	3	3	3	1	1	1	0	0	0	1	2	1	0	0	0	1	1	0	0	0	0	0
sp|O60547|GMDS_HUMAN	sp|O60547|GMDS_HUMAN	3	3	3	sp|O60547|GMDS_HUMAN GDP-mannose 4,6 dehydratase OS=Homo sapiens OX=9606 GN=GMDS PE=1 SV=1	1	3	3	3	0	0	0	0	1	0	0	0	0	0	0	0	0	0	0	1	0	1	1	1	2	0	1	1	0	0	0	0	3	0	0	0	0	0	1	0	0	0	0	0
sp|O60563|CCNT1_HUMAN	sp|O60563|CCNT1_HUMAN	2	2	2	sp|O60563|CCNT1_HUMAN Cyclin-T1 OS=Homo sapiens OX=9606 GN=CCNT1 PE=1 SV=1	1	2	2	2	0	0	0	0	0	0	0	0	0	0	0	0	0	0	0	0	0	0	2	1	1	0	0	0	0	0	0	0	0	0	0	0	0	0	0	0	0	0	0	0
sp|O60566|BUB1B_HUMAN	sp|O60566|BUB1B_HUMAN	2	2	2	sp|O60566|BUB1B_HUMAN Mitotic checkpoint serine/threonine-protein kinase BUB1 beta OS=Homo sapiens OX=9606 GN=BUB1B PE=1 SV=3	1	2	2	2	0	0	0	0	0	0	0	0	0	0	0	0	0	0	0	0	0	0	2	1	0	0	1	0	0	0	0	0	0	0	0	0	0	0	0	0	0	0	0	0
sp|O60568|PLOD3_HUMAN	sp|O60568|PLOD3_HUMAN	7	7	7	sp|O60568|PLOD3_HUMAN Multifunctional procollagen lysine hydroxylase and glycosyltransferase LH3 OS=Homo sapiens OX=9606 GN=PLOD3 PE=1 SV=1	1	7	7	7	0	1	0	1	1	0	1	1	0	1	1	1	1	2	2	3	3	2	5	5	3	0	3	1	0	0	0	2	1	2	0	1	0	1	1	0	1	1	0	1
sp|O60610|DIAP1_HUMAN	sp|O60610|DIAP1_HUMAN	13	13	13	sp|O60610|DIAP1_HUMAN Protein diaphanous homolog 1 OS=Homo sapiens OX=9606 GN=DIAPH1 PE=1 SV=2	1	13	13	13	0	0	0	2	2	0	0	0	0	1	1	0	1	1	1	5	5	4	5	5	5	4	2	2	1	1	0	4	4	2	0	0	0	2	2	0	0	0	0	1
sp|O60664|PLIN3_HUMAN	sp|O60664|PLIN3_HUMAN	5	5	5	sp|O60664|PLIN3_HUMAN Perilipin-3 OS=Homo sapiens OX=9606 GN=PLIN3 PE=1 SV=3	1	5	5	5	0	0	0	1	0	0	0	0	0	0	0	0	0	1	1	1	0	0	1	2	2	1	1	0	0	0	0	0	1	1	0	0	0	1	0	0	0	0	0	0
sp|O60678|ANM3_HUMAN	sp|O60678|ANM3_HUMAN	10	10	10	sp|O60678|ANM3_HUMAN Protein arginine N-methyltransferase 3 OS=Homo sapiens OX=9606 GN=PRMT3 PE=1 SV=4	1	10	10	10	0	0	0	1	2	0	0	0	0	0	0	0	0	0	0	6	6	4	8	6	7	4	6	3	0	0	0	4	5	3	0	0	0	1	2	0	0	0	0	0
sp|O60684|IMA7_HUMAN;sp|O15131|IMA6_HUMAN	sp|O60684|IMA7_HUMAN	9;3	9;3	5;1	sp|O60684|IMA7_HUMAN Importin subunit alpha-7 OS=Homo sapiens OX=9606 GN=KPNA6 PE=1 SV=1	2	9	9	5	0	0	1	1	4	2	2	3	2	3	3	4	3	3	4	4	7	6	6	5	7	6	4	4	2	1	1	5	5	5	0	0	1	1	4	2	2	3	2	3
sp|O60701|UGDH_HUMAN	sp|O60701|UGDH_HUMAN	7	7	7	sp|O60701|UGDH_HUMAN UDP-glucose 6-dehydrogenase OS=Homo sapiens OX=9606 GN=UGDH PE=1 SV=1	1	7	7	7	0	0	1	1	2	1	0	2	0	1	2	2	0	2	1	3	3	3	4	4	5	4	4	4	2	1	2	5	4	3	0	0	1	1	2	1	0	2	0	1
sp|O60716|CTND1_HUMAN	sp|O60716|CTND1_HUMAN	15	15	15	sp|O60716|CTND1_HUMAN Catenin delta-1 OS=Homo sapiens OX=9606 GN=CTNND1 PE=1 SV=1	1	15	15	15	0	0	0	3	2	1	0	0	0	0	1	0	1	1	1	3	3	2	10	8	8	7	4	3	2	1	0	3	4	2	0	0	0	3	2	1	0	0	0	0
sp|O60749|SNX2_HUMAN	sp|O60749|SNX2_HUMAN	10	10	8	sp|O60749|SNX2_HUMAN Sorting nexin-2 OS=Homo sapiens OX=9606 GN=SNX2 PE=1 SV=2	1	10	10	8	0	0	0	1	1	1	0	1	1	1	1	1	1	1	1	3	2	2	7	6	3	4	4	3	1	1	1	1	2	1	0	0	0	1	1	1	0	1	1	1
sp|O60762|DPM1_HUMAN	sp|O60762|DPM1_HUMAN	2	2	2	sp|O60762|DPM1_HUMAN Dolichol-phosphate mannosyltransferase subunit 1 OS=Homo sapiens OX=9606 GN=DPM1 PE=1 SV=1	1	2	2	2	0	0	0	0	0	0	0	0	0	0	0	0	0	0	0	0	1	0	0	0	0	1	1	2	0	0	0	0	0	0	0	0	0	0	0	0	0	0	0	0
sp|O60763|USO1_HUMAN	sp|O60763|USO1_HUMAN	18	18	18	sp|O60763|USO1_HUMAN General vesicular transport factor p115 OS=Homo sapiens OX=9606 GN=USO1 PE=1 SV=2	1	18	18	18	0	0	0	7	5	1	0	1	0	1	4	0	4	2	3	7	7	5	13	16	6	8	9	6	1	2	1	10	10	6	0	0	0	7	5	1	0	1	0	1
sp|Q99880|H2B1L_HUMAN;sp|Q99879|H2B1M_HUMAN;sp|Q99877|H2B1N_HUMAN;sp|Q93079|H2B1H_HUMAN;sp|Q8N257|H2B3B_HUMAN;sp|Q5QNW6|H2B2F_HUMAN;sp|Q16778|H2B2E_HUMAN;sp|P62807|H2B1C_HUMAN;sp|P58876|H2B1D_HUMAN;sp|P57053|H2BFS_HUMAN;sp|P33778|H2B1B_HUMAN;sp|P23527|H2B1O_HUMAN;sp|P06899|H2B1J_HUMAN;sp|O60814|H2B1K_HUMAN	sp|Q99880|H2B1L_HUMAN;sp|Q99879|H2B1M_HUMAN;sp|Q99877|H2B1N_HUMAN;sp|Q93079|H2B1H_HUMAN;sp|Q8N257|H2B3B_HUMAN;sp|Q5QNW6|H2B2F_HUMAN;sp|Q16778|H2B2E_HUMAN;sp|P62807|H2B1C_HUMAN;sp|P58876|H2B1D_HUMAN;sp|P57053|H2BFS_HUMAN;sp|P33778|H2B1B_HUMAN;sp|P23527|H2B1O_HUMAN;sp|P06899|H2B1J_HUMAN;sp|O60814|H2B1K_HUMAN	1;1;1;1;1;1;1;1;1;1;1;1;1;1	1;1;1;1;1;1;1;1;1;1;1;1;1;1	1;1;1;1;1;1;1;1;1;1;1;1;1;1	sp|Q99880|H2B1L_HUMAN Histone H2B type 1-L OS=Homo sapiens OX=9606 GN=H2BC13 PE=1 SV=3;sp|Q99879|H2B1M_HUMAN Histone H2B type 1-M OS=Homo sapiens OX=9606 GN=H2BC14 PE=1 SV=3;sp|Q99877|H2B1N_HUMAN Histone H2B type 1-N OS=Homo sapiens OX=9606 GN=H2BC15 PE=1	14	1	1	1	0	1	0	1	1	0	0	0	1	0	0	0	0	0	0	1	1	1	1	1	0	1	0	1	1	0	0	0	1	1	0	1	0	1	1	0	0	0	1	0
sp|O60825|F262_HUMAN	sp|O60825|F262_HUMAN	4	4	2	sp|O60825|F262_HUMAN 6-phosphofructo-2-kinase/fructose-2,6-bisphosphatase 2 OS=Homo sapiens OX=9606 GN=PFKFB2 PE=1 SV=2	1	4	4	2	0	0	0	0	0	0	0	0	0	0	0	0	0	0	0	2	2	1	2	2	1	1	1	0	0	0	0	1	0	0	0	0	0	0	0	0	0	0	0	0
sp|O60826|CCD22_HUMAN	sp|O60826|CCD22_HUMAN	3	3	3	sp|O60826|CCD22_HUMAN Coiled-coil domain-containing protein 22 OS=Homo sapiens OX=9606 GN=CCDC22 PE=1 SV=1	1	3	3	3	0	0	0	0	1	1	0	1	0	0	0	0	0	0	1	1	0	1	2	1	0	0	0	0	0	0	0	1	0	0	0	0	0	0	1	1	0	1	0	0
sp|O60832|DKC1_HUMAN	sp|O60832|DKC1_HUMAN	8	8	8	sp|O60832|DKC1_HUMAN H/ACA ribonucleoprotein complex subunit DKC1 OS=Homo sapiens OX=9606 GN=DKC1 PE=1 SV=3	1	8	8	8	0	1	0	5	5	1	0	1	0	2	2	1	5	5	1	6	7	5	8	7	7	1	2	1	2	2	0	5	6	4	0	1	0	5	5	1	0	1	0	2
sp|O60841|IF2P_HUMAN	sp|O60841|IF2P_HUMAN	12	12	12	sp|O60841|IF2P_HUMAN Eukaryotic translation initiation factor 5B OS=Homo sapiens OX=9606 GN=EIF5B PE=1 SV=4	1	12	12	12	0	0	0	2	2	0	0	0	0	1	1	1	1	0	0	4	4	2	8	9	7	1	3	2	1	0	0	2	4	4	0	0	0	2	2	0	0	0	0	1
sp|O60879|DIAP2_HUMAN	sp|O60879|DIAP2_HUMAN	2	2	2	sp|O60879|DIAP2_HUMAN Protein diaphanous homolog 2 OS=Homo sapiens OX=9606 GN=DIAPH2 PE=1 SV=1	1	2	2	2	0	0	0	0	0	0	0	0	0	0	0	0	0	0	0	0	0	0	1	2	1	1	0	0	0	0	0	0	0	0	0	0	0	0	0	0	0	0	0	0
sp|O60884|DNJA2_HUMAN	sp|O60884|DNJA2_HUMAN	9	9	9	sp|O60884|DNJA2_HUMAN DnaJ homolog subfamily A member 2 OS=Homo sapiens OX=9606 GN=DNAJA2 PE=1 SV=1	1	9	9	9	0	0	0	1	0	0	0	0	0	0	0	0	0	0	0	2	1	2	6	5	4	4	3	3	0	0	0	2	1	0	0	0	0	1	0	0	0	0	0	0
sp|O60885|BRD4_HUMAN	sp|O60885|BRD4_HUMAN	2	1	1	sp|O60885|BRD4_HUMAN Bromodomain-containing protein 4 OS=Homo sapiens OX=9606 GN=BRD4 PE=1 SV=2	1	2	1	1	0	0	0	1	1	0	1	0	0	0	0	0	1	0	0	1	2	1	1	0	1	0	0	0	0	0	0	1	1	1	0	0	0	0	0	0	1	0	0	0
sp|Q9BQ87|TBL1Y_HUMAN;sp|O60907|TBL1X_HUMAN	sp|Q9BQ87|TBL1Y_HUMAN;sp|O60907|TBL1X_HUMAN	1;1	1;1	1;1	sp|Q9BQ87|TBL1Y_HUMAN F-box-like/WD repeat-containing protein TBL1Y OS=Homo sapiens OX=9606 GN=TBL1Y PE=1 SV=1;sp|O60907|TBL1X_HUMAN F-box-like/WD repeat-containing protein TBL1X OS=Homo sapiens OX=9606 GN=TBL1X PE=1 SV=3	2	1	1	1	0	0	0	0	0	0	0	0	0	0	0	0	0	0	0	0	1	0	0	0	0	1	0	0	0	0	0	1	0	0	0	0	0	0	0	0	0	0	0	0
sp|O60934|NBN_HUMAN	sp|O60934|NBN_HUMAN	4	4	4	sp|O60934|NBN_HUMAN Nibrin OS=Homo sapiens OX=9606 GN=NBN PE=1 SV=1	1	4	4	4	0	0	0	0	0	0	0	0	0	0	0	0	0	0	0	1	1	0	3	4	1	0	2	0	0	0	0	0	0	0	0	0	0	0	0	0	0	0	0	0
sp|O60941|DTNB_HUMAN;sp|Q9Y4J8|DTNA_HUMAN	sp|O60941|DTNB_HUMAN;sp|Q9Y4J8|DTNA_HUMAN	1;1	1;1	1;1	sp|O60941|DTNB_HUMAN Dystrobrevin beta OS=Homo sapiens OX=9606 GN=DTNB PE=1 SV=1;sp|Q9Y4J8|DTNA_HUMAN Dystrobrevin alpha OS=Homo sapiens OX=9606 GN=DTNA PE=1 SV=2	2	1	1	1	0	0	0	0	0	0	0	0	0	0	0	0	0	0	0	0	0	0	1	1	1	0	0	1	0	0	0	0	0	0	0	0	0	0	0	0	0	0	0	0
sp|O60942|MCE1_HUMAN	sp|O60942|MCE1_HUMAN	5	5	5	sp|O60942|MCE1_HUMAN mRNA-capping enzyme OS=Homo sapiens OX=9606 GN=RNGTT PE=1 SV=1	1	5	5	5	0	0	0	0	0	0	0	0	0	0	0	0	0	0	0	3	1	2	3	3	3	0	0	0	0	0	0	1	1	0	0	0	0	0	0	0	0	0	0	0
sp|O75027|ABCB7_HUMAN	sp|O75027|ABCB7_HUMAN	5	5	5	sp|O75027|ABCB7_HUMAN Iron-sulfur clusters transporter ABCB7, mitochondrial OS=Homo sapiens OX=9606 GN=ABCB7 PE=1 SV=2	1	5	5	5	0	0	0	0	1	0	0	0	0	0	0	0	0	0	0	2	2	2	3	4	3	2	3	1	0	0	0	2	1	1	0	0	0	0	1	0	0	0	0	0
sp|O75044|SRGP2_HUMAN;sp|P0DMP2|SRG2B_HUMAN;sp|P0DJJ0|SRG2C_HUMAN	sp|O75044|SRGP2_HUMAN;sp|P0DMP2|SRG2B_HUMAN;sp|P0DJJ0|SRG2C_HUMAN	2;1;1	2;1;1	2;1;1	sp|O75044|SRGP2_HUMAN SLIT-ROBO Rho GTPase-activating protein 2 OS=Homo sapiens OX=9606 GN=SRGAP2 PE=1 SV=3;sp|P0DMP2|SRG2B_HUMAN SLIT-ROBO Rho GTPase-activating protein 2B OS=Homo sapiens OX=9606 GN=SRGAP2B PE=1 SV=1;sp|P0DJJ0|SRG2C_HUMAN SLIT-ROBO Rho GT	3	2	2	2	0	0	0	0	0	0	0	0	0	0	0	0	0	0	0	0	0	0	1	1	1	0	0	0	0	0	0	0	0	0	0	0	0	0	0	0	0	0	0	0
sp|O75083|WDR1_HUMAN	sp|O75083|WDR1_HUMAN	14	14	14	sp|O75083|WDR1_HUMAN WD repeat-containing protein 1 OS=Homo sapiens OX=9606 GN=WDR1 PE=1 SV=4	1	14	14	14	1	2	0	8	9	3	0	0	1	3	3	2	4	6	1	8	9	9	12	8	11	8	7	10	4	1	0	9	9	7	1	2	0	8	9	3	0	0	1	3
sp|O75113|N4BP1_HUMAN	sp|O75113|N4BP1_HUMAN	1	1	1	sp|O75113|N4BP1_HUMAN NEDD4-binding protein 1 OS=Homo sapiens OX=9606 GN=N4BP1 PE=1 SV=4	1	1	1	1	0	0	0	0	0	0	0	0	0	0	0	0	0	0	0	0	0	0	1	1	0	0	0	0	0	0	0	0	0	0	0	0	0	0	0	0	0	0	0	0
sp|O75116|ROCK2_HUMAN	sp|O75116|ROCK2_HUMAN	5	3	3	sp|O75116|ROCK2_HUMAN Rho-associated protein kinase 2 OS=Homo sapiens OX=9606 GN=ROCK2 PE=1 SV=4	1	5	3	3	0	0	0	2	0	0	0	0	0	0	0	0	0	1	0	4	5	1	4	3	4	3	1	1	0	0	0	2	2	2	0	0	0	1	0	0	0	0	0	0
sp|O75122|CLAP2_HUMAN	sp|O75122|CLAP2_HUMAN	10	10	7	sp|O75122|CLAP2_HUMAN CLIP-associating protein 2 OS=Homo sapiens OX=9606 GN=CLASP2 PE=1 SV=3	1	10	10	7	0	0	0	0	0	0	0	0	0	0	0	0	0	1	0	1	1	0	8	7	3	1	1	0	0	0	0	0	0	0	0	0	0	0	0	0	0	0	0	0
sp|O75131|CPNE3_HUMAN	sp|O75131|CPNE3_HUMAN	13	13	13	sp|O75131|CPNE3_HUMAN Copine-3 OS=Homo sapiens OX=9606 GN=CPNE3 PE=1 SV=1	1	13	13	13	1	1	1	8	9	0	2	2	1	2	4	4	4	3	2	8	8	6	5	7	7	7	7	8	4	3	2	10	9	6	1	1	1	8	9	0	2	2	1	2
sp|O75146|HIP1R_HUMAN	sp|O75146|HIP1R_HUMAN	3	3	3	sp|O75146|HIP1R_HUMAN Huntingtin-interacting protein 1-related protein OS=Homo sapiens OX=9606 GN=HIP1R PE=1 SV=2	1	3	3	3	0	0	0	0	0	0	0	0	0	0	0	0	0	0	0	0	0	0	2	1	0	1	0	0	0	0	0	0	1	0	0	0	0	0	0	0	0	0	0	0
sp|O75150|BRE1B_HUMAN	sp|O75150|BRE1B_HUMAN	6	6	6	sp|O75150|BRE1B_HUMAN E3 ubiquitin-protein ligase BRE1B OS=Homo sapiens OX=9606 GN=RNF40 PE=1 SV=5	1	6	6	6	0	0	0	0	0	0	0	0	0	0	0	0	0	0	0	0	0	0	4	3	2	0	2	1	0	0	0	0	0	0	0	0	0	0	0	0	0	0	0	0
sp|O75151|PHF2_HUMAN	sp|O75151|PHF2_HUMAN	2	2	2	sp|O75151|PHF2_HUMAN Lysine-specific demethylase PHF2 OS=Homo sapiens OX=9606 GN=PHF2 PE=1 SV=4	1	2	2	2	0	0	0	0	0	0	0	0	0	0	0	0	0	0	0	1	0	0	0	1	0	1	0	0	0	0	0	0	1	0	0	0	0	0	0	0	0	0	0	0
sp|O75152|ZC11A_HUMAN;sp|P0DQW0|ZC11C_HUMAN	sp|O75152|ZC11A_HUMAN	7;1	7;1	7;1	sp|O75152|ZC11A_HUMAN Zinc finger CCCH domain-containing protein 11A OS=Homo sapiens OX=9606 GN=ZC3H11A PE=1 SV=3	2	7	7	7	0	0	0	0	0	0	0	0	0	0	0	0	0	0	0	1	1	0	5	7	4	4	4	3	0	0	0	0	0	0	0	0	0	0	0	0	0	0	0	0
sp|O75153|CLU_HUMAN	sp|O75153|CLU_HUMAN	9	9	9	sp|O75153|CLU_HUMAN Clustered mitochondria protein homolog OS=Homo sapiens OX=9606 GN=CLUH PE=1 SV=2	1	9	9	9	0	1	0	3	3	1	1	3	1	2	3	2	4	3	1	5	6	6	5	6	7	5	4	5	2	0	1	4	4	3	0	1	0	3	3	1	1	3	1	2
sp|O75155|CAND2_HUMAN	sp|O75155|CAND2_HUMAN	5	4	4	sp|O75155|CAND2_HUMAN Cullin-associated NEDD8-dissociated protein 2 OS=Homo sapiens OX=9606 GN=CAND2 PE=1 SV=3	1	5	4	4	0	0	0	1	2	0	0	0	0	1	2	0	1	1	0	3	3	4	2	4	2	1	1	1	0	0	0	3	3	2	0	0	0	0	1	0	0	0	0	1
sp|O75165|DJC13_HUMAN	sp|O75165|DJC13_HUMAN	15	15	15	sp|O75165|DJC13_HUMAN DnaJ homolog subfamily C member 13 OS=Homo sapiens OX=9606 GN=DNAJC13 PE=1 SV=5	1	15	15	15	0	0	0	5	3	0	0	0	0	3	2	1	1	0	0	8	10	6	12	11	8	5	3	1	1	0	0	6	9	3	0	0	0	5	3	0	0	0	0	3
sp|O75175|CNOT3_HUMAN	sp|O75175|CNOT3_HUMAN	2	2	2	sp|O75175|CNOT3_HUMAN CCR4-NOT transcription complex subunit 3 OS=Homo sapiens OX=9606 GN=CNOT3 PE=1 SV=1	1	2	2	2	0	0	0	1	0	0	0	0	0	0	0	0	0	0	0	0	1	0	2	1	0	0	2	0	0	0	0	1	1	0	0	0	0	1	0	0	0	0	0	0
sp|O75179|ANR17_HUMAN	sp|O75179|ANR17_HUMAN	13	13	7	sp|O75179|ANR17_HUMAN Ankyrin repeat domain-containing protein 17 OS=Homo sapiens OX=9606 GN=ANKRD17 PE=1 SV=3	1	13	13	7	0	0	0	1	1	0	0	0	0	1	3	0	1	2	0	3	4	3	8	7	9	7	6	4	0	0	0	3	1	0	0	0	0	1	1	0	0	0	0	1
sp|O75208|COQ9_HUMAN	sp|O75208|COQ9_HUMAN	2	2	2	sp|O75208|COQ9_HUMAN Ubiquinone biosynthesis protein COQ9, mitochondrial OS=Homo sapiens OX=9606 GN=COQ9 PE=1 SV=1	1	2	2	2	0	0	0	0	0	0	0	0	0	0	0	0	0	0	0	1	2	0	1	1	0	1	1	1	0	0	0	1	0	0	0	0	0	0	0	0	0	0	0	0
sp|O75223|GGCT_HUMAN	sp|O75223|GGCT_HUMAN	3	3	3	sp|O75223|GGCT_HUMAN Gamma-glutamylcyclotransferase OS=Homo sapiens OX=9606 GN=GGCT PE=1 SV=1	1	3	3	3	1	1	2	3	1	1	0	1	1	1	1	1	0	1	0	2	2	3	2	1	1	2	2	1	1	0	0	2	1	2	1	1	2	3	1	1	0	1	1	1
sp|O75251|NDUS7_HUMAN	sp|O75251|NDUS7_HUMAN	3	3	3	sp|O75251|NDUS7_HUMAN NADH dehydrogenase [ubiquinone] iron-sulfur protein 7, mitochondrial OS=Homo sapiens OX=9606 GN=NDUFS7 PE=1 SV=3	1	3	3	3	0	0	0	1	1	0	0	0	0	0	0	0	0	0	0	2	1	2	1	2	1	2	2	1	0	0	0	1	1	0	0	0	0	1	1	0	0	0	0	0
sp|O75306|NDUS2_HUMAN	sp|O75306|NDUS2_HUMAN	6	6	6	sp|O75306|NDUS2_HUMAN NADH dehydrogenase [ubiquinone] iron-sulfur protein 2, mitochondrial OS=Homo sapiens OX=9606 GN=NDUFS2 PE=1 SV=2	1	6	6	6	0	0	0	0	1	1	0	0	0	0	0	0	1	0	0	2	2	1	2	1	3	2	2	1	0	0	0	1	1	2	0	0	0	0	1	1	0	0	0	0
sp|O75312|ZPR1_HUMAN	sp|O75312|ZPR1_HUMAN	4	4	4	sp|O75312|ZPR1_HUMAN Zinc finger protein ZPR1 OS=Homo sapiens OX=9606 GN=ZPR1 PE=1 SV=1	1	4	4	4	0	0	0	1	1	1	0	0	0	0	1	0	1	0	0	1	1	1	1	2	0	3	1	1	1	0	0	0	0	0	0	0	0	1	1	1	0	0	0	0
sp|O75330|HMMR_HUMAN	sp|O75330|HMMR_HUMAN	2	2	2	sp|O75330|HMMR_HUMAN Hyaluronan mediated motility receptor OS=Homo sapiens OX=9606 GN=HMMR PE=1 SV=2	1	2	2	2	0	0	0	0	0	0	0	0	0	0	0	0	0	0	0	2	2	2	0	0	0	0	0	0	0	0	0	0	0	0	0	0	0	0	0	0	0	0	0	0
sp|O75340|PDCD6_HUMAN	sp|O75340|PDCD6_HUMAN	2	2	2	sp|O75340|PDCD6_HUMAN Programmed cell death protein 6 OS=Homo sapiens OX=9606 GN=PDCD6 PE=1 SV=1	1	2	2	2	0	0	0	0	0	0	0	0	0	0	0	0	0	0	0	1	1	0	1	1	1	2	1	0	0	0	0	0	0	0	0	0	0	0	0	0	0	0	0	0
sp|O75342|LX12B_HUMAN	sp|O75342|LX12B_HUMAN	3	3	3	sp|O75342|LX12B_HUMAN Arachidonate 12-lipoxygenase, 12R-type OS=Homo sapiens OX=9606 GN=ALOX12B PE=1 SV=1	1	3	3	3	0	0	0	0	0	0	0	1	0	0	0	0	0	0	0	0	0	0	0	0	0	2	3	2	0	0	0	1	1	0	0	0	0	0	0	0	0	1	0	0
sp|O75351|VPS4B_HUMAN;sp|Q6PIW4|FIGL1_HUMAN	sp|O75351|VPS4B_HUMAN	4;1	4;1	3;0	sp|O75351|VPS4B_HUMAN Vacuolar protein sorting-associated protein 4B OS=Homo sapiens OX=9606 GN=VPS4B PE=1 SV=2	2	4	4	3	0	0	0	1	1	1	0	1	0	1	1	1	1	1	1	2	2	0	3	2	2	2	3	2	0	1	0	1	1	1	0	0	0	1	1	1	0	1	0	1
sp|O75352|MPU1_HUMAN	sp|O75352|MPU1_HUMAN	2	2	2	sp|O75352|MPU1_HUMAN Mannose-P-dolichol utilization defect 1 protein OS=Homo sapiens OX=9606 GN=MPDU1 PE=1 SV=2	1	2	2	2	0	0	0	0	1	0	0	0	0	0	0	0	0	0	0	0	0	0	0	1	0	0	0	0	0	0	0	0	0	0	0	0	0	0	1	0	0	0	0	0
sp|O75367|H2AY_HUMAN	sp|O75367|H2AY_HUMAN	2	2	2	sp|O75367|H2AY_HUMAN Core histone macro-H2A.1 OS=Homo sapiens OX=9606 GN=MACROH2A1 PE=1 SV=5	1	2	2	2	0	0	0	2	1	0	0	0	0	0	0	0	0	0	0	0	0	0	1	0	0	0	0	0	0	0	0	1	2	1	0	0	0	2	1	0	0	0	0	0
sp|O75369|FLNB_HUMAN	sp|O75369|FLNB_HUMAN	55	52	49	sp|O75369|FLNB_HUMAN Filamin-B OS=Homo sapiens OX=9606 GN=FLNB PE=1 SV=2	1	55	52	49	4	3	2	15	14	6	5	5	4	7	5	8	10	6	6	16	12	12	35	35	33	29	24	19	5	3	2	16	12	12	4	3	2	15	14	6	5	5	4	7
sp|O75390|CISY_HUMAN	sp|O75390|CISY_HUMAN	13	13	13	sp|O75390|CISY_HUMAN Citrate synthase, mitochondrial OS=Homo sapiens OX=9606 GN=CS PE=1 SV=2	1	13	13	13	4	4	3	5	4	2	2	2	2	2	3	5	4	5	2	4	6	5	6	8	7	10	8	6	2	1	2	5	7	4	4	4	3	5	4	2	2	2	2	2
sp|O75396|SC22B_HUMAN	sp|O75396|SC22B_HUMAN	3	3	3	sp|O75396|SC22B_HUMAN Vesicle-trafficking protein SEC22b OS=Homo sapiens OX=9606 GN=SEC22B PE=1 SV=5	1	3	3	3	0	1	0	2	1	1	1	1	0	1	2	2	1	1	1	2	2	1	3	3	3	3	2	1	0	0	1	2	2	1	0	1	0	2	1	1	1	1	0	1
sp|O75400|PR40A_HUMAN	sp|O75400|PR40A_HUMAN	13	13	13	sp|O75400|PR40A_HUMAN Pre-mRNA-processing factor 40 homolog A OS=Homo sapiens OX=9606 GN=PRPF40A PE=1 SV=2	1	13	13	13	4	3	3	7	5	2	2	4	1	4	5	4	5	5	3	9	6	6	4	6	4	1	2	2	4	3	2	7	7	8	4	3	3	7	5	2	2	4	1	4
sp|O75419|CDC45_HUMAN	sp|O75419|CDC45_HUMAN	2	2	2	sp|O75419|CDC45_HUMAN Cell division control protein 45 homolog OS=Homo sapiens OX=9606 GN=CDC45 PE=1 SV=1	1	2	2	2	0	0	0	2	1	0	0	0	0	0	0	0	0	0	0	2	1	2	1	1	0	1	1	0	0	0	0	2	2	0	0	0	0	2	1	0	0	0	0	0
sp|O75427|LRCH4_HUMAN	sp|O75427|LRCH4_HUMAN	2	2	2	sp|O75427|LRCH4_HUMAN Leucine-rich repeat and calponin homology domain-containing protein 4 OS=Homo sapiens OX=9606 GN=LRCH4 PE=1 SV=2	1	2	2	2	0	0	0	0	0	0	0	0	0	0	0	0	0	0	0	0	0	0	1	1	1	0	0	0	0	0	0	0	0	0	0	0	0	0	0	0	0	0	0	0
sp|O75436|VP26A_HUMAN	sp|O75436|VP26A_HUMAN	5	5	5	sp|O75436|VP26A_HUMAN Vacuolar protein sorting-associated protein 26A OS=Homo sapiens OX=9606 GN=VPS26A PE=1 SV=2	1	5	5	5	1	0	0	2	2	1	2	0	0	2	0	0	1	0	0	2	2	1	4	5	3	2	3	2	1	0	0	2	2	1	1	0	0	2	2	1	2	0	0	2
sp|O75439|MPPB_HUMAN	sp|O75439|MPPB_HUMAN	7	7	7	sp|O75439|MPPB_HUMAN Mitochondrial-processing peptidase subunit beta OS=Homo sapiens OX=9606 GN=PMPCB PE=1 SV=2	1	7	7	7	0	1	1	4	3	4	1	1	0	3	1	2	2	2	1	4	2	4	5	5	4	5	4	3	2	2	1	5	4	4	0	1	1	4	3	4	1	1	0	3
sp|O75448|MED24_HUMAN	sp|O75448|MED24_HUMAN	3	3	3	sp|O75448|MED24_HUMAN Mediator of RNA polymerase II transcription subunit 24 OS=Homo sapiens OX=9606 GN=MED24 PE=1 SV=1	1	3	3	3	0	0	0	0	1	0	0	0	0	0	0	0	0	0	0	1	3	0	3	3	1	0	0	0	0	0	0	0	0	1	0	0	0	0	1	0	0	0	0	0
sp|O75477|ERLN1_HUMAN	sp|O75477|ERLN1_HUMAN	4	2	2	sp|O75477|ERLN1_HUMAN Erlin-1 OS=Homo sapiens OX=9606 GN=ERLIN1 PE=1 SV=2	1	4	2	2	1	0	0	1	1	0	0	1	0	2	1	1	1	1	0	1	1	2	2	2	1	1	1	1	1	1	1	3	1	2	0	0	0	0	0	0	0	0	0	0
sp|O75487|GPC4_HUMAN	sp|O75487|GPC4_HUMAN	1	1	1	sp|O75487|GPC4_HUMAN Glypican-4 OS=Homo sapiens OX=9606 GN=GPC4 PE=1 SV=4	1	1	1	1	0	0	0	0	0	0	0	0	0	0	0	0	0	0	0	1	1	0	0	1	0	0	0	0	0	0	0	0	0	0	0	0	0	0	0	0	0	0	0	0
sp|O75489|NDUS3_HUMAN	sp|O75489|NDUS3_HUMAN	4	4	4	sp|O75489|NDUS3_HUMAN NADH dehydrogenase [ubiquinone] iron-sulfur protein 3, mitochondrial OS=Homo sapiens OX=9606 GN=NDUFS3 PE=1 SV=1	1	4	4	4	2	2	2	1	0	0	0	0	0	0	0	0	0	0	1	0	0	1	1	2	2	1	1	1	0	1	0	0	0	0	2	2	2	1	0	0	0	0	0	0
sp|O75494|SRS10_HUMAN;sp|Q8WXF0|SRS12_HUMAN	sp|O75494|SRS10_HUMAN;sp|Q8WXF0|SRS12_HUMAN	4;2	4;2	4;2	sp|O75494|SRS10_HUMAN Serine/arginine-rich splicing factor 10 OS=Homo sapiens OX=9606 GN=SRSF10 PE=1 SV=1;sp|Q8WXF0|SRS12_HUMAN Serine/arginine-rich splicing factor 12 OS=Homo sapiens OX=9606 GN=SRSF12 PE=1 SV=1	2	4	4	4	0	0	0	1	1	0	0	0	0	0	0	0	0	0	0	0	0	0	2	1	0	1	0	0	0	0	0	0	0	0	0	0	0	1	1	0	0	0	0	0
sp|O75521|ECI2_HUMAN	sp|O75521|ECI2_HUMAN	6	6	6	sp|O75521|ECI2_HUMAN Enoyl-CoA delta isomerase 2 OS=Homo sapiens OX=9606 GN=ECI2 PE=1 SV=4	1	6	6	6	0	0	0	2	3	1	1	0	0	0	0	0	2	0	0	1	3	1	4	4	4	1	2	3	0	1	1	2	3	2	0	0	0	2	3	1	1	0	0	0
sp|O75530|EED_HUMAN	sp|O75530|EED_HUMAN	3	3	3	sp|O75530|EED_HUMAN Polycomb protein EED OS=Homo sapiens OX=9606 GN=EED PE=1 SV=2	1	3	3	3	0	0	0	0	0	0	0	0	0	0	0	0	0	0	0	2	1	1	3	2	2	0	1	0	0	0	0	1	1	1	0	0	0	0	0	0	0	0	0	0
sp|O75533|SF3B1_HUMAN	sp|O75533|SF3B1_HUMAN	28	28	28	sp|O75533|SF3B1_HUMAN Splicing factor 3B subunit 1 OS=Homo sapiens OX=9606 GN=SF3B1 PE=1 SV=3	1	28	28	28	0	0	0	4	5	1	1	1	1	2	1	2	1	2	2	8	10	7	20	20	17	11	13	8	1	0	0	9	11	7	0	0	0	4	5	1	1	1	1	2
sp|O75534|CSDE1_HUMAN	sp|O75534|CSDE1_HUMAN	16	16	16	sp|O75534|CSDE1_HUMAN Cold shock domain-containing protein E1 OS=Homo sapiens OX=9606 GN=CSDE1 PE=1 SV=2	1	16	16	16	1	1	0	4	5	1	3	2	1	2	4	3	4	2	0	9	7	10	10	12	12	9	10	8	2	3	1	5	6	5	1	1	0	4	5	1	3	2	1	2
sp|O75569|PRKRA_HUMAN	sp|O75569|PRKRA_HUMAN	4	4	4	sp|O75569|PRKRA_HUMAN Interferon-inducible double-stranded RNA-dependent protein kinase activator A OS=Homo sapiens OX=9606 GN=PRKRA PE=1 SV=1	1	4	4	4	0	0	0	2	3	0	0	0	0	0	0	0	1	1	0	3	3	3	2	3	3	3	4	4	0	0	0	3	3	3	0	0	0	2	3	0	0	0	0	0
sp|O75592|MYCB2_HUMAN	sp|O75592|MYCB2_HUMAN	3	3	3	sp|O75592|MYCB2_HUMAN E3 ubiquitin-protein ligase MYCBP2 OS=Homo sapiens OX=9606 GN=MYCBP2 PE=1 SV=4	1	3	3	3	0	0	0	0	0	0	0	0	0	0	0	0	0	0	0	2	1	0	1	2	0	0	0	0	0	0	0	1	1	0	0	0	0	0	0	0	0	0	0	0
sp|O75607|NPM3_HUMAN	sp|O75607|NPM3_HUMAN	2	2	2	sp|O75607|NPM3_HUMAN Nucleoplasmin-3 OS=Homo sapiens OX=9606 GN=NPM3 PE=1 SV=3	1	2	2	2	0	0	0	0	0	0	0	0	0	0	0	0	0	0	0	0	0	0	1	2	1	2	2	2	0	0	0	0	0	0	0	0	0	0	0	0	0	0	0	0
sp|O75608|LYPA1_HUMAN	sp|O75608|LYPA1_HUMAN	3	3	3	sp|O75608|LYPA1_HUMAN Acyl-protein thioesterase 1 OS=Homo sapiens OX=9606 GN=LYPLA1 PE=1 SV=1	1	3	3	3	0	0	0	0	0	0	0	0	0	0	0	0	0	0	0	1	1	1	2	2	1	2	0	1	0	0	0	1	0	1	0	0	0	0	0	0	0	0	0	0
sp|O75616|ERAL1_HUMAN	sp|O75616|ERAL1_HUMAN	1	1	1	sp|O75616|ERAL1_HUMAN GTPase Era, mitochondrial OS=Homo sapiens OX=9606 GN=ERAL1 PE=1 SV=2	1	1	1	1	0	0	0	1	0	0	0	0	0	1	0	0	0	0	1	1	1	1	1	1	1	0	0	0	0	0	0	0	1	0	0	0	0	1	0	0	0	0	0	1
sp|O75643|U520_HUMAN	sp|O75643|U520_HUMAN	46	46	46	sp|O75643|U520_HUMAN U5 small nuclear ribonucleoprotein 200 kDa helicase OS=Homo sapiens OX=9606 GN=SNRNP200 PE=1 SV=2	1	46	46	46	0	1	0	18	15	6	2	3	2	11	12	7	12	14	9	29	27	21	32	31	27	17	13	15	10	6	5	27	26	20	0	1	0	18	15	6	2	3	2	11
sp|O75648|MTU1_HUMAN	sp|O75648|MTU1_HUMAN	5	5	5	sp|O75648|MTU1_HUMAN Mitochondrial tRNA-specific 2-thiouridylase 1 OS=Homo sapiens OX=9606 GN=TRMU PE=1 SV=2	1	5	5	5	0	0	0	1	1	0	0	0	0	0	0	0	0	0	0	0	1	2	5	4	4	3	3	1	0	0	0	0	1	0	0	0	0	1	1	0	0	0	0	0
sp|O75663|TIPRL_HUMAN	sp|O75663|TIPRL_HUMAN	5	5	5	sp|O75663|TIPRL_HUMAN TIP41-like protein OS=Homo sapiens OX=9606 GN=TIPRL PE=1 SV=2	1	5	5	5	0	0	0	1	1	0	0	1	0	1	1	0	1	1	0	3	1	1	5	5	4	3	4	1	0	0	0	2	1	0	0	0	0	1	1	0	0	1	0	1
sp|O75691|UTP20_HUMAN	sp|O75691|UTP20_HUMAN	9	9	9	sp|O75691|UTP20_HUMAN Small subunit processome component 20 homolog OS=Homo sapiens OX=9606 GN=UTP20 PE=1 SV=3	1	9	9	9	0	0	0	1	0	0	0	0	0	0	0	0	0	0	0	2	2	1	6	5	2	0	0	0	0	0	0	1	3	1	0	0	0	1	0	0	0	0	0	0
sp|O75694|NU155_HUMAN	sp|O75694|NU155_HUMAN	20	20	20	sp|O75694|NU155_HUMAN Nuclear pore complex protein Nup155 OS=Homo sapiens OX=9606 GN=NUP155 PE=1 SV=1	1	20	20	20	1	0	1	12	13	6	5	2	2	6	9	5	9	9	5	14	13	10	14	16	16	11	9	9	6	5	1	13	12	12	1	0	1	12	13	6	5	2	2	6
sp|O75717|WDHD1_HUMAN	sp|O75717|WDHD1_HUMAN	11	11	11	sp|O75717|WDHD1_HUMAN WD repeat and HMG-box DNA-binding protein 1 OS=Homo sapiens OX=9606 GN=WDHD1 PE=1 SV=1	1	11	11	11	0	0	0	3	2	0	0	0	0	0	2	0	1	2	0	2	6	3	3	7	6	3	1	1	1	0	0	5	5	4	0	0	0	3	2	0	0	0	0	0
sp|O75718|CRTAP_HUMAN	sp|O75718|CRTAP_HUMAN	3	3	3	sp|O75718|CRTAP_HUMAN Cartilage-associated protein OS=Homo sapiens OX=9606 GN=CRTAP PE=1 SV=1	1	3	3	3	0	0	0	0	0	0	0	0	0	0	0	0	0	0	0	1	1	2	2	1	2	1	0	1	0	0	0	1	1	1	0	0	0	0	0	0	0	0	0	0
sp|O75746|S2512_HUMAN	sp|O75746|S2512_HUMAN	9	7	7	sp|O75746|S2512_HUMAN Electrogenic aspartate/glutamate antiporter SLC25A12, mitochondrial OS=Homo sapiens OX=9606 GN=SLC25A12 PE=1 SV=2	1	9	7	7	0	0	0	1	1	0	0	0	0	1	2	1	0	1	0	2	2	2	6	6	6	4	3	2	0	0	0	3	3	2	0	0	0	0	0	0	0	0	0	0
sp|O75792|RNH2A_HUMAN	sp|O75792|RNH2A_HUMAN	3	3	3	sp|O75792|RNH2A_HUMAN Ribonuclease H2 subunit A OS=Homo sapiens OX=9606 GN=RNASEH2A PE=1 SV=2	1	3	3	3	0	0	0	0	0	0	0	0	0	0	0	0	0	0	0	0	0	0	0	1	0	1	2	0	0	0	0	0	0	0	0	0	0	0	0	0	0	0	0	0
sp|O75794|CD123_HUMAN	sp|O75794|CD123_HUMAN	4	4	4	sp|O75794|CD123_HUMAN Translation initiation factor eIF2 assembly protein OS=Homo sapiens OX=9606 GN=CDC123 PE=1 SV=1	1	4	4	4	0	0	0	1	1	0	1	0	0	1	1	1	1	1	1	2	3	3	4	3	2	2	2	2	1	1	0	1	2	1	0	0	0	1	1	0	1	0	0	1
sp|O75817|POP7_HUMAN	sp|O75817|POP7_HUMAN	1	1	1	sp|O75817|POP7_HUMAN Ribonuclease P protein subunit p20 OS=Homo sapiens OX=9606 GN=POP7 PE=1 SV=2	1	1	1	1	0	0	0	0	0	0	0	0	0	0	0	0	0	0	0	0	0	0	1	0	1	0	0	0	0	0	0	0	0	0	0	0	0	0	0	0	0	0	0	0
sp|O75818|RPP40_HUMAN	sp|O75818|RPP40_HUMAN	1	1	1	sp|O75818|RPP40_HUMAN Ribonuclease P protein subunit p40 OS=Homo sapiens OX=9606 GN=RPP40 PE=1 SV=3	1	1	1	1	0	0	0	0	0	0	0	0	0	0	0	0	0	0	0	0	1	0	0	0	1	1	1	0	0	0	0	1	0	0	0	0	0	0	0	0	0	0	0	0
sp|O75821|EIF3G_HUMAN	sp|O75821|EIF3G_HUMAN	11	11	11	sp|O75821|EIF3G_HUMAN Eukaryotic translation initiation factor 3 subunit G OS=Homo sapiens OX=9606 GN=EIF3G PE=1 SV=2	1	11	11	11	0	0	0	2	2	0	0	1	0	1	0	0	2	4	1	3	3	4	9	9	8	7	5	3	0	0	0	3	3	4	0	0	0	2	2	0	0	1	0	1
sp|O75822|EIF3J_HUMAN	sp|O75822|EIF3J_HUMAN	4	4	4	sp|O75822|EIF3J_HUMAN Eukaryotic translation initiation factor 3 subunit J OS=Homo sapiens OX=9606 GN=EIF3J PE=1 SV=2	1	4	4	4	0	0	0	1	0	0	0	0	0	0	0	0	0	0	0	0	0	0	2	3	3	3	1	1	0	0	0	0	0	0	0	0	0	1	0	0	0	0	0	0
sp|O75828|CBR3_HUMAN	sp|O75828|CBR3_HUMAN	5	3	3	sp|O75828|CBR3_HUMAN Carbonyl reductase [NADPH] 3 OS=Homo sapiens OX=9606 GN=CBR3 PE=1 SV=3	1	5	3	3	2	2	1	3	3	0	2	1	2	2	2	2	1	2	1	3	3	3	4	5	3	3	3	3	2	1	1	3	1	2	0	0	0	1	1	0	0	0	0	0
sp|O75832|PSD10_HUMAN	sp|O75832|PSD10_HUMAN	6	6	6	sp|O75832|PSD10_HUMAN 26S proteasome non-ATPase regulatory subunit 10 OS=Homo sapiens OX=9606 GN=PSMD10 PE=1 SV=1	1	6	6	6	0	0	0	4	2	0	0	0	0	0	0	1	0	1	1	3	3	2	5	6	2	5	5	4	0	0	0	3	3	2	0	0	0	4	2	0	0	0	0	0
sp|O75874|IDHC_HUMAN	sp|O75874|IDHC_HUMAN	13	13	12	sp|O75874|IDHC_HUMAN Isocitrate dehydrogenase [NADP] cytoplasmic OS=Homo sapiens OX=9606 GN=IDH1 PE=1 SV=2	1	13	13	12	0	0	0	3	3	0	0	0	0	0	0	0	0	0	0	5	4	3	10	7	5	5	5	6	0	0	0	3	2	2	0	0	0	3	3	0	0	0	0	0
sp|O75879|GATB_HUMAN	sp|O75879|GATB_HUMAN	2	2	2	sp|O75879|GATB_HUMAN Glutamyl-tRNA(Gln) amidotransferase subunit B, mitochondrial OS=Homo sapiens OX=9606 GN=GATB PE=1 SV=1	1	2	2	2	0	0	0	0	0	0	0	0	0	0	0	0	0	0	0	0	0	0	1	0	0	2	1	1	0	0	0	0	0	0	0	0	0	0	0	0	0	0	0	0
sp|O75884|RBBP9_HUMAN	sp|O75884|RBBP9_HUMAN	1	1	1	sp|O75884|RBBP9_HUMAN Serine hydrolase RBBP9 OS=Homo sapiens OX=9606 GN=RBBP9 PE=1 SV=2	1	1	1	1	0	0	0	0	0	0	0	0	0	0	0	0	0	0	0	1	1	0	0	0	1	0	1	0	0	0	0	0	0	0	0	0	0	0	0	0	0	0	0	0
sp|O75886|STAM2_HUMAN	sp|O75886|STAM2_HUMAN	2	2	2	sp|O75886|STAM2_HUMAN Signal transducing adapter molecule 2 OS=Homo sapiens OX=9606 GN=STAM2 PE=1 SV=1	1	2	2	2	0	0	0	0	0	0	0	0	0	0	0	0	0	0	0	0	0	0	0	1	0	2	1	0	0	0	0	0	0	0	0	0	0	0	0	0	0	0	0	0
sp|O75934|SPF27_HUMAN	sp|O75934|SPF27_HUMAN	2	2	2	sp|O75934|SPF27_HUMAN Pre-mRNA-splicing factor SPF27 OS=Homo sapiens OX=9606 GN=BCAS2 PE=1 SV=1	1	2	2	2	0	0	0	1	1	0	0	0	0	1	0	0	0	0	0	1	2	1	1	0	1	1	1	1	0	0	0	1	2	2	0	0	0	1	1	0	0	0	0	1
sp|O75935|DCTN3_HUMAN	sp|O75935|DCTN3_HUMAN	2	2	2	sp|O75935|DCTN3_HUMAN Dynactin subunit 3 OS=Homo sapiens OX=9606 GN=DCTN3 PE=1 SV=1	1	2	2	2	0	0	0	0	0	0	0	0	0	0	0	0	0	0	0	0	0	0	2	0	0	1	1	0	0	0	0	0	0	0	0	0	0	0	0	0	0	0	0	0
sp|O75937|DNJC8_HUMAN	sp|O75937|DNJC8_HUMAN	1	1	1	sp|O75937|DNJC8_HUMAN DnaJ homolog subfamily C member 8 OS=Homo sapiens OX=9606 GN=DNAJC8 PE=1 SV=2	1	1	1	1	0	0	0	0	0	0	0	0	0	0	0	0	1	0	1	1	1	1	1	0	0	0	1	0	0	0	0	0	0	0	0	0	0	0	0	0	0	0	0	0
sp|O75947|ATP5H_HUMAN	sp|O75947|ATP5H_HUMAN	5	5	5	sp|O75947|ATP5H_HUMAN ATP synthase subunit d, mitochondrial OS=Homo sapiens OX=9606 GN=ATP5PD PE=1 SV=3	1	5	5	5	0	0	0	0	1	1	0	0	0	0	0	0	0	0	0	1	0	0	4	3	1	3	2	1	0	0	0	1	0	0	0	0	0	0	1	1	0	0	0	0
sp|O75955|FLOT1_HUMAN	sp|O75955|FLOT1_HUMAN	9	9	9	sp|O75955|FLOT1_HUMAN Flotillin-1 OS=Homo sapiens OX=9606 GN=FLOT1 PE=1 SV=3	1	9	9	9	0	0	0	1	0	0	0	0	0	0	0	0	0	0	0	0	1	0	7	6	4	3	3	2	0	0	0	1	1	1	0	0	0	1	0	0	0	0	0	0
sp|O75976|CBPD_HUMAN	sp|O75976|CBPD_HUMAN	3	3	3	sp|O75976|CBPD_HUMAN Carboxypeptidase D OS=Homo sapiens OX=9606 GN=CPD PE=1 SV=2	1	3	3	3	0	0	0	0	0	0	0	0	0	0	0	0	0	0	0	0	0	0	2	1	2	1	1	0	0	0	0	0	0	0	0	0	0	0	0	0	0	0	0	0
sp|O76003|GLRX3_HUMAN	sp|O76003|GLRX3_HUMAN	9	9	9	sp|O76003|GLRX3_HUMAN Glutaredoxin-3 OS=Homo sapiens OX=9606 GN=GLRX3 PE=1 SV=2	1	9	9	9	1	0	0	1	1	0	0	0	0	0	0	1	0	1	0	5	6	6	7	6	6	5	6	6	0	1	0	5	3	4	1	0	0	1	1	0	0	0	0	0
sp|O76011|KRT34_HUMAN;CON__O76011	sp|O76011|KRT34_HUMAN;CON__O76011	17;16	1;1	1;1	sp|O76011|KRT34_HUMAN Keratin, type I cuticular Ha4 OS=Homo sapiens OX=9606 GN=KRT34 PE=1 SV=3;	2	17	1	1	1	1	0	0	0	0	0	0	0	0	0	0	0	0	0	15	15	14	0	0	0	1	1	0	7	8	5	0	0	0	0	0	0	0	0	0	0	0	0	0
sp|O76021|RL1D1_HUMAN	sp|O76021|RL1D1_HUMAN	12	12	12	sp|O76021|RL1D1_HUMAN Ribosomal L1 domain-containing protein 1 OS=Homo sapiens OX=9606 GN=RSL1D1 PE=1 SV=3	1	12	12	12	1	1	0	7	8	1	2	1	1	1	1	1	4	4	3	8	9	6	10	11	8	6	7	6	1	1	1	9	9	8	1	1	0	7	8	1	2	1	1	1
sp|O76031|CLPX_HUMAN	sp|O76031|CLPX_HUMAN	10	10	10	sp|O76031|CLPX_HUMAN ATP-dependent clpX-like chaperone, mitochondrial OS=Homo sapiens OX=9606 GN=CLPX PE=1 SV=2	1	10	10	10	0	0	0	4	5	1	0	0	0	1	1	0	0	1	0	6	2	2	9	7	5	7	4	4	1	1	0	3	3	2	0	0	0	4	5	1	0	0	0	1
sp|O76071|CIAO1_HUMAN	sp|O76071|CIAO1_HUMAN	2	2	2	sp|O76071|CIAO1_HUMAN Probable cytosolic iron-sulfur protein assembly protein CIAO1 OS=Homo sapiens OX=9606 GN=CIAO1 PE=1 SV=1	1	2	2	2	0	0	0	1	1	1	0	0	0	0	1	0	1	1	1	0	1	1	0	0	0	1	1	1	0	1	0	1	2	1	0	0	0	1	1	1	0	0	0	0
sp|O76094|SRP72_HUMAN	sp|O76094|SRP72_HUMAN	19	19	19	sp|O76094|SRP72_HUMAN Signal recognition particle subunit SRP72 OS=Homo sapiens OX=9606 GN=SRP72 PE=1 SV=3	1	19	19	19	0	0	0	5	3	2	0	1	0	3	2	1	3	1	1	5	6	4	9	13	13	11	13	11	1	0	0	5	8	5	0	0	0	5	3	2	0	1	0	3
sp|O94766|B3GA3_HUMAN	sp|O94766|B3GA3_HUMAN	1	1	1	sp|O94766|B3GA3_HUMAN Galactosylgalactosylxylosylprotein 3-beta-glucuronosyltransferase 3 OS=Homo sapiens OX=9606 GN=B3GAT3 PE=1 SV=2	1	1	1	1	0	0	0	0	0	0	0	0	0	0	0	0	0	0	0	0	0	0	1	1	0	0	0	0	0	0	0	0	0	0	0	0	0	0	0	0	0	0	0	0
sp|O94776|MTA2_HUMAN	sp|O94776|MTA2_HUMAN	12	12	11	sp|O94776|MTA2_HUMAN Metastasis-associated protein MTA2 OS=Homo sapiens OX=9606 GN=MTA2 PE=1 SV=1	1	12	12	11	0	1	1	5	5	4	0	3	1	3	3	1	3	4	1	4	7	3	10	7	9	4	5	4	2	2	2	4	5	5	0	1	1	5	5	4	0	3	1	3
sp|O94788|AL1A2_HUMAN	sp|O94788|AL1A2_HUMAN	3	3	3	sp|O94788|AL1A2_HUMAN Retinal dehydrogenase 2 OS=Homo sapiens OX=9606 GN=ALDH1A2 PE=1 SV=3	1	3	3	3	0	0	0	2	2	0	0	0	0	1	0	0	1	0	0	1	2	2	2	1	1	2	1	2	0	0	0	2	2	2	0	0	0	2	2	0	0	0	0	1
sp|O94808|GFPT2_HUMAN	sp|O94808|GFPT2_HUMAN	5	4	4	sp|O94808|GFPT2_HUMAN Glutamine--fructose-6-phosphate aminotransferase [isomerizing] 2 OS=Homo sapiens OX=9606 GN=GFPT2 PE=1 SV=3	1	5	4	4	0	0	0	0	0	0	0	0	0	0	0	0	0	0	0	1	0	0	5	4	2	1	1	1	0	0	0	1	0	0	0	0	0	0	0	0	0	0	0	0
sp|O94819|KBTBB_HUMAN	sp|O94819|KBTBB_HUMAN	2	2	2	sp|O94819|KBTBB_HUMAN Kelch repeat and BTB domain-containing protein 11 OS=Homo sapiens OX=9606 GN=KBTBD11 PE=1 SV=1	1	2	2	2	0	0	0	0	0	0	0	0	0	0	0	0	0	0	0	0	0	0	1	0	0	0	0	0	0	0	0	0	0	1	0	0	0	0	0	0	0	0	0	0
sp|O94822|LTN1_HUMAN	sp|O94822|LTN1_HUMAN	5	5	5	sp|O94822|LTN1_HUMAN E3 ubiquitin-protein ligase listerin OS=Homo sapiens OX=9606 GN=LTN1 PE=1 SV=6	1	5	5	5	0	0	0	1	1	0	0	0	0	0	0	0	0	0	0	3	3	0	2	2	2	0	0	0	1	0	0	2	2	2	0	0	0	1	1	0	0	0	0	0
sp|O94826|TOM70_HUMAN	sp|O94826|TOM70_HUMAN	10	10	10	sp|O94826|TOM70_HUMAN Mitochondrial import receptor subunit TOM70 OS=Homo sapiens OX=9606 GN=TOMM70 PE=1 SV=1	1	10	10	10	0	0	0	2	4	1	0	1	0	1	1	2	2	3	1	6	7	5	3	2	4	6	3	3	1	1	0	4	4	1	0	0	0	2	4	1	0	1	0	1
sp|O94829|IPO13_HUMAN	sp|O94829|IPO13_HUMAN	2	2	2	sp|O94829|IPO13_HUMAN Importin-13 OS=Homo sapiens OX=9606 GN=IPO13 PE=1 SV=3	1	2	2	2	0	0	0	0	0	0	0	0	0	0	0	0	0	0	0	1	1	0	1	1	2	0	0	0	0	0	0	0	1	0	0	0	0	0	0	0	0	0	0	0
sp|O94830|DDHD2_HUMAN	sp|O94830|DDHD2_HUMAN	2	2	2	sp|O94830|DDHD2_HUMAN Triacylglycerol hydrolase DDHD2 OS=Homo sapiens OX=9606 GN=DDHD2 PE=1 SV=2	1	2	2	2	0	0	0	0	0	0	0	0	0	0	0	0	0	0	0	0	1	0	1	0	0	0	0	0	0	0	0	0	0	0	0	0	0	0	0	0	0	0	0	0
sp|O94832|MYO1D_HUMAN	sp|O94832|MYO1D_HUMAN	4	4	4	sp|O94832|MYO1D_HUMAN Unconventional myosin-Id OS=Homo sapiens OX=9606 GN=MYO1D PE=1 SV=2	1	4	4	4	0	0	0	0	0	0	0	0	0	0	0	0	1	0	0	0	0	0	3	2	0	0	0	0	0	0	0	1	0	0	0	0	0	0	0	0	0	0	0	0
sp|O94842|TOX4_HUMAN	sp|O94842|TOX4_HUMAN	1	1	1	sp|O94842|TOX4_HUMAN TOX high mobility group box family member 4 OS=Homo sapiens OX=9606 GN=TOX4 PE=1 SV=1	1	1	1	1	0	0	0	0	0	0	0	0	0	0	0	0	0	0	0	0	0	0	1	1	1	1	1	1	0	0	0	0	0	0	0	0	0	0	0	0	0	0	0	0
sp|O94855|SC24D_HUMAN	sp|O94855|SC24D_HUMAN	3	3	3	sp|O94855|SC24D_HUMAN Protein transport protein Sec24D OS=Homo sapiens OX=9606 GN=SEC24D PE=1 SV=2	1	3	3	3	0	0	0	1	1	0	0	0	0	0	0	0	0	0	0	0	2	1	0	1	0	2	2	1	0	0	0	1	1	0	0	0	0	1	1	0	0	0	0	0
sp|O94874|UFL1_HUMAN	sp|O94874|UFL1_HUMAN	11	11	11	sp|O94874|UFL1_HUMAN E3 UFM1-protein ligase 1 OS=Homo sapiens OX=9606 GN=UFL1 PE=1 SV=2	1	11	11	11	0	0	0	1	1	0	0	0	0	0	0	0	0	0	0	2	1	1	7	8	4	3	5	2	0	0	0	2	0	0	0	0	0	1	1	0	0	0	0	0
sp|O94888|UBXN7_HUMAN	sp|O94888|UBXN7_HUMAN	3	3	3	sp|O94888|UBXN7_HUMAN UBX domain-containing protein 7 OS=Homo sapiens OX=9606 GN=UBXN7 PE=1 SV=2	1	3	3	3	0	0	0	1	1	0	0	0	0	0	0	0	0	0	0	0	0	0	2	1	1	0	0	0	0	0	0	0	0	0	0	0	0	1	1	0	0	0	0	0
sp|O94903|PLPHP_HUMAN	sp|O94903|PLPHP_HUMAN	3	3	3	sp|O94903|PLPHP_HUMAN Pyridoxal phosphate homeostasis protein OS=Homo sapiens OX=9606 GN=PLPBP PE=1 SV=1	1	3	3	3	0	0	0	1	0	0	0	0	0	0	0	0	0	0	0	1	1	1	3	2	2	1	1	1	0	0	0	1	1	1	0	0	0	1	0	0	0	0	0	0
sp|O94905|ERLN2_HUMAN	sp|O94905|ERLN2_HUMAN	6	6	4	sp|O94905|ERLN2_HUMAN Erlin-2 OS=Homo sapiens OX=9606 GN=ERLIN2 PE=1 SV=1	1	6	6	4	1	1	0	3	2	0	1	1	0	2	2	1	2	2	2	3	3	3	4	5	3	3	4	3	1	1	1	3	2	3	1	1	0	3	2	0	1	1	0	2
sp|O94906|PRP6_HUMAN	sp|O94906|PRP6_HUMAN	15	15	15	sp|O94906|PRP6_HUMAN Pre-mRNA-processing factor 6 OS=Homo sapiens OX=9606 GN=PRPF6 PE=1 SV=1	1	15	15	15	1	1	0	7	4	1	2	1	1	3	5	2	2	2	2	8	7	4	7	10	11	6	7	5	2	0	2	5	8	6	1	1	0	7	4	1	2	1	1	3
sp|O94913|PCF11_HUMAN	sp|O94913|PCF11_HUMAN	4	4	4	sp|O94913|PCF11_HUMAN Pre-mRNA cleavage complex 2 protein Pcf11 OS=Homo sapiens OX=9606 GN=PCF11 PE=1 SV=3	1	4	4	4	0	0	0	0	0	0	0	0	0	0	0	0	0	0	0	0	0	0	2	3	2	0	0	0	0	0	0	0	0	0	0	0	0	0	0	0	0	0	0	0
sp|O94919|ENDD1_HUMAN	sp|O94919|ENDD1_HUMAN	2	2	2	sp|O94919|ENDD1_HUMAN Endonuclease domain-containing 1 protein OS=Homo sapiens OX=9606 GN=ENDOD1 PE=1 SV=2	1	2	2	2	0	0	0	0	0	0	0	0	0	0	0	0	0	0	0	0	0	0	1	1	1	1	0	0	0	0	0	0	0	0	0	0	0	0	0	0	0	0	0	0
sp|O94925|GLSK_HUMAN	sp|O94925|GLSK_HUMAN	13	13	13	sp|O94925|GLSK_HUMAN Glutaminase kidney isoform, mitochondrial OS=Homo sapiens OX=9606 GN=GLS PE=1 SV=1	1	13	13	13	0	0	0	6	3	1	0	1	0	1	0	0	1	1	0	6	6	5	7	10	8	5	5	2	1	0	0	6	7	5	0	0	0	6	3	1	0	1	0	1
sp|O94927|HAUS5_HUMAN	sp|O94927|HAUS5_HUMAN	2	2	2	sp|O94927|HAUS5_HUMAN HAUS augmin-like complex subunit 5 OS=Homo sapiens OX=9606 GN=HAUS5 PE=1 SV=2	1	2	2	2	0	0	0	1	1	0	0	0	0	0	0	1	0	0	0	0	2	1	0	0	2	0	0	1	0	0	0	0	0	0	0	0	0	1	1	0	0	0	0	0
sp|O94966|UBP19_HUMAN	sp|O94966|UBP19_HUMAN	8	8	8	sp|O94966|UBP19_HUMAN Ubiquitin carboxyl-terminal hydrolase 19 OS=Homo sapiens OX=9606 GN=USP19 PE=1 SV=2	1	8	8	8	0	0	0	0	0	0	0	0	0	0	0	0	0	0	0	0	1	0	5	6	2	0	1	1	0	0	0	0	0	0	0	0	0	0	0	0	0	0	0	0
sp|O94973|AP2A2_HUMAN	sp|O94973|AP2A2_HUMAN	16	16	10	sp|O94973|AP2A2_HUMAN AP-2 complex subunit alpha-2 OS=Homo sapiens OX=9606 GN=AP2A2 PE=1 SV=2	1	16	16	10	0	0	0	2	3	0	0	0	1	2	0	1	0	1	0	5	7	3	9	9	10	2	3	2	1	2	0	5	5	5	0	0	0	2	3	0	0	0	1	2
sp|O94979|SC31A_HUMAN	sp|O94979|SC31A_HUMAN	15	15	15	sp|O94979|SC31A_HUMAN Protein transport protein Sec31A OS=Homo sapiens OX=9606 GN=SEC31A PE=1 SV=3	1	15	15	15	0	0	0	2	6	1	1	1	2	2	0	1	0	2	2	3	9	6	7	9	7	5	5	5	1	1	2	8	7	3	0	0	0	2	6	1	1	1	2	2
sp|O94992|HEXI1_HUMAN	sp|O94992|HEXI1_HUMAN	2	2	2	sp|O94992|HEXI1_HUMAN Protein HEXIM1 OS=Homo sapiens OX=9606 GN=HEXIM1 PE=1 SV=1	1	2	2	2	0	0	0	1	1	0	0	0	0	0	0	0	0	1	1	1	1	1	2	2	1	2	2	2	0	0	0	1	1	1	0	0	0	1	1	0	0	0	0	0
sp|O95071|UBR5_HUMAN	sp|O95071|UBR5_HUMAN	5	5	5	sp|O95071|UBR5_HUMAN E3 ubiquitin-protein ligase UBR5 OS=Homo sapiens OX=9606 GN=UBR5 PE=1 SV=2	1	5	5	5	0	0	0	2	1	0	0	1	1	1	1	1	1	1	1	1	1	1	3	4	4	1	2	1	1	1	0	1	1	1	0	0	0	2	1	0	0	1	1	1
sp|O95104|SCAF4_HUMAN	sp|O95104|SCAF4_HUMAN	2	2	1	sp|O95104|SCAF4_HUMAN SR-related and CTD-associated factor 4 OS=Homo sapiens OX=9606 GN=SCAF4 PE=1 SV=3	1	2	2	1	1	1	1	2	1	0	0	1	0	1	1	1	1	1	1	2	2	2	2	2	2	1	1	0	1	1	0	2	2	2	1	1	1	2	1	0	0	1	0	1
sp|O95140|MFN2_HUMAN	sp|O95140|MFN2_HUMAN	5	5	5	sp|O95140|MFN2_HUMAN Mitofusin-2 OS=Homo sapiens OX=9606 GN=MFN2 PE=1 SV=3	1	5	5	5	0	0	0	0	2	0	0	0	0	0	1	1	0	0	0	1	3	2	4	2	3	1	2	0	1	0	0	2	2	0	0	0	0	0	2	0	0	0	0	0
sp|O95149|SPN1_HUMAN	sp|O95149|SPN1_HUMAN	2	2	2	sp|O95149|SPN1_HUMAN Snurportin-1 OS=Homo sapiens OX=9606 GN=SNUPN PE=1 SV=1	1	2	2	2	0	0	0	0	1	0	0	0	0	0	0	0	0	0	0	0	0	0	1	2	1	1	0	0	0	0	0	1	1	0	0	0	0	0	1	0	0	0	0	0
sp|O95155|UBE4B_HUMAN	sp|O95155|UBE4B_HUMAN	7	7	7	sp|O95155|UBE4B_HUMAN Ubiquitin conjugation factor E4 B OS=Homo sapiens OX=9606 GN=UBE4B PE=1 SV=1	1	7	7	7	0	0	0	1	0	0	0	0	0	0	0	0	1	2	1	3	2	2	5	3	5	1	1	1	1	0	0	2	3	3	0	0	0	1	0	0	0	0	0	0
sp|O95159|ZFPL1_HUMAN	sp|O95159|ZFPL1_HUMAN	1	1	1	sp|O95159|ZFPL1_HUMAN Zinc finger protein-like 1 OS=Homo sapiens OX=9606 GN=ZFPL1 PE=1 SV=2	1	1	1	1	0	0	0	0	0	0	0	0	0	0	0	0	0	0	0	0	0	0	1	1	0	1	0	0	0	0	0	0	0	0	0	0	0	0	0	0	0	0	0	0
sp|O95163|ELP1_HUMAN	sp|O95163|ELP1_HUMAN	19	19	19	sp|O95163|ELP1_HUMAN Elongator complex protein 1 OS=Homo sapiens OX=9606 GN=ELP1 PE=1 SV=3	1	19	19	19	0	0	0	4	3	1	1	1	0	2	2	2	3	3	3	9	6	9	14	13	8	8	8	3	2	2	0	5	8	4	0	0	0	4	3	1	1	1	0	2
sp|O95202|LETM1_HUMAN	sp|O95202|LETM1_HUMAN	8	8	8	sp|O95202|LETM1_HUMAN Mitochondrial proton/calcium exchanger protein OS=Homo sapiens OX=9606 GN=LETM1 PE=1 SV=1	1	8	8	8	0	0	0	0	1	0	0	0	0	0	0	0	0	0	0	2	3	1	7	7	3	2	2	2	0	0	0	2	1	0	0	0	0	0	1	0	0	0	0	0
sp|O95218|ZRAB2_HUMAN	sp|O95218|ZRAB2_HUMAN	2	2	2	sp|O95218|ZRAB2_HUMAN Zinc finger Ran-binding domain-containing protein 2 OS=Homo sapiens OX=9606 GN=ZRANB2 PE=1 SV=2	1	2	2	2	0	0	0	1	1	0	0	0	0	0	0	0	0	0	0	1	1	1	2	2	2	1	1	1	0	0	0	1	1	0	0	0	0	1	1	0	0	0	0	0
sp|O95219|SNX4_HUMAN	sp|O95219|SNX4_HUMAN	4	4	4	sp|O95219|SNX4_HUMAN Sorting nexin-4 OS=Homo sapiens OX=9606 GN=SNX4 PE=1 SV=1	1	4	4	4	0	0	0	0	0	0	0	0	0	0	0	0	0	0	0	0	1	0	3	4	2	2	2	2	0	0	0	0	1	0	0	0	0	0	0	0	0	0	0	0
sp|O95232|LC7L3_HUMAN	sp|O95232|LC7L3_HUMAN	4	4	4	sp|O95232|LC7L3_HUMAN Luc7-like protein 3 OS=Homo sapiens OX=9606 GN=LUC7L3 PE=1 SV=2	1	4	4	4	1	1	2	4	4	2	0	1	1	2	2	2	2	2	2	3	3	3	3	4	3	1	2	2	1	2	1	3	3	3	1	1	2	4	4	2	0	1	1	2
sp|O95235|KI20A_HUMAN	sp|O95235|KI20A_HUMAN	4	4	4	sp|O95235|KI20A_HUMAN Kinesin-like protein KIF20A OS=Homo sapiens OX=9606 GN=KIF20A PE=1 SV=1	1	4	4	4	0	0	0	1	2	1	0	0	0	0	0	0	0	0	0	1	3	1	2	1	2	1	1	1	0	0	0	1	2	0	0	0	0	1	2	1	0	0	0	0
sp|O95248|MTMR5_HUMAN	sp|O95248|MTMR5_HUMAN	3	3	3	sp|O95248|MTMR5_HUMAN Myotubularin-related protein 5 OS=Homo sapiens OX=9606 GN=SBF1 PE=1 SV=4	1	3	3	3	0	0	0	0	0	0	0	0	0	0	0	0	0	0	0	0	0	0	2	2	0	0	0	0	0	0	0	0	0	0	0	0	0	0	0	0	0	0	0	0
sp|O95260|ATE1_HUMAN	sp|O95260|ATE1_HUMAN	3	3	3	sp|O95260|ATE1_HUMAN Arginyl-tRNA--protein transferase 1 OS=Homo sapiens OX=9606 GN=ATE1 PE=1 SV=2	1	3	3	3	0	0	0	0	0	0	0	0	0	0	0	0	0	0	0	1	1	1	1	1	1	0	2	0	0	0	0	0	0	0	0	0	0	0	0	0	0	0	0	0
sp|O95292|VAPB_HUMAN	sp|O95292|VAPB_HUMAN	4	4	3	sp|O95292|VAPB_HUMAN Vesicle-associated membrane protein-associated protein B/C OS=Homo sapiens OX=9606 GN=VAPB PE=1 SV=3	1	4	4	3	0	0	0	3	1	1	0	0	0	0	1	0	1	1	0	2	1	2	2	2	2	4	4	3	1	0	0	0	1	1	0	0	0	3	1	1	0	0	0	0
sp|O95299|NDUAA_HUMAN	sp|O95299|NDUAA_HUMAN	4	4	4	sp|O95299|NDUAA_HUMAN NADH dehydrogenase [ubiquinone] 1 alpha subcomplex subunit 10, mitochondrial OS=Homo sapiens OX=9606 GN=NDUFA10 PE=1 SV=1	1	4	4	4	0	0	0	1	1	0	0	1	0	0	0	0	0	1	0	2	0	2	4	3	4	2	2	3	1	1	0	0	1	1	0	0	0	1	1	0	0	1	0	0
sp|O95336|6PGL_HUMAN	sp|O95336|6PGL_HUMAN	9	9	9	sp|O95336|6PGL_HUMAN 6-phosphogluconolactonase OS=Homo sapiens OX=9606 GN=PGLS PE=1 SV=2	1	9	9	9	0	0	1	5	5	0	2	1	0	3	2	1	3	3	3	5	3	4	8	7	5	5	6	5	2	2	0	5	3	4	0	0	1	5	5	0	2	1	0	3
sp|O95340|PAPS2_HUMAN	sp|O95340|PAPS2_HUMAN	2	1	1	sp|O95340|PAPS2_HUMAN Bifunctional 3-phosphoadenosine 5-phosphosulfate synthase 2 OS=Homo sapiens OX=9606 GN=PAPSS2 PE=1 SV=2	1	2	1	1	0	0	0	0	0	0	0	0	0	0	0	0	0	0	0	1	1	1	2	2	1	2	2	2	0	0	0	1	1	1	0	0	0	0	0	0	0	0	0	0
sp|O95347|SMC2_HUMAN	sp|O95347|SMC2_HUMAN	23	23	23	sp|O95347|SMC2_HUMAN Structural maintenance of chromosomes protein 2 OS=Homo sapiens OX=9606 GN=SMC2 PE=1 SV=2	1	23	23	23	0	1	0	8	8	3	2	0	1	2	2	2	3	4	2	10	12	9	20	18	14	12	14	13	2	1	1	11	9	4	0	1	0	8	8	3	2	0	1	2
sp|O95352|ATG7_HUMAN	sp|O95352|ATG7_HUMAN	3	3	3	sp|O95352|ATG7_HUMAN Ubiquitin-like modifier-activating enzyme ATG7 OS=Homo sapiens OX=9606 GN=ATG7 PE=1 SV=1	1	3	3	3	0	0	0	0	0	0	0	0	0	0	0	0	0	0	0	0	0	0	1	2	1	0	1	0	0	0	0	0	1	0	0	0	0	0	0	0	0	0	0	0
sp|O95373|IPO7_HUMAN	sp|O95373|IPO7_HUMAN	17	17	16	sp|O95373|IPO7_HUMAN Importin-7 OS=Homo sapiens OX=9606 GN=IPO7 PE=1 SV=1	1	17	17	16	1	1	2	9	7	8	6	4	3	8	9	6	9	7	4	10	11	11	12	11	12	10	10	8	7	5	3	10	12	12	1	1	2	9	7	8	6	4	3	8
sp|O95376|ARI2_HUMAN	sp|O95376|ARI2_HUMAN	2	2	2	sp|O95376|ARI2_HUMAN E3 ubiquitin-protein ligase ARIH2 OS=Homo sapiens OX=9606 GN=ARIH2 PE=1 SV=1	1	2	2	2	0	0	0	0	1	0	1	0	1	0	0	0	0	0	0	1	0	1	2	1	0	0	2	0	0	0	0	0	0	0	0	0	0	0	1	0	1	0	1	0
sp|O95391|SLU7_HUMAN	sp|O95391|SLU7_HUMAN	1	1	1	sp|O95391|SLU7_HUMAN Pre-mRNA-splicing factor SLU7 OS=Homo sapiens OX=9606 GN=SLU7 PE=1 SV=2	1	1	1	1	0	0	1	0	0	0	0	0	0	0	0	0	1	0	0	0	0	0	0	0	0	0	0	0	0	0	0	1	0	0	0	0	1	0	0	0	0	0	0	0
sp|O95394|AGM1_HUMAN	sp|O95394|AGM1_HUMAN	6	6	6	sp|O95394|AGM1_HUMAN Phosphoacetylglucosamine mutase OS=Homo sapiens OX=9606 GN=PGM3 PE=1 SV=1	1	6	6	6	0	0	0	2	0	0	0	0	0	2	0	0	0	0	1	2	1	0	2	4	3	4	5	3	1	0	1	2	1	0	0	0	0	2	0	0	0	0	0	2
sp|O95396|MOCS3_HUMAN	sp|O95396|MOCS3_HUMAN	3	3	3	sp|O95396|MOCS3_HUMAN Adenylyltransferase and sulfurtransferase MOCS3 OS=Homo sapiens OX=9606 GN=MOCS3 PE=1 SV=1	1	3	3	3	0	0	0	0	0	0	0	0	0	1	0	0	1	0	0	0	0	1	2	3	2	0	0	0	0	0	0	1	0	0	0	0	0	0	0	0	0	0	0	1
sp|O95400|CD2B2_HUMAN	sp|O95400|CD2B2_HUMAN	1	1	1	sp|O95400|CD2B2_HUMAN CD2 antigen cytoplasmic tail-binding protein 2 OS=Homo sapiens OX=9606 GN=CD2BP2 PE=1 SV=1	1	1	1	1	0	0	0	0	0	0	0	0	0	0	0	0	0	0	0	0	0	0	0	0	0	1	1	1	0	0	0	0	0	0	0	0	0	0	0	0	0	0	0	0
sp|O95429|BAG4_HUMAN	sp|O95429|BAG4_HUMAN	2	2	2	sp|O95429|BAG4_HUMAN BAG family molecular chaperone regulator 4 OS=Homo sapiens OX=9606 GN=BAG4 PE=1 SV=1	1	2	2	2	0	0	0	0	0	0	0	0	0	0	0	0	0	0	0	0	0	0	1	1	0	0	0	0	0	0	0	0	0	0	0	0	0	0	0	0	0	0	0	0
sp|O95433|AHSA1_HUMAN	sp|O95433|AHSA1_HUMAN	7	7	7	sp|O95433|AHSA1_HUMAN Activator of 90 kDa heat shock protein ATPase homolog 1 OS=Homo sapiens OX=9606 GN=AHSA1 PE=1 SV=1	1	7	7	7	2	0	0	4	3	2	2	1	0	3	2	1	3	2	3	4	5	4	5	5	6	6	5	4	2	2	2	6	4	5	2	0	0	4	3	2	2	1	0	3
sp|O95453|PARN_HUMAN	sp|O95453|PARN_HUMAN	4	4	4	sp|O95453|PARN_HUMAN Poly(A)-specific ribonuclease PARN OS=Homo sapiens OX=9606 GN=PARN PE=1 SV=1	1	4	4	4	0	0	0	1	1	0	0	1	0	1	1	1	1	1	0	1	1	0	3	1	2	0	1	1	1	0	0	1	1	1	0	0	0	1	1	0	0	1	0	1
sp|O95456|PSMG1_HUMAN	sp|O95456|PSMG1_HUMAN	4	4	4	sp|O95456|PSMG1_HUMAN Proteasome assembly chaperone 1 OS=Homo sapiens OX=9606 GN=PSMG1 PE=1 SV=1	1	4	4	4	0	0	0	1	2	0	0	0	0	1	1	1	0	0	0	2	3	2	2	3	2	1	3	3	0	1	0	2	2	0	0	0	0	1	2	0	0	0	0	1
sp|O95470|SGPL1_HUMAN	sp|O95470|SGPL1_HUMAN	2	2	2	sp|O95470|SGPL1_HUMAN Sphingosine-1-phosphate lyase 1 OS=Homo sapiens OX=9606 GN=SGPL1 PE=1 SV=3	1	2	2	2	0	0	0	0	0	0	0	0	0	0	0	0	0	0	0	1	1	1	0	1	2	1	1	1	0	0	0	1	1	1	0	0	0	0	0	0	0	0	0	0
sp|O95478|NSA2_HUMAN	sp|O95478|NSA2_HUMAN	2	2	2	sp|O95478|NSA2_HUMAN Ribosome biogenesis protein NSA2 homolog OS=Homo sapiens OX=9606 GN=NSA2 PE=1 SV=1	1	2	2	2	0	0	0	0	0	0	0	0	0	0	0	0	0	0	0	0	0	0	0	1	2	1	0	0	0	0	0	0	0	0	0	0	0	0	0	0	0	0	0	0
sp|O95486|SC24A_HUMAN	sp|O95486|SC24A_HUMAN	5	5	5	sp|O95486|SC24A_HUMAN Protein transport protein Sec24A OS=Homo sapiens OX=9606 GN=SEC24A PE=1 SV=2	1	5	5	5	0	0	0	2	3	0	0	0	0	1	2	0	1	2	1	4	4	3	4	4	4	4	4	2	0	0	0	3	4	4	0	0	0	2	3	0	0	0	0	1
sp|O95487|SC24B_HUMAN	sp|O95487|SC24B_HUMAN	6	6	6	sp|O95487|SC24B_HUMAN Protein transport protein Sec24B OS=Homo sapiens OX=9606 GN=SEC24B PE=1 SV=2	1	6	6	6	0	0	0	2	0	0	0	0	0	0	0	0	0	0	0	0	4	0	6	5	3	3	2	1	0	0	0	0	2	1	0	0	0	2	0	0	0	0	0	0
sp|O95551|TYDP2_HUMAN	sp|O95551|TYDP2_HUMAN	1	1	1	sp|O95551|TYDP2_HUMAN Tyrosyl-DNA phosphodiesterase 2 OS=Homo sapiens OX=9606 GN=TDP2 PE=1 SV=1	1	1	1	1	0	0	0	1	0	0	0	0	0	0	0	0	0	0	0	1	1	1	1	0	1	1	1	1	0	0	0	0	0	0	0	0	0	1	0	0	0	0	0	0
sp|O95571|ETHE1_HUMAN	sp|O95571|ETHE1_HUMAN	1	1	1	sp|O95571|ETHE1_HUMAN Persulfide dioxygenase ETHE1, mitochondrial OS=Homo sapiens OX=9606 GN=ETHE1 PE=1 SV=2	1	1	1	1	0	0	0	1	1	1	0	1	0	0	1	0	0	0	0	1	0	1	1	1	1	1	1	1	1	0	0	1	1	0	0	0	0	1	1	1	0	1	0	0
sp|O95573|ACSL3_HUMAN	sp|O95573|ACSL3_HUMAN	14	14	13	sp|O95573|ACSL3_HUMAN Fatty acid CoA ligase Acsl3 OS=Homo sapiens OX=9606 GN=ACSL3 PE=1 SV=3	1	14	14	13	0	0	0	7	3	1	0	0	1	2	3	2	3	2	1	6	7	5	9	12	7	8	8	3	1	2	0	6	7	5	0	0	0	7	3	1	0	0	1	2
sp|O95602|RPA1_HUMAN	sp|O95602|RPA1_HUMAN	16	16	16	sp|O95602|RPA1_HUMAN DNA-directed RNA polymerase I subunit RPA1 OS=Homo sapiens OX=9606 GN=POLR1A PE=1 SV=2	1	16	16	16	0	0	0	6	1	0	0	1	0	0	0	0	0	0	0	2	3	1	6	9	7	2	4	1	0	0	0	8	7	4	0	0	0	6	1	0	0	1	0	0
sp|O95625|ZBT11_HUMAN	sp|O95625|ZBT11_HUMAN	1	1	1	sp|O95625|ZBT11_HUMAN Zinc finger and BTB domain-containing protein 11 OS=Homo sapiens OX=9606 GN=ZBTB11 PE=1 SV=2	1	1	1	1	0	0	0	0	0	0	0	0	0	0	0	0	0	0	0	0	0	0	0	0	1	0	0	0	0	0	0	0	0	0	0	0	0	0	0	0	0	0	0	0
sp|O95628|CNOT4_HUMAN	sp|O95628|CNOT4_HUMAN	2	2	2	sp|O95628|CNOT4_HUMAN CCR4-NOT transcription complex subunit 4 OS=Homo sapiens OX=9606 GN=CNOT4 PE=1 SV=3	1	2	2	2	0	0	0	0	0	0	0	0	0	0	0	0	0	0	0	0	0	0	1	1	0	0	2	1	0	0	0	1	0	0	0	0	0	0	0	0	0	0	0	0
sp|O95630|STABP_HUMAN	sp|O95630|STABP_HUMAN	2	2	2	sp|O95630|STABP_HUMAN STAM-binding protein OS=Homo sapiens OX=9606 GN=STAMBP PE=1 SV=1	1	2	2	2	0	0	0	0	0	0	0	0	0	0	0	0	0	0	0	2	1	0	1	1	2	1	2	0	0	0	0	0	0	0	0	0	0	0	0	0	0	0	0	0
sp|O95671|ASML_HUMAN	sp|O95671|ASML_HUMAN	4	4	4	sp|O95671|ASML_HUMAN Probable bifunctional dTTP/UTP pyrophosphatase/methyltransferase protein OS=Homo sapiens OX=9606 GN=ASMTL PE=1 SV=3	1	4	4	4	0	0	0	0	0	0	0	0	0	0	0	0	0	0	0	0	0	0	1	4	0	1	0	0	0	0	0	0	0	0	0	0	0	0	0	0	0	0	0	0
sp|O95716|RAB3D_HUMAN	sp|O95716|RAB3D_HUMAN	2	2	2	sp|O95716|RAB3D_HUMAN Ras-related protein Rab-3D OS=Homo sapiens OX=9606 GN=RAB3D PE=1 SV=1	1	2	2	2	0	0	0	0	0	0	0	0	0	0	0	0	0	0	0	0	0	0	2	0	0	1	1	0	0	0	0	0	0	0	0	0	0	0	0	0	0	0	0	0
sp|O95721|SNP29_HUMAN	sp|O95721|SNP29_HUMAN	2	2	2	sp|O95721|SNP29_HUMAN Synaptosomal-associated protein 29 OS=Homo sapiens OX=9606 GN=SNAP29 PE=1 SV=1	1	2	2	2	0	0	0	0	0	0	0	0	0	0	0	0	0	0	0	0	0	0	0	0	0	0	2	0	0	0	0	0	0	0	0	0	0	0	0	0	0	0	0	0
sp|O95747|OXSR1_HUMAN	sp|O95747|OXSR1_HUMAN	4	4	4	sp|O95747|OXSR1_HUMAN Serine/threonine-protein kinase OSR1 OS=Homo sapiens OX=9606 GN=OXSR1 PE=1 SV=1	1	4	4	4	0	0	1	0	0	0	0	0	0	0	0	0	0	0	0	1	1	0	1	3	1	0	0	0	0	0	0	0	0	0	0	0	1	0	0	0	0	0	0	0
sp|O95757|HS74L_HUMAN	sp|O95757|HS74L_HUMAN	20	16	16	sp|O95757|HS74L_HUMAN Heat shock 70 kDa protein 4L OS=Homo sapiens OX=9606 GN=HSPA4L PE=1 SV=3	1	20	16	16	3	3	4	10	8	2	3	5	3	5	3	4	3	5	6	11	13	8	14	9	8	11	10	5	3	4	4	9	12	7	2	2	3	10	8	2	2	3	1	3
sp|O95758|PTBP3_HUMAN	sp|O95758|PTBP3_HUMAN	1	1	1	sp|O95758|PTBP3_HUMAN Polypyrimidine tract-binding protein 3 OS=Homo sapiens OX=9606 GN=PTBP3 PE=1 SV=2	1	1	1	1	0	0	0	0	0	0	0	0	0	0	0	0	0	0	0	0	0	0	1	1	0	0	0	0	0	0	0	0	0	0	0	0	0	0	0	0	0	0	0	0
sp|O95782|AP2A1_HUMAN	sp|O95782|AP2A1_HUMAN	16	10	10	sp|O95782|AP2A1_HUMAN AP-2 complex subunit alpha-1 OS=Homo sapiens OX=9606 GN=AP2A1 PE=1 SV=3	1	16	10	10	0	0	0	2	3	0	0	2	1	1	1	1	1	1	0	9	8	4	8	10	11	5	6	4	1	1	0	8	5	3	0	0	0	2	2	0	0	2	0	0
sp|O95793|STAU1_HUMAN	sp|O95793|STAU1_HUMAN	8	8	8	sp|O95793|STAU1_HUMAN Double-stranded RNA-binding protein Staufen homolog 1 OS=Homo sapiens OX=9606 GN=STAU1 PE=1 SV=2	1	8	8	8	0	0	0	0	0	0	0	0	0	0	0	0	0	0	0	0	0	0	7	5	4	5	6	3	0	0	0	0	0	0	0	0	0	0	0	0	0	0	0	0
sp|O95801|TTC4_HUMAN	sp|O95801|TTC4_HUMAN	5	5	5	sp|O95801|TTC4_HUMAN Tetratricopeptide repeat protein 4 OS=Homo sapiens OX=9606 GN=TTC4 PE=1 SV=3	1	5	5	5	1	0	1	2	2	2	0	1	0	1	1	1	1	2	0	3	3	2	4	4	4	3	3	3	0	2	1	2	2	2	1	0	1	2	2	2	0	1	0	1
sp|O95816|BAG2_HUMAN	sp|O95816|BAG2_HUMAN	3	3	3	sp|O95816|BAG2_HUMAN BAG family molecular chaperone regulator 2 OS=Homo sapiens OX=9606 GN=BAG2 PE=1 SV=1	1	3	3	3	0	0	0	0	0	0	0	0	0	0	0	1	0	0	0	0	0	1	0	1	0	1	3	1	0	0	0	0	0	0	0	0	0	0	0	0	0	0	0	0
sp|O95817|BAG3_HUMAN	sp|O95817|BAG3_HUMAN	2	2	2	sp|O95817|BAG3_HUMAN BAG family molecular chaperone regulator 3 OS=Homo sapiens OX=9606 GN=BAG3 PE=1 SV=3	1	2	2	2	0	0	0	1	1	1	0	0	0	0	0	0	1	1	0	1	0	1	0	0	0	2	1	1	0	1	0	1	1	1	0	0	0	1	1	1	0	0	0	0
sp|O95819|M4K4_HUMAN	sp|O95819|M4K4_HUMAN	6	6	3	sp|O95819|M4K4_HUMAN Mitogen-activated protein kinase kinase kinase kinase 4 OS=Homo sapiens OX=9606 GN=MAP4K4 PE=1 SV=2	1	6	6	3	0	0	0	1	0	0	0	0	0	0	0	0	0	1	0	0	2	1	5	3	4	0	2	1	0	0	0	1	1	2	0	0	0	1	0	0	0	0	0	0
sp|O95831|AIFM1_HUMAN	sp|O95831|AIFM1_HUMAN	12	12	12	sp|O95831|AIFM1_HUMAN Apoptosis-inducing factor 1, mitochondrial OS=Homo sapiens OX=9606 GN=AIFM1 PE=1 SV=1	1	12	12	12	1	1	0	4	5	1	2	0	0	3	0	0	1	1	1	4	3	3	6	4	6	6	8	5	0	0	0	4	3	4	1	1	0	4	5	1	2	0	0	3
sp|O95834|EMAL2_HUMAN	sp|O95834|EMAL2_HUMAN	2	2	2	sp|O95834|EMAL2_HUMAN Echinoderm microtubule-associated protein-like 2 OS=Homo sapiens OX=9606 GN=EML2 PE=1 SV=1	1	2	2	2	0	0	0	0	0	0	0	0	0	0	0	0	0	0	0	0	0	0	0	1	0	0	0	0	0	0	0	0	1	0	0	0	0	0	0	0	0	0	0	0
sp|O95861|BPNT1_HUMAN	sp|O95861|BPNT1_HUMAN	9	9	9	sp|O95861|BPNT1_HUMAN 3(2),5-bisphosphate nucleotidase 1 OS=Homo sapiens OX=9606 GN=BPNT1 PE=1 SV=1	1	9	9	9	0	0	0	1	1	0	0	0	0	2	2	1	0	1	1	5	5	2	8	7	4	5	5	3	0	0	0	5	4	2	0	0	0	1	1	0	0	0	0	2
sp|O95870|ABHGA_HUMAN	sp|O95870|ABHGA_HUMAN	3	3	3	sp|O95870|ABHGA_HUMAN Phosphatidylserine lipase ABHD16A OS=Homo sapiens OX=9606 GN=ABHD16A PE=1 SV=3	1	3	3	3	0	0	0	0	0	0	0	0	0	0	0	0	0	0	0	0	0	0	2	2	0	0	0	0	0	0	0	0	0	0	0	0	0	0	0	0	0	0	0	0
sp|O95881|TXD12_HUMAN	sp|O95881|TXD12_HUMAN	2	2	2	sp|O95881|TXD12_HUMAN Thioredoxin domain-containing protein 12 OS=Homo sapiens OX=9606 GN=TXNDC12 PE=1 SV=1	1	2	2	2	0	0	0	0	0	0	0	0	0	0	0	0	0	0	0	0	0	0	2	1	0	1	1	0	0	0	0	0	0	0	0	0	0	0	0	0	0	0	0	0
sp|O95905|ECD_HUMAN	sp|O95905|ECD_HUMAN	4	4	4	sp|O95905|ECD_HUMAN Protein ecdysoneless homolog OS=Homo sapiens OX=9606 GN=ECD PE=1 SV=1	1	4	4	4	0	0	0	0	0	0	0	0	0	0	0	0	0	0	0	0	1	1	2	3	2	0	1	0	0	0	0	0	0	0	0	0	0	0	0	0	0	0	0	0
sp|O95999|BCL10_HUMAN	sp|O95999|BCL10_HUMAN	2	2	2	sp|O95999|BCL10_HUMAN B-cell lymphoma/leukemia 10 OS=Homo sapiens OX=9606 GN=BCL10 PE=1 SV=1	1	2	2	2	0	0	0	0	0	0	0	0	0	0	0	0	0	0	0	0	0	0	1	0	1	0	1	2	0	0	0	0	0	0	0	0	0	0	0	0	0	0	0	0
sp|O96000|NDUBA_HUMAN	sp|O96000|NDUBA_HUMAN	1	1	1	sp|O96000|NDUBA_HUMAN NADH dehydrogenase [ubiquinone] 1 beta subcomplex subunit 10 OS=Homo sapiens OX=9606 GN=NDUFB10 PE=1 SV=3	1	1	1	1	0	0	0	0	0	0	0	0	0	0	0	0	0	0	0	1	1	1	1	1	1	1	1	1	0	0	0	0	1	0	0	0	0	0	0	0	0	0	0	0
sp|O96008|TOM40_HUMAN	sp|O96008|TOM40_HUMAN	5	5	5	sp|O96008|TOM40_HUMAN Mitochondrial import receptor subunit TOM40 homolog OS=Homo sapiens OX=9606 GN=TOMM40 PE=1 SV=1	1	5	5	5	0	1	1	3	2	1	1	1	1	2	1	2	1	1	1	3	4	1	3	3	2	2	2	1	1	2	1	3	3	3	0	1	1	3	2	1	1	1	1	2
sp|O96013|PAK4_HUMAN;sp|Q9P286|PAK5_HUMAN	sp|O96013|PAK4_HUMAN	5;1	5;1	5;1	sp|O96013|PAK4_HUMAN Serine/threonine-protein kinase PAK 4 OS=Homo sapiens OX=9606 GN=PAK4 PE=1 SV=1	2	5	5	5	0	0	0	1	1	0	0	0	0	0	0	0	0	0	0	3	2	0	3	5	3	1	1	1	0	0	0	2	2	2	0	0	0	1	1	0	0	0	0	0
sp|O96017|CHK2_HUMAN	sp|O96017|CHK2_HUMAN	4	4	4	sp|O96017|CHK2_HUMAN Serine/threonine-protein kinase Chk2 OS=Homo sapiens OX=9606 GN=CHEK2 PE=1 SV=1	1	4	4	4	0	0	0	1	1	0	0	0	0	1	0	0	0	0	0	1	1	0	3	2	1	0	0	0	0	0	0	0	0	0	0	0	0	1	1	0	0	0	0	1
sp|O96019|ACL6A_HUMAN;sp|O94805|ACL6B_HUMAN	sp|O96019|ACL6A_HUMAN	6;1	6;1	6;1	sp|O96019|ACL6A_HUMAN Actin-like protein 6A OS=Homo sapiens OX=9606 GN=ACTL6A PE=1 SV=1	2	6	6	6	0	0	0	3	5	2	0	1	0	2	3	2	2	1	2	3	2	2	4	4	5	4	4	1	2	1	1	4	2	3	0	0	0	3	5	2	0	1	0	2
sp|O96028|NSD2_HUMAN	sp|O96028|NSD2_HUMAN	1	1	1	sp|O96028|NSD2_HUMAN Histone-lysine N-methyltransferase NSD2 OS=Homo sapiens OX=9606 GN=NSD2 PE=1 SV=1	1	1	1	1	0	0	0	0	0	0	0	0	0	0	0	0	0	0	0	0	0	0	0	1	0	1	0	0	0	0	0	0	0	0	0	0	0	0	0	0	0	0	0	0
sp|P00338|LDHA_HUMAN;sp|Q6ZMR3|LDH6A_HUMAN;sp|P07864|LDHC_HUMAN	sp|P00338|LDHA_HUMAN	24;1;1	24;1;1	22;0;0	sp|P00338|LDHA_HUMAN L-lactate dehydrogenase A chain OS=Homo sapiens OX=9606 GN=LDHA PE=1 SV=2	3	24	24	22	9	7	5	13	12	6	5	7	4	4	5	6	12	8	5	11	13	10	15	15	12	13	14	10	4	4	4	10	11	8	9	7	5	13	12	6	5	7	4	4
sp|P00367|DHE3_HUMAN;sp|P49448|DHE4_HUMAN	sp|P00367|DHE3_HUMAN;sp|P49448|DHE4_HUMAN	8;5	8;5	8;5	sp|P00367|DHE3_HUMAN Glutamate dehydrogenase 1, mitochondrial OS=Homo sapiens OX=9606 GN=GLUD1 PE=1 SV=2;sp|P49448|DHE4_HUMAN Glutamate dehydrogenase 2, mitochondrial OS=Homo sapiens OX=9606 GN=GLUD2 PE=1 SV=2	2	8	8	8	1	1	1	3	4	1	0	0	1	1	2	1	2	1	0	1	1	1	6	4	4	5	5	5	1	1	0	4	4	2	1	1	1	3	4	1	0	0	1	1
sp|P00387|NB5R3_HUMAN	sp|P00387|NB5R3_HUMAN	6	6	6	sp|P00387|NB5R3_HUMAN NADH-cytochrome b5 reductase 3 OS=Homo sapiens OX=9606 GN=CYB5R3 PE=1 SV=3	1	6	6	6	0	0	0	3	2	1	0	1	0	1	1	1	1	2	1	4	4	4	3	3	5	2	4	2	1	2	0	4	4	3	0	0	0	3	2	1	0	1	0	1
sp|P00390|GSHR_HUMAN	sp|P00390|GSHR_HUMAN	5	5	5	sp|P00390|GSHR_HUMAN Glutathione reductase, mitochondrial OS=Homo sapiens OX=9606 GN=GSR PE=1 SV=2	1	5	5	5	1	2	0	2	4	1	1	0	0	1	3	1	2	3	2	4	4	4	3	5	5	4	4	4	3	2	1	4	4	3	1	2	0	2	4	1	1	0	0	1
sp|P00403|COX2_HUMAN	sp|P00403|COX2_HUMAN	1	1	1	sp|P00403|COX2_HUMAN Cytochrome c oxidase subunit 2 OS=Homo sapiens OX=9606 GN=MT-CO2 PE=1 SV=1	1	1	1	1	1	1	1	1	1	1	1	1	0	1	1	1	1	1	1	1	1	1	1	1	1	1	1	1	0	1	1	1	1	1	1	1	1	1	1	1	1	1	0	1
sp|P00441|SODC_HUMAN	sp|P00441|SODC_HUMAN	3	3	3	sp|P00441|SODC_HUMAN Superoxide dismutase [Cu-Zn] OS=Homo sapiens OX=9606 GN=SOD1 PE=1 SV=2	1	3	3	3	3	2	2	3	1	0	0	0	0	0	0	0	2	3	2	1	0	1	1	2	0	2	1	1	1	1	1	3	3	3	3	2	2	3	1	0	0	0	0	0
sp|P00491|PNPH_HUMAN	sp|P00491|PNPH_HUMAN	5	5	5	sp|P00491|PNPH_HUMAN Purine nucleoside phosphorylase OS=Homo sapiens OX=9606 GN=PNP PE=1 SV=2	1	5	5	5	0	0	0	3	2	0	0	0	0	2	0	0	1	1	0	4	4	2	4	4	4	3	3	2	0	0	0	4	4	3	0	0	0	3	2	0	0	0	0	2
sp|P00492|HPRT_HUMAN	sp|P00492|HPRT_HUMAN	6	6	6	sp|P00492|HPRT_HUMAN Hypoxanthine-guanine phosphoribosyltransferase OS=Homo sapiens OX=9606 GN=HPRT1 PE=1 SV=2	1	6	6	6	2	0	1	3	3	1	0	0	0	0	1	1	4	1	1	5	2	3	3	4	3	3	2	3	1	0	0	2	2	3	2	0	1	3	3	1	0	0	0	0
sp|P00505|AATM_HUMAN	sp|P00505|AATM_HUMAN	9	9	9	sp|P00505|AATM_HUMAN Aspartate aminotransferase, mitochondrial OS=Homo sapiens OX=9606 GN=GOT2 PE=1 SV=3	1	9	9	9	5	5	6	5	6	3	5	5	3	6	5	6	6	6	5	6	6	6	7	7	6	5	6	6	6	4	5	5	7	6	5	5	6	5	6	3	5	5	3	6
sp|P00558|PGK1_HUMAN;sp|P07205|PGK2_HUMAN	sp|P00558|PGK1_HUMAN	18;3	18;3	18;3	sp|P00558|PGK1_HUMAN Phosphoglycerate kinase 1 OS=Homo sapiens OX=9606 GN=PGK1 PE=1 SV=3	2	18	18	18	4	5	3	12	12	7	4	5	4	9	10	8	8	8	7	13	10	11	12	12	14	10	11	12	8	7	4	14	13	13	4	5	3	12	12	7	4	5	4	9
sp|P00568|KAD1_HUMAN;sp|Q9Y6K8|KAD5_HUMAN	sp|P00568|KAD1_HUMAN	6;1	6;1	6;1	sp|P00568|KAD1_HUMAN Adenylate kinase isoenzyme 1 OS=Homo sapiens OX=9606 GN=AK1 PE=1 SV=3	2	6	6	6	0	0	0	1	0	0	0	0	0	0	0	0	0	0	0	2	1	1	3	3	3	5	5	1	0	0	0	1	2	1	0	0	0	1	0	0	0	0	0	0
sp|P00918|CAH2_HUMAN	sp|P00918|CAH2_HUMAN	10	10	10	sp|P00918|CAH2_HUMAN Carbonic anhydrase 2 OS=Homo sapiens OX=9606 GN=CA2 PE=1 SV=2	1	10	10	10	5	4	3	6	6	3	3	2	2	1	3	4	6	6	3	7	6	5	7	8	6	9	6	6	3	3	0	8	7	6	5	4	3	6	6	3	3	2	2	1
sp|P01040|CYTA_HUMAN	sp|P01040|CYTA_HUMAN	2	2	2	sp|P01040|CYTA_HUMAN Cystatin-A OS=Homo sapiens OX=9606 GN=CSTA PE=1 SV=1	1	2	2	2	0	0	0	1	0	0	0	0	0	0	0	0	0	0	0	2	2	1	1	0	1	2	0	0	0	0	0	1	1	0	0	0	0	1	0	0	0	0	0	0
sp|P01111|RASN_HUMAN	sp|P01111|RASN_HUMAN	4	4	2	sp|P01111|RASN_HUMAN GTPase NRas OS=Homo sapiens OX=9606 GN=NRAS PE=1 SV=1	1	4	4	2	0	0	0	0	0	0	0	0	0	0	0	0	0	0	0	1	1	1	2	3	4	1	1	1	0	0	0	0	0	1	0	0	0	0	0	0	0	0	0	0
sp|P01591|IGJ_HUMAN	sp|P01591|IGJ_HUMAN	1	1	1	sp|P01591|IGJ_HUMAN Immunoglobulin J chain OS=Homo sapiens OX=9606 GN=JCHAIN PE=1 SV=4	1	1	1	1	0	0	0	0	1	0	0	0	0	0	1	0	0	0	0	0	1	0	1	0	0	1	0	0	0	0	0	0	1	0	0	0	0	0	1	0	0	0	0	0
sp|P01857|IGHG1_HUMAN	sp|P01857|IGHG1_HUMAN	3	1	1	sp|P01857|IGHG1_HUMAN Immunoglobulin heavy constant gamma 1 OS=Homo sapiens OX=9606 GN=IGHG1 PE=1 SV=2	1	3	1	1	0	0	0	0	0	0	0	0	0	2	2	3	0	0	0	0	0	1	2	3	2	0	1	0	0	0	0	2	1	0	0	0	0	0	0	0	0	0	0	1
sp|P01860|IGHG3_HUMAN	sp|P01860|IGHG3_HUMAN	3	3	0	sp|P01860|IGHG3_HUMAN Immunoglobulin heavy constant gamma 3 OS=Homo sapiens OX=9606 GN=IGHG3 PE=1 SV=3	1	3	3	0	0	0	0	0	0	0	0	0	0	1	1	3	0	0	0	0	0	0	2	3	2	1	2	1	0	0	0	1	1	0	0	0	0	0	0	0	0	0	0	1
sp|P01876|IGHA1_HUMAN	sp|P01876|IGHA1_HUMAN	2	1	1	sp|P01876|IGHA1_HUMAN Immunoglobulin heavy constant alpha 1 OS=Homo sapiens OX=9606 GN=IGHA1 PE=1 SV=3	1	2	1	1	0	0	0	0	0	0	0	0	0	0	0	0	0	0	0	0	0	0	1	1	1	2	2	1	0	0	0	0	0	0	0	0	0	0	0	0	0	0	0	0
sp|P01877|IGHA2_HUMAN	sp|P01877|IGHA2_HUMAN	2	2	1	sp|P01877|IGHA2_HUMAN Immunoglobulin heavy constant alpha 2 OS=Homo sapiens OX=9606 GN=IGHA2 PE=1 SV=5	1	2	2	1	0	0	0	0	0	0	0	0	0	0	0	0	0	0	0	0	0	0	2	2	1	2	2	1	0	0	0	0	0	0	0	0	0	0	0	0	0	0	0	0
sp|P02100|HBE_HUMAN	sp|P02100|HBE_HUMAN	2	1	1	sp|P02100|HBE_HUMAN Hemoglobin subunit epsilon OS=Homo sapiens OX=9606 GN=HBE1 PE=1 SV=2	1	2	1	1	1	0	1	1	1	1	0	0	0	0	0	0	1	1	1	2	2	1	1	1	1	1	1	1	1	1	0	1	1	1	0	0	0	0	0	0	0	0	0	0
sp|P02545|LMNA_HUMAN	sp|P02545|LMNA_HUMAN	15	14	14	sp|P02545|LMNA_HUMAN Prelamin-A/C OS=Homo sapiens OX=9606 GN=LMNA PE=1 SV=1	1	15	14	14	0	0	0	1	0	0	0	0	0	0	0	0	0	0	0	0	0	0	10	10	4	7	9	5	0	0	0	0	0	0	0	0	0	1	0	0	0	0	0	0
sp|P02748|CO9_HUMAN;CON__Q3MHN2	sp|P02748|CO9_HUMAN;CON__Q3MHN2	2;1	2;1	2;1	sp|P02748|CO9_HUMAN Complement component C9 OS=Homo sapiens OX=9606 GN=C9 PE=1 SV=2;	2	2	2	2	0	0	0	0	0	0	0	0	0	0	0	0	0	0	0	0	0	0	1	0	0	0	1	0	0	0	0	0	0	0	0	0	0	0	0	0	0	0	0	0
sp|P02786|TFR1_HUMAN	sp|P02786|TFR1_HUMAN	10	10	10	sp|P02786|TFR1_HUMAN Transferrin receptor protein 1 OS=Homo sapiens OX=9606 GN=TFRC PE=1 SV=2	1	10	10	10	2	1	1	3	4	1	3	1	3	2	2	2	3	5	3	3	5	7	5	4	4	5	5	5	2	1	0	4	2	3	2	1	1	3	4	1	3	1	3	2
sp|P02788|TRFL_HUMAN	sp|P02788|TRFL_HUMAN	3	1	1	sp|P02788|TRFL_HUMAN Lactotransferrin OS=Homo sapiens OX=9606 GN=LTF PE=1 SV=6	1	3	1	1	0	0	0	1	1	0	0	1	0	1	1	0	1	1	1	1	1	1	1	1	1	3	2	1	0	0	0	1	1	1	0	0	0	0	0	0	0	0	0	0
sp|P02792|FRIL_HUMAN	sp|P02792|FRIL_HUMAN	2	2	2	sp|P02792|FRIL_HUMAN Ferritin light chain OS=Homo sapiens OX=9606 GN=FTL PE=1 SV=2	1	2	2	2	0	0	0	0	0	1	0	0	0	0	0	0	0	0	0	2	2	2	0	0	0	0	1	0	1	2	1	2	2	2	0	0	0	0	0	1	0	0	0	0
sp|P02794|FRIH_HUMAN	sp|P02794|FRIH_HUMAN	5	5	5	sp|P02794|FRIH_HUMAN Ferritin heavy chain OS=Homo sapiens OX=9606 GN=FTH1 PE=1 SV=2	1	5	5	5	0	0	0	3	3	1	0	0	0	1	1	0	1	1	1	5	4	2	2	3	2	1	2	1	2	1	3	5	3	2	0	0	0	3	3	1	0	0	0	1
sp|P03915|NU5M_HUMAN	sp|P03915|NU5M_HUMAN	1	1	1	sp|P03915|NU5M_HUMAN NADH-ubiquinone oxidoreductase chain 5 OS=Homo sapiens OX=9606 GN=MT-ND5 PE=1 SV=2	1	1	1	1	0	0	0	0	1	0	0	0	0	0	0	0	0	0	0	0	0	0	0	0	1	0	0	0	0	0	0	1	0	1	0	0	0	0	1	0	0	0	0	0
sp|P04040|CATA_HUMAN	sp|P04040|CATA_HUMAN	5	5	5	sp|P04040|CATA_HUMAN Catalase OS=Homo sapiens OX=9606 GN=CAT PE=1 SV=3	1	5	5	5	1	0	2	0	0	0	0	1	1	1	0	1	0	0	0	0	1	0	3	1	1	2	3	1	0	0	0	1	1	0	1	0	2	0	0	0	0	1	1	1
sp|P04062|GBA1_HUMAN	sp|P04062|GBA1_HUMAN	3	3	3	sp|P04062|GBA1_HUMAN Lysosomal acid glucosylceramidase OS=Homo sapiens OX=9606 GN=GBA1 PE=1 SV=3	1	3	3	3	0	0	0	0	0	0	0	0	0	0	0	0	0	0	0	1	0	0	2	2	2	2	1	1	0	0	0	0	0	0	0	0	0	0	0	0	0	0	0	0
sp|P04075|ALDOA_HUMAN	sp|P04075|ALDOA_HUMAN	37	37	34	sp|P04075|ALDOA_HUMAN Fructose-bisphosphate aldolase A OS=Homo sapiens OX=9606 GN=ALDOA PE=1 SV=2	1	37	37	34	9	5	6	16	16	9	7	6	4	11	10	8	15	19	13	23	17	15	22	18	16	21	19	14	7	5	5	19	21	11	9	5	6	16	16	9	7	6	4	11
sp|P04083|ANXA1_HUMAN	sp|P04083|ANXA1_HUMAN	8	8	8	sp|P04083|ANXA1_HUMAN Annexin A1 OS=Homo sapiens OX=9606 GN=ANXA1 PE=1 SV=2	1	8	8	8	1	0	0	0	1	0	0	0	0	0	0	0	1	0	1	0	2	0	4	5	3	5	5	3	0	0	0	0	1	0	1	0	0	0	1	0	0	0	0	0
sp|P04179|SODM_HUMAN	sp|P04179|SODM_HUMAN	5	5	5	sp|P04179|SODM_HUMAN Superoxide dismutase [Mn], mitochondrial OS=Homo sapiens OX=9606 GN=SOD2 PE=1 SV=3	1	5	5	5	0	0	0	1	2	0	0	0	0	0	0	0	2	2	0	3	3	2	4	4	3	3	3	2	1	0	0	3	3	3	0	0	0	1	2	0	0	0	0	0
sp|P04181|OAT_HUMAN	sp|P04181|OAT_HUMAN	19	19	19	sp|P04181|OAT_HUMAN Ornithine aminotransferase, mitochondrial OS=Homo sapiens OX=9606 GN=OAT PE=1 SV=1	1	19	19	19	4	4	3	13	11	4	5	6	2	2	4	5	7	6	6	14	12	10	19	17	13	12	12	11	5	7	4	11	10	10	4	4	3	13	11	4	5	6	2	2
sp|P04259|K2C6B_HUMAN	sp|P04259|K2C6B_HUMAN	38	19	0	sp|P04259|K2C6B_HUMAN Keratin, type II cytoskeletal 6B OS=Homo sapiens OX=9606 GN=KRT6B PE=1 SV=5	1	38	19	0	16	17	14	18	18	11	18	18	16	19	16	19	19	18	19	21	19	17	27	28	21	29	25	23	20	19	14	20	22	21	5	7	4	6	6	4	7	7	7	6
sp|P04264|K2C1_HUMAN;CON__P04264;CON__H-INV:HIT000016045	sp|P04264|K2C1_HUMAN;CON__P04264	51;49;2	49;47;1	39;37;0	sp|P04264|K2C1_HUMAN Keratin, type II cytoskeletal 1 OS=Homo sapiens OX=9606 GN=KRT1 PE=1 SV=6;	3	51	49	39	28	31	28	31	31	19	31	30	26	35	33	32	32	34	29	31	32	32	35	32	33	40	42	38	28	29	27	32	33	28	27	30	27	29	31	19	30	29	26	34
sp|P04350|TBB4A_HUMAN	sp|P04350|TBB4A_HUMAN	27	3	1	sp|P04350|TBB4A_HUMAN Tubulin beta-4A chain OS=Homo sapiens OX=9606 GN=TUBB4A PE=1 SV=2	1	27	3	1	11	10	13	20	20	17	16	16	17	22	22	19	20	21	17	23	24	22	22	22	20	23	21	19	21	21	19	23	23	20	1	1	1	2	2	2	1	2	1	2
sp|P04406|G3P_HUMAN	sp|P04406|G3P_HUMAN	19	19	19	sp|P04406|G3P_HUMAN Glyceraldehyde-3-phosphate dehydrogenase OS=Homo sapiens OX=9606 GN=GAPDH PE=1 SV=3	1	19	19	19	8	7	9	14	12	7	4	6	4	7	4	6	10	12	7	16	13	11	15	16	15	13	15	12	6	9	4	15	17	13	8	7	9	14	12	7	4	6	4	7
sp|P04439|HLAA_HUMAN	sp|P04439|HLAA_HUMAN	3	2	1	sp|P04439|HLAA_HUMAN HLA class I histocompatibility antigen, A alpha chain OS=Homo sapiens OX=9606 GN=HLA-A PE=1 SV=2	1	3	2	1	0	0	0	1	1	0	0	0	0	0	0	0	0	0	0	1	1	2	1	1	1	2	0	1	0	0	0	1	1	0	0	0	0	0	0	0	0	0	0	0
sp|P04632|CPNS1_HUMAN	sp|P04632|CPNS1_HUMAN	3	3	3	sp|P04632|CPNS1_HUMAN Calpain small subunit 1 OS=Homo sapiens OX=9606 GN=CAPNS1 PE=1 SV=1	1	3	3	3	0	0	0	1	0	0	0	0	0	0	0	0	1	1	0	2	1	0	2	1	2	1	1	2	0	0	0	1	2	1	0	0	0	1	0	0	0	0	0	0
sp|P04637|P53_HUMAN	sp|P04637|P53_HUMAN	3	3	3	sp|P04637|P53_HUMAN Cellular tumor antigen p53 OS=Homo sapiens OX=9606 GN=TP53 PE=1 SV=4	1	3	3	3	0	0	0	1	1	0	0	0	0	0	0	0	0	0	0	2	2	0	1	1	0	0	0	0	0	1	0	3	2	1	0	0	0	1	1	0	0	0	0	0
sp|P04792|HSPB1_HUMAN	sp|P04792|HSPB1_HUMAN	1	1	1	sp|P04792|HSPB1_HUMAN Heat shock protein beta-1 OS=Homo sapiens OX=9606 GN=HSPB1 PE=1 SV=2	1	1	1	1	0	0	0	0	0	0	0	0	0	0	0	0	0	0	0	1	1	0	1	1	1	1	1	1	0	0	0	1	0	0	0	0	0	0	0	0	0	0	0	0
sp|P04818|TYSY_HUMAN	sp|P04818|TYSY_HUMAN	1	1	1	sp|P04818|TYSY_HUMAN Thymidylate synthase OS=Homo sapiens OX=9606 GN=TYMS PE=1 SV=3	1	1	1	1	0	0	0	0	0	0	0	0	0	0	0	0	0	0	0	0	0	0	1	1	0	0	0	0	0	0	0	0	0	0	0	0	0	0	0	0	0	0	0	0
sp|P04843|RPN1_HUMAN	sp|P04843|RPN1_HUMAN	17	17	17	sp|P04843|RPN1_HUMAN Dolichyl-diphosphooligosaccharide--protein glycosyltransferase subunit 1 OS=Homo sapiens OX=9606 GN=RPN1 PE=1 SV=1	1	17	17	17	2	1	1	7	4	2	2	2	1	2	2	2	4	4	4	11	8	8	14	14	15	11	14	9	3	2	2	10	7	7	2	1	1	7	4	2	2	2	1	2
sp|P04844|RPN2_HUMAN	sp|P04844|RPN2_HUMAN	9	9	9	sp|P04844|RPN2_HUMAN Dolichyl-diphosphooligosaccharide--protein glycosyltransferase subunit 2 OS=Homo sapiens OX=9606 GN=RPN2 PE=1 SV=3	1	9	9	9	0	0	0	3	1	1	0	1	0	2	0	0	2	3	2	4	4	4	5	8	6	4	6	3	1	0	0	5	5	4	0	0	0	3	1	1	0	1	0	2
sp|P04899|GNAI2_HUMAN;sp|P09471|GNAO_HUMAN	sp|P04899|GNAI2_HUMAN	8;2	8;2	3;0	sp|P04899|GNAI2_HUMAN Guanine nucleotide-binding protein G(i) subunit alpha-2 OS=Homo sapiens OX=9606 GN=GNAI2 PE=1 SV=3	2	8	8	3	0	0	0	1	1	1	0	0	1	1	1	1	1	1	0	3	2	2	6	7	5	4	4	3	1	1	0	1	2	2	0	0	0	1	1	1	0	0	1	1
sp|P04920|B3A2_HUMAN	sp|P04920|B3A2_HUMAN	3	3	3	sp|P04920|B3A2_HUMAN Anion exchange protein 2 OS=Homo sapiens OX=9606 GN=SLC4A2 PE=1 SV=4	1	3	3	3	0	0	0	0	0	0	0	0	0	0	0	0	0	0	0	0	0	0	2	2	1	1	1	0	0	0	0	0	0	1	0	0	0	0	0	0	0	0	0	0
sp|P05023|AT1A1_HUMAN;sp|P13637|AT1A3_HUMAN;sp|P50993|AT1A2_HUMAN;sp|P20648|ATP4A_HUMAN;sp|P54707|AT12A_HUMAN	sp|P05023|AT1A1_HUMAN	27;12;9;3;3	27;12;9;3;3	22;7;4;1;0	sp|P05023|AT1A1_HUMAN Sodium/potassium-transporting ATPase subunit alpha-1 OS=Homo sapiens OX=9606 GN=ATP1A1 PE=1 SV=1	5	27	27	22	5	7	6	18	15	10	9	10	5	12	9	8	12	10	10	14	18	14	25	21	21	18	20	17	11	11	7	16	19	15	5	7	6	18	15	10	9	10	5	12
sp|P05026|AT1B1_HUMAN	sp|P05026|AT1B1_HUMAN	2	2	2	sp|P05026|AT1B1_HUMAN Sodium/potassium-transporting ATPase subunit beta-1 OS=Homo sapiens OX=9606 GN=ATP1B1 PE=1 SV=1	1	2	2	2	0	0	0	2	1	1	0	0	0	0	0	0	0	0	0	2	2	2	1	2	1	2	2	2	0	0	0	1	2	1	0	0	0	2	1	1	0	0	0	0
sp|P05089|ARGI1_HUMAN	sp|P05089|ARGI1_HUMAN	6	6	6	sp|P05089|ARGI1_HUMAN Arginase-1 OS=Homo sapiens OX=9606 GN=ARG1 PE=1 SV=2	1	6	6	6	1	0	0	0	0	0	1	0	0	0	0	0	0	0	0	1	0	0	2	2	2	1	3	1	0	1	0	1	1	0	1	0	0	0	0	0	1	0	0	0
sp|P05091|ALDH2_HUMAN	sp|P05091|ALDH2_HUMAN	12	12	12	sp|P05091|ALDH2_HUMAN Aldehyde dehydrogenase, mitochondrial OS=Homo sapiens OX=9606 GN=ALDH2 PE=1 SV=2	1	12	12	12	1	1	1	3	3	1	1	1	1	1	1	0	1	1	1	5	4	3	10	8	3	5	5	6	1	1	1	3	3	2	1	1	1	3	3	1	1	1	1	1
sp|P05109|S10A8_HUMAN	sp|P05109|S10A8_HUMAN	2	2	2	sp|P05109|S10A8_HUMAN Protein S100-A8 OS=Homo sapiens OX=9606 GN=S100A8 PE=1 SV=1	1	2	2	2	0	1	2	2	2	1	0	0	0	1	0	0	1	1	1	2	2	2	2	2	2	2	2	2	1	1	1	2	1	2	0	1	2	2	2	1	0	0	0	1
sp|P05141|ADT2_HUMAN;sp|Q9H0C2|ADT4_HUMAN	sp|P05141|ADT2_HUMAN	18;3	9;0	8;0	sp|P05141|ADT2_HUMAN ADP/ATP translocase 2 OS=Homo sapiens OX=9606 GN=SLC25A5 PE=1 SV=7	2	18	9	8	1	2	1	9	11	6	3	5	4	6	8	6	9	7	8	13	12	10	16	17	13	13	14	12	7	7	2	12	14	10	1	1	1	5	5	4	1	4	3	4
sp|P05165|PCCA_HUMAN	sp|P05165|PCCA_HUMAN	39	39	39	sp|P05165|PCCA_HUMAN Propionyl-CoA carboxylase alpha chain, mitochondrial OS=Homo sapiens OX=9606 GN=PCCA PE=1 SV=4	1	39	39	39	20	21	26	30	28	18	16	19	16	21	22	20	23	19	20	23	28	23	13	16	17	12	12	7	31	21	15	25	25	23	20	21	26	30	28	18	16	19	16	21
sp|P05166|PCCB_HUMAN	sp|P05166|PCCB_HUMAN	10	10	10	sp|P05166|PCCB_HUMAN Propionyl-CoA carboxylase beta chain, mitochondrial OS=Homo sapiens OX=9606 GN=PCCB PE=1 SV=3	1	10	10	10	1	2	1	6	5	3	3	1	1	3	4	2	3	2	2	4	5	4	4	4	3	3	3	1	1	1	1	6	7	6	1	2	1	6	5	3	3	1	1	3
sp|P05198|IF2A_HUMAN	sp|P05198|IF2A_HUMAN	14	14	14	sp|P05198|IF2A_HUMAN Eukaryotic translation initiation factor 2 subunit 1 OS=Homo sapiens OX=9606 GN=EIF2S1 PE=1 SV=3	1	14	14	14	0	0	1	3	4	2	1	1	0	3	3	1	4	4	1	5	7	6	9	10	8	7	7	3	4	4	2	5	9	4	0	0	1	3	4	2	1	1	0	3
sp|P05386|RLA1_HUMAN	sp|P05386|RLA1_HUMAN	1	1	1	sp|P05386|RLA1_HUMAN Large ribosomal subunit protein P1 OS=Homo sapiens OX=9606 GN=RPLP1 PE=1 SV=1	1	1	1	1	0	0	0	1	1	0	0	0	0	0	0	0	0	1	0	1	0	0	0	1	0	0	0	0	0	1	1	1	1	1	0	0	0	1	1	0	0	0	0	0
sp|P05388|RLA0_HUMAN;sp|Q8NHW5|RLA0L_HUMAN	sp|P05388|RLA0_HUMAN;sp|Q8NHW5|RLA0L_HUMAN	9;5	9;5	9;5	sp|P05388|RLA0_HUMAN Large ribosomal subunit protein uL10 OS=Homo sapiens OX=9606 GN=RPLP0 PE=1 SV=1;sp|Q8NHW5|RLA0L_HUMAN Putative ribosomal protein uL10-like OS=Homo sapiens OX=9606 GN=RPLP0P6 PE=5 SV=1	2	9	9	9	1	1	2	4	3	2	2	1	1	3	4	2	4	4	3	5	7	7	7	7	8	5	5	4	2	2	2	7	8	6	1	1	2	4	3	2	2	1	1	3
sp|P05412|JUN_HUMAN	sp|P05412|JUN_HUMAN	2	2	2	sp|P05412|JUN_HUMAN Transcription factor Jun OS=Homo sapiens OX=9606 GN=JUN PE=1 SV=2	1	2	2	2	0	0	0	0	0	0	0	0	0	0	1	0	1	0	0	1	1	1	1	1	1	1	2	1	0	0	0	0	0	0	0	0	0	0	0	0	0	0	0	0
sp|P05455|LA_HUMAN	sp|P05455|LA_HUMAN	9	9	9	sp|P05455|LA_HUMAN Lupus La protein OS=Homo sapiens OX=9606 GN=SSB PE=1 SV=2	1	9	9	9	0	0	0	2	2	0	1	0	0	1	1	0	0	0	1	1	2	2	3	5	4	3	6	4	0	1	0	2	2	2	0	0	0	2	2	0	1	0	0	1
sp|P05783|K1C18_HUMAN	sp|P05783|K1C18_HUMAN	3	1	1	sp|P05783|K1C18_HUMAN Keratin, type I cytoskeletal 18 OS=Homo sapiens OX=9606 GN=KRT18 PE=1 SV=2	1	3	1	1	1	0	0	0	0	0	0	0	0	0	0	0	0	0	0	0	0	0	1	0	1	1	1	0	0	0	0	0	0	0	1	0	0	0	0	0	0	0	0	0
sp|P06132|DCUP_HUMAN	sp|P06132|DCUP_HUMAN	5	5	5	sp|P06132|DCUP_HUMAN Uroporphyrinogen decarboxylase OS=Homo sapiens OX=9606 GN=UROD PE=1 SV=2	1	5	5	5	0	0	0	0	0	0	0	0	0	0	0	0	0	0	0	1	4	1	4	3	3	1	2	0	0	0	0	0	0	0	0	0	0	0	0	0	0	0	0	0
sp|P06280|AGAL_HUMAN	sp|P06280|AGAL_HUMAN	5	5	5	sp|P06280|AGAL_HUMAN Alpha-galactosidase A OS=Homo sapiens OX=9606 GN=GLA PE=1 SV=1	1	5	5	5	2	0	1	2	3	1	0	1	1	2	0	1	2	2	1	2	2	1	4	3	4	2	2	1	2	1	0	2	2	2	2	0	1	2	3	1	0	1	1	2
sp|P06400|RB_HUMAN	sp|P06400|RB_HUMAN	3	3	3	sp|P06400|RB_HUMAN Retinoblastoma-associated protein OS=Homo sapiens OX=9606 GN=RB1 PE=1 SV=2	1	3	3	3	0	0	0	0	0	0	0	0	0	0	0	0	0	0	0	1	0	0	2	2	1	0	0	0	0	0	0	0	0	0	0	0	0	0	0	0	0	0	0	0
sp|P06493|CDK1_HUMAN	sp|P06493|CDK1_HUMAN	5	4	4	sp|P06493|CDK1_HUMAN Cyclin-dependent kinase 1 OS=Homo sapiens OX=9606 GN=CDK1 PE=1 SV=3	1	5	4	4	0	0	0	2	2	0	0	1	0	1	2	0	1	2	2	2	3	4	4	4	3	4	4	3	0	0	0	2	3	3	0	0	0	2	2	0	0	0	0	0
sp|P06576|ATPB_HUMAN	sp|P06576|ATPB_HUMAN	13	13	13	sp|P06576|ATPB_HUMAN ATP synthase subunit beta, mitochondrial OS=Homo sapiens OX=9606 GN=ATP5F1B PE=1 SV=3	1	13	13	13	4	1	3	6	4	0	3	2	1	0	2	1	3	3	2	4	7	2	9	7	7	9	9	5	2	2	0	4	6	3	4	1	3	6	4	0	3	2	1	0
sp|P06702|S10A9_HUMAN	sp|P06702|S10A9_HUMAN	2	2	2	sp|P06702|S10A9_HUMAN Protein S100-A9 OS=Homo sapiens OX=9606 GN=S100A9 PE=1 SV=1	1	2	2	2	0	0	0	0	0	0	0	0	0	0	0	0	0	0	0	1	1	1	1	2	1	2	2	2	0	0	1	0	1	0	0	0	0	0	0	0	0	0	0	0
sp|P06730|IF4E_HUMAN	sp|P06730|IF4E_HUMAN	4	4	4	sp|P06730|IF4E_HUMAN Eukaryotic translation initiation factor 4E OS=Homo sapiens OX=9606 GN=EIF4E PE=1 SV=2	1	4	4	4	0	0	0	3	3	0	1	0	0	1	0	0	2	2	0	3	3	3	4	3	3	3	3	3	2	1	0	3	3	3	0	0	0	3	3	0	1	0	0	1
sp|P06733|ENOA_HUMAN;sp|P13929|ENOB_HUMAN;sp|P09104|ENOG_HUMAN	sp|P06733|ENOA_HUMAN	22;2;2	22;2;2	22;2;2	sp|P06733|ENOA_HUMAN Alpha-enolase OS=Homo sapiens OX=9606 GN=ENO1 PE=1 SV=2	3	22	22	22	14	12	11	15	13	9	9	11	9	11	13	12	16	17	12	18	17	17	17	15	15	15	15	13	11	8	9	16	17	15	14	12	11	15	13	9	9	11	9	11
sp|P06737|PYGL_HUMAN	sp|P06737|PYGL_HUMAN	20	20	15	sp|P06737|PYGL_HUMAN Glycogen phosphorylase, liver form OS=Homo sapiens OX=9606 GN=PYGL PE=1 SV=4	1	20	20	15	0	0	0	9	10	1	0	0	0	0	0	0	1	0	1	7	7	5	12	15	10	18	12	9	0	0	0	7	9	4	0	0	0	9	10	1	0	0	0	0
sp|P06744|G6PI_HUMAN	sp|P06744|G6PI_HUMAN	13	13	8	sp|P06744|G6PI_HUMAN Glucose-6-phosphate isomerase OS=Homo sapiens OX=9606 GN=GPI PE=1 SV=4	1	13	13	8	3	3	5	4	3	1	1	3	0	2	2	2	5	5	3	8	10	6	9	8	8	7	7	8	1	1	1	8	7	6	3	3	5	4	3	1	1	3	0	2
sp|P06748|NPM_HUMAN	sp|P06748|NPM_HUMAN	7	7	7	sp|P06748|NPM_HUMAN Nucleophosmin OS=Homo sapiens OX=9606 GN=NPM1 PE=1 SV=2	1	7	7	7	2	2	1	3	2	1	1	2	1	2	1	1	2	1	1	2	2	1	5	5	4	4	3	3	1	1	1	3	3	1	2	2	1	3	2	1	1	2	1	2
sp|P06753|TPM3_HUMAN;sp|P09493|TPM1_HUMAN	sp|P06753|TPM3_HUMAN;sp|P09493|TPM1_HUMAN	9;5	9;5	3;0	sp|P06753|TPM3_HUMAN Tropomyosin alpha-3 chain OS=Homo sapiens OX=9606 GN=TPM3 PE=1 SV=2;sp|P09493|TPM1_HUMAN Tropomyosin alpha-1 chain OS=Homo sapiens OX=9606 GN=TPM1 PE=1 SV=2	2	9	9	3	0	1	0	6	5	1	1	0	0	2	3	3	1	3	2	5	6	5	6	5	4	5	7	5	1	2	1	5	4	2	0	1	0	6	5	1	1	0	0	2
sp|P06865|HEXA_HUMAN	sp|P06865|HEXA_HUMAN	3	3	3	sp|P06865|HEXA_HUMAN Beta-hexosaminidase subunit alpha OS=Homo sapiens OX=9606 GN=HEXA PE=1 SV=2	1	3	3	3	0	0	0	0	1	1	0	0	0	0	0	0	1	0	0	2	2	2	2	3	2	2	2	1	0	0	0	2	1	0	0	0	0	0	1	1	0	0	0	0
sp|P07099|HYEP_HUMAN	sp|P07099|HYEP_HUMAN	6	6	6	sp|P07099|HYEP_HUMAN Epoxide hydrolase 1 OS=Homo sapiens OX=9606 GN=EPHX1 PE=1 SV=1	1	6	6	6	0	0	0	0	0	0	0	0	0	0	0	0	0	0	0	0	1	0	3	3	1	2	2	0	0	0	0	1	0	1	0	0	0	0	0	0	0	0	0	0
sp|P07195|LDHB_HUMAN	sp|P07195|LDHB_HUMAN	13	11	11	sp|P07195|LDHB_HUMAN L-lactate dehydrogenase B chain OS=Homo sapiens OX=9606 GN=LDHB PE=1 SV=2	1	13	11	11	6	3	5	6	9	6	3	6	3	3	5	3	6	4	4	5	6	7	7	8	6	7	9	5	3	4	3	6	6	6	5	2	4	4	8	5	2	4	2	2
sp|P07197|NFM_HUMAN	sp|P07197|NFM_HUMAN	5	3	3	sp|P07197|NFM_HUMAN Neurofilament medium polypeptide OS=Homo sapiens OX=9606 GN=NEFM PE=1 SV=3	1	5	3	3	0	0	1	2	2	1	0	0	0	1	1	0	1	1	1	1	1	0	2	2	2	3	3	2	0	0	0	2	2	2	0	0	1	1	1	0	0	0	0	1
sp|P07199|CENPB_HUMAN	sp|P07199|CENPB_HUMAN	7	7	7	sp|P07199|CENPB_HUMAN Major centromere autoantigen B OS=Homo sapiens OX=9606 GN=CENPB PE=1 SV=2	1	7	7	7	0	0	0	1	1	0	0	1	1	1	0	1	1	0	1	3	3	2	4	1	2	0	0	0	0	0	0	4	2	0	0	0	0	1	1	0	0	1	1	1
sp|P07203|GPX1_HUMAN	sp|P07203|GPX1_HUMAN	4	4	4	sp|P07203|GPX1_HUMAN Glutathione peroxidase 1 OS=Homo sapiens OX=9606 GN=GPX1 PE=1 SV=4	1	4	4	4	0	0	0	1	0	0	0	0	0	0	0	0	0	0	0	2	1	0	1	3	3	2	2	1	0	0	0	1	2	1	0	0	0	1	0	0	0	0	0	0
sp|P07237|PDIA1_HUMAN	sp|P07237|PDIA1_HUMAN	21	21	21	sp|P07237|PDIA1_HUMAN Protein disulfide-isomerase OS=Homo sapiens OX=9606 GN=P4HB PE=1 SV=3	1	21	21	21	4	4	2	7	9	2	1	1	1	7	5	2	7	6	5	10	12	10	13	13	13	14	13	11	4	4	2	9	9	8	4	4	2	7	9	2	1	1	1	7
sp|P07339|CATD_HUMAN	sp|P07339|CATD_HUMAN	2	2	2	sp|P07339|CATD_HUMAN Cathepsin D OS=Homo sapiens OX=9606 GN=CTSD PE=1 SV=1	1	2	2	2	0	0	1	0	0	0	0	0	0	0	0	0	0	0	0	1	1	0	1	2	1	0	1	0	0	0	0	1	1	2	0	0	1	0	0	0	0	0	0	0
sp|P07355|ANXA2_HUMAN;sp|A6NMY6|AXA2L_HUMAN	sp|P07355|ANXA2_HUMAN;sp|A6NMY6|AXA2L_HUMAN	23;15	23;15	23;15	sp|P07355|ANXA2_HUMAN Annexin A2 OS=Homo sapiens OX=9606 GN=ANXA2 PE=1 SV=2;sp|A6NMY6|AXA2L_HUMAN Putative annexin A2-like protein OS=Homo sapiens OX=9606 GN=ANXA2P2 PE=5 SV=2	2	23	23	23	2	2	3	10	11	2	3	4	3	5	5	2	6	6	5	13	12	6	15	17	13	12	10	10	3	2	2	10	9	8	2	2	3	10	11	2	3	4	3	5
sp|P07384|CAN1_HUMAN	sp|P07384|CAN1_HUMAN	4	4	4	sp|P07384|CAN1_HUMAN Calpain-1 catalytic subunit OS=Homo sapiens OX=9606 GN=CAPN1 PE=1 SV=1	1	4	4	4	0	0	1	1	1	0	1	0	0	1	0	0	0	0	0	1	0	0	2	2	2	0	0	1	0	0	0	0	0	1	0	0	1	1	1	0	1	0	0	1
sp|P07437|TBB5_HUMAN	sp|P07437|TBB5_HUMAN	33	33	6	sp|P07437|TBB5_HUMAN Tubulin beta chain OS=Homo sapiens OX=9606 GN=TUBB PE=1 SV=2	1	33	33	6	14	15	15	26	25	21	17	18	19	26	26	24	25	26	20	28	29	28	24	26	24	26	22	22	25	25	21	28	26	24	14	15	15	26	25	21	17	18	19	26
sp|P07686|HEXB_HUMAN	sp|P07686|HEXB_HUMAN	4	4	4	sp|P07686|HEXB_HUMAN Beta-hexosaminidase subunit beta OS=Homo sapiens OX=9606 GN=HEXB PE=1 SV=4	1	4	4	4	0	0	0	1	1	0	1	1	0	1	0	0	0	1	1	2	2	2	3	4	3	2	2	3	0	0	0	2	2	1	0	0	0	1	1	0	1	1	0	1
sp|P07737|PROF1_HUMAN;CON__P02584	sp|P07737|PROF1_HUMAN	5;1	5;1	5;1	sp|P07737|PROF1_HUMAN Profilin-1 OS=Homo sapiens OX=9606 GN=PFN1 PE=1 SV=2	2	5	5	5	1	1	0	1	0	0	0	0	0	0	0	0	0	0	0	2	3	1	3	4	3	4	4	3	0	0	0	1	1	0	1	1	0	1	0	0	0	0	0	0
sp|P07741|APT_HUMAN	sp|P07741|APT_HUMAN	5	5	5	sp|P07741|APT_HUMAN Adenine phosphoribosyltransferase OS=Homo sapiens OX=9606 GN=APRT PE=1 SV=2	1	5	5	5	1	2	2	1	3	0	1	3	1	2	1	1	2	1	1	4	3	3	3	5	5	4	4	4	0	1	1	4	5	2	1	2	2	1	3	0	1	3	1	2
sp|P07814|SYEP_HUMAN	sp|P07814|SYEP_HUMAN	50	50	50	sp|P07814|SYEP_HUMAN Bifunctional glutamate/proline--tRNA ligase OS=Homo sapiens OX=9606 GN=EPRS1 PE=1 SV=5	1	50	50	50	4	3	3	24	23	8	8	10	8	11	12	11	15	14	14	27	29	24	29	31	28	28	27	23	10	6	2	26	25	20	4	3	3	24	23	8	8	10	8	11
sp|P07858|CATB_HUMAN	sp|P07858|CATB_HUMAN	1	1	1	sp|P07858|CATB_HUMAN Cathepsin B OS=Homo sapiens OX=9606 GN=CTSB PE=1 SV=3	1	1	1	1	0	0	0	0	0	0	0	0	0	0	0	0	0	0	0	0	0	0	1	0	0	1	1	0	0	0	0	0	0	0	0	0	0	0	0	0	0	0	0	0
sp|P07900|HS90A_HUMAN;sp|Q14568|HS902_HUMAN;sp|Q58FG0|HS905_HUMAN;sp|Q58FG1|HS904_HUMAN	sp|P07900|HS90A_HUMAN	50;8;5;1	34;2;2;0	34;2;2;0	sp|P07900|HS90A_HUMAN Heat shock protein HSP 90-alpha OS=Homo sapiens OX=9606 GN=HSP90AA1 PE=1 SV=5	4	50	34	34	14	15	16	29	29	16	16	13	13	16	16	11	20	21	17	37	33	31	41	40	37	31	32	30	17	19	15	34	32	30	9	10	10	20	20	9	11	9	8	10
sp|P07910|HNRPC_HUMAN;sp|P0DMR1|HNRC4_HUMAN;sp|O60812|HNRC1_HUMAN;sp|B7ZW38|HNRC3_HUMAN;sp|B2RXH8|HNRC2_HUMAN	sp|P07910|HNRPC_HUMAN;sp|P0DMR1|HNRC4_HUMAN;sp|O60812|HNRC1_HUMAN;sp|B7ZW38|HNRC3_HUMAN;sp|B2RXH8|HNRC2_HUMAN	9;5;5;5;5	9;5;5;5;5	9;5;5;5;5	sp|P07910|HNRPC_HUMAN Heterogeneous nuclear ribonucleoproteins C1/C2 OS=Homo sapiens OX=9606 GN=HNRNPC PE=1 SV=4;sp|P0DMR1|HNRC4_HUMAN Heterogeneous nuclear ribonucleoprotein C-like 4 OS=Homo sapiens OX=9606 GN=HNRNPCL4 PE=3 SV=1;sp|O60812|HNRC1_HUMAN Hete	5	9	9	9	0	0	0	2	2	1	0	0	0	2	2	0	1	1	1	3	2	2	6	6	5	6	7	6	1	2	0	1	1	1	0	0	0	2	2	1	0	0	0	2
sp|P07947|YES_HUMAN;sp|P06241|FYN_HUMAN;sp|P06239|LCK_HUMAN;sp|P08631|HCK_HUMAN	sp|P07947|YES_HUMAN	5;2;1;1	5;2;1;1	2;0;0;0	sp|P07947|YES_HUMAN Tyrosine-protein kinase Yes OS=Homo sapiens OX=9606 GN=YES1 PE=1 SV=3	4	5	5	2	0	0	0	1	0	2	0	1	0	0	0	0	0	1	0	1	2	1	3	3	2	1	1	1	0	0	0	1	4	2	0	0	0	1	0	2	0	1	0	0
sp|P07948|LYN_HUMAN	sp|P07948|LYN_HUMAN	5	4	4	sp|P07948|LYN_HUMAN Tyrosine-protein kinase Lyn OS=Homo sapiens OX=9606 GN=LYN PE=1 SV=3	1	5	4	4	0	0	0	4	2	0	0	0	0	1	0	1	1	0	0	2	1	1	2	1	2	1	1	0	0	0	0	3	1	2	0	0	0	4	2	0	0	0	0	1
sp|P07954|FUMH_HUMAN	sp|P07954|FUMH_HUMAN	9	9	9	sp|P07954|FUMH_HUMAN Fumarate hydratase, mitochondrial OS=Homo sapiens OX=9606 GN=FH PE=1 SV=3	1	9	9	9	2	1	0	4	2	1	0	1	1	2	1	1	2	2	0	2	3	2	5	3	2	3	3	2	1	1	1	5	4	2	2	1	0	4	2	1	0	1	1	2
sp|P08047|SP1_HUMAN	sp|P08047|SP1_HUMAN	1	1	1	sp|P08047|SP1_HUMAN Transcription factor Sp1 OS=Homo sapiens OX=9606 GN=SP1 PE=1 SV=3	1	1	1	1	0	0	0	0	1	0	0	0	0	0	0	0	0	0	0	0	0	0	1	1	1	1	1	0	0	0	0	0	0	0	0	0	0	0	1	0	0	0	0	0
sp|P08133|ANXA6_HUMAN	sp|P08133|ANXA6_HUMAN	18	18	18	sp|P08133|ANXA6_HUMAN Annexin A6 OS=Homo sapiens OX=9606 GN=ANXA6 PE=1 SV=3	1	18	18	18	1	1	1	7	7	7	1	0	0	2	1	1	4	1	1	5	9	7	9	11	11	8	7	9	2	1	1	9	11	8	1	1	1	7	7	7	1	0	0	2
sp|P08134|RHOC_HUMAN	sp|P08134|RHOC_HUMAN	4	4	1	sp|P08134|RHOC_HUMAN Rho-related GTP-binding protein RhoC OS=Homo sapiens OX=9606 GN=RHOC PE=1 SV=1	1	4	4	1	0	0	0	2	2	1	1	1	1	1	1	1	1	1	1	3	3	3	3	3	3	3	3	3	1	1	0	2	3	1	0	0	0	2	2	1	1	1	1	1
sp|P08195|4F2_HUMAN	sp|P08195|4F2_HUMAN	15	15	15	sp|P08195|4F2_HUMAN Amino acid transporter heavy chain SLC3A2 OS=Homo sapiens OX=9606 GN=SLC3A2 PE=1 SV=3	1	15	15	15	0	0	1	6	6	3	2	0	1	4	6	5	6	6	2	11	11	7	11	10	9	10	10	9	2	1	1	8	11	7	0	0	1	6	6	3	2	0	1	4
sp|P08237|PFKAM_HUMAN	sp|P08237|PFKAM_HUMAN	14	12	12	sp|P08237|PFKAM_HUMAN ATP-dependent 6-phosphofructokinase, muscle type OS=Homo sapiens OX=9606 GN=PFKM PE=1 SV=2	1	14	12	12	0	0	0	6	9	2	1	0	0	5	4	1	5	6	3	9	12	9	11	12	10	9	5	2	4	3	0	11	11	8	0	0	0	6	9	2	1	0	0	5
sp|P08238|HS90B_HUMAN	sp|P08238|HS90B_HUMAN	51	51	20	sp|P08238|HS90B_HUMAN Heat shock protein HSP 90-beta OS=Homo sapiens OX=9606 GN=HSP90AB1 PE=1 SV=4	1	51	51	20	14	14	17	29	27	20	15	13	14	21	19	16	20	26	17	38	36	33	45	43	37	39	39	31	20	24	15	34	28	29	14	14	17	29	27	20	15	13	14	21
sp|P08240|SRPRA_HUMAN	sp|P08240|SRPRA_HUMAN	11	11	11	sp|P08240|SRPRA_HUMAN Signal recognition particle receptor subunit alpha OS=Homo sapiens OX=9606 GN=SRPRA PE=1 SV=2	1	11	11	11	1	0	0	1	1	1	1	1	1	0	1	1	0	1	1	1	0	1	6	7	2	2	3	3	1	1	1	1	1	2	1	0	0	1	1	1	1	1	1	0
sp|P08243|ASNS_HUMAN	sp|P08243|ASNS_HUMAN	20	20	20	sp|P08243|ASNS_HUMAN Asparagine synthetase [glutamine-hydrolyzing] OS=Homo sapiens OX=9606 GN=ASNS PE=1 SV=4	1	20	20	20	2	2	2	6	4	5	2	2	0	3	2	2	5	4	2	10	8	9	12	15	15	9	6	4	3	4	0	8	9	5	2	2	2	6	4	5	2	2	0	3
sp|P08397|HEM3_HUMAN	sp|P08397|HEM3_HUMAN	1	1	1	sp|P08397|HEM3_HUMAN Porphobilinogen deaminase OS=Homo sapiens OX=9606 GN=HMBS PE=1 SV=2	1	1	1	1	0	0	0	0	0	0	0	0	0	0	0	0	0	0	0	0	0	0	1	0	0	0	0	0	0	0	0	0	0	0	0	0	0	0	0	0	0	0	0	0
sp|P08559|ODPA_HUMAN;sp|P29803|ODPAT_HUMAN	sp|P08559|ODPA_HUMAN	12;4	12;4	12;4	sp|P08559|ODPA_HUMAN Pyruvate dehydrogenase E1 component subunit alpha, somatic form, mitochondrial OS=Homo sapiens OX=9606 GN=PDHA1 PE=1 SV=3	2	12	12	12	0	2	1	4	3	2	2	2	2	1	2	2	2	1	1	5	4	2	8	4	8	5	6	6	1	2	0	6	6	5	0	2	1	4	3	2	2	2	2	1
sp|P08574|CY1_HUMAN	sp|P08574|CY1_HUMAN	3	3	3	sp|P08574|CY1_HUMAN Cytochrome c1, heme protein, mitochondrial OS=Homo sapiens OX=9606 GN=CYC1 PE=1 SV=3	1	3	3	3	0	0	0	1	1	1	1	0	0	1	1	1	1	1	1	1	1	1	1	2	2	1	1	1	1	1	1	1	1	1	0	0	0	1	1	1	1	0	0	1
sp|P08621|RU17_HUMAN	sp|P08621|RU17_HUMAN	4	4	4	sp|P08621|RU17_HUMAN U1 small nuclear ribonucleoprotein 70 kDa OS=Homo sapiens OX=9606 GN=SNRNP70 PE=1 SV=2	1	4	4	4	1	1	1	1	1	1	0	0	0	0	1	1	2	1	1	2	2	2	4	4	4	2	2	1	2	2	2	2	2	2	1	1	1	1	1	1	0	0	0	0
sp|P08670|VIME_HUMAN;sp|P41219|PERI_HUMAN;sp|P17661|DESM_HUMAN;sp|P07196|NFL_HUMAN	sp|P08670|VIME_HUMAN	27;3;3;1	26;3;3;1	24;3;1;0	sp|P08670|VIME_HUMAN Vimentin OS=Homo sapiens OX=9606 GN=VIM PE=1 SV=4	4	27	26	24	8	8	9	15	14	10	6	7	7	11	10	9	10	10	9	13	12	11	13	13	13	16	18	13	8	8	7	14	13	14	8	8	9	15	14	10	6	7	7	11
sp|P08708|RS17_HUMAN	sp|P08708|RS17_HUMAN	5	5	5	sp|P08708|RS17_HUMAN Small ribosomal subunit protein eS17 OS=Homo sapiens OX=9606 GN=RPS17 PE=1 SV=2	1	5	5	5	0	0	0	1	0	0	0	0	0	0	0	0	2	1	0	2	1	1	4	3	2	1	2	0	1	1	0	1	1	0	0	0	0	1	0	0	0	0	0	0
sp|P08754|GNAI3_HUMAN	sp|P08754|GNAI3_HUMAN	6	1	1	sp|P08754|GNAI3_HUMAN Guanine nucleotide-binding protein G(i) subunit alpha-3 OS=Homo sapiens OX=9606 GN=GNAI3 PE=1 SV=3	1	6	1	1	0	0	0	2	1	1	0	0	1	1	1	1	1	1	0	3	2	2	6	4	4	4	5	4	1	1	0	1	2	2	0	0	0	1	0	0	0	0	0	0
sp|P08758|ANXA5_HUMAN	sp|P08758|ANXA5_HUMAN	13	13	13	sp|P08758|ANXA5_HUMAN Annexin A5 OS=Homo sapiens OX=9606 GN=ANXA5 PE=1 SV=2	1	13	13	13	3	0	0	5	5	2	1	1	1	1	1	2	4	5	1	7	7	5	8	6	8	7	6	5	3	2	2	6	4	5	3	0	0	5	5	2	1	1	1	1
sp|P08865|RSSA_HUMAN;sp|A0A8I5KQE6|RPSA2_HUMAN	sp|P08865|RSSA_HUMAN;sp|A0A8I5KQE6|RPSA2_HUMAN	10;7	10;7	10;7	sp|P08865|RSSA_HUMAN Small ribosomal subunit protein uS2 OS=Homo sapiens OX=9606 GN=RPSA PE=1 SV=4;sp|A0A8I5KQE6|RPSA2_HUMAN Small ribosomal subunit protein uS2B OS=Homo sapiens OX=9606 GN=RPSA2 PE=1 SV=1	2	10	10	10	2	4	3	4	3	3	3	2	2	3	4	3	4	5	5	7	6	5	6	5	4	7	5	6	3	1	2	4	4	5	2	4	3	4	3	3	3	2	2	3
sp|P09001|RM03_HUMAN	sp|P09001|RM03_HUMAN	3	3	3	sp|P09001|RM03_HUMAN Large ribosomal subunit protein uL3m OS=Homo sapiens OX=9606 GN=MRPL3 PE=1 SV=1	1	3	3	3	0	0	0	1	0	0	0	0	0	0	0	0	1	0	0	1	1	2	2	2	2	2	2	2	0	0	0	2	2	2	0	0	0	1	0	0	0	0	0	0
sp|Q9UKI9|PO2F3_HUMAN;sp|P09086|PO2F2_HUMAN;sp|P14859|PO2F1_HUMAN	sp|Q9UKI9|PO2F3_HUMAN;sp|P09086|PO2F2_HUMAN;sp|P14859|PO2F1_HUMAN	1;1;1	1;1;1	1;1;1	sp|Q9UKI9|PO2F3_HUMAN POU domain, class 2, transcription factor 3 OS=Homo sapiens OX=9606 GN=POU2F3 PE=1 SV=3;sp|P09086|PO2F2_HUMAN POU domain, class 2, transcription factor 2 OS=Homo sapiens OX=9606 GN=POU2F2 PE=1 SV=3;sp|P14859|PO2F1_HUMAN POU domain, cl	3	1	1	1	0	0	0	0	0	0	0	0	0	0	0	0	0	0	0	0	0	0	1	0	0	0	0	1	0	0	0	0	0	0	0	0	0	0	0	0	0	0	0	0
sp|P09110|THIK_HUMAN	sp|P09110|THIK_HUMAN	2	2	2	sp|P09110|THIK_HUMAN 3-ketoacyl-CoA thiolase, peroxisomal OS=Homo sapiens OX=9606 GN=ACAA1 PE=1 SV=2	1	2	2	2	0	0	0	0	0	0	0	0	0	0	0	0	0	0	0	0	0	0	1	1	2	1	1	0	0	0	0	0	0	0	0	0	0	0	0	0	0	0	0	0
sp|P09211|GSTP1_HUMAN	sp|P09211|GSTP1_HUMAN	8	8	8	sp|P09211|GSTP1_HUMAN Glutathione S-transferase P OS=Homo sapiens OX=9606 GN=GSTP1 PE=1 SV=2	1	8	8	8	2	2	2	5	3	3	1	2	1	4	4	2	5	2	2	4	5	4	4	4	3	4	5	3	2	1	1	6	5	3	2	2	2	5	3	3	1	2	1	4
sp|P09417|DHPR_HUMAN	sp|P09417|DHPR_HUMAN	4	4	4	sp|P09417|DHPR_HUMAN Dihydropteridine reductase OS=Homo sapiens OX=9606 GN=QDPR PE=1 SV=2	1	4	4	4	0	0	0	0	0	0	0	0	0	1	0	0	0	0	0	1	0	0	1	2	2	1	1	2	0	0	0	1	2	0	0	0	0	0	0	0	0	0	0	1
sp|P09429|HMGB1_HUMAN;sp|B2RPK0|HGB1A_HUMAN	sp|P09429|HMGB1_HUMAN;sp|B2RPK0|HGB1A_HUMAN	11;6	11;6	7;3	sp|P09429|HMGB1_HUMAN High mobility group protein B1 OS=Homo sapiens OX=9606 GN=HMGB1 PE=1 SV=3;sp|B2RPK0|HGB1A_HUMAN Putative high mobility group protein B1-like 1 OS=Homo sapiens OX=9606 GN=HMGB1P1 PE=5 SV=1	2	11	11	7	2	2	1	3	2	1	1	1	0	4	3	3	3	2	3	8	5	3	6	7	8	8	6	4	2	2	2	8	6	3	2	2	1	3	2	1	1	1	0	4
sp|P09496|CLCA_HUMAN	sp|P09496|CLCA_HUMAN	1	1	1	sp|P09496|CLCA_HUMAN Clathrin light chain A OS=Homo sapiens OX=9606 GN=CLTA PE=1 SV=1	1	1	1	1	0	0	0	0	0	0	0	0	0	0	0	0	0	0	0	0	0	1	1	0	1	1	0	0	0	0	0	0	1	0	0	0	0	0	0	0	0	0	0	0
sp|P09525|ANXA4_HUMAN	sp|P09525|ANXA4_HUMAN	4	4	4	sp|P09525|ANXA4_HUMAN Annexin A4 OS=Homo sapiens OX=9606 GN=ANXA4 PE=1 SV=4	1	4	4	4	0	0	0	1	2	1	0	0	1	1	0	0	1	1	0	0	0	1	4	2	2	2	2	2	0	0	0	0	2	1	0	0	0	1	2	1	0	0	1	1
sp|P09543|CN37_HUMAN	sp|P09543|CN37_HUMAN	6	6	6	sp|P09543|CN37_HUMAN 2,3-cyclic-nucleotide 3-phosphodiesterase OS=Homo sapiens OX=9606 GN=CNP PE=1 SV=2	1	6	6	6	0	1	0	3	2	1	1	0	0	1	0	0	0	0	0	2	3	2	4	3	2	2	2	1	0	0	0	3	2	2	0	1	0	3	2	1	1	0	0	1
sp|P09622|DLDH_HUMAN	sp|P09622|DLDH_HUMAN	6	6	6	sp|P09622|DLDH_HUMAN Dihydrolipoyl dehydrogenase, mitochondrial OS=Homo sapiens OX=9606 GN=DLD PE=1 SV=2	1	6	6	6	0	0	0	2	1	1	0	0	0	1	1	1	1	2	2	1	2	3	6	3	4	2	3	1	1	0	0	2	1	1	0	0	0	2	1	1	0	0	0	1
sp|P09651|ROA1_HUMAN;sp|A0A2R8Y4L2|RA1L3_HUMAN;sp|Q32P51|RA1L2_HUMAN	sp|P09651|ROA1_HUMAN;sp|A0A2R8Y4L2|RA1L3_HUMAN;sp|Q32P51|RA1L2_HUMAN	19;16;12	19;16;12	19;16;12	sp|P09651|ROA1_HUMAN Heterogeneous nuclear ribonucleoprotein A1 OS=Homo sapiens OX=9606 GN=HNRNPA1 PE=1 SV=5;sp|A0A2R8Y4L2|RA1L3_HUMAN Heterogeneous nuclear ribonucleoprotein A1-like 3 OS=Homo sapiens OX=9606 GN=HNRNPA1L3 PE=1 SV=2;sp|Q32P51|RA1L2_HUMAN He	3	19	19	19	4	2	2	8	10	5	2	1	1	7	5	5	9	6	4	8	9	9	13	12	13	13	14	13	7	7	3	10	11	10	4	2	2	8	10	5	2	1	1	7
sp|P09661|RU2A_HUMAN	sp|P09661|RU2A_HUMAN	7	7	7	sp|P09661|RU2A_HUMAN U2 small nuclear ribonucleoprotein A OS=Homo sapiens OX=9606 GN=SNRPA1 PE=1 SV=2	1	7	7	7	0	0	0	0	0	0	0	0	0	0	0	0	0	0	0	1	1	1	6	6	2	4	4	2	0	0	0	1	1	1	0	0	0	0	0	0	0	0	0	0
sp|P09874|PARP1_HUMAN	sp|P09874|PARP1_HUMAN	31	31	31	sp|P09874|PARP1_HUMAN Poly [ADP-ribose] polymerase 1 OS=Homo sapiens OX=9606 GN=PARP1 PE=1 SV=4	1	31	31	31	4	3	4	12	9	6	2	2	3	4	4	2	7	6	3	17	15	14	25	24	20	13	13	12	5	3	3	10	13	8	4	3	4	12	9	6	2	2	3	4
sp|P09884|DPOLA_HUMAN	sp|P09884|DPOLA_HUMAN	8	8	8	sp|P09884|DPOLA_HUMAN DNA polymerase alpha catalytic subunit OS=Homo sapiens OX=9606 GN=POLA1 PE=1 SV=2	1	8	8	8	0	0	0	0	1	0	0	0	0	0	0	0	0	0	0	1	0	0	4	4	2	1	0	0	0	0	0	2	1	0	0	0	0	0	1	0	0	0	0	0
sp|P09936|UCHL1_HUMAN	sp|P09936|UCHL1_HUMAN	6	6	6	sp|P09936|UCHL1_HUMAN Ubiquitin carboxyl-terminal hydrolase isozyme L1 OS=Homo sapiens OX=9606 GN=UCHL1 PE=1 SV=2	1	6	6	6	0	0	0	1	1	0	0	0	0	0	0	0	1	0	0	2	3	1	2	1	2	2	3	2	0	0	0	1	2	1	0	0	0	1	1	0	0	0	0	0
sp|P09960|LKHA4_HUMAN	sp|P09960|LKHA4_HUMAN	10	10	10	sp|P09960|LKHA4_HUMAN Leukotriene A-4 hydrolase OS=Homo sapiens OX=9606 GN=LTA4H PE=1 SV=2	1	10	10	10	0	1	1	3	5	0	1	0	0	1	0	1	3	3	0	7	8	8	5	5	6	3	3	3	0	1	0	7	6	7	0	1	1	3	5	0	1	0	0	1
sp|P09972|ALDOC_HUMAN	sp|P09972|ALDOC_HUMAN	5	2	2	sp|P09972|ALDOC_HUMAN Fructose-bisphosphate aldolase C OS=Homo sapiens OX=9606 GN=ALDOC PE=1 SV=2	1	5	2	2	2	2	2	3	4	3	3	2	1	4	4	3	4	4	4	4	4	4	4	4	3	5	4	3	4	2	1	3	4	2	1	1	1	1	2	1	1	1	1	2
sp|P62987|RL40_HUMAN;sp|P62979|RS27A_HUMAN;sp|P0CG47|UBB_HUMAN;sp|P0CG48|UBC_HUMAN	sp|P62987|RL40_HUMAN;sp|P62979|RS27A_HUMAN;sp|P0CG47|UBB_HUMAN;sp|P0CG48|UBC_HUMAN	6;6;6;6	6;6;6;6	6;6;6;6	sp|P62987|RL40_HUMAN Ubiquitin-ribosomal protein eL40 fusion protein OS=Homo sapiens OX=9606 GN=UBA52 PE=1 SV=2;sp|P62979|RS27A_HUMAN Ubiquitin-ribosomal protein eS31 fusion protein OS=Homo sapiens OX=9606 GN=RPS27A PE=1 SV=2;sp|P0CG47|UBB_HUMAN Polyubiqui	4	6	6	6	3	3	3	5	5	4	5	2	2	4	4	4	4	3	3	4	4	4	5	5	5	3	5	2	3	4	2	5	5	4	3	3	3	5	5	4	5	2	2	4
sp|Q01105|SET_HUMAN;sp|P0DME0|SETLP_HUMAN	sp|Q01105|SET_HUMAN;sp|P0DME0|SETLP_HUMAN	2;2	2;2	2;2	sp|Q01105|SET_HUMAN Protein SET OS=Homo sapiens OX=9606 GN=SET PE=1 SV=3;sp|P0DME0|SETLP_HUMAN Protein SETSIP OS=Homo sapiens OX=9606 GN=SETSIP PE=1 SV=2	2	2	2	2	0	0	2	0	0	0	0	0	0	0	0	0	0	0	0	0	0	0	1	0	1	0	1	0	0	0	0	0	1	0	0	0	2	0	0	0	0	0	0	0
sp|P0DMV9|HS71B_HUMAN;sp|P0DMV8|HS71A_HUMAN	sp|P0DMV9|HS71B_HUMAN;sp|P0DMV8|HS71A_HUMAN	42;42	42;42	28;28	sp|P0DMV9|HS71B_HUMAN Heat shock 70 kDa protein 1B OS=Homo sapiens OX=9606 GN=HSPA1B PE=1 SV=1;sp|P0DMV8|HS71A_HUMAN Heat shock 70 kDa protein 1A OS=Homo sapiens OX=9606 GN=HSPA1A PE=1 SV=1	2	42	42	28	19	20	21	27	25	14	18	16	15	24	20	18	20	22	23	29	26	27	32	36	32	32	32	28	20	21	11	30	31	25	19	20	21	27	25	14	18	16	15	24
sp|P0DP25|CALM3_HUMAN;sp|P0DP24|CALM2_HUMAN;sp|P0DP23|CALM1_HUMAN	sp|P0DP25|CALM3_HUMAN;sp|P0DP24|CALM2_HUMAN;sp|P0DP23|CALM1_HUMAN	2;2;2	2;2;2	2;2;2	sp|P0DP25|CALM3_HUMAN Calmodulin-3 OS=Homo sapiens OX=9606 GN=CALM3 PE=1 SV=1;sp|P0DP24|CALM2_HUMAN Calmodulin-2 OS=Homo sapiens OX=9606 GN=CALM2 PE=1 SV=1;sp|P0DP23|CALM1_HUMAN Calmodulin-1 OS=Homo sapiens OX=9606 GN=CALM1 PE=1 SV=1	3	2	2	2	0	0	0	0	1	0	0	0	0	0	0	0	0	0	0	2	2	2	0	0	0	1	1	1	0	0	0	1	1	0	0	0	0	0	1	0	0	0	0	0
sp|P0DPH7|TBA3C_HUMAN;sp|P0DPH8|TBA3D_HUMAN;sp|Q6PEY2|TBA3E_HUMAN	sp|P0DPH7|TBA3C_HUMAN;sp|P0DPH8|TBA3D_HUMAN;sp|Q6PEY2|TBA3E_HUMAN	21;21;16	1;1;1	1;1;1	sp|P0DPH7|TBA3C_HUMAN Tubulin alpha-3C chain OS=Homo sapiens OX=9606 GN=TUBA3C PE=1 SV=1;sp|P0DPH8|TBA3D_HUMAN Tubulin alpha-3D chain OS=Homo sapiens OX=9606 GN=TUBA3D PE=1 SV=1;sp|Q6PEY2|TBA3E_HUMAN Tubulin alpha-3E chain OS=Homo sapiens OX=9606 GN=TUBA3E	3	21	1	1	5	7	8	17	15	12	11	13	11	11	17	14	14	14	12	16	16	12	15	14	13	14	13	11	15	13	12	14	15	13	0	0	0	0	0	0	0	0	0	0
sp|P0DPI2|GAL3A_HUMAN	sp|P0DPI2|GAL3A_HUMAN	5	5	5	sp|P0DPI2|GAL3A_HUMAN Glutamine amidotransferase-like class 1 domain-containing protein 3, mitochondrial OS=Homo sapiens OX=9606 GN=GATD3 PE=1 SV=1	1	5	5	5	0	0	0	0	2	0	0	0	0	0	0	0	0	0	0	0	1	0	3	3	1	1	4	2	0	0	0	1	1	0	0	0	0	0	2	0	0	0	0	0
sp|P19961|AMY2B_HUMAN;sp|P0DUB6|AMY1A_HUMAN;sp|P0DTE8|AMY1C_HUMAN;sp|P0DTE7|AMY1B_HUMAN;sp|P04746|AMYP_HUMAN;CON__Q3MHH8	sp|P19961|AMY2B_HUMAN;sp|P0DUB6|AMY1A_HUMAN;sp|P0DTE8|AMY1C_HUMAN;sp|P0DTE7|AMY1B_HUMAN;sp|P04746|AMYP_HUMAN;CON__Q3MHH8	6;6;6;6;5;4	6;6;6;6;5;4	6;6;6;6;5;4	sp|P19961|AMY2B_HUMAN Alpha-amylase 2B OS=Homo sapiens OX=9606 GN=AMY2B PE=1 SV=1;sp|P0DUB6|AMY1A_HUMAN Alpha-amylase 1A OS=Homo sapiens OX=9606 GN=AMY1A PE=1 SV=1;sp|P0DTE8|AMY1C_HUMAN Alpha-amylase 1C OS=Homo sapiens OX=9606 GN=AMY1C PE=1 SV=1;sp|P0DTE7|	6	6	6	6	0	0	0	0	0	0	0	0	0	0	0	0	0	0	0	0	0	0	4	3	4	4	2	2	0	0	0	0	0	0	0	0	0	0	0	0	0	0	0	0
sp|P10155|RO60_HUMAN	sp|P10155|RO60_HUMAN	10	10	10	sp|P10155|RO60_HUMAN RNA-binding protein RO60 OS=Homo sapiens OX=9606 GN=RO60 PE=1 SV=2	1	10	10	10	0	0	0	3	3	1	0	0	0	0	1	0	1	1	0	4	5	4	8	8	6	7	4	4	1	0	0	5	6	2	0	0	0	3	3	1	0	0	0	0
sp|P10321|HLAC_HUMAN	sp|P10321|HLAC_HUMAN	5	5	2	sp|P10321|HLAC_HUMAN HLA class I histocompatibility antigen, C alpha chain OS=Homo sapiens OX=9606 GN=HLA-C PE=1 SV=3	1	5	5	2	0	0	0	3	2	0	0	0	0	1	2	0	1	2	0	3	2	3	4	4	3	3	3	3	2	1	0	3	3	1	0	0	0	3	2	0	0	0	0	1
sp|P10398|ARAF_HUMAN	sp|P10398|ARAF_HUMAN	5	5	3	sp|P10398|ARAF_HUMAN Serine/threonine-protein kinase A-Raf OS=Homo sapiens OX=9606 GN=ARAF PE=1 SV=2	1	5	5	3	0	0	0	1	1	0	0	0	0	0	0	0	1	1	0	1	1	1	4	3	2	2	1	1	0	0	0	1	1	1	0	0	0	1	1	0	0	0	0	0
sp|P10412|H14_HUMAN;sp|Q02539|H11_HUMAN;sp|P22492|H1T_HUMAN;sp|P16401|H15_HUMAN	sp|P10412|H14_HUMAN	8;2;1;1	3;0;0;0	3;0;0;0	sp|P10412|H14_HUMAN Histone H1.4 OS=Homo sapiens OX=9606 GN=H1-4 PE=1 SV=2	4	8	3	3	2	2	1	4	4	1	2	4	1	3	4	4	3	4	3	3	5	4	5	4	4	7	7	4	3	4	2	4	4	4	0	0	0	0	0	0	0	0	0	0
sp|P10515|ODP2_HUMAN	sp|P10515|ODP2_HUMAN	5	5	5	sp|P10515|ODP2_HUMAN Dihydrolipoyllysine-residue acetyltransferase component of pyruvate dehydrogenase complex, mitochondrial OS=Homo sapiens OX=9606 GN=DLAT PE=1 SV=3	1	5	5	5	1	1	0	2	1	1	0	1	0	1	1	1	1	1	1	3	2	2	4	3	3	2	2	1	1	1	0	3	2	3	1	1	0	2	1	1	0	1	0	1
sp|P10586|PTPRF_HUMAN;sp|P23468|PTPRD_HUMAN;sp|Q13332|PTPRS_HUMAN	sp|P10586|PTPRF_HUMAN;sp|P23468|PTPRD_HUMAN	4;2;1	4;2;1	4;2;1	sp|P10586|PTPRF_HUMAN Receptor-type tyrosine-protein phosphatase F OS=Homo sapiens OX=9606 GN=PTPRF PE=1 SV=2;sp|P23468|PTPRD_HUMAN Receptor-type tyrosine-protein phosphatase delta OS=Homo sapiens OX=9606 GN=PTPRD PE=1 SV=2	3	4	4	4	0	0	0	0	0	0	0	0	0	0	0	0	0	0	0	1	1	0	2	2	1	0	1	0	0	0	0	1	0	0	0	0	0	0	0	0	0	0	0	0
sp|P10589|COT1_HUMAN;sp|P24468|COT2_HUMAN	sp|P10589|COT1_HUMAN;sp|P24468|COT2_HUMAN	3;2	3;2	3;2	sp|P10589|COT1_HUMAN COUP transcription factor 1 OS=Homo sapiens OX=9606 GN=NR2F1 PE=1 SV=1;sp|P24468|COT2_HUMAN COUP transcription factor 2 OS=Homo sapiens OX=9606 GN=NR2F2 PE=1 SV=1	2	3	3	3	1	1	0	1	1	0	0	1	1	1	2	0	2	1	1	2	2	2	1	1	2	0	1	0	0	1	0	1	1	1	1	1	0	1	1	0	0	1	1	1
sp|P10619|PPGB_HUMAN	sp|P10619|PPGB_HUMAN	1	1	1	sp|P10619|PPGB_HUMAN Lysosomal protective protein OS=Homo sapiens OX=9606 GN=CTSA PE=1 SV=2	1	1	1	1	0	0	0	0	0	0	0	0	0	0	0	0	0	0	0	1	0	0	1	1	1	1	1	0	0	0	0	0	0	0	0	0	0	0	0	0	0	0	0	0
sp|P10644|KAP0_HUMAN	sp|P10644|KAP0_HUMAN	1	1	1	sp|P10644|KAP0_HUMAN cAMP-dependent protein kinase type I-alpha regulatory subunit OS=Homo sapiens OX=9606 GN=PRKAR1A PE=1 SV=1	1	1	1	1	0	0	0	0	0	0	0	0	0	0	0	0	0	0	0	0	0	0	0	1	1	1	1	1	0	0	0	0	0	0	0	0	0	0	0	0	0	0	0	0
sp|P10768|ESTD_HUMAN	sp|P10768|ESTD_HUMAN	6	6	6	sp|P10768|ESTD_HUMAN S-formylglutathione hydrolase OS=Homo sapiens OX=9606 GN=ESD PE=1 SV=2	1	6	6	6	0	0	1	3	2	2	0	0	0	2	2	0	2	1	0	3	3	3	3	3	3	4	4	1	0	2	2	2	3	2	0	0	1	3	2	2	0	0	0	2
sp|P10809|CH60_HUMAN	sp|P10809|CH60_HUMAN	37	37	37	sp|P10809|CH60_HUMAN 60 kDa heat shock protein, mitochondrial OS=Homo sapiens OX=9606 GN=HSPD1 PE=1 SV=2	1	37	37	37	12	9	11	26	26	16	9	10	8	15	16	13	20	21	15	26	28	23	31	29	28	30	31	27	13	14	11	29	29	22	12	9	11	26	26	16	9	10	8	15
sp|P11021|BIP_HUMAN	sp|P11021|BIP_HUMAN	25	24	24	sp|P11021|BIP_HUMAN Endoplasmic reticulum chaperone BiP OS=Homo sapiens OX=9606 GN=HSPA5 PE=1 SV=2	1	25	24	24	12	10	12	14	15	12	9	9	7	11	11	11	16	15	9	16	16	14	17	21	16	18	20	17	9	10	6	12	13	11	11	9	12	13	14	11	9	9	7	11
sp|P11142|HSP7C_HUMAN	sp|P11142|HSP7C_HUMAN	32	29	22	sp|P11142|HSP7C_HUMAN Heat shock cognate 71 kDa protein OS=Homo sapiens OX=9606 GN=HSPA8 PE=1 SV=1	1	32	29	22	14	17	13	20	19	17	10	13	13	16	16	16	18	19	18	21	20	20	21	25	23	26	25	21	15	15	14	22	21	18	13	15	11	18	17	15	8	11	11	14
sp|P11171|EPB41_HUMAN	sp|P11171|EPB41_HUMAN	12	12	11	sp|P11171|EPB41_HUMAN Protein 4.1 OS=Homo sapiens OX=9606 GN=EPB41 PE=1 SV=4	1	12	12	11	0	0	0	1	1	0	0	0	0	0	0	0	0	0	0	2	5	1	8	7	6	4	5	4	0	0	0	2	1	2	0	0	0	1	1	0	0	0	0	0
sp|P11172|UMPS_HUMAN	sp|P11172|UMPS_HUMAN	13	13	13	sp|P11172|UMPS_HUMAN Uridine 5-monophosphate synthase OS=Homo sapiens OX=9606 GN=UMPS PE=1 SV=1	1	13	13	13	0	0	0	2	2	0	0	0	1	0	1	1	0	1	0	3	4	5	11	9	7	5	5	5	1	1	0	3	4	3	0	0	0	2	2	0	0	0	1	0
sp|P11177|ODPB_HUMAN	sp|P11177|ODPB_HUMAN	13	13	13	sp|P11177|ODPB_HUMAN Pyruvate dehydrogenase E1 component subunit beta, mitochondrial OS=Homo sapiens OX=9606 GN=PDHB PE=1 SV=3	1	13	13	13	1	1	0	6	5	4	1	1	1	3	4	4	3	2	1	4	4	3	11	7	9	4	4	4	3	2	2	6	4	5	1	1	0	6	5	4	1	1	1	3
sp|P11216|PYGB_HUMAN	sp|P11216|PYGB_HUMAN	12	8	7	sp|P11216|PYGB_HUMAN Glycogen phosphorylase, brain form OS=Homo sapiens OX=9606 GN=PYGB PE=1 SV=5	1	12	8	7	0	0	0	5	3	2	0	0	0	0	0	0	0	1	0	2	3	2	8	7	6	7	7	5	0	0	0	5	4	3	0	0	0	4	2	2	0	0	0	0
sp|P11233|RALA_HUMAN	sp|P11233|RALA_HUMAN	2	2	2	sp|P11233|RALA_HUMAN Ras-related protein Ral-A OS=Homo sapiens OX=9606 GN=RALA PE=1 SV=1	1	2	2	2	0	0	0	0	0	0	0	0	0	0	0	0	0	0	0	0	0	0	0	2	0	2	0	0	0	0	0	0	0	0	0	0	0	0	0	0	0	0	0	0
sp|P11274|BCR_HUMAN	sp|P11274|BCR_HUMAN	5	5	4	sp|P11274|BCR_HUMAN Breakpoint cluster region protein OS=Homo sapiens OX=9606 GN=BCR PE=1 SV=2	1	5	5	4	0	0	0	0	1	0	0	0	0	0	1	0	0	0	0	2	2	2	3	4	2	3	2	1	0	0	0	2	1	2	0	0	0	0	1	0	0	0	0	0
sp|P11310|ACADM_HUMAN	sp|P11310|ACADM_HUMAN	8	8	8	sp|P11310|ACADM_HUMAN Medium-chain specific acyl-CoA dehydrogenase, mitochondrial OS=Homo sapiens OX=9606 GN=ACADM PE=1 SV=1	1	8	8	8	0	3	0	6	3	4	3	2	2	0	3	1	2	3	0	4	6	4	6	7	7	6	6	5	1	0	2	3	4	4	0	3	0	6	3	4	3	2	2	0
sp|P11387|TOP1_HUMAN;sp|Q969P6|TOP1M_HUMAN	sp|P11387|TOP1_HUMAN	16;2	16;2	16;2	sp|P11387|TOP1_HUMAN DNA topoisomerase 1 OS=Homo sapiens OX=9606 GN=TOP1 PE=1 SV=2	2	16	16	16	0	0	0	8	5	2	0	1	0	1	2	1	5	4	1	5	5	4	9	9	8	1	1	1	3	3	3	13	11	8	0	0	0	8	5	2	0	1	0	1
sp|P11388|TOP2A_HUMAN	sp|P11388|TOP2A_HUMAN	15	15	11	sp|P11388|TOP2A_HUMAN DNA topoisomerase 2-alpha OS=Homo sapiens OX=9606 GN=TOP2A PE=1 SV=3	1	15	15	11	0	0	0	10	7	2	0	0	0	0	0	0	0	0	0	4	5	5	4	4	0	1	1	1	0	0	0	10	13	7	0	0	0	10	7	2	0	0	0	0
sp|P11413|G6PD_HUMAN	sp|P11413|G6PD_HUMAN	12	12	12	sp|P11413|G6PD_HUMAN Glucose-6-phosphate 1-dehydrogenase OS=Homo sapiens OX=9606 GN=G6PD PE=1 SV=4	1	12	12	12	1	0	1	5	2	1	1	2	1	1	1	1	1	2	2	5	7	6	7	6	8	5	5	5	3	1	1	6	6	4	1	0	1	5	2	1	1	2	1	1
sp|P11498|PYC_HUMAN	sp|P11498|PYC_HUMAN	60	60	60	sp|P11498|PYC_HUMAN Pyruvate carboxylase, mitochondrial OS=Homo sapiens OX=9606 GN=PC PE=1 SV=2	1	60	60	60	28	34	28	33	35	21	23	27	19	29	25	27	31	32	28	29	29	31	31	28	25	8	5	5	37	34	28	30	30	29	28	34	28	33	35	21	23	27	19	29
sp|P11532|DMD_HUMAN	sp|P11532|DMD_HUMAN	2	2	2	sp|P11532|DMD_HUMAN Dystrophin OS=Homo sapiens OX=9606 GN=DMD PE=1 SV=4	1	2	2	2	0	0	0	1	0	0	0	0	0	0	0	0	0	0	0	0	0	0	0	0	1	0	2	0	0	0	0	0	1	0	0	0	0	1	0	0	0	0	0	0
sp|P11586|C1TC_HUMAN	sp|P11586|C1TC_HUMAN	32	32	31	sp|P11586|C1TC_HUMAN C-1-tetrahydrofolate synthase, cytoplasmic OS=Homo sapiens OX=9606 GN=MTHFD1 PE=1 SV=4	1	32	32	31	4	5	4	15	14	7	4	6	6	12	13	10	11	13	10	22	20	17	27	27	21	13	17	12	10	7	8	15	11	17	4	5	4	15	14	7	4	6	6	12
sp|P11717|MPRI_HUMAN	sp|P11717|MPRI_HUMAN	7	7	7	sp|P11717|MPRI_HUMAN Cation-independent mannose-6-phosphate receptor OS=Homo sapiens OX=9606 GN=IGF2R PE=1 SV=3	1	7	7	7	0	1	1	0	0	0	0	0	0	1	1	0	2	4	2	2	2	1	3	2	3	0	0	0	1	0	1	1	1	3	0	1	1	0	0	0	0	0	0	1
sp|P11766|ADHX_HUMAN	sp|P11766|ADHX_HUMAN	7	7	7	sp|P11766|ADHX_HUMAN Alcohol dehydrogenase class-3 OS=Homo sapiens OX=9606 GN=ADH5 PE=1 SV=4	1	7	7	7	2	1	1	2	2	2	0	2	0	1	1	0	1	1	1	4	5	4	4	5	4	4	3	3	1	0	1	3	4	3	2	1	1	2	2	2	0	2	0	1
sp|P11802|CDK4_HUMAN	sp|P11802|CDK4_HUMAN	5	5	5	sp|P11802|CDK4_HUMAN Cyclin-dependent kinase 4 OS=Homo sapiens OX=9606 GN=CDK4 PE=1 SV=2	1	5	5	5	0	0	0	1	0	0	0	0	0	0	0	0	0	0	0	2	3	1	2	3	3	1	1	0	0	0	0	1	1	1	0	0	0	1	0	0	0	0	0	0
sp|P11908|PRPS2_HUMAN	sp|P11908|PRPS2_HUMAN	10	4	4	sp|P11908|PRPS2_HUMAN Ribose-phosphate pyrophosphokinase 2 OS=Homo sapiens OX=9606 GN=PRPS2 PE=1 SV=2	1	10	4	4	1	1	0	2	3	2	0	2	1	3	2	1	1	3	2	5	6	5	8	7	6	5	6	2	0	2	1	6	7	6	0	0	0	0	2	0	0	0	0	1
sp|P11940|PABP1_HUMAN;sp|Q9H361|PABP3_HUMAN;sp|Q4VXU2|PAP1L_HUMAN;sp|Q96DU9|PABP5_HUMAN;sp|Q5JQF8|PAP1M_HUMAN	sp|P11940|PABP1_HUMAN;sp|Q9H361|PABP3_HUMAN	23;12;5;2;1	23;12;5;2;1	16;10;4;2;1	sp|P11940|PABP1_HUMAN Polyadenylate-binding protein 1 OS=Homo sapiens OX=9606 GN=PABPC1 PE=1 SV=2;sp|Q9H361|PABP3_HUMAN Polyadenylate-binding protein 3 OS=Homo sapiens OX=9606 GN=PABPC3 PE=1 SV=2	5	23	23	16	3	5	3	11	10	8	3	5	4	7	8	5	8	7	9	13	12	13	19	17	15	20	18	16	4	5	4	13	14	10	3	5	3	11	10	8	3	5	4	7
sp|P12004|PCNA_HUMAN	sp|P12004|PCNA_HUMAN	10	10	10	sp|P12004|PCNA_HUMAN Proliferating cell nuclear antigen OS=Homo sapiens OX=9606 GN=PCNA PE=1 SV=1	1	10	10	10	2	0	1	6	6	4	3	2	2	3	4	3	3	5	4	6	6	2	6	3	4	2	2	3	3	3	1	5	8	5	2	0	1	6	6	4	3	2	2	3
sp|P12035|K2C3_HUMAN;CON__P12035	sp|P12035|K2C3_HUMAN;CON__P12035	18;17	6;5	5;5	sp|P12035|K2C3_HUMAN Keratin, type II cytoskeletal 3 OS=Homo sapiens OX=9606 GN=KRT3 PE=1 SV=3;	2	18	6	5	8	8	9	9	8	4	8	8	6	8	7	7	8	6	7	9	9	9	9	10	9	10	8	8	9	7	5	12	12	11	0	0	0	0	0	0	0	0	0	0
sp|P12081|HARS1_HUMAN	sp|P12081|HARS1_HUMAN	6	6	5	sp|P12081|HARS1_HUMAN Histidine--tRNA ligase, cytoplasmic OS=Homo sapiens OX=9606 GN=HARS1 PE=1 SV=2	1	6	6	5	0	2	0	1	1	0	1	1	0	4	3	1	4	3	3	5	4	2	5	5	4	4	4	4	0	1	0	5	5	4	0	2	0	1	1	0	1	1	0	4
sp|P12111|CO6A3_HUMAN	sp|P12111|CO6A3_HUMAN	2	2	2	sp|P12111|CO6A3_HUMAN Collagen alpha-3(VI) chain OS=Homo sapiens OX=9606 GN=COL6A3 PE=1 SV=5	1	2	2	2	0	0	0	0	0	0	0	0	0	0	0	0	0	0	0	1	0	0	0	0	0	0	0	0	0	0	0	1	0	0	0	0	0	0	0	0	0	0	0	0
sp|P12235|ADT1_HUMAN	sp|P12235|ADT1_HUMAN	12	1	1	sp|P12235|ADT1_HUMAN ADP/ATP translocase 1 OS=Homo sapiens OX=9606 GN=SLC25A4 PE=1 SV=4	1	12	1	1	1	2	0	6	7	3	1	1	1	2	3	0	4	4	4	8	7	6	12	11	5	7	8	7	3	2	2	7	8	7	0	0	0	0	0	0	0	0	0	0
sp|P12236|ADT3_HUMAN	sp|P12236|ADT3_HUMAN	19	19	6	sp|P12236|ADT3_HUMAN ADP/ATP translocase 3 OS=Homo sapiens OX=9606 GN=SLC25A6 PE=1 SV=4	1	19	19	6	1	2	0	8	10	4	3	2	3	4	6	2	7	5	5	15	14	12	15	15	12	13	12	13	3	4	2	13	13	11	1	2	0	8	10	4	3	2	3	4
sp|P12268|IMDH2_HUMAN	sp|P12268|IMDH2_HUMAN	12	12	12	sp|P12268|IMDH2_HUMAN Inosine-5-monophosphate dehydrogenase 2 OS=Homo sapiens OX=9606 GN=IMPDH2 PE=1 SV=2	1	12	12	12	1	1	1	6	6	1	1	1	2	3	3	1	2	3	2	9	4	4	10	9	4	9	10	6	1	1	0	7	5	5	1	1	1	6	6	1	1	1	2	3
sp|P12270|TPR_HUMAN	sp|P12270|TPR_HUMAN	31	31	31	sp|P12270|TPR_HUMAN Nucleoprotein TPR OS=Homo sapiens OX=9606 GN=TPR PE=1 SV=3	1	31	31	31	2	0	2	14	11	6	4	5	3	9	7	6	12	13	9	12	17	14	13	18	12	16	13	11	5	5	1	14	14	10	2	0	2	14	11	6	4	5	3	9
sp|P12273|PIP_HUMAN	sp|P12273|PIP_HUMAN	4	4	4	sp|P12273|PIP_HUMAN Prolactin-inducible protein OS=Homo sapiens OX=9606 GN=PIP PE=1 SV=1	1	4	4	4	0	0	0	1	0	0	0	0	0	1	1	0	0	0	0	1	2	1	1	1	3	2	0	0	1	0	0	3	1	1	0	0	0	1	0	0	0	0	0	1
sp|P12277|KCRB_HUMAN	sp|P12277|KCRB_HUMAN	16	16	16	sp|P12277|KCRB_HUMAN Creatine kinase B-type OS=Homo sapiens OX=9606 GN=CKB PE=1 SV=1	1	16	16	16	4	2	3	8	8	5	3	3	4	3	5	4	6	5	5	10	11	10	12	13	11	8	9	6	3	4	3	8	8	7	4	2	3	8	8	5	3	3	4	3
sp|P12429|ANXA3_HUMAN	sp|P12429|ANXA3_HUMAN	2	2	2	sp|P12429|ANXA3_HUMAN Annexin A3 OS=Homo sapiens OX=9606 GN=ANXA3 PE=1 SV=3	1	2	2	2	0	0	0	0	0	0	0	0	0	0	0	0	0	0	0	0	0	0	1	1	0	1	0	0	0	0	0	0	0	0	0	0	0	0	0	0	0	0	0	0
sp|P12532|KCRU_HUMAN;sp|P17540|KCRS_HUMAN	sp|P12532|KCRU_HUMAN;sp|P17540|KCRS_HUMAN	2;1	2;1	2;1	sp|P12532|KCRU_HUMAN Creatine kinase U-type, mitochondrial OS=Homo sapiens OX=9606 GN=CKMT1A PE=1 SV=1;sp|P17540|KCRS_HUMAN Creatine kinase S-type, mitochondrial OS=Homo sapiens OX=9606 GN=CKMT2 PE=1 SV=2	2	2	2	2	0	0	0	1	1	0	0	0	0	1	0	0	0	1	0	1	1	1	1	2	1	1	1	1	0	0	0	1	1	1	0	0	0	1	1	0	0	0	0	1
sp|P12694|ODBA_HUMAN	sp|P12694|ODBA_HUMAN	1	1	1	sp|P12694|ODBA_HUMAN 2-oxoisovalerate dehydrogenase subunit alpha, mitochondrial OS=Homo sapiens OX=9606 GN=BCKDHA PE=1 SV=2	1	1	1	1	0	0	0	0	0	0	0	0	0	0	0	0	0	0	0	0	0	0	1	0	1	1	1	0	0	0	0	0	0	0	0	0	0	0	0	0	0	0	0	0
sp|P12814|ACTN1_HUMAN	sp|P12814|ACTN1_HUMAN	19	8	8	sp|P12814|ACTN1_HUMAN Alpha-actinin-1 OS=Homo sapiens OX=9606 GN=ACTN1 PE=1 SV=2	1	19	8	8	2	2	2	6	5	1	0	2	1	3	4	1	3	4	2	8	13	7	15	11	14	10	10	8	5	5	2	10	10	5	0	0	0	3	2	1	0	1	0	0
sp|P12931|SRC_HUMAN	sp|P12931|SRC_HUMAN	4	1	1	sp|P12931|SRC_HUMAN Proto-oncogene tyrosine-protein kinase Src OS=Homo sapiens OX=9606 GN=SRC PE=1 SV=3	1	4	1	1	0	0	0	1	0	2	0	1	0	0	0	0	0	0	0	1	2	1	3	3	2	1	2	1	0	0	0	0	2	1	0	0	0	0	0	0	0	0	0	0
sp|P12955|PEPD_HUMAN	sp|P12955|PEPD_HUMAN	3	3	3	sp|P12955|PEPD_HUMAN Xaa-Pro dipeptidase OS=Homo sapiens OX=9606 GN=PEPD PE=1 SV=3	1	3	3	3	0	0	0	1	1	0	0	0	0	0	0	0	1	1	0	1	2	1	3	2	2	1	2	1	0	0	0	1	1	1	0	0	0	1	1	0	0	0	0	0
sp|P12956|XRCC6_HUMAN	sp|P12956|XRCC6_HUMAN	21	21	21	sp|P12956|XRCC6_HUMAN X-ray repair cross-complementing protein 6 OS=Homo sapiens OX=9606 GN=XRCC6 PE=1 SV=2	1	21	21	21	2	4	1	9	5	4	1	4	1	1	1	1	7	6	3	11	13	8	17	18	15	17	16	15	2	2	1	8	8	6	2	4	1	9	5	4	1	4	1	1
sp|P13010|XRCC5_HUMAN	sp|P13010|XRCC5_HUMAN	27	27	27	sp|P13010|XRCC5_HUMAN X-ray repair cross-complementing protein 5 OS=Homo sapiens OX=9606 GN=XRCC5 PE=1 SV=3	1	27	27	27	3	2	3	10	9	3	3	6	3	4	6	2	7	8	5	15	13	14	18	20	21	12	15	10	4	1	2	16	17	10	3	2	3	10	9	3	3	6	3	4
sp|P13196|HEM1_HUMAN	sp|P13196|HEM1_HUMAN	1	1	1	sp|P13196|HEM1_HUMAN 5-aminolevulinate synthase, non-specific, mitochondrial OS=Homo sapiens OX=9606 GN=ALAS1 PE=1 SV=2	1	1	1	1	0	0	0	0	0	0	0	0	0	0	0	0	0	0	0	1	0	0	1	1	1	0	0	0	0	0	0	0	0	0	0	0	0	0	0	0	0	0	0	0
sp|P13489|RINI_HUMAN	sp|P13489|RINI_HUMAN	9	9	9	sp|P13489|RINI_HUMAN Ribonuclease inhibitor OS=Homo sapiens OX=9606 GN=RNH1 PE=1 SV=2	1	9	9	9	3	3	2	6	4	1	2	2	2	3	4	4	4	3	2	5	6	5	5	9	7	7	8	7	3	3	3	7	6	5	3	3	2	6	4	1	2	2	2	3
sp|P13639|EF2_HUMAN	sp|P13639|EF2_HUMAN	44	44	44	sp|P13639|EF2_HUMAN Elongation factor 2 OS=Homo sapiens OX=9606 GN=EEF2 PE=1 SV=4	1	44	44	44	10	9	9	22	20	12	10	12	11	21	17	17	18	22	14	25	23	23	27	25	24	21	23	20	13	14	12	22	26	25	10	9	9	22	20	12	10	12	11	21
sp|P13667|PDIA4_HUMAN	sp|P13667|PDIA4_HUMAN	13	13	13	sp|P13667|PDIA4_HUMAN Protein disulfide-isomerase A4 OS=Homo sapiens OX=9606 GN=PDIA4 PE=1 SV=2	1	13	13	13	0	1	1	4	6	3	1	1	2	1	3	2	4	4	2	7	6	4	9	10	9	7	7	8	3	3	0	10	9	5	0	1	1	4	6	3	1	1	2	1
sp|P13674|P4HA1_HUMAN	sp|P13674|P4HA1_HUMAN	7	7	7	sp|P13674|P4HA1_HUMAN Prolyl 4-hydroxylase subunit alpha-1 OS=Homo sapiens OX=9606 GN=P4HA1 PE=1 SV=2	1	7	7	7	0	0	0	3	4	0	0	0	0	1	1	0	0	2	0	2	2	2	5	5	5	3	2	3	1	0	0	4	4	2	0	0	0	3	4	0	0	0	0	1
sp|P13693|TCTP_HUMAN	sp|P13693|TCTP_HUMAN	3	3	3	sp|P13693|TCTP_HUMAN Translationally-controlled tumor protein OS=Homo sapiens OX=9606 GN=TPT1 PE=1 SV=1	1	3	3	3	0	0	0	1	1	0	0	0	0	1	2	0	2	0	1	3	2	2	3	3	2	3	2	1	0	0	0	2	3	1	0	0	0	1	1	0	0	0	0	1
sp|P13797|PLST_HUMAN;sp|P13796|PLSL_HUMAN	sp|P13797|PLST_HUMAN	24;3	24;3	21;2	sp|P13797|PLST_HUMAN Plastin-3 OS=Homo sapiens OX=9606 GN=PLS3 PE=1 SV=4	2	24	24	21	2	4	2	9	6	5	5	5	4	4	7	5	7	9	4	16	12	7	11	12	13	10	9	10	4	5	5	14	12	11	2	4	2	9	6	5	5	5	4	4
sp|P13798|ACPH_HUMAN	sp|P13798|ACPH_HUMAN	4	4	4	sp|P13798|ACPH_HUMAN Acylamino-acid-releasing enzyme OS=Homo sapiens OX=9606 GN=APEH PE=1 SV=4	1	4	4	4	0	0	0	0	0	1	0	0	0	0	0	0	0	0	0	1	0	0	3	2	1	1	3	1	0	0	0	1	0	0	0	0	0	0	0	1	0	0	0	0
sp|P13804|ETFA_HUMAN	sp|P13804|ETFA_HUMAN	9	9	9	sp|P13804|ETFA_HUMAN Electron transfer flavoprotein subunit alpha, mitochondrial OS=Homo sapiens OX=9606 GN=ETFA PE=1 SV=1	1	9	9	9	1	0	0	4	5	1	0	0	0	0	0	0	3	1	1	2	0	2	5	5	5	4	4	4	0	0	0	2	2	2	1	0	0	4	5	1	0	0	0	0
sp|P13807|GYS1_HUMAN	sp|P13807|GYS1_HUMAN	10	10	10	sp|P13807|GYS1_HUMAN Glycogen [starch] synthase, muscle OS=Homo sapiens OX=9606 GN=GYS1 PE=1 SV=2	1	10	10	10	2	0	0	5	4	1	0	1	0	3	3	1	3	3	2	6	5	6	7	7	7	5	7	3	2	3	0	6	6	6	2	0	0	5	4	1	0	1	0	3
sp|P13861|KAP2_HUMAN;sp|P31323|KAP3_HUMAN	sp|P13861|KAP2_HUMAN;sp|P31323|KAP3_HUMAN	3;2	3;2	3;2	sp|P13861|KAP2_HUMAN cAMP-dependent protein kinase type II-alpha regulatory subunit OS=Homo sapiens OX=9606 GN=PRKAR2A PE=1 SV=2;sp|P31323|KAP3_HUMAN cAMP-dependent protein kinase type II-beta regulatory subunit OS=Homo sapiens OX=9606 GN=PRKAR2B PE=1 SV=3	2	3	3	3	0	0	0	0	0	0	0	0	0	0	0	0	0	0	0	1	1	1	1	1	2	1	2	1	0	0	0	1	1	1	0	0	0	0	0	0	0	0	0	0
sp|P13995|MTDC_HUMAN	sp|P13995|MTDC_HUMAN	3	3	3	sp|P13995|MTDC_HUMAN Bifunctional methylenetetrahydrofolate dehydrogenase/cyclohydrolase, mitochondrial OS=Homo sapiens OX=9606 GN=MTHFD2 PE=1 SV=2	1	3	3	3	0	0	1	2	2	0	0	0	0	0	0	0	0	0	0	1	1	1	2	2	1	2	2	2	0	0	0	1	1	0	0	0	1	2	2	0	0	0	0	0
sp|P14174|MIF_HUMAN	sp|P14174|MIF_HUMAN	2	2	2	sp|P14174|MIF_HUMAN Macrophage migration inhibitory factor OS=Homo sapiens OX=9606 GN=MIF PE=1 SV=4	1	2	2	2	1	1	1	2	1	0	1	1	1	1	0	1	2	2	1	2	1	2	2	2	1	2	1	2	1	1	0	0	1	2	1	1	1	2	1	0	1	1	1	1
sp|P14314|GLU2B_HUMAN	sp|P14314|GLU2B_HUMAN	6	6	6	sp|P14314|GLU2B_HUMAN Glucosidase 2 subunit beta OS=Homo sapiens OX=9606 GN=PRKCSH PE=1 SV=2	1	6	6	6	1	1	1	0	3	1	1	1	0	3	1	2	3	2	3	4	4	1	2	2	3	2	2	1	0	1	0	3	3	2	1	1	1	0	3	1	1	1	0	3
sp|P14324|FPPS_HUMAN	sp|P14324|FPPS_HUMAN	6	6	6	sp|P14324|FPPS_HUMAN Farnesyl pyrophosphate synthase OS=Homo sapiens OX=9606 GN=FDPS PE=1 SV=4	1	6	6	6	0	0	0	2	1	0	0	0	1	0	2	1	1	1	0	2	3	1	4	3	3	2	1	1	0	0	1	1	3	2	0	0	0	2	1	0	0	0	1	0
sp|P14373|TRI27_HUMAN	sp|P14373|TRI27_HUMAN	2	2	2	sp|P14373|TRI27_HUMAN Zinc finger protein RFP OS=Homo sapiens OX=9606 GN=TRIM27 PE=1 SV=1	1	2	2	2	0	0	0	0	0	0	0	0	0	0	0	0	0	0	0	1	1	0	1	1	0	1	0	0	0	0	0	0	0	0	0	0	0	0	0	0	0	0	0	0
sp|P14550|AK1A1_HUMAN	sp|P14550|AK1A1_HUMAN	5	5	5	sp|P14550|AK1A1_HUMAN Aldo-keto reductase family 1 member A1 OS=Homo sapiens OX=9606 GN=AKR1A1 PE=1 SV=3	1	5	5	5	0	0	0	1	2	0	1	1	1	1	1	1	0	1	1	3	3	2	3	3	2	3	1	2	0	0	0	2	1	3	0	0	0	1	2	0	1	1	1	1
sp|P14618|KPYM_HUMAN;sp|P30613|KPYR_HUMAN	sp|P14618|KPYM_HUMAN	38;2	38;2	38;2	sp|P14618|KPYM_HUMAN Pyruvate kinase PKM OS=Homo sapiens OX=9606 GN=PKM PE=1 SV=4	2	38	38	38	10	11	9	27	26	17	14	14	12	19	19	18	20	20	18	30	29	27	30	31	29	27	29	27	21	18	14	28	26	26	10	11	9	27	26	17	14	14	12	19
sp|P14625|ENPL_HUMAN;sp|Q58FF3|ENPLL_HUMAN	sp|P14625|ENPL_HUMAN	33;4	31;4	31;4	sp|P14625|ENPL_HUMAN Endoplasmin OS=Homo sapiens OX=9606 GN=HSP90B1 PE=1 SV=1	2	33	31	31	5	4	4	13	10	6	6	7	3	6	8	7	9	8	7	16	14	12	22	26	20	15	16	10	8	6	4	13	13	12	4	3	4	12	8	5	5	6	2	5
sp|P14635|CCNB1_HUMAN	sp|P14635|CCNB1_HUMAN	2	2	2	sp|P14635|CCNB1_HUMAN G2/mitotic-specific cyclin-B1 OS=Homo sapiens OX=9606 GN=CCNB1 PE=1 SV=1	1	2	2	2	0	0	0	0	0	0	0	0	0	0	0	0	0	0	0	1	1	1	1	1	1	2	2	1	0	0	0	1	1	1	0	0	0	0	0	0	0	0	0	0
sp|P63162|RSMN_HUMAN;sp|P14678|RSMB_HUMAN	sp|P63162|RSMN_HUMAN;sp|P14678|RSMB_HUMAN	2;2	2;2	2;2	sp|P63162|RSMN_HUMAN Small nuclear ribonucleoprotein-associated protein N OS=Homo sapiens OX=9606 GN=SNRPN PE=1 SV=1;sp|P14678|RSMB_HUMAN Small nuclear ribonucleoprotein-associated proteins B and B OS=Homo sapiens OX=9606 GN=SNRPB PE=1 SV=2	2	2	2	2	0	0	1	2	1	0	0	0	0	1	1	0	1	1	0	2	1	2	1	1	1	1	1	1	1	1	0	2	1	1	0	0	1	2	1	0	0	0	0	1
sp|P14735|IDE_HUMAN	sp|P14735|IDE_HUMAN	12	12	12	sp|P14735|IDE_HUMAN Insulin-degrading enzyme OS=Homo sapiens OX=9606 GN=IDE PE=1 SV=4	1	12	12	12	0	0	0	0	2	0	0	0	0	0	1	0	2	0	1	3	3	2	7	7	7	4	6	3	1	1	0	5	5	3	0	0	0	0	2	0	0	0	0	0
sp|P14866|HNRPL_HUMAN	sp|P14866|HNRPL_HUMAN	16	16	16	sp|P14866|HNRPL_HUMAN Heterogeneous nuclear ribonucleoprotein L OS=Homo sapiens OX=9606 GN=HNRNPL PE=1 SV=2	1	16	16	16	0	1	0	8	8	2	1	1	1	6	5	3	6	4	3	8	7	4	10	10	11	9	10	7	3	3	1	8	9	6	0	1	0	8	8	2	1	1	1	6
sp|P14868|SYDC_HUMAN	sp|P14868|SYDC_HUMAN	21	21	21	sp|P14868|SYDC_HUMAN Aspartate--tRNA ligase, cytoplasmic OS=Homo sapiens OX=9606 GN=DARS1 PE=1 SV=2	1	21	21	21	2	4	1	15	13	8	5	3	1	6	5	6	4	6	6	13	14	12	14	15	14	14	15	12	5	5	2	17	13	15	2	4	1	15	13	8	5	3	1	6
sp|P14902|I23O1_HUMAN	sp|P14902|I23O1_HUMAN	1	1	1	sp|P14902|I23O1_HUMAN Indoleamine 2,3-dioxygenase 1 OS=Homo sapiens OX=9606 GN=IDO1 PE=1 SV=1	1	1	1	1	1	1	0	0	0	0	0	0	0	1	0	0	0	0	0	1	0	1	0	0	1	0	0	1	1	1	0	0	0	0	1	1	0	0	0	0	0	0	0	1
sp|P14923|PLAK_HUMAN	sp|P14923|PLAK_HUMAN	12	12	10	sp|P14923|PLAK_HUMAN Junction plakoglobin OS=Homo sapiens OX=9606 GN=JUP PE=1 SV=3	1	12	12	10	4	5	5	5	4	1	4	5	4	10	7	3	4	5	5	7	6	7	9	9	6	9	10	7	2	4	4	9	7	6	4	5	5	5	4	1	4	5	4	10
sp|P15104|GLNA_HUMAN	sp|P15104|GLNA_HUMAN	3	3	3	sp|P15104|GLNA_HUMAN Glutamine synthetase OS=Homo sapiens OX=9606 GN=GLUL PE=1 SV=4	1	3	3	3	0	0	0	0	0	0	0	0	0	0	0	0	0	0	0	0	1	0	2	0	0	0	0	0	0	0	0	0	0	0	0	0	0	0	0	0	0	0	0	0
sp|P15121|ALDR_HUMAN	sp|P15121|ALDR_HUMAN	6	6	6	sp|P15121|ALDR_HUMAN Aldo-keto reductase family 1 member B1 OS=Homo sapiens OX=9606 GN=AKR1B1 PE=1 SV=3	1	6	6	6	0	1	0	2	3	1	1	0	0	3	2	2	3	3	3	3	3	4	5	5	4	4	4	4	1	0	0	4	3	4	0	1	0	2	3	1	1	0	0	3
sp|P15170|ERF3A_HUMAN;sp|Q8IYD1|ERF3B_HUMAN	sp|P15170|ERF3A_HUMAN	7;2	7;2	7;2	sp|P15170|ERF3A_HUMAN Eukaryotic peptide chain release factor GTP-binding subunit ERF3A OS=Homo sapiens OX=9606 GN=GSPT1 PE=1 SV=1	2	7	7	7	0	0	0	4	1	1	0	2	0	2	1	1	2	1	1	4	4	3	5	3	4	5	4	4	1	1	1	2	3	3	0	0	0	4	1	1	0	2	0	2
sp|P15311|EZRI_HUMAN	sp|P15311|EZRI_HUMAN	10	6	6	sp|P15311|EZRI_HUMAN Ezrin OS=Homo sapiens OX=9606 GN=EZR PE=1 SV=4	1	10	6	6	1	1	1	6	5	2	0	1	1	1	3	1	2	2	3	7	6	6	6	7	5	8	9	10	1	2	0	6	6	4	0	1	0	4	3	0	0	1	1	1
sp|P15374|UCHL3_HUMAN	sp|P15374|UCHL3_HUMAN	2	2	2	sp|P15374|UCHL3_HUMAN Ubiquitin carboxyl-terminal hydrolase isozyme L3 OS=Homo sapiens OX=9606 GN=UCHL3 PE=1 SV=1	1	2	2	2	1	1	0	2	1	0	0	1	0	1	1	1	1	1	1	1	0	1	1	1	0	1	1	0	0	0	0	2	2	2	1	1	0	2	1	0	0	1	0	1
sp|P15531|NDKA_HUMAN	sp|P15531|NDKA_HUMAN	5	1	1	sp|P15531|NDKA_HUMAN Nucleoside diphosphate kinase A OS=Homo sapiens OX=9606 GN=NME1 PE=1 SV=1	1	5	1	1	1	1	1	2	1	1	1	1	0	2	1	1	2	2	2	4	3	3	4	5	3	4	4	2	2	3	1	2	2	4	0	0	0	1	0	0	0	0	0	0
sp|P15735|PHKG2_HUMAN	sp|P15735|PHKG2_HUMAN	3	3	3	sp|P15735|PHKG2_HUMAN Phosphorylase b kinase gamma catalytic chain, liver/testis isoform OS=Homo sapiens OX=9606 GN=PHKG2 PE=1 SV=1	1	3	3	3	0	0	0	0	0	0	0	0	0	0	0	0	0	0	1	1	1	1	1	3	0	0	2	1	0	0	0	1	1	0	0	0	0	0	0	0	0	0	0	0
sp|P15880|RS2_HUMAN	sp|P15880|RS2_HUMAN	8	8	8	sp|P15880|RS2_HUMAN Small ribosomal subunit protein uS5 OS=Homo sapiens OX=9606 GN=RPS2 PE=1 SV=2	1	8	8	8	2	2	1	3	3	2	2	2	1	2	2	2	2	4	3	4	5	3	6	6	5	5	3	4	2	2	2	5	7	4	2	2	1	3	3	2	2	2	1	2
sp|P15924|DESP_HUMAN	sp|P15924|DESP_HUMAN	32	32	32	sp|P15924|DESP_HUMAN Desmoplakin OS=Homo sapiens OX=9606 GN=DSP PE=1 SV=3	1	32	32	32	9	11	7	9	11	3	6	5	3	12	13	9	8	10	5	11	13	10	18	18	15	19	19	12	8	5	1	11	11	9	9	11	7	9	11	3	6	5	3	12
sp|P15927|RFA2_HUMAN	sp|P15927|RFA2_HUMAN	6	6	6	sp|P15927|RFA2_HUMAN Replication protein A 32 kDa subunit OS=Homo sapiens OX=9606 GN=RPA2 PE=1 SV=1	1	6	6	6	0	0	0	2	0	0	0	0	0	0	0	0	0	0	0	0	2	0	3	4	2	3	3	1	0	0	0	0	2	0	0	0	0	2	0	0	0	0	0	0
sp|P16152|CBR1_HUMAN	sp|P16152|CBR1_HUMAN	10	10	8	sp|P16152|CBR1_HUMAN Carbonyl reductase [NADPH] 1 OS=Homo sapiens OX=9606 GN=CBR1 PE=1 SV=3	1	10	10	8	3	3	2	5	7	4	3	4	3	5	7	6	5	7	4	7	5	6	5	6	6	5	6	7	5	4	2	6	6	5	3	3	2	5	7	4	3	4	3	5
sp|P16219|ACADS_HUMAN	sp|P16219|ACADS_HUMAN	1	1	1	sp|P16219|ACADS_HUMAN Short-chain specific acyl-CoA dehydrogenase, mitochondrial OS=Homo sapiens OX=9606 GN=ACADS PE=1 SV=1	1	1	1	1	0	0	0	0	0	0	0	0	0	0	0	0	0	0	0	1	1	0	0	0	0	0	0	0	0	0	0	0	0	0	0	0	0	0	0	0	0	0	0	0
sp|P16220|CREB1_HUMAN	sp|P16220|CREB1_HUMAN	1	1	1	sp|P16220|CREB1_HUMAN Cyclic AMP-responsive element-binding protein 1 OS=Homo sapiens OX=9606 GN=CREB1 PE=1 SV=3	1	1	1	1	0	0	0	0	0	0	0	0	0	0	0	0	0	0	0	0	0	0	0	0	0	0	1	0	0	0	0	0	0	0	0	0	0	0	0	0	0	0	0	0
sp|P16278|BGAL_HUMAN	sp|P16278|BGAL_HUMAN	2	2	2	sp|P16278|BGAL_HUMAN Beta-galactosidase OS=Homo sapiens OX=9606 GN=GLB1 PE=1 SV=2	1	2	2	2	0	0	0	1	0	0	0	0	0	0	0	0	0	0	0	1	1	1	1	1	2	2	1	1	0	0	0	1	0	1	0	0	0	1	0	0	0	0	0	0
sp|P16402|H13_HUMAN	sp|P16402|H13_HUMAN	6	1	1	sp|P16402|H13_HUMAN Histone H1.3 OS=Homo sapiens OX=9606 GN=H1-3 PE=1 SV=2	1	6	1	1	2	2	1	4	4	1	2	4	1	3	4	3	3	4	3	3	5	3	3	3	3	5	5	5	3	4	2	4	4	4	0	0	0	0	0	0	0	0	0	0
sp|P16403|H12_HUMAN	sp|P16403|H12_HUMAN	8	8	3	sp|P16403|H12_HUMAN Histone H1.2 OS=Homo sapiens OX=9606 GN=H1-2 PE=1 SV=2	1	8	8	3	2	3	1	4	5	1	2	4	1	3	4	3	3	4	3	4	6	4	4	4	4	7	6	6	6	5	2	5	5	5	2	3	1	4	5	1	2	4	1	3
sp|P16435|NCPR_HUMAN	sp|P16435|NCPR_HUMAN	10	10	10	sp|P16435|NCPR_HUMAN NADPH--cytochrome P450 reductase OS=Homo sapiens OX=9606 GN=POR PE=1 SV=2	1	10	10	10	0	0	1	2	2	1	0	0	0	0	1	1	2	0	0	4	2	3	7	8	7	7	6	5	0	1	0	5	5	3	0	0	1	2	2	1	0	0	0	0
sp|P16615|AT2A2_HUMAN;sp|O14983|AT2A1_HUMAN	sp|P16615|AT2A2_HUMAN	29;10	29;10	22;6	sp|P16615|AT2A2_HUMAN Sarcoplasmic/endoplasmic reticulum calcium ATPase 2 OS=Homo sapiens OX=9606 GN=ATP2A2 PE=1 SV=1	2	29	29	22	1	1	2	8	10	3	4	2	2	4	8	4	5	7	4	14	17	10	14	19	16	8	7	7	7	7	5	13	12	10	1	1	2	8	10	3	4	2	2	4
sp|P16930|FAAA_HUMAN	sp|P16930|FAAA_HUMAN	1	1	1	sp|P16930|FAAA_HUMAN Fumarylacetoacetase OS=Homo sapiens OX=9606 GN=FAH PE=1 SV=2	1	1	1	1	0	0	0	0	0	0	0	0	0	0	0	0	0	0	0	0	0	0	1	1	0	1	1	0	0	0	0	0	0	0	0	0	0	0	0	0	0	0	0	0
sp|P16989|YBOX3_HUMAN	sp|P16989|YBOX3_HUMAN	5	2	2	sp|P16989|YBOX3_HUMAN Y-box-binding protein 3 OS=Homo sapiens OX=9606 GN=YBX3 PE=1 SV=4	1	5	2	2	0	1	0	1	0	0	0	0	0	0	0	0	0	0	0	1	1	1	1	1	1	4	3	1	0	0	0	1	0	1	0	0	0	0	0	0	0	0	0	0
sp|P17028|ZNF24_HUMAN	sp|P17028|ZNF24_HUMAN	2	2	2	sp|P17028|ZNF24_HUMAN Zinc finger protein 24 OS=Homo sapiens OX=9606 GN=ZNF24 PE=1 SV=4	1	2	2	2	0	0	0	0	0	0	0	0	0	0	0	0	0	0	0	0	0	0	0	2	0	0	0	0	0	0	0	0	0	0	0	0	0	0	0	0	0	0	0	0
sp|P17066|HSP76_HUMAN;sp|P48741|HSP77_HUMAN	sp|P17066|HSP76_HUMAN;sp|P48741|HSP77_HUMAN	10;6	2;2	2;2	sp|P17066|HSP76_HUMAN Heat shock 70 kDa protein 6 OS=Homo sapiens OX=9606 GN=HSPA6 PE=1 SV=2;sp|P48741|HSP77_HUMAN Putative heat shock 70 kDa protein 7 OS=Homo sapiens OX=9606 GN=HSPA7 PE=5 SV=2	2	10	2	2	3	5	6	7	6	5	4	5	5	6	6	5	5	5	6	6	7	7	8	9	7	8	8	6	6	6	5	6	7	7	0	0	0	1	0	0	0	0	0	0
sp|P17152|TMM11_HUMAN	sp|P17152|TMM11_HUMAN	1	1	1	sp|P17152|TMM11_HUMAN Transmembrane protein 11, mitochondrial OS=Homo sapiens OX=9606 GN=TMEM11 PE=1 SV=1	1	1	1	1	0	0	0	0	1	0	0	0	0	0	0	0	0	0	0	1	0	1	1	1	1	1	1	1	0	0	0	1	1	1	0	0	0	0	1	0	0	0	0	0
sp|P17174|AATC_HUMAN	sp|P17174|AATC_HUMAN	6	6	6	sp|P17174|AATC_HUMAN Aspartate aminotransferase, cytoplasmic OS=Homo sapiens OX=9606 GN=GOT1 PE=1 SV=3	1	6	6	6	1	1	0	1	1	0	1	0	0	1	0	0	1	0	0	2	1	2	6	4	5	3	4	2	0	0	0	2	1	1	1	1	0	1	1	0	1	0	0	1
sp|P17252|KPCA_HUMAN	sp|P17252|KPCA_HUMAN	2	2	2	sp|P17252|KPCA_HUMAN Protein kinase C alpha type OS=Homo sapiens OX=9606 GN=PRKCA PE=1 SV=4	1	2	2	2	0	0	0	1	1	0	0	0	0	0	0	0	0	0	0	0	0	0	0	1	1	1	1	0	0	0	0	0	0	0	0	0	0	1	1	0	0	0	0	0
sp|P17480|UBF1_HUMAN	sp|P17480|UBF1_HUMAN	11	11	11	sp|P17480|UBF1_HUMAN Nucleolar transcription factor 1 OS=Homo sapiens OX=9606 GN=UBTF PE=1 SV=1	1	11	11	11	0	0	0	3	2	1	1	0	0	1	2	0	0	1	1	2	1	4	6	10	5	1	1	1	0	0	1	1	0	1	0	0	0	3	2	1	1	0	0	1
sp|P17612|KAPCA_HUMAN;sp|P22694|KAPCB_HUMAN	sp|P17612|KAPCA_HUMAN;sp|P22694|KAPCB_HUMAN	4;3	4;3	3;2	sp|P17612|KAPCA_HUMAN cAMP-dependent protein kinase catalytic subunit alpha OS=Homo sapiens OX=9606 GN=PRKACA PE=1 SV=2;sp|P22694|KAPCB_HUMAN cAMP-dependent protein kinase catalytic subunit beta OS=Homo sapiens OX=9606 GN=PRKACB PE=1 SV=2	2	4	4	3	0	0	0	0	0	0	0	0	0	0	0	0	0	0	0	0	1	0	2	3	2	1	1	0	0	0	0	1	0	0	0	0	0	0	0	0	0	0	0	0
sp|P17655|CAN2_HUMAN	sp|P17655|CAN2_HUMAN	9	9	9	sp|P17655|CAN2_HUMAN Calpain-2 catalytic subunit OS=Homo sapiens OX=9606 GN=CAPN2 PE=1 SV=6	1	9	9	9	0	0	0	3	4	0	0	0	0	3	3	2	2	1	1	4	4	4	8	8	7	5	5	4	0	0	0	2	4	3	0	0	0	3	4	0	0	0	0	3
sp|P17812|PYRG1_HUMAN	sp|P17812|PYRG1_HUMAN	21	21	19	sp|P17812|PYRG1_HUMAN CTP synthase 1 OS=Homo sapiens OX=9606 GN=CTPS1 PE=1 SV=2	1	21	21	19	2	4	2	9	12	7	4	6	1	9	7	5	9	10	7	13	16	12	16	15	15	12	13	9	8	6	4	12	16	13	2	4	2	9	12	7	4	6	1	9
sp|P17844|DDX5_HUMAN	sp|P17844|DDX5_HUMAN	38	38	31	sp|P17844|DDX5_HUMAN Probable ATP-dependent RNA helicase DDX5 OS=Homo sapiens OX=9606 GN=DDX5 PE=1 SV=1	1	38	38	31	7	7	9	18	17	11	12	9	8	11	14	12	11	17	11	22	20	15	30	26	25	23	20	19	13	10	8	21	19	18	7	7	9	18	17	11	12	9	8	11
sp|P17858|PFKAL_HUMAN	sp|P17858|PFKAL_HUMAN	15	14	13	sp|P17858|PFKAL_HUMAN ATP-dependent 6-phosphofructokinase, liver type OS=Homo sapiens OX=9606 GN=PFKL PE=1 SV=6	1	15	14	13	2	1	1	6	4	2	2	1	2	2	3	3	3	3	2	8	6	6	10	9	8	5	5	2	1	1	0	3	6	3	2	0	0	5	3	1	1	0	1	1
sp|P17931|LEG3_HUMAN	sp|P17931|LEG3_HUMAN	2	2	2	sp|P17931|LEG3_HUMAN Galectin-3 OS=Homo sapiens OX=9606 GN=LGALS3 PE=1 SV=5	1	2	2	2	0	0	0	0	0	0	0	0	0	0	0	0	0	0	0	0	1	0	0	1	0	0	1	0	0	0	0	0	0	0	0	0	0	0	0	0	0	0	0	0
sp|P17980|PRS6A_HUMAN	sp|P17980|PRS6A_HUMAN	14	14	14	sp|P17980|PRS6A_HUMAN 26S proteasome regulatory subunit 6A OS=Homo sapiens OX=9606 GN=PSMC3 PE=1 SV=3	1	14	14	14	0	0	0	3	3	0	0	0	0	0	0	0	0	0	0	2	4	1	8	9	7	5	8	4	0	0	0	3	4	2	0	0	0	3	3	0	0	0	0	0
sp|P17987|TCPA_HUMAN	sp|P17987|TCPA_HUMAN	26	26	26	sp|P17987|TCPA_HUMAN T-complex protein 1 subunit alpha OS=Homo sapiens OX=9606 GN=TCP1 PE=1 SV=1	1	26	26	26	5	7	7	15	16	9	8	7	7	9	10	7	10	9	8	17	19	11	18	20	12	19	16	14	10	8	6	19	17	10	5	7	7	15	16	9	8	7	7	9
sp|P18031|PTN1_HUMAN	sp|P18031|PTN1_HUMAN	8	8	8	sp|P18031|PTN1_HUMAN Tyrosine-protein phosphatase non-receptor type 1 OS=Homo sapiens OX=9606 GN=PTPN1 PE=1 SV=1	1	8	8	8	0	0	0	1	1	0	1	0	0	2	1	0	2	1	2	3	3	3	8	7	4	4	3	3	2	2	0	3	3	3	0	0	0	1	1	0	1	0	0	2
sp|P18074|ERCC2_HUMAN	sp|P18074|ERCC2_HUMAN	3	3	3	sp|P18074|ERCC2_HUMAN General transcription and DNA repair factor IIH helicase subunit XPD OS=Homo sapiens OX=9606 GN=ERCC2 PE=1 SV=1	1	3	3	3	0	0	0	1	0	0	0	0	0	0	0	0	0	0	0	0	2	1	1	2	1	0	0	0	0	0	0	0	0	0	0	0	0	1	0	0	0	0	0	0
sp|P18085|ARF4_HUMAN	sp|P18085|ARF4_HUMAN	4	1	1	sp|P18085|ARF4_HUMAN ADP-ribosylation factor 4 OS=Homo sapiens OX=9606 GN=ARF4 PE=1 SV=3	1	4	1	1	0	0	1	1	2	0	0	0	0	1	1	1	2	1	0	2	2	2	3	4	3	2	2	2	0	1	0	2	2	3	0	0	0	0	0	0	0	0	0	0
sp|P18124|RL7_HUMAN	sp|P18124|RL7_HUMAN	9	9	9	sp|P18124|RL7_HUMAN Large ribosomal subunit protein uL30 OS=Homo sapiens OX=9606 GN=RPL7 PE=1 SV=1	1	9	9	9	1	1	1	4	3	1	1	1	2	1	1	0	2	3	1	4	5	5	7	6	6	6	5	4	1	1	1	5	4	3	1	1	1	4	3	1	1	1	2	1
sp|P18206|VINC_HUMAN	sp|P18206|VINC_HUMAN	15	15	15	sp|P18206|VINC_HUMAN Vinculin OS=Homo sapiens OX=9606 GN=VCL PE=1 SV=4	1	15	15	15	0	2	1	5	2	5	1	2	1	3	3	2	4	5	1	9	8	8	7	7	4	7	7	5	1	0	0	7	8	4	0	2	1	5	2	5	1	2	1	3
sp|P18583|SON_HUMAN	sp|P18583|SON_HUMAN	2	2	2	sp|P18583|SON_HUMAN Protein SON OS=Homo sapiens OX=9606 GN=SON PE=1 SV=4	1	2	2	2	0	0	0	0	0	0	0	0	0	0	0	0	0	0	0	0	0	0	1	2	1	1	1	1	0	0	0	0	0	0	0	0	0	0	0	0	0	0	0	0
sp|P18615|NELFE_HUMAN	sp|P18615|NELFE_HUMAN	3	3	3	sp|P18615|NELFE_HUMAN Negative elongation factor E OS=Homo sapiens OX=9606 GN=NELFE PE=1 SV=3	1	3	3	3	0	0	0	0	0	0	0	0	0	0	0	0	0	0	0	0	0	0	2	2	2	0	0	0	0	0	0	0	0	0	0	0	0	0	0	0	0	0	0	0
sp|P18621|RL17_HUMAN	sp|P18621|RL17_HUMAN	11	11	11	sp|P18621|RL17_HUMAN Large ribosomal subunit protein uL22 OS=Homo sapiens OX=9606 GN=RPL17 PE=1 SV=3	1	11	11	11	0	1	1	7	6	4	2	2	1	2	2	1	3	2	4	6	7	5	11	9	8	7	7	5	3	1	2	8	7	7	0	1	1	7	6	4	2	2	1	2
sp|P18669|PGAM1_HUMAN;sp|P15259|PGAM2_HUMAN;sp|Q8N0Y7|PGAM4_HUMAN	sp|P18669|PGAM1_HUMAN;sp|P15259|PGAM2_HUMAN	6;3;2	6;3;2	6;3;2	sp|P18669|PGAM1_HUMAN Phosphoglycerate mutase 1 OS=Homo sapiens OX=9606 GN=PGAM1 PE=1 SV=2;sp|P15259|PGAM2_HUMAN Phosphoglycerate mutase 2 OS=Homo sapiens OX=9606 GN=PGAM2 PE=1 SV=3	3	6	6	6	0	0	0	3	3	1	0	1	0	2	2	2	3	3	2	4	3	3	5	4	3	4	3	5	0	2	0	3	4	3	0	0	0	3	3	1	0	1	0	2
sp|P18754|RCC1_HUMAN	sp|P18754|RCC1_HUMAN	10	10	10	sp|P18754|RCC1_HUMAN Regulator of chromosome condensation OS=Homo sapiens OX=9606 GN=RCC1 PE=1 SV=1	1	10	10	10	0	0	0	4	4	1	2	2	1	2	2	2	1	1	2	4	3	3	8	8	6	5	4	4	2	1	0	6	5	5	0	0	0	4	4	1	2	2	1	2
sp|P18858|DNLI1_HUMAN	sp|P18858|DNLI1_HUMAN	6	6	6	sp|P18858|DNLI1_HUMAN DNA ligase 1 OS=Homo sapiens OX=9606 GN=LIG1 PE=1 SV=1	1	6	6	6	0	0	0	0	0	0	0	0	0	0	0	0	0	0	0	0	0	0	3	3	4	0	0	0	0	0	0	0	0	0	0	0	0	0	0	0	0	0	0	0
sp|P19174|PLCG1_HUMAN	sp|P19174|PLCG1_HUMAN	10	10	10	sp|P19174|PLCG1_HUMAN 1-phosphatidylinositol 4,5-bisphosphate phosphodiesterase gamma-1 OS=Homo sapiens OX=9606 GN=PLCG1 PE=1 SV=1	1	10	10	10	1	0	0	4	3	0	0	1	0	2	0	1	1	2	1	5	4	2	6	7	6	4	4	3	2	1	0	4	4	2	1	0	0	4	3	0	0	1	0	2
sp|P19338|NUCL_HUMAN	sp|P19338|NUCL_HUMAN	27	27	27	sp|P19338|NUCL_HUMAN Nucleolin OS=Homo sapiens OX=9606 GN=NCL PE=1 SV=3	1	27	27	27	5	6	6	13	15	6	8	9	4	10	9	7	12	15	9	12	15	11	23	25	20	13	13	11	9	8	4	17	16	12	5	6	6	13	15	6	8	9	4	10
sp|P19367|HXK1_HUMAN;sp|P52790|HXK3_HUMAN	sp|P19367|HXK1_HUMAN	20;1	20;1	18;0	sp|P19367|HXK1_HUMAN Hexokinase-1 OS=Homo sapiens OX=9606 GN=HK1 PE=1 SV=3	2	20	20	18	0	0	0	4	4	0	1	1	0	5	3	2	2	2	1	8	8	8	11	12	12	8	7	5	2	1	1	8	9	11	0	0	0	4	4	0	1	1	0	5
sp|P19388|RPAB1_HUMAN	sp|P19388|RPAB1_HUMAN	1	1	1	sp|P19388|RPAB1_HUMAN DNA-directed RNA polymerases I, II, and III subunit RPABC1 OS=Homo sapiens OX=9606 GN=POLR2E PE=1 SV=4	1	1	1	1	0	0	0	1	1	0	0	0	0	0	1	0	0	0	0	1	1	0	1	1	1	0	0	0	0	0	0	1	1	1	0	0	0	1	1	0	0	0	0	0
sp|P19404|NDUV2_HUMAN	sp|P19404|NDUV2_HUMAN	2	2	2	sp|P19404|NDUV2_HUMAN NADH dehydrogenase [ubiquinone] flavoprotein 2, mitochondrial OS=Homo sapiens OX=9606 GN=NDUFV2 PE=1 SV=2	1	2	2	2	0	1	0	1	0	1	0	0	0	1	1	1	1	1	0	1	1	1	1	1	1	2	1	1	0	0	0	1	1	1	0	1	0	1	0	1	0	0	0	1
sp|P19525|E2AK2_HUMAN	sp|P19525|E2AK2_HUMAN	6	6	6	sp|P19525|E2AK2_HUMAN Interferon-induced, double-stranded RNA-activated protein kinase OS=Homo sapiens OX=9606 GN=EIF2AK2 PE=1 SV=2	1	6	6	6	0	0	0	1	2	1	0	0	0	0	0	0	0	0	0	2	1	2	2	3	4	1	1	0	0	0	0	2	2	0	0	0	0	1	2	1	0	0	0	0
sp|P19623|SPEE_HUMAN	sp|P19623|SPEE_HUMAN	17	17	17	sp|P19623|SPEE_HUMAN Spermidine synthase OS=Homo sapiens OX=9606 GN=SRM PE=1 SV=1	1	17	17	17	2	2	2	8	6	3	3	2	2	4	3	4	4	6	3	11	10	8	8	10	7	7	7	4	4	3	2	9	9	6	2	2	2	8	6	3	3	2	2	4
sp|P19784|CSK22_HUMAN	sp|P19784|CSK22_HUMAN	7	7	7	sp|P19784|CSK22_HUMAN Casein kinase II subunit alpha OS=Homo sapiens OX=9606 GN=CSNK2A2 PE=1 SV=1	1	7	7	7	0	0	0	1	2	0	0	0	0	0	0	0	0	0	1	2	4	4	4	4	4	3	3	1	0	0	0	4	1	2	0	0	0	1	2	0	0	0	0	0
sp|P19838|NFKB1_HUMAN	sp|P19838|NFKB1_HUMAN	1	1	1	sp|P19838|NFKB1_HUMAN Nuclear factor NF-kappa-B p105 subunit OS=Homo sapiens OX=9606 GN=NFKB1 PE=1 SV=2	1	1	1	1	0	0	0	0	0	0	0	0	0	0	0	0	0	0	0	0	0	0	1	0	1	0	0	0	0	0	0	0	0	0	0	0	0	0	0	0	0	0	0	0
sp|P20020|AT2B1_HUMAN;sp|Q16720|AT2B3_HUMAN;sp|Q01814|AT2B2_HUMAN	sp|P20020|AT2B1_HUMAN	13;4;4	13;4;4	8;1;1	sp|P20020|AT2B1_HUMAN Plasma membrane calcium-transporting ATPase 1 OS=Homo sapiens OX=9606 GN=ATP2B1 PE=1 SV=4	3	13	13	8	0	0	0	2	2	0	1	1	0	1	2	2	2	2	1	5	2	3	9	10	7	3	3	3	0	0	0	4	4	3	0	0	0	2	2	0	1	1	0	1
sp|P20042|IF2B_HUMAN	sp|P20042|IF2B_HUMAN	7	7	7	sp|P20042|IF2B_HUMAN Eukaryotic translation initiation factor 2 subunit 2 OS=Homo sapiens OX=9606 GN=EIF2S2 PE=1 SV=2	1	7	7	7	0	0	0	3	3	0	0	1	1	1	1	0	4	1	2	3	4	3	6	6	5	5	5	4	2	0	0	3	3	3	0	0	0	3	3	0	0	1	1	1
sp|P20073|ANXA7_HUMAN	sp|P20073|ANXA7_HUMAN	5	5	5	sp|P20073|ANXA7_HUMAN Annexin A7 OS=Homo sapiens OX=9606 GN=ANXA7 PE=1 SV=3	1	5	5	5	0	0	0	3	2	1	0	0	0	1	3	2	2	2	1	3	2	2	3	3	4	4	3	2	2	2	1	3	3	2	0	0	0	3	2	1	0	0	0	1
sp|P20248|CCNA2_HUMAN	sp|P20248|CCNA2_HUMAN	1	1	1	sp|P20248|CCNA2_HUMAN Cyclin-A2 OS=Homo sapiens OX=9606 GN=CCNA2 PE=1 SV=2	1	1	1	1	0	0	0	0	0	0	0	0	0	0	0	0	0	0	0	0	0	0	0	1	0	0	0	0	0	0	0	0	0	0	0	0	0	0	0	0	0	0	0	0
sp|P20290|BTF3_HUMAN	sp|P20290|BTF3_HUMAN	1	1	1	sp|P20290|BTF3_HUMAN Transcription factor BTF3 OS=Homo sapiens OX=9606 GN=BTF3 PE=1 SV=1	1	1	1	1	1	0	0	0	0	0	0	0	0	0	0	0	0	0	0	0	0	0	1	0	0	1	1	0	0	0	0	0	0	0	1	0	0	0	0	0	0	0	0	0
sp|P20338|RAB4A_HUMAN;sp|P61018|RAB4B_HUMAN	sp|P20338|RAB4A_HUMAN	4;1	4;1	4;1	sp|P20338|RAB4A_HUMAN Ras-related protein Rab-4A OS=Homo sapiens OX=9606 GN=RAB4A PE=1 SV=3	2	4	4	4	0	0	0	1	1	0	0	0	0	0	0	0	0	1	0	1	1	1	4	2	3	1	3	1	0	0	0	1	1	1	0	0	0	1	1	0	0	0	0	0
sp|P20339|RAB5A_HUMAN	sp|P20339|RAB5A_HUMAN	5	3	3	sp|P20339|RAB5A_HUMAN Ras-related protein Rab-5A OS=Homo sapiens OX=9606 GN=RAB5A PE=1 SV=2	1	5	3	3	0	0	0	0	2	0	0	0	0	0	0	0	1	0	0	1	2	2	3	2	1	4	4	1	0	0	0	1	1	1	0	0	0	0	1	0	0	0	0	0
sp|P20340|RAB6A_HUMAN;sp|Q9NRW1|RAB6B_HUMAN	sp|P20340|RAB6A_HUMAN;sp|Q9NRW1|RAB6B_HUMAN	3;2	3;2	2;1	sp|P20340|RAB6A_HUMAN Ras-related protein Rab-6A OS=Homo sapiens OX=9606 GN=RAB6A PE=1 SV=3;sp|Q9NRW1|RAB6B_HUMAN Ras-related protein Rab-6B OS=Homo sapiens OX=9606 GN=RAB6B PE=1 SV=1	2	3	3	2	1	2	1	1	1	1	1	1	1	1	1	1	1	2	1	1	1	1	1	1	1	2	1	1	1	1	1	2	2	1	1	2	1	1	1	1	1	1	1	1
sp|P20585|MSH3_HUMAN	sp|P20585|MSH3_HUMAN	7	7	7	sp|P20585|MSH3_HUMAN DNA mismatch repair protein Msh3 OS=Homo sapiens OX=9606 GN=MSH3 PE=1 SV=4	1	7	7	7	0	0	0	0	0	0	0	0	0	0	0	0	0	0	0	0	0	1	4	3	2	1	0	0	0	0	0	0	0	0	0	0	0	0	0	0	0	0	0	0
sp|P20618|PSB1_HUMAN	sp|P20618|PSB1_HUMAN	4	4	4	sp|P20618|PSB1_HUMAN Proteasome subunit beta type-1 OS=Homo sapiens OX=9606 GN=PSMB1 PE=1 SV=2	1	4	4	4	1	0	1	1	0	0	0	0	0	0	0	0	1	0	0	2	1	0	2	1	2	2	4	2	0	0	0	1	2	0	1	0	1	1	0	0	0	0	0	0
sp|P20645|MPRD_HUMAN	sp|P20645|MPRD_HUMAN	1	1	1	sp|P20645|MPRD_HUMAN Cation-dependent mannose-6-phosphate receptor OS=Homo sapiens OX=9606 GN=M6PR PE=1 SV=1	1	1	1	1	0	0	0	1	0	0	0	0	0	0	0	0	1	1	0	0	1	1	1	1	1	1	1	1	0	0	0	1	1	0	0	0	0	1	0	0	0	0	0	0
sp|P20700|LMNB1_HUMAN	sp|P20700|LMNB1_HUMAN	21	21	18	sp|P20700|LMNB1_HUMAN Lamin-B1 OS=Homo sapiens OX=9606 GN=LMNB1 PE=1 SV=2	1	21	21	18	0	2	0	7	7	3	2	1	1	2	2	2	3	2	3	7	9	6	12	12	8	12	9	9	3	3	1	9	6	6	0	2	0	7	7	3	2	1	1	2
sp|P20718|GRAH_HUMAN	sp|P20718|GRAH_HUMAN	1	1	1	sp|P20718|GRAH_HUMAN Granzyme H OS=Homo sapiens OX=9606 GN=GZMH PE=1 SV=1	1	1	1	1	0	0	0	0	0	0	0	0	0	0	0	0	0	0	1	0	0	0	0	0	0	0	0	1	0	0	1	0	0	0	0	0	0	0	0	0	0	0	0	0
sp|P20839|IMDH1_HUMAN	sp|P20839|IMDH1_HUMAN	6	6	6	sp|P20839|IMDH1_HUMAN Inosine-5-monophosphate dehydrogenase 1 OS=Homo sapiens OX=9606 GN=IMPDH1 PE=1 SV=2	1	6	6	6	0	0	0	3	2	0	0	0	0	0	0	0	3	3	2	2	3	2	5	3	4	3	2	4	0	1	0	4	5	2	0	0	0	3	2	0	0	0	0	0
sp|P20929|NEBU_HUMAN	sp|P20929|NEBU_HUMAN	2	2	2	sp|P20929|NEBU_HUMAN Nebulin OS=Homo sapiens OX=9606 GN=NEB PE=1 SV=6	1	2	2	2	0	0	0	0	0	0	0	0	0	0	0	0	0	0	0	0	0	0	0	0	1	0	1	0	0	0	0	0	0	0	0	0	0	0	0	0	0	0	0	0
sp|P21127|CD11B_HUMAN;sp|Q13882|PTK6_HUMAN	sp|P21127|CD11B_HUMAN	17;1	2;0	2;0	sp|P21127|CD11B_HUMAN Cyclin-dependent kinase 11B OS=Homo sapiens OX=9606 GN=CDK11B PE=1 SV=4	2	17	2	2	5	5	6	8	6	6	3	3	1	5	8	6	5	6	6	9	7	8	12	15	10	2	2	1	6	4	2	4	7	4	0	0	0	1	0	1	0	0	0	0
sp|P21266|GSTM3_HUMAN	sp|P21266|GSTM3_HUMAN	8	8	8	sp|P21266|GSTM3_HUMAN Glutathione S-transferase Mu 3 OS=Homo sapiens OX=9606 GN=GSTM3 PE=1 SV=3	1	8	8	8	0	0	0	0	2	0	0	0	0	0	0	0	1	1	0	5	3	3	5	7	2	3	3	2	0	0	0	3	3	3	0	0	0	0	2	0	0	0	0	0
sp|P21281|VATB2_HUMAN;sp|P15313|VATB1_HUMAN	sp|P21281|VATB2_HUMAN	10;2	10;2	10;2	sp|P21281|VATB2_HUMAN V-type proton ATPase subunit B, brain isoform OS=Homo sapiens OX=9606 GN=ATP6V1B2 PE=1 SV=3	2	10	10	10	0	0	0	5	2	1	0	1	1	1	2	2	1	1	1	2	4	2	7	7	5	7	8	7	0	1	0	2	4	0	0	0	0	5	2	1	0	1	1	1
sp|P21283|VATC1_HUMAN	sp|P21283|VATC1_HUMAN	2	2	2	sp|P21283|VATC1_HUMAN V-type proton ATPase subunit C 1 OS=Homo sapiens OX=9606 GN=ATP6V1C1 PE=1 SV=4	1	2	2	2	0	0	0	1	0	0	0	0	0	0	0	0	0	0	0	0	1	0	1	1	1	1	1	2	0	0	0	0	0	0	0	0	0	1	0	0	0	0	0	0
sp|P21333|FLNA_HUMAN	sp|P21333|FLNA_HUMAN	60	60	56	sp|P21333|FLNA_HUMAN Filamin-A OS=Homo sapiens OX=9606 GN=FLNA PE=1 SV=4	1	60	60	56	5	4	2	22	19	8	4	8	4	14	13	10	12	12	9	27	26	23	41	47	37	37	37	32	7	7	2	25	25	20	5	4	2	22	19	8	4	8	4	14
sp|P21359|NF1_HUMAN	sp|P21359|NF1_HUMAN	2	2	2	sp|P21359|NF1_HUMAN Neurofibromin OS=Homo sapiens OX=9606 GN=NF1 PE=1 SV=2	1	2	2	2	0	0	0	0	0	0	0	0	0	0	0	0	0	0	0	1	1	0	2	2	1	0	0	0	0	0	0	1	0	0	0	0	0	0	0	0	0	0	0	0
sp|P21399|ACOHC_HUMAN	sp|P21399|ACOHC_HUMAN	8	8	8	sp|P21399|ACOHC_HUMAN Cytoplasmic aconitate hydratase OS=Homo sapiens OX=9606 GN=ACO1 PE=1 SV=3	1	8	8	8	0	0	0	0	2	0	0	1	0	0	1	0	0	0	0	1	2	0	7	8	4	3	6	3	0	0	0	0	1	1	0	0	0	0	2	0	0	1	0	0
sp|P21796|VDAC1_HUMAN	sp|P21796|VDAC1_HUMAN	10	10	10	sp|P21796|VDAC1_HUMAN Non-selective voltage-gated ion channel VDAC1 OS=Homo sapiens OX=9606 GN=VDAC1 PE=1 SV=2	1	10	10	10	2	1	1	4	2	1	0	1	0	2	0	1	1	3	1	5	5	4	8	8	8	7	8	8	1	0	2	6	4	5	2	1	1	4	2	1	0	1	0	2
sp|P21912|SDHB_HUMAN	sp|P21912|SDHB_HUMAN	5	5	5	sp|P21912|SDHB_HUMAN Succinate dehydrogenase [ubiquinone] iron-sulfur subunit, mitochondrial OS=Homo sapiens OX=9606 GN=SDHB PE=1 SV=3	1	5	5	5	0	0	0	1	1	1	0	0	0	1	2	1	1	1	0	3	4	3	2	3	3	3	2	3	0	0	0	4	3	2	0	0	0	1	1	1	0	0	0	1
sp|P21953|ODBB_HUMAN	sp|P21953|ODBB_HUMAN	3	3	3	sp|P21953|ODBB_HUMAN 2-oxoisovalerate dehydrogenase subunit beta, mitochondrial OS=Homo sapiens OX=9606 GN=BCKDHB PE=1 SV=2	1	3	3	3	0	0	0	1	0	0	0	0	0	0	0	0	0	0	0	2	1	0	2	1	2	2	1	1	0	0	0	1	1	1	0	0	0	1	0	0	0	0	0	0
sp|P21964|COMT_HUMAN	sp|P21964|COMT_HUMAN	4	4	4	sp|P21964|COMT_HUMAN Catechol O-methyltransferase OS=Homo sapiens OX=9606 GN=COMT PE=1 SV=2	1	4	4	4	0	0	0	1	1	1	0	0	0	0	0	0	1	1	2	2	3	2	3	2	3	3	1	2	0	0	0	4	3	2	0	0	0	1	1	1	0	0	0	0
sp|P22033|MUTA_HUMAN	sp|P22033|MUTA_HUMAN	3	3	3	sp|P22033|MUTA_HUMAN Methylmalonyl-CoA mutase, mitochondrial OS=Homo sapiens OX=9606 GN=MMUT PE=1 SV=4	1	3	3	3	0	0	0	0	0	0	0	0	0	0	0	0	0	0	0	0	1	0	1	1	1	2	2	0	0	0	0	0	0	0	0	0	0	0	0	0	0	0	0	0
sp|P22059|OSBP1_HUMAN	sp|P22059|OSBP1_HUMAN	7	7	7	sp|P22059|OSBP1_HUMAN Oxysterol-binding protein 1 OS=Homo sapiens OX=9606 GN=OSBP PE=1 SV=1	1	7	7	7	0	0	0	1	1	0	0	0	0	1	0	0	1	0	0	1	1	1	6	5	4	3	3	2	0	0	0	1	1	0	0	0	0	1	1	0	0	0	0	1
sp|P22061|PIMT_HUMAN	sp|P22061|PIMT_HUMAN	5	5	5	sp|P22061|PIMT_HUMAN Protein-L-isoaspartate(D-aspartate) O-methyltransferase OS=Homo sapiens OX=9606 GN=PCMT1 PE=1 SV=4	1	5	5	5	0	0	0	3	4	1	0	0	0	2	2	0	1	2	1	4	4	4	4	5	3	3	3	3	2	1	1	4	3	3	0	0	0	3	4	1	0	0	0	2
sp|P22087|FBRL_HUMAN	sp|P22087|FBRL_HUMAN	10	10	9	sp|P22087|FBRL_HUMAN rRNA 2-O-methyltransferase fibrillarin OS=Homo sapiens OX=9606 GN=FBL PE=1 SV=2	1	10	10	9	0	1	1	6	6	2	1	1	1	2	3	2	2	2	3	7	6	6	8	9	7	7	9	7	2	1	2	8	6	6	0	1	1	6	6	2	1	1	1	2
sp|P22102|PUR2_HUMAN	sp|P22102|PUR2_HUMAN	29	29	29	sp|P22102|PUR2_HUMAN Trifunctional purine biosynthetic protein adenosine-3 OS=Homo sapiens OX=9606 GN=GART PE=1 SV=1	1	29	29	29	2	3	1	13	12	6	3	8	6	8	10	7	10	11	8	19	17	21	24	23	19	15	14	18	7	5	5	16	20	16	2	3	1	13	12	6	3	8	6	8
sp|P22234|PUR6_HUMAN	sp|P22234|PUR6_HUMAN	22	22	22	sp|P22234|PUR6_HUMAN Bifunctional phosphoribosylaminoimidazole carboxylase/phosphoribosylaminoimidazole succinocarboxamide synthetase OS=Homo sapiens OX=9606 GN=PAICS PE=1 SV=3	1	22	22	22	3	2	2	14	13	6	6	6	4	9	13	8	15	12	10	15	16	16	20	20	19	18	15	12	7	7	3	17	19	15	3	2	2	14	13	6	6	6	4	9
sp|P22307|SCP2_HUMAN	sp|P22307|SCP2_HUMAN	3	3	3	sp|P22307|SCP2_HUMAN Sterol carrier protein 2 OS=Homo sapiens OX=9606 GN=SCP2 PE=1 SV=2	1	3	3	3	0	0	0	0	0	0	0	0	0	0	0	0	0	0	0	0	0	0	1	2	1	1	0	0	0	0	0	0	0	0	0	0	0	0	0	0	0	0	0	0
sp|P22314|UBA1_HUMAN	sp|P22314|UBA1_HUMAN	31	31	31	sp|P22314|UBA1_HUMAN Ubiquitin-like modifier-activating enzyme 1 OS=Homo sapiens OX=9606 GN=UBA1 PE=1 SV=3	1	31	31	31	7	7	8	14	19	10	9	9	7	10	12	12	12	16	11	16	20	15	21	23	19	21	17	15	8	9	6	14	15	16	7	7	8	14	19	10	9	9	7	10
sp|P22392|NDKB_HUMAN;sp|O60361|NDK8_HUMAN	sp|P22392|NDKB_HUMAN;sp|O60361|NDK8_HUMAN	7;4	7;4	3;3	sp|P22392|NDKB_HUMAN Nucleoside diphosphate kinase B OS=Homo sapiens OX=9606 GN=NME2 PE=1 SV=1;sp|O60361|NDK8_HUMAN Putative nucleoside diphosphate kinase OS=Homo sapiens OX=9606 GN=NME2P1 PE=5 SV=1	2	7	7	3	1	1	1	1	1	1	1	1	0	2	1	1	3	1	2	5	4	2	6	5	4	7	4	3	2	3	1	2	2	3	1	1	1	1	1	1	1	1	0	2
sp|P22570|ADRO_HUMAN	sp|P22570|ADRO_HUMAN	4	4	4	sp|P22570|ADRO_HUMAN NADPH:adrenodoxin oxidoreductase, mitochondrial OS=Homo sapiens OX=9606 GN=FDXR PE=1 SV=3	1	4	4	4	0	0	0	2	1	0	0	0	0	0	0	0	0	0	0	1	2	0	4	2	3	2	2	1	0	0	0	1	2	0	0	0	0	2	1	0	0	0	0	0
sp|P22626|ROA2_HUMAN	sp|P22626|ROA2_HUMAN	17	17	17	sp|P22626|ROA2_HUMAN Heterogeneous nuclear ribonucleoproteins A2/B1 OS=Homo sapiens OX=9606 GN=HNRNPA2B1 PE=1 SV=2	1	17	17	17	4	3	4	6	4	3	2	2	3	4	4	4	4	4	4	6	6	6	12	13	8	10	12	7	4	4	2	4	5	4	4	3	4	6	4	3	2	2	3	4
sp|P22670|RFX1_HUMAN;sp|P48378|RFX2_HUMAN;sp|P48380|RFX3_HUMAN	sp|P22670|RFX1_HUMAN	4;1;1	4;1;1	4;1;1	sp|P22670|RFX1_HUMAN MHC class II regulatory factor RFX1 OS=Homo sapiens OX=9606 GN=RFX1 PE=1 SV=2	3	4	4	4	0	0	0	0	0	0	0	0	0	0	0	0	0	0	0	0	0	0	3	2	4	0	3	0	0	0	0	2	0	0	0	0	0	0	0	0	0	0	0	0
sp|P22681|CBL_HUMAN	sp|P22681|CBL_HUMAN	2	2	2	sp|P22681|CBL_HUMAN E3 ubiquitin-protein ligase CBL OS=Homo sapiens OX=9606 GN=CBL PE=1 SV=2	1	2	2	2	0	0	0	0	0	0	0	0	0	0	0	0	0	0	0	0	0	0	2	2	1	1	1	0	0	0	0	0	0	0	0	0	0	0	0	0	0	0	0	0
sp|P22695|QCR2_HUMAN	sp|P22695|QCR2_HUMAN	15	15	15	sp|P22695|QCR2_HUMAN Cytochrome b-c1 complex subunit 2, mitochondrial OS=Homo sapiens OX=9606 GN=UQCRC2 PE=1 SV=3	1	15	15	15	2	3	1	3	5	1	2	3	2	4	3	3	3	4	2	6	7	4	12	12	9	9	11	6	3	3	3	8	8	6	2	3	1	3	5	1	2	3	2	4
sp|P22735|TGM1_HUMAN	sp|P22735|TGM1_HUMAN	4	4	4	sp|P22735|TGM1_HUMAN Protein-glutamine gamma-glutamyltransferase K OS=Homo sapiens OX=9606 GN=TGM1 PE=1 SV=4	1	4	4	4	2	1	2	1	0	0	2	1	1	1	1	2	2	2	2	3	1	3	2	2	3	3	3	2	2	2	1	2	2	0	2	1	2	1	0	0	2	1	1	1
sp|P22830|HEMH_HUMAN	sp|P22830|HEMH_HUMAN	6	6	6	sp|P22830|HEMH_HUMAN Ferrochelatase, mitochondrial OS=Homo sapiens OX=9606 GN=FECH PE=1 SV=2	1	6	6	6	0	0	0	5	0	0	0	0	0	0	0	0	0	0	0	2	2	0	3	2	1	2	1	0	0	0	0	1	1	2	0	0	0	5	0	0	0	0	0	0
sp|P23193|TCEA1_HUMAN;sp|Q15560|TCEA2_HUMAN	sp|P23193|TCEA1_HUMAN;sp|Q15560|TCEA2_HUMAN	2;1	2;1	2;1	sp|P23193|TCEA1_HUMAN Transcription elongation factor A protein 1 OS=Homo sapiens OX=9606 GN=TCEA1 PE=1 SV=2;sp|Q15560|TCEA2_HUMAN Transcription elongation factor A protein 2 OS=Homo sapiens OX=9606 GN=TCEA2 PE=1 SV=1	2	2	2	2	0	0	0	0	0	0	0	0	0	0	0	0	0	0	0	0	0	0	2	1	2	1	0	0	0	0	0	0	0	0	0	0	0	0	0	0	0	0	0	0
sp|P23246|SFPQ_HUMAN	sp|P23246|SFPQ_HUMAN	10	10	10	sp|P23246|SFPQ_HUMAN Splicing factor, proline- and glutamine-rich OS=Homo sapiens OX=9606 GN=SFPQ PE=1 SV=2	1	10	10	10	0	1	0	6	6	7	1	3	1	1	3	2	5	5	1	6	6	5	8	8	6	6	8	6	2	3	1	6	5	3	0	1	0	6	6	7	1	3	1	1
sp|Q9NRH3|TBG2_HUMAN;sp|P23258|TBG1_HUMAN	sp|Q9NRH3|TBG2_HUMAN;sp|P23258|TBG1_HUMAN	6;6	6;6	6;6	sp|Q9NRH3|TBG2_HUMAN Tubulin gamma-2 chain OS=Homo sapiens OX=9606 GN=TUBG2 PE=1 SV=1;sp|P23258|TBG1_HUMAN Tubulin gamma-1 chain OS=Homo sapiens OX=9606 GN=TUBG1 PE=1 SV=2	2	6	6	6	0	0	0	2	3	1	0	0	0	1	1	0	2	1	0	3	5	2	5	5	2	2	2	3	2	2	1	2	5	2	0	0	0	2	3	1	0	0	0	1
sp|P23284|PPIB_HUMAN	sp|P23284|PPIB_HUMAN	9	9	9	sp|P23284|PPIB_HUMAN Peptidyl-prolyl cis-trans isomerase B OS=Homo sapiens OX=9606 GN=PPIB PE=1 SV=2	1	9	9	9	1	2	2	3	2	1	2	2	2	1	2	2	3	2	2	3	5	3	7	6	7	5	5	3	2	1	1	3	4	3	1	2	2	3	2	1	2	2	2	1
sp|P23368|MAOM_HUMAN	sp|P23368|MAOM_HUMAN	3	3	3	sp|P23368|MAOM_HUMAN NAD-dependent malic enzyme, mitochondrial OS=Homo sapiens OX=9606 GN=ME2 PE=1 SV=1	1	3	3	3	0	0	0	1	0	0	1	1	0	0	0	0	0	0	0	0	0	0	2	2	1	2	0	1	0	0	0	1	1	0	0	0	0	1	0	0	1	1	0	0
sp|P23378|GCSP_HUMAN	sp|P23378|GCSP_HUMAN	5	5	5	sp|P23378|GCSP_HUMAN Glycine dehydrogenase (decarboxylating), mitochondrial OS=Homo sapiens OX=9606 GN=GLDC PE=1 SV=2	1	5	5	5	0	0	0	2	1	0	0	0	0	0	0	0	0	0	1	2	1	1	3	2	1	1	1	1	0	0	0	1	2	1	0	0	0	2	1	0	0	0	0	0
sp|P23381|SYWC_HUMAN	sp|P23381|SYWC_HUMAN	9	9	9	sp|P23381|SYWC_HUMAN Tryptophan--tRNA ligase, cytoplasmic OS=Homo sapiens OX=9606 GN=WARS1 PE=1 SV=2	1	9	9	9	0	0	0	2	4	0	0	0	0	1	1	0	2	2	0	4	2	1	8	6	6	4	4	4	1	0	0	3	2	2	0	0	0	2	4	0	0	0	0	1
sp|P23396|RS3_HUMAN	sp|P23396|RS3_HUMAN	17	17	17	sp|P23396|RS3_HUMAN Small ribosomal subunit protein uS3 OS=Homo sapiens OX=9606 GN=RPS3 PE=1 SV=2	1	17	17	17	4	3	2	8	10	5	4	2	3	6	7	3	6	5	4	12	11	10	14	15	11	11	11	10	5	5	3	13	12	9	4	3	2	8	10	5	4	2	3	6
sp|P23443|KS6B1_HUMAN;sp|Q9UBS0|KS6B2_HUMAN	sp|P23443|KS6B1_HUMAN;sp|Q9UBS0|KS6B2_HUMAN	2;1	2;1	2;1	sp|P23443|KS6B1_HUMAN Ribosomal protein S6 kinase beta-1 OS=Homo sapiens OX=9606 GN=RPS6KB1 PE=1 SV=2;sp|Q9UBS0|KS6B2_HUMAN Ribosomal protein S6 kinase beta-2 OS=Homo sapiens OX=9606 GN=RPS6KB2 PE=1 SV=2	2	2	2	2	0	0	0	0	0	0	0	0	0	0	0	0	0	0	0	1	1	0	2	1	2	1	1	1	0	0	0	1	1	1	0	0	0	0	0	0	0	0	0	0
sp|P23526|SAHH_HUMAN	sp|P23526|SAHH_HUMAN	18	18	18	sp|P23526|SAHH_HUMAN Adenosylhomocysteinase OS=Homo sapiens OX=9606 GN=AHCY PE=1 SV=4	1	18	18	18	3	3	2	10	10	7	7	4	4	9	6	6	8	8	6	12	9	10	13	12	9	10	11	5	5	3	2	9	10	9	3	3	2	10	10	7	7	4	4	9
sp|P23528|COF1_HUMAN	sp|P23528|COF1_HUMAN	11	11	9	sp|P23528|COF1_HUMAN Cofilin-1 OS=Homo sapiens OX=9606 GN=CFL1 PE=1 SV=3	1	11	11	9	2	1	2	6	4	4	3	4	3	4	4	4	4	5	4	6	6	5	8	9	7	6	7	6	4	3	3	7	5	4	2	1	2	6	4	4	3	4	3	4
sp|P23634|AT2B4_HUMAN	sp|P23634|AT2B4_HUMAN	7	2	2	sp|P23634|AT2B4_HUMAN Plasma membrane calcium-transporting ATPase 4 OS=Homo sapiens OX=9606 GN=ATP2B4 PE=1 SV=2	1	7	2	2	0	0	0	1	1	0	0	0	0	1	1	1	1	1	1	2	1	2	5	6	3	3	3	1	0	0	0	4	2	2	0	0	0	0	0	0	0	0	0	0
sp|P23786|CPT2_HUMAN	sp|P23786|CPT2_HUMAN	5	5	5	sp|P23786|CPT2_HUMAN Carnitine O-palmitoyltransferase 2, mitochondrial OS=Homo sapiens OX=9606 GN=CPT2 PE=1 SV=2	1	5	5	5	1	1	0	3	1	0	1	0	0	0	1	0	2	1	2	2	2	2	3	1	3	4	2	3	1	0	0	2	2	2	1	1	0	3	1	0	1	0	0	0
sp|P23919|KTHY_HUMAN	sp|P23919|KTHY_HUMAN	6	6	6	sp|P23919|KTHY_HUMAN Thymidylate kinase OS=Homo sapiens OX=9606 GN=DTYMK PE=1 SV=4	1	6	6	6	0	0	0	3	1	1	0	0	0	1	1	0	0	1	1	1	4	1	4	4	2	5	4	2	1	0	0	2	3	1	0	0	0	3	1	1	0	0	0	1
sp|P23921|RIR1_HUMAN	sp|P23921|RIR1_HUMAN	10	10	10	sp|P23921|RIR1_HUMAN Ribonucleoside-diphosphate reductase large subunit OS=Homo sapiens OX=9606 GN=RRM1 PE=1 SV=1	1	10	10	10	0	1	0	5	5	1	2	1	0	0	3	2	2	1	1	6	7	7	9	10	6	6	6	3	2	2	1	4	5	4	0	1	0	5	5	1	2	1	0	0
sp|P24071|FCAR_HUMAN	sp|P24071|FCAR_HUMAN	1	1	1	sp|P24071|FCAR_HUMAN Immunoglobulin alpha Fc receptor OS=Homo sapiens OX=9606 GN=FCAR PE=1 SV=1	1	1	1	1	0	0	0	0	0	0	0	0	0	0	0	0	0	0	0	0	0	0	0	0	0	1	1	0	0	0	0	0	0	0	0	0	0	0	0	0	0	0	0	0
sp|P24386|RAE1_HUMAN	sp|P24386|RAE1_HUMAN	1	1	1	sp|P24386|RAE1_HUMAN Rab proteins geranylgeranyltransferase component A 1 OS=Homo sapiens OX=9606 GN=CHM PE=1 SV=3	1	1	1	1	0	0	0	0	0	0	0	0	0	0	0	0	0	0	0	0	1	0	1	1	0	1	1	0	0	0	0	0	0	0	0	0	0	0	0	0	0	0	0	0
sp|P24534|EF1B_HUMAN	sp|P24534|EF1B_HUMAN	5	5	5	sp|P24534|EF1B_HUMAN Elongation factor 1-beta OS=Homo sapiens OX=9606 GN=EEF1B2 PE=1 SV=3	1	5	5	5	1	1	1	2	4	0	1	0	1	2	2	2	3	2	2	2	3	2	3	4	2	5	2	2	1	2	1	3	2	3	1	1	1	2	4	0	1	0	1	2
sp|P24539|AT5F1_HUMAN	sp|P24539|AT5F1_HUMAN	2	2	2	sp|P24539|AT5F1_HUMAN ATP synthase F(0) complex subunit B1, mitochondrial OS=Homo sapiens OX=9606 GN=ATP5PB PE=1 SV=2	1	2	2	2	0	0	0	1	0	1	0	0	0	0	0	0	0	0	0	1	0	0	1	1	1	1	2	1	0	0	0	2	1	1	0	0	0	1	0	1	0	0	0	0
sp|P24666|PPAC_HUMAN	sp|P24666|PPAC_HUMAN	7	7	7	sp|P24666|PPAC_HUMAN Low molecular weight phosphotyrosine protein phosphatase OS=Homo sapiens OX=9606 GN=ACP1 PE=1 SV=3	1	7	7	7	0	0	0	2	1	0	0	0	0	0	0	0	1	2	1	3	3	1	5	2	5	5	3	4	0	0	0	1	3	2	0	0	0	2	1	0	0	0	0	0
sp|P24752|THIL_HUMAN	sp|P24752|THIL_HUMAN	11	11	11	sp|P24752|THIL_HUMAN Acetyl-CoA acetyltransferase, mitochondrial OS=Homo sapiens OX=9606 GN=ACAT1 PE=1 SV=1	1	11	11	11	1	1	0	4	6	3	1	0	1	2	1	1	1	2	0	4	6	6	11	11	9	10	7	6	1	2	1	3	6	4	1	1	0	4	6	3	1	0	1	2
sp|P24928|RPB1_HUMAN	sp|P24928|RPB1_HUMAN	18	18	18	sp|P24928|RPB1_HUMAN DNA-directed RNA polymerase II subunit RPB1 OS=Homo sapiens OX=9606 GN=POLR2A PE=1 SV=2	1	18	18	18	0	0	0	3	4	0	0	1	0	1	1	0	3	2	2	10	6	5	13	13	10	2	3	1	1	1	1	5	5	3	0	0	0	3	4	0	0	1	0	1
sp|P24941|CDK2_HUMAN;sp|Q00526|CDK3_HUMAN	sp|P24941|CDK2_HUMAN	7;2	7;2	6;1	sp|P24941|CDK2_HUMAN Cyclin-dependent kinase 2 OS=Homo sapiens OX=9606 GN=CDK2 PE=1 SV=2	2	7	7	6	0	0	0	1	0	0	0	1	0	1	1	0	2	1	1	2	4	4	5	4	4	4	3	2	0	0	0	2	4	1	0	0	0	1	0	0	0	1	0	1
sp|P25098|ARBK1_HUMAN;sp|P35626|ARBK2_HUMAN	sp|P25098|ARBK1_HUMAN;sp|P35626|ARBK2_HUMAN	2;1	2;1	2;1	sp|P25098|ARBK1_HUMAN Beta-adrenergic receptor kinase 1 OS=Homo sapiens OX=9606 GN=GRK2 PE=1 SV=2;sp|P35626|ARBK2_HUMAN G protein-coupled receptor kinase 3 OS=Homo sapiens OX=9606 GN=GRK3 PE=1 SV=2	2	2	2	2	0	0	0	0	0	0	0	0	0	0	0	0	0	0	0	1	2	1	0	1	0	1	0	0	0	0	0	0	1	0	0	0	0	0	0	0	0	0	0	0
sp|P25205|MCM3_HUMAN	sp|P25205|MCM3_HUMAN	23	23	23	sp|P25205|MCM3_HUMAN DNA replication licensing factor MCM3 OS=Homo sapiens OX=9606 GN=MCM3 PE=1 SV=3	1	23	23	23	2	1	2	8	9	5	4	2	2	5	8	8	7	8	4	11	13	12	12	18	16	14	12	12	3	3	3	9	11	7	2	1	2	8	9	5	4	2	2	5
sp|P25311|ZA2G_HUMAN	sp|P25311|ZA2G_HUMAN	5	5	5	sp|P25311|ZA2G_HUMAN Zinc-alpha-2-glycoprotein OS=Homo sapiens OX=9606 GN=AZGP1 PE=1 SV=2	1	5	5	5	1	0	2	0	1	0	0	1	0	1	0	0	1	0	0	0	1	0	2	2	3	2	2	2	1	2	1	1	1	0	1	0	2	0	1	0	0	1	0	1
sp|P25325|THTM_HUMAN	sp|P25325|THTM_HUMAN	2	2	2	sp|P25325|THTM_HUMAN 3-mercaptopyruvate sulfurtransferase OS=Homo sapiens OX=9606 GN=MPST PE=1 SV=3	1	2	2	2	1	0	1	2	1	2	0	0	0	1	1	2	2	2	1	2	2	2	2	2	2	1	1	1	1	1	1	2	2	2	1	0	1	2	1	2	0	0	0	1
sp|P25440|BRD2_HUMAN	sp|P25440|BRD2_HUMAN	3	3	2	sp|P25440|BRD2_HUMAN Bromodomain-containing protein 2 OS=Homo sapiens OX=9606 GN=BRD2 PE=1 SV=2	1	3	3	2	0	0	0	2	2	0	0	0	0	1	1	1	2	0	0	2	2	2	1	0	2	0	0	0	1	1	0	2	2	2	0	0	0	2	2	0	0	0	0	1
sp|P25490|TYY1_HUMAN	sp|P25490|TYY1_HUMAN	1	1	1	sp|P25490|TYY1_HUMAN Transcriptional repressor protein YY1 OS=Homo sapiens OX=9606 GN=YY1 PE=1 SV=2	1	1	1	1	0	0	0	0	0	0	0	0	0	0	0	0	0	0	0	0	0	0	1	1	0	0	0	0	0	0	0	0	0	0	0	0	0	0	0	0	0	0	0	0
sp|P25685|DNJB1_HUMAN	sp|P25685|DNJB1_HUMAN	4	4	3	sp|P25685|DNJB1_HUMAN DnaJ homolog subfamily B member 1 OS=Homo sapiens OX=9606 GN=DNAJB1 PE=1 SV=4	1	4	4	3	0	0	0	1	0	0	0	0	0	0	0	0	0	0	0	1	1	0	3	3	2	2	2	2	0	0	0	1	1	1	0	0	0	1	0	0	0	0	0	0
sp|P25705|ATPA_HUMAN	sp|P25705|ATPA_HUMAN	28	28	28	sp|P25705|ATPA_HUMAN ATP synthase subunit alpha, mitochondrial OS=Homo sapiens OX=9606 GN=ATP5F1A PE=1 SV=1	1	28	28	28	3	2	3	13	19	10	5	5	4	8	9	9	8	9	6	15	13	9	22	21	22	18	19	17	9	4	4	12	11	12	3	2	3	13	19	10	5	5	4	8
sp|P25786|PSA1_HUMAN	sp|P25786|PSA1_HUMAN	5	5	5	sp|P25786|PSA1_HUMAN Proteasome subunit alpha type-1 OS=Homo sapiens OX=9606 GN=PSMA1 PE=1 SV=1	1	5	5	5	1	1	1	1	1	1	1	2	0	1	1	0	1	1	1	1	1	1	4	4	4	3	3	3	1	1	1	2	1	1	1	1	1	1	1	1	1	2	0	1
sp|P25787|PSA2_HUMAN	sp|P25787|PSA2_HUMAN	3	3	3	sp|P25787|PSA2_HUMAN Proteasome subunit alpha type-2 OS=Homo sapiens OX=9606 GN=PSMA2 PE=1 SV=2	1	3	3	3	0	1	1	2	1	0	0	0	0	0	0	0	1	1	0	2	2	1	2	2	2	1	1	1	0	0	0	2	2	2	0	1	1	2	1	0	0	0	0	0
sp|P25788|PSA3_HUMAN	sp|P25788|PSA3_HUMAN	2	2	2	sp|P25788|PSA3_HUMAN Proteasome subunit alpha type-3 OS=Homo sapiens OX=9606 GN=PSMA3 PE=1 SV=2	1	2	2	2	0	1	1	1	1	1	1	0	0	0	1	0	1	1	1	2	2	2	1	1	2	1	1	1	0	0	1	1	1	1	0	1	1	1	1	1	1	0	0	0
sp|P25789|PSA4_HUMAN	sp|P25789|PSA4_HUMAN	3	3	3	sp|P25789|PSA4_HUMAN Proteasome subunit alpha type-4 OS=Homo sapiens OX=9606 GN=PSMA4 PE=1 SV=1	1	3	3	3	2	1	0	3	2	1	0	0	0	1	1	1	1	1	2	3	3	2	3	3	3	2	3	2	2	1	0	3	3	3	2	1	0	3	2	1	0	0	0	1
sp|P26038|MOES_HUMAN	sp|P26038|MOES_HUMAN	13	13	9	sp|P26038|MOES_HUMAN Moesin OS=Homo sapiens OX=9606 GN=MSN PE=1 SV=3	1	13	13	9	1	0	1	5	6	2	1	1	0	1	4	2	3	5	3	7	7	7	7	9	6	6	6	7	1	3	0	7	7	6	1	0	1	5	6	2	1	1	0	1
sp|P26196|DDX6_HUMAN	sp|P26196|DDX6_HUMAN	11	11	11	sp|P26196|DDX6_HUMAN Probable ATP-dependent RNA helicase DDX6 OS=Homo sapiens OX=9606 GN=DDX6 PE=1 SV=2	1	11	11	11	0	0	1	5	4	1	2	1	1	2	3	3	3	1	1	7	8	5	11	9	7	7	8	6	2	2	1	7	7	5	0	0	1	5	4	1	2	1	1	2
sp|P26358|DNMT1_HUMAN	sp|P26358|DNMT1_HUMAN	14	14	14	sp|P26358|DNMT1_HUMAN DNA (cytosine-5)-methyltransferase 1 OS=Homo sapiens OX=9606 GN=DNMT1 PE=1 SV=2	1	14	14	14	0	1	1	3	8	4	1	1	0	0	4	2	3	3	0	7	8	5	12	12	10	6	7	6	0	1	1	7	9	6	0	1	1	3	8	4	1	1	0	0
sp|P26368|U2AF2_HUMAN	sp|P26368|U2AF2_HUMAN	7	7	7	sp|P26368|U2AF2_HUMAN Splicing factor U2AF 65 kDa subunit OS=Homo sapiens OX=9606 GN=U2AF2 PE=1 SV=4	1	7	7	7	0	1	0	2	3	0	0	0	0	1	2	1	2	2	1	5	4	4	5	4	3	2	1	1	2	2	1	5	6	3	0	1	0	2	3	0	0	0	0	1
sp|P26373|RL13_HUMAN	sp|P26373|RL13_HUMAN	15	15	15	sp|P26373|RL13_HUMAN Large ribosomal subunit protein eL13 OS=Homo sapiens OX=9606 GN=RPL13 PE=1 SV=4	1	15	15	15	0	0	0	6	7	4	0	0	1	1	2	3	2	1	1	9	7	5	11	11	8	10	8	8	2	2	1	5	5	5	0	0	0	6	7	4	0	0	1	1
sp|P26374|RAE2_HUMAN	sp|P26374|RAE2_HUMAN	2	2	2	sp|P26374|RAE2_HUMAN Rab proteins geranylgeranyltransferase component A 2 OS=Homo sapiens OX=9606 GN=CHML PE=1 SV=2	1	2	2	2	0	0	0	0	0	0	0	0	0	0	0	0	0	0	0	1	1	0	2	1	0	1	1	0	0	0	0	0	0	0	0	0	0	0	0	0	0	0	0	0
sp|P26440|IVD_HUMAN	sp|P26440|IVD_HUMAN	3	3	3	sp|P26440|IVD_HUMAN Isovaleryl-CoA dehydrogenase, mitochondrial OS=Homo sapiens OX=9606 GN=IVD PE=1 SV=2	1	3	3	3	0	0	0	0	0	0	1	1	0	1	0	0	0	1	0	0	0	0	1	1	1	1	0	2	0	0	0	0	0	0	0	0	0	0	0	0	1	1	0	1
sp|P26583|HMGB2_HUMAN	sp|P26583|HMGB2_HUMAN	8	4	4	sp|P26583|HMGB2_HUMAN High mobility group protein B2 OS=Homo sapiens OX=9606 GN=HMGB2 PE=1 SV=2	1	8	4	4	0	0	0	0	0	0	1	0	0	1	0	0	0	1	1	5	2	0	4	3	3	3	2	1	0	0	0	4	3	1	0	0	0	0	0	0	0	0	0	0
sp|P26599|PTBP1_HUMAN	sp|P26599|PTBP1_HUMAN	14	14	14	sp|P26599|PTBP1_HUMAN Polypyrimidine tract-binding protein 1 OS=Homo sapiens OX=9606 GN=PTBP1 PE=1 SV=2	1	14	14	14	2	3	2	4	3	2	1	1	0	3	2	4	3	4	2	4	5	4	12	10	12	8	7	8	1	1	2	5	6	3	2	3	2	4	3	2	1	1	0	3
sp|P26639|SYTC_HUMAN	sp|P26639|SYTC_HUMAN	19	19	18	sp|P26639|SYTC_HUMAN Threonine--tRNA ligase 1, cytoplasmic OS=Homo sapiens OX=9606 GN=TARS1 PE=1 SV=3	1	19	19	18	3	2	2	6	5	2	2	4	2	6	5	6	5	6	5	11	9	10	12	16	9	11	12	10	3	3	3	13	12	10	3	2	2	6	5	2	2	4	2	6
sp|P26640|SYVC_HUMAN	sp|P26640|SYVC_HUMAN	17	17	17	sp|P26640|SYVC_HUMAN Valine--tRNA ligase OS=Homo sapiens OX=9606 GN=VARS1 PE=1 SV=4	1	17	17	17	0	0	1	7	5	1	1	0	0	0	3	1	1	2	1	8	10	5	12	11	10	9	8	6	0	1	0	6	10	6	0	0	1	7	5	1	1	0	0	0
sp|P26641|EF1G_HUMAN	sp|P26641|EF1G_HUMAN	17	17	17	sp|P26641|EF1G_HUMAN Elongation factor 1-gamma OS=Homo sapiens OX=9606 GN=EEF1G PE=1 SV=3	1	17	17	17	4	7	7	13	12	10	9	7	4	9	13	6	11	11	11	13	12	13	12	13	11	13	13	13	9	8	8	11	11	12	4	7	7	13	12	10	9	7	4	9
sp|P27144|KAD4_HUMAN	sp|P27144|KAD4_HUMAN	5	5	5	sp|P27144|KAD4_HUMAN Adenylate kinase 4, mitochondrial OS=Homo sapiens OX=9606 GN=AK4 PE=1 SV=1	1	5	5	5	0	0	0	1	2	1	0	0	0	0	0	0	1	1	2	2	2	1	3	3	1	1	2	1	1	0	0	2	2	1	0	0	0	1	2	1	0	0	0	0
sp|P27348|1433T_HUMAN	sp|P27348|1433T_HUMAN	15	14	14	sp|P27348|1433T_HUMAN 14-3-3 protein theta OS=Homo sapiens OX=9606 GN=YWHAQ PE=1 SV=1	1	15	14	14	2	1	1	4	2	2	1	3	2	2	5	1	5	3	3	9	6	6	8	8	8	9	8	6	2	2	1	7	9	7	2	1	1	4	2	2	1	3	2	2
sp|P27361|MK03_HUMAN	sp|P27361|MK03_HUMAN	5	5	4	sp|P27361|MK03_HUMAN Mitogen-activated protein kinase 3 OS=Homo sapiens OX=9606 GN=MAPK3 PE=1 SV=4	1	5	5	4	0	0	0	0	1	0	0	0	0	1	1	1	0	0	0	1	2	2	3	4	2	3	1	1	0	0	1	2	2	2	0	0	0	0	1	0	0	0	0	1
sp|P27448|MARK3_HUMAN;sp|Q9P0L2|MARK1_HUMAN	sp|P27448|MARK3_HUMAN;sp|Q9P0L2|MARK1_HUMAN	2;2	1;1	1;1	sp|P27448|MARK3_HUMAN MAP/microtubule affinity-regulating kinase 3 OS=Homo sapiens OX=9606 GN=MARK3 PE=1 SV=5;sp|Q9P0L2|MARK1_HUMAN Serine/threonine-protein kinase MARK1 OS=Homo sapiens OX=9606 GN=MARK1 PE=1 SV=2	2	2	1	1	0	0	0	0	0	0	0	0	0	0	0	0	0	0	0	0	0	1	1	2	1	1	0	0	0	0	0	0	0	0	0	0	0	0	0	0	0	0	0	0
sp|P27635|RL10_HUMAN;sp|Q96L21|RL10L_HUMAN	sp|P27635|RL10_HUMAN	13;3	13;3	13;3	sp|P27635|RL10_HUMAN Large ribosomal subunit protein uL16 OS=Homo sapiens OX=9606 GN=RPL10 PE=1 SV=5	2	13	13	13	3	0	2	9	7	3	3	2	3	5	4	4	4	4	5	10	9	10	11	11	8	8	9	5	3	7	2	7	7	9	3	0	2	9	7	3	3	2	3	5
sp|P27694|RFA1_HUMAN	sp|P27694|RFA1_HUMAN	14	14	14	sp|P27694|RFA1_HUMAN Replication protein A 70 kDa DNA-binding subunit OS=Homo sapiens OX=9606 GN=RPA1 PE=1 SV=2	1	14	14	14	1	1	1	5	4	3	1	3	1	4	5	2	3	5	5	8	8	9	8	10	7	7	7	5	1	3	2	7	8	4	1	1	1	5	4	3	1	3	1	4
sp|P27695|APEX1_HUMAN	sp|P27695|APEX1_HUMAN	9	9	9	sp|P27695|APEX1_HUMAN DNA repair nuclease/redox regulator APEX1 OS=Homo sapiens OX=9606 GN=APEX1 PE=1 SV=2	1	9	9	9	0	0	0	2	1	0	1	0	0	0	1	0	1	0	0	4	3	4	8	6	5	3	4	3	0	0	0	3	3	3	0	0	0	2	1	0	1	0	0	0
sp|P27707|DCK_HUMAN	sp|P27707|DCK_HUMAN	2	2	2	sp|P27707|DCK_HUMAN Deoxycytidine kinase OS=Homo sapiens OX=9606 GN=DCK PE=1 SV=1	1	2	2	2	0	0	0	0	0	0	0	0	0	0	0	0	0	0	0	1	1	0	0	1	1	2	1	0	0	0	0	0	0	0	0	0	0	0	0	0	0	0	0	0
sp|P27708|PYR1_HUMAN	sp|P27708|PYR1_HUMAN	31	31	31	sp|P27708|PYR1_HUMAN Multifunctional protein CAD OS=Homo sapiens OX=9606 GN=CAD PE=1 SV=3	1	31	31	31	5	3	4	12	13	6	6	5	5	12	13	8	9	14	9	21	22	13	8	8	11	11	11	10	8	9	5	19	23	18	5	3	4	12	13	6	6	5	5	12
sp|P27797|CALR_HUMAN	sp|P27797|CALR_HUMAN	6	6	6	sp|P27797|CALR_HUMAN Calreticulin OS=Homo sapiens OX=9606 GN=CALR PE=1 SV=1	1	6	6	6	0	0	0	0	1	1	0	0	0	0	0	0	1	1	0	3	2	4	3	2	2	3	3	1	0	0	0	2	3	1	0	0	0	0	1	1	0	0	0	0
sp|P27816|MAP4_HUMAN	sp|P27816|MAP4_HUMAN	11	11	11	sp|P27816|MAP4_HUMAN Microtubule-associated protein 4 OS=Homo sapiens OX=9606 GN=MAP4 PE=1 SV=3	1	11	11	11	0	0	0	1	1	0	0	1	0	0	0	0	1	1	0	2	1	3	7	6	6	4	3	2	0	0	0	0	0	0	0	0	0	1	1	0	0	1	0	0
sp|P27824|CALX_HUMAN	sp|P27824|CALX_HUMAN	10	10	10	sp|P27824|CALX_HUMAN Calnexin OS=Homo sapiens OX=9606 GN=CANX PE=1 SV=2	1	10	10	10	3	3	3	5	6	3	1	2	1	4	7	3	5	6	3	6	5	6	8	7	7	6	5	5	3	3	1	7	6	8	3	3	3	5	6	3	1	2	1	4
sp|P28066|PSA5_HUMAN	sp|P28066|PSA5_HUMAN	4	4	4	sp|P28066|PSA5_HUMAN Proteasome subunit alpha type-5 OS=Homo sapiens OX=9606 GN=PSMA5 PE=1 SV=3	1	4	4	4	1	0	1	2	2	1	0	0	1	1	1	1	2	2	1	3	3	1	3	3	2	3	3	4	0	2	0	2	2	3	1	0	1	2	2	1	0	0	1	1
sp|P28070|PSB4_HUMAN	sp|P28070|PSB4_HUMAN	3	3	3	sp|P28070|PSB4_HUMAN Proteasome subunit beta type-4 OS=Homo sapiens OX=9606 GN=PSMB4 PE=1 SV=4	1	3	3	3	1	0	0	1	1	0	0	0	0	0	0	0	0	0	0	1	1	0	2	2	1	1	1	1	0	0	0	1	1	0	1	0	0	1	1	0	0	0	0	0
sp|P28072|PSB6_HUMAN	sp|P28072|PSB6_HUMAN	2	2	2	sp|P28072|PSB6_HUMAN Proteasome subunit beta type-6 OS=Homo sapiens OX=9606 GN=PSMB6 PE=1 SV=4	1	2	2	2	0	0	0	0	0	0	0	0	0	0	0	0	0	0	0	0	0	0	2	1	1	0	0	0	0	0	0	0	0	0	0	0	0	0	0	0	0	0	0	0
sp|P28074|PSB5_HUMAN	sp|P28074|PSB5_HUMAN	9	9	9	sp|P28074|PSB5_HUMAN Proteasome subunit beta type-5 OS=Homo sapiens OX=9606 GN=PSMB5 PE=1 SV=3	1	9	9	9	1	2	0	3	3	0	0	0	0	0	0	0	0	0	0	5	3	2	5	6	7	9	8	5	1	1	0	2	4	1	1	2	0	3	3	0	0	0	0	0
sp|P28288|ABCD3_HUMAN	sp|P28288|ABCD3_HUMAN	8	8	8	sp|P28288|ABCD3_HUMAN ATP-binding cassette sub-family D member 3 OS=Homo sapiens OX=9606 GN=ABCD3 PE=1 SV=1	1	8	8	8	0	0	0	1	1	0	0	1	1	1	0	0	1	1	0	5	5	4	7	6	5	3	3	1	1	0	0	2	2	4	0	0	0	1	1	0	0	1	1	1
sp|P28289|TMOD1_HUMAN;sp|Q9NZQ9|TMOD4_HUMAN	sp|P28289|TMOD1_HUMAN;sp|Q9NZQ9|TMOD4_HUMAN	2;1	2;1	2;1	sp|P28289|TMOD1_HUMAN Tropomodulin-1 OS=Homo sapiens OX=9606 GN=TMOD1 PE=1 SV=1;sp|Q9NZQ9|TMOD4_HUMAN Tropomodulin-4 OS=Homo sapiens OX=9606 GN=TMOD4 PE=1 SV=1	2	2	2	2	0	0	0	0	0	0	0	0	0	0	0	0	0	0	0	0	0	0	0	1	1	0	1	0	0	0	0	0	0	0	0	0	0	0	0	0	0	0	0	0
sp|P28331|NDUS1_HUMAN	sp|P28331|NDUS1_HUMAN	8	8	8	sp|P28331|NDUS1_HUMAN NADH-ubiquinone oxidoreductase 75 kDa subunit, mitochondrial OS=Homo sapiens OX=9606 GN=NDUFS1 PE=1 SV=3	1	8	8	8	0	0	0	2	1	1	0	0	0	0	0	0	0	0	0	1	3	1	6	6	6	5	5	2	0	0	0	0	0	1	0	0	0	2	1	1	0	0	0	0
sp|P28340|DPOD1_HUMAN	sp|P28340|DPOD1_HUMAN	12	12	12	sp|P28340|DPOD1_HUMAN DNA polymerase delta catalytic subunit OS=Homo sapiens OX=9606 GN=POLD1 PE=1 SV=2	1	12	12	12	0	0	0	1	2	0	0	1	0	0	0	0	0	1	0	3	2	2	8	8	7	2	2	1	0	0	0	2	3	1	0	0	0	1	2	0	0	1	0	0
sp|P28370|SMCA1_HUMAN	sp|P28370|SMCA1_HUMAN	15	6	6	sp|P28370|SMCA1_HUMAN Probable global transcription activator SNF2L1 OS=Homo sapiens OX=9606 GN=SMARCA1 PE=1 SV=2	1	15	6	6	0	0	0	6	4	1	0	0	0	2	0	1	2	2	1	5	6	4	12	11	7	6	7	5	1	2	0	7	7	5	0	0	0	2	1	0	0	0	0	1
sp|P28482|MK01_HUMAN	sp|P28482|MK01_HUMAN	4	3	3	sp|P28482|MK01_HUMAN Mitogen-activated protein kinase 1 OS=Homo sapiens OX=9606 GN=MAPK1 PE=1 SV=3	1	4	3	3	0	0	0	1	3	0	0	0	0	1	1	1	1	1	0	1	3	3	4	3	2	2	4	0	0	0	1	3	3	2	0	0	0	1	2	0	0	0	0	0
sp|P28838|AMPL_HUMAN	sp|P28838|AMPL_HUMAN	18	18	18	sp|P28838|AMPL_HUMAN Cytosol aminopeptidase OS=Homo sapiens OX=9606 GN=LAP3 PE=1 SV=3	1	18	18	18	1	1	2	6	7	2	0	2	1	1	4	1	3	4	2	6	7	6	12	12	10	11	10	11	0	1	0	8	9	6	1	1	2	6	7	2	0	2	1	1
sp|P29083|T2EA_HUMAN	sp|P29083|T2EA_HUMAN	1	1	1	sp|P29083|T2EA_HUMAN General transcription factor IIE subunit 1 OS=Homo sapiens OX=9606 GN=GTF2E1 PE=1 SV=2	1	1	1	1	0	0	0	0	0	0	0	0	0	0	0	0	0	0	0	0	0	0	0	0	0	1	1	0	0	0	0	0	0	0	0	0	0	0	0	0	0	0	0	0
sp|P29144|TPP2_HUMAN	sp|P29144|TPP2_HUMAN	8	8	8	sp|P29144|TPP2_HUMAN Tripeptidyl-peptidase 2 OS=Homo sapiens OX=9606 GN=TPP2 PE=1 SV=4	1	8	8	8	0	0	0	1	1	0	0	0	0	0	0	0	0	0	0	1	2	1	6	4	2	3	2	0	0	0	0	0	1	1	0	0	0	1	1	0	0	0	0	0
sp|P29218|IMPA1_HUMAN	sp|P29218|IMPA1_HUMAN	4	4	4	sp|P29218|IMPA1_HUMAN Inositol monophosphatase 1 OS=Homo sapiens OX=9606 GN=IMPA1 PE=1 SV=1	1	4	4	4	1	0	1	2	0	0	0	0	0	0	0	0	1	2	1	2	1	0	2	3	1	2	3	0	2	0	0	1	1	0	1	0	1	2	0	0	0	0	0	0
sp|P29353|SHC1_HUMAN;sp|P98077|SHC2_HUMAN	sp|P29353|SHC1_HUMAN;sp|P98077|SHC2_HUMAN	2;1	2;1	2;1	sp|P29353|SHC1_HUMAN SHC-transforming protein 1 OS=Homo sapiens OX=9606 GN=SHC1 PE=1 SV=4;sp|P98077|SHC2_HUMAN SHC-transforming protein 2 OS=Homo sapiens OX=9606 GN=SHC2 PE=1 SV=4	2	2	2	2	0	0	0	0	0	0	0	0	0	0	0	0	0	0	0	0	0	0	1	2	1	0	1	0	0	0	0	0	0	0	0	0	0	0	0	0	0	0	0	0
sp|P29372|3MG_HUMAN	sp|P29372|3MG_HUMAN	2	2	2	sp|P29372|3MG_HUMAN DNA-3-methyladenine glycosylase OS=Homo sapiens OX=9606 GN=MPG PE=1 SV=3	1	2	2	2	0	0	0	0	0	0	0	0	0	0	0	0	0	0	0	0	0	0	2	1	0	1	1	0	0	0	0	0	0	0	0	0	0	0	0	0	0	0	0	0
sp|P29401|TKT_HUMAN	sp|P29401|TKT_HUMAN	15	15	15	sp|P29401|TKT_HUMAN Transketolase OS=Homo sapiens OX=9606 GN=TKT PE=1 SV=3	1	15	15	15	1	3	1	8	3	4	3	1	2	2	4	1	6	5	3	7	6	5	8	9	9	9	9	4	2	2	1	7	6	5	1	3	1	8	3	4	3	1	2	2
sp|P29508|SPB3_HUMAN	sp|P29508|SPB3_HUMAN	8	8	5	sp|P29508|SPB3_HUMAN Serpin B3 OS=Homo sapiens OX=9606 GN=SERPINB3 PE=1 SV=2	1	8	8	5	1	1	0	1	1	0	1	1	0	1	1	0	1	2	1	2	2	1	7	8	5	3	4	3	0	0	0	2	1	2	1	1	0	1	1	0	1	1	0	1
sp|P29558|RBMS1_HUMAN;sp|Q6XE24|RBMS3_HUMAN	sp|P29558|RBMS1_HUMAN;sp|Q6XE24|RBMS3_HUMAN	2;1	2;1	2;1	sp|P29558|RBMS1_HUMAN RNA-binding motif, single-stranded-interacting protein 1 OS=Homo sapiens OX=9606 GN=RBMS1 PE=1 SV=3;sp|Q6XE24|RBMS3_HUMAN RNA-binding motif, single-stranded-interacting protein 3 OS=Homo sapiens OX=9606 GN=RBMS3 PE=1 SV=1	2	2	2	2	0	0	0	1	0	0	0	0	0	0	0	0	0	0	0	1	0	0	2	1	2	2	1	2	0	0	0	0	0	0	0	0	0	1	0	0	0	0	0	0
sp|P29590|PML_HUMAN	sp|P29590|PML_HUMAN	4	4	4	sp|P29590|PML_HUMAN Protein PML OS=Homo sapiens OX=9606 GN=PML PE=1 SV=3	1	4	4	4	0	0	0	0	0	1	0	0	0	0	0	0	1	0	0	0	1	0	1	1	1	1	0	0	0	0	0	0	1	0	0	0	0	0	0	1	0	0	0	0
sp|P29692|EF1D_HUMAN	sp|P29692|EF1D_HUMAN	6	6	6	sp|P29692|EF1D_HUMAN Elongation factor 1-delta OS=Homo sapiens OX=9606 GN=EEF1D PE=1 SV=5	1	6	6	6	2	2	1	4	5	2	1	1	1	0	3	2	1	4	2	4	4	3	6	5	6	5	6	6	1	1	0	5	4	3	2	2	1	4	5	2	1	1	1	0
sp|P29966|MARCS_HUMAN	sp|P29966|MARCS_HUMAN	1	1	1	sp|P29966|MARCS_HUMAN Myristoylated alanine-rich C-kinase substrate OS=Homo sapiens OX=9606 GN=MARCKS PE=1 SV=4	1	1	1	1	0	0	0	0	0	0	0	0	0	0	0	0	0	1	1	0	0	0	0	1	1	1	1	1	0	0	0	1	1	1	0	0	0	0	0	0	0	0	0	0
sp|P29992|GNA11_HUMAN;sp|O95837|GNA14_HUMAN	sp|P29992|GNA11_HUMAN	3;1	3;1	2;0	sp|P29992|GNA11_HUMAN Guanine nucleotide-binding protein subunit alpha-11 OS=Homo sapiens OX=9606 GN=GNA11 PE=1 SV=2	2	3	3	2	0	0	0	1	2	0	0	0	0	0	0	0	0	0	0	2	2	2	2	2	3	3	2	2	0	0	0	2	2	2	0	0	0	1	2	0	0	0	0	0
sp|P30038|AL4A1_HUMAN	sp|P30038|AL4A1_HUMAN	1	1	1	sp|P30038|AL4A1_HUMAN Delta-1-pyrroline-5-carboxylate dehydrogenase, mitochondrial OS=Homo sapiens OX=9606 GN=ALDH4A1 PE=1 SV=3	1	1	1	1	0	0	0	0	0	0	0	0	0	0	0	0	0	0	0	0	0	0	0	0	1	0	0	0	0	0	0	0	0	0	0	0	0	0	0	0	0	0	0	0
sp|P30040|ERP29_HUMAN	sp|P30040|ERP29_HUMAN	4	4	4	sp|P30040|ERP29_HUMAN Endoplasmic reticulum resident protein 29 OS=Homo sapiens OX=9606 GN=ERP29 PE=1 SV=4	1	4	4	4	0	0	0	2	3	1	1	0	0	1	1	0	3	2	0	2	2	2	4	4	2	3	3	3	0	1	1	4	4	1	0	0	0	2	3	1	1	0	0	1
sp|P30041|PRDX6_HUMAN	sp|P30041|PRDX6_HUMAN	12	12	12	sp|P30041|PRDX6_HUMAN Peroxiredoxin-6 OS=Homo sapiens OX=9606 GN=PRDX6 PE=1 SV=3	1	12	12	12	1	3	2	6	7	2	2	2	1	3	2	4	4	2	4	5	8	6	8	7	8	6	8	7	3	3	0	10	8	7	1	3	2	6	7	2	2	2	1	3
sp|P30044|PRDX5_HUMAN	sp|P30044|PRDX5_HUMAN	2	2	2	sp|P30044|PRDX5_HUMAN Peroxiredoxin-5, mitochondrial OS=Homo sapiens OX=9606 GN=PRDX5 PE=1 SV=4	1	2	2	2	0	0	0	0	0	0	0	0	0	0	0	0	0	0	0	0	0	0	0	0	0	1	0	1	0	0	0	0	0	0	0	0	0	0	0	0	0	0	0	0
sp|P30048|PRDX3_HUMAN	sp|P30048|PRDX3_HUMAN	9	9	9	sp|P30048|PRDX3_HUMAN Thioredoxin-dependent peroxide reductase, mitochondrial OS=Homo sapiens OX=9606 GN=PRDX3 PE=1 SV=3	1	9	9	9	0	1	0	4	6	3	2	1	1	3	0	2	3	4	1	4	4	5	6	7	4	6	6	5	2	0	2	4	5	5	0	1	0	4	6	3	2	1	1	3
sp|P30050|RL12_HUMAN	sp|P30050|RL12_HUMAN	6	6	6	sp|P30050|RL12_HUMAN Large ribosomal subunit protein uL11 OS=Homo sapiens OX=9606 GN=RPL12 PE=1 SV=1	1	6	6	6	2	3	3	5	4	2	3	4	1	4	4	3	5	4	2	3	4	4	5	6	5	6	6	3	3	3	2	2	3	4	2	3	3	5	4	2	3	4	1	4
sp|P30084|ECHM_HUMAN	sp|P30084|ECHM_HUMAN	6	6	6	sp|P30084|ECHM_HUMAN Enoyl-CoA hydratase, mitochondrial OS=Homo sapiens OX=9606 GN=ECHS1 PE=1 SV=4	1	6	6	6	1	0	0	4	4	2	0	1	0	2	2	1	1	1	1	3	2	3	3	0	2	4	5	3	1	1	0	3	4	2	1	0	0	4	4	2	0	1	0	2
sp|P30085|KCY_HUMAN	sp|P30085|KCY_HUMAN	6	6	6	sp|P30085|KCY_HUMAN UMP-CMP kinase OS=Homo sapiens OX=9606 GN=CMPK1 PE=1 SV=3	1	6	6	6	0	0	0	3	1	0	0	0	0	0	0	0	0	1	0	2	2	2	3	3	3	2	2	1	0	0	0	2	2	1	0	0	0	3	1	0	0	0	0	0
sp|P30086|PEBP1_HUMAN	sp|P30086|PEBP1_HUMAN	7	7	7	sp|P30086|PEBP1_HUMAN Phosphatidylethanolamine-binding protein 1 OS=Homo sapiens OX=9606 GN=PEBP1 PE=1 SV=3	1	7	7	7	1	3	2	4	2	0	0	0	0	2	1	1	4	3	2	5	5	4	5	3	4	4	5	4	3	1	0	4	5	5	1	3	2	4	2	0	0	0	0	2
sp|P30101|PDIA3_HUMAN	sp|P30101|PDIA3_HUMAN	26	26	26	sp|P30101|PDIA3_HUMAN Protein disulfide-isomerase A3 OS=Homo sapiens OX=9606 GN=PDIA3 PE=1 SV=4	1	26	26	26	4	4	4	11	11	6	5	4	6	5	5	8	9	6	6	9	15	9	18	17	14	17	15	12	7	8	3	14	12	6	4	4	4	11	11	6	5	4	6	5
sp|P30153|2AAA_HUMAN;sp|P30154|2AAB_HUMAN	sp|P30153|2AAA_HUMAN	15;4	15;4	15;4	sp|P30153|2AAA_HUMAN Serine/threonine-protein phosphatase 2A 65 kDa regulatory subunit A alpha isoform OS=Homo sapiens OX=9606 GN=PPP2R1A PE=1 SV=4	2	15	15	15	1	2	1	5	7	3	1	2	2	3	4	3	4	6	2	10	7	7	12	10	9	9	7	4	3	4	1	9	9	4	1	2	1	5	7	3	1	2	2	3
sp|P30260|CDC27_HUMAN	sp|P30260|CDC27_HUMAN	4	4	4	sp|P30260|CDC27_HUMAN Cell division cycle protein 27 homolog OS=Homo sapiens OX=9606 GN=CDC27 PE=1 SV=2	1	4	4	4	0	0	0	0	0	0	0	0	0	0	0	0	0	0	0	0	1	1	3	4	2	1	1	0	0	0	0	0	0	0	0	0	0	0	0	0	0	0	0	0
sp|P30405|PPIF_HUMAN	sp|P30405|PPIF_HUMAN	4	4	4	sp|P30405|PPIF_HUMAN Peptidyl-prolyl cis-trans isomerase F, mitochondrial OS=Homo sapiens OX=9606 GN=PPIF PE=1 SV=1	1	4	4	4	0	0	0	0	0	0	0	0	0	0	0	0	0	1	0	2	1	1	3	4	3	4	4	3	0	0	0	1	2	0	0	0	0	0	0	0	0	0	0	0
sp|P30419|NMT1_HUMAN	sp|P30419|NMT1_HUMAN	5	5	5	sp|P30419|NMT1_HUMAN Glycylpeptide N-tetradecanoyltransferase 1 OS=Homo sapiens OX=9606 GN=NMT1 PE=1 SV=2	1	5	5	5	0	0	0	3	3	2	2	2	2	2	2	2	2	2	2	4	3	4	3	4	4	3	5	3	1	1	2	3	3	4	0	0	0	3	3	2	2	2	2	2
sp|P30519|HMOX2_HUMAN	sp|P30519|HMOX2_HUMAN	3	3	3	sp|P30519|HMOX2_HUMAN Heme oxygenase 2 OS=Homo sapiens OX=9606 GN=HMOX2 PE=1 SV=2	1	3	3	3	1	0	0	2	0	0	0	1	0	1	1	1	1	1	0	1	2	2	2	2	2	1	2	2	1	1	0	1	2	2	1	0	0	2	0	0	0	1	0	1
sp|P30520|PURA2_HUMAN	sp|P30520|PURA2_HUMAN	10	10	10	sp|P30520|PURA2_HUMAN Adenylosuccinate synthetase isozyme 2 OS=Homo sapiens OX=9606 GN=ADSS2 PE=1 SV=3	1	10	10	10	2	1	1	5	5	4	2	2	1	3	4	3	2	3	3	5	4	4	6	6	5	7	5	5	2	1	1	4	6	3	2	1	1	5	5	4	2	2	1	3
sp|P30533|AMRP_HUMAN	sp|P30533|AMRP_HUMAN	2	2	2	sp|P30533|AMRP_HUMAN Alpha-2-macroglobulin receptor-associated protein OS=Homo sapiens OX=9606 GN=LRPAP1 PE=1 SV=1	1	2	2	2	0	0	0	0	0	0	0	0	0	0	0	0	0	0	0	0	0	0	1	0	0	2	1	0	0	0	0	0	0	0	0	0	0	0	0	0	0	0	0	0
sp|P30566|PUR8_HUMAN	sp|P30566|PUR8_HUMAN	10	10	10	sp|P30566|PUR8_HUMAN Adenylosuccinate lyase OS=Homo sapiens OX=9606 GN=ADSL PE=1 SV=2	1	10	10	10	1	0	0	4	4	1	2	3	1	4	4	3	4	4	4	8	6	4	4	5	3	4	4	5	3	4	1	7	6	4	1	0	0	4	4	1	2	3	1	4
sp|P30622|CLIP1_HUMAN	sp|P30622|CLIP1_HUMAN	4	4	4	sp|P30622|CLIP1_HUMAN CAP-Gly domain-containing linker protein 1 OS=Homo sapiens OX=9606 GN=CLIP1 PE=1 SV=2	1	4	4	4	0	0	0	1	0	0	0	0	0	0	1	1	0	0	0	1	2	0	2	1	1	1	3	0	0	0	0	2	1	1	0	0	0	1	0	0	0	0	0	0
sp|P30626|SORCN_HUMAN	sp|P30626|SORCN_HUMAN	3	3	3	sp|P30626|SORCN_HUMAN Sorcin OS=Homo sapiens OX=9606 GN=SRI PE=1 SV=1	1	3	3	3	0	0	0	0	0	0	0	0	0	0	0	0	0	0	0	0	0	0	2	2	1	0	1	0	0	0	0	0	0	0	0	0	0	0	0	0	0	0	0	0
sp|P30740|ILEU_HUMAN;sp|P50452|SPB8_HUMAN;sp|O75830|SPI2_HUMAN	sp|P30740|ILEU_HUMAN	3;1;1	2;0;0	2;0;0	sp|P30740|ILEU_HUMAN Leukocyte elastase inhibitor OS=Homo sapiens OX=9606 GN=SERPINB1 PE=1 SV=1	3	3	2	2	0	0	0	1	0	0	0	0	0	0	0	0	0	0	0	2	3	0	2	2	3	2	2	1	0	0	0	1	1	1	0	0	0	1	0	0	0	0	0	0
sp|P30825|CTR1_HUMAN	sp|P30825|CTR1_HUMAN	1	1	1	sp|P30825|CTR1_HUMAN High affinity cationic amino acid transporter 1 OS=Homo sapiens OX=9606 GN=SLC7A1 PE=1 SV=1	1	1	1	1	0	0	0	1	0	0	0	0	0	0	0	0	1	0	0	1	1	1	1	0	1	0	1	0	0	0	0	1	1	1	0	0	0	1	0	0	0	0	0	0
sp|P30837|AL1B1_HUMAN	sp|P30837|AL1B1_HUMAN	12	12	12	sp|P30837|AL1B1_HUMAN Aldehyde dehydrogenase X, mitochondrial OS=Homo sapiens OX=9606 GN=ALDH1B1 PE=1 SV=4	1	12	12	12	1	2	0	6	7	3	2	1	1	3	5	3	2	3	1	5	4	5	10	9	8	4	6	6	2	3	0	4	5	3	1	2	0	6	7	3	2	1	1	3
sp|P30876|RPB2_HUMAN	sp|P30876|RPB2_HUMAN	20	20	20	sp|P30876|RPB2_HUMAN DNA-directed RNA polymerase II subunit RPB2 OS=Homo sapiens OX=9606 GN=POLR2B PE=1 SV=1	1	20	20	20	0	0	0	7	5	0	1	2	0	2	4	2	2	2	2	10	12	8	18	15	15	9	11	8	1	3	0	10	10	7	0	0	0	7	5	0	1	2	0	2
sp|P31025|LCN1_HUMAN;sp|Q5VSP4|LC1L1_HUMAN	sp|P31025|LCN1_HUMAN;sp|Q5VSP4|LC1L1_HUMAN	2;1	2;1	2;1	sp|P31025|LCN1_HUMAN Lipocalin-1 OS=Homo sapiens OX=9606 GN=LCN1 PE=1 SV=1;sp|Q5VSP4|LC1L1_HUMAN Putative lipocalin 1-like protein 1 OS=Homo sapiens OX=9606 GN=LCN1P1 PE=5 SV=1	2	2	2	2	2	2	1	0	1	0	0	0	0	1	0	1	1	1	1	1	1	1	1	1	0	0	0	0	2	2	1	1	1	1	2	2	1	0	1	0	0	0	0	1
sp|P31040|SDHA_HUMAN	sp|P31040|SDHA_HUMAN	11	11	11	sp|P31040|SDHA_HUMAN Succinate dehydrogenase [ubiquinone] flavoprotein subunit, mitochondrial OS=Homo sapiens OX=9606 GN=SDHA PE=1 SV=2	1	11	11	11	1	1	0	9	3	6	2	2	1	3	4	3	4	3	1	6	7	9	9	9	9	7	8	7	3	0	1	6	7	4	1	1	0	9	3	6	2	2	1	3
sp|P31146|COR1A_HUMAN	sp|P31146|COR1A_HUMAN	3	3	3	sp|P31146|COR1A_HUMAN Coronin-1A OS=Homo sapiens OX=9606 GN=CORO1A PE=1 SV=4	1	3	3	3	0	0	0	0	0	0	0	0	0	0	0	0	0	0	0	0	0	0	2	3	2	1	0	0	0	0	0	0	0	0	0	0	0	0	0	0	0	0	0	0
sp|P31150|GDIA_HUMAN	sp|P31150|GDIA_HUMAN	14	9	9	sp|P31150|GDIA_HUMAN Rab GDP dissociation inhibitor alpha OS=Homo sapiens OX=9606 GN=GDI1 PE=1 SV=2	1	14	9	9	0	2	1	5	4	4	2	2	1	3	3	1	5	3	4	9	7	7	8	9	6	7	6	5	1	2	0	5	9	4	0	2	0	4	2	3	1	2	1	3
sp|Q86SG5|S1A7A_HUMAN;sp|P31151|S10A7_HUMAN	sp|Q86SG5|S1A7A_HUMAN;sp|P31151|S10A7_HUMAN	1;1	1;1	1;1	sp|Q86SG5|S1A7A_HUMAN Protein S100-A7A OS=Homo sapiens OX=9606 GN=S100A7A PE=1 SV=3;sp|P31151|S10A7_HUMAN Protein S100-A7 OS=Homo sapiens OX=9606 GN=S100A7 PE=1 SV=4	2	1	1	1	0	0	0	0	0	0	0	0	0	0	0	0	0	0	0	0	0	0	1	1	0	0	0	0	0	0	0	0	0	0	0	0	0	0	0	0	0	0	0	0
sp|P31153|METK2_HUMAN;sp|Q00266|METK1_HUMAN	sp|P31153|METK2_HUMAN	14;1	14;1	14;1	sp|P31153|METK2_HUMAN S-adenosylmethionine synthase isoform type-2 OS=Homo sapiens OX=9606 GN=MAT2A PE=1 SV=1	2	14	14	14	2	3	4	8	8	4	6	4	3	6	5	4	9	6	4	10	9	11	13	11	11	8	9	9	4	6	2	8	6	8	2	3	4	8	8	4	6	4	3	6
sp|P31260|HXA10_HUMAN	sp|P31260|HXA10_HUMAN	1	1	1	sp|P31260|HXA10_HUMAN Homeobox protein Hox-A10 OS=Homo sapiens OX=9606 GN=HOXA10 PE=1 SV=3	1	1	1	1	0	0	0	0	0	0	0	0	0	0	0	0	0	0	0	0	0	0	1	1	0	1	1	1	0	0	0	0	0	0	0	0	0	0	0	0	0	0	0	0
sp|P31350|RIR2_HUMAN	sp|P31350|RIR2_HUMAN	5	5	5	sp|P31350|RIR2_HUMAN Ribonucleoside-diphosphate reductase subunit M2 OS=Homo sapiens OX=9606 GN=RRM2 PE=1 SV=1	1	5	5	5	2	1	0	1	0	0	0	0	0	1	1	0	1	1	0	2	1	2	3	3	2	2	3	0	0	1	0	2	3	3	2	1	0	1	0	0	0	0	0	1
sp|P31689|DNJA1_HUMAN	sp|P31689|DNJA1_HUMAN	14	14	14	sp|P31689|DNJA1_HUMAN DnaJ homolog subfamily A member 1 OS=Homo sapiens OX=9606 GN=DNAJA1 PE=1 SV=2	1	14	14	14	0	1	0	7	5	1	1	1	1	1	2	2	4	3	1	7	8	6	7	6	7	6	6	6	3	2	0	9	8	4	0	1	0	7	5	1	1	1	1	1
sp|P31749|AKT1_HUMAN	sp|P31749|AKT1_HUMAN	3	2	2	sp|P31749|AKT1_HUMAN RAC-alpha serine/threonine-protein kinase OS=Homo sapiens OX=9606 GN=AKT1 PE=1 SV=2	1	3	2	2	0	0	0	0	0	0	0	0	0	0	0	0	0	0	0	1	0	0	1	1	0	0	0	0	0	0	0	0	0	0	0	0	0	0	0	0	0	0	0	0
sp|P31930|QCR1_HUMAN	sp|P31930|QCR1_HUMAN	14	14	14	sp|P31930|QCR1_HUMAN Cytochrome b-c1 complex subunit 1, mitochondrial OS=Homo sapiens OX=9606 GN=UQCRC1 PE=1 SV=3	1	14	14	14	0	1	0	5	5	1	2	1	1	3	2	2	2	3	3	5	7	4	10	10	11	8	8	6	2	2	2	5	6	4	0	1	0	5	5	1	2	1	1	3
sp|P31937|3HIDH_HUMAN	sp|P31937|3HIDH_HUMAN	3	3	3	sp|P31937|3HIDH_HUMAN 3-hydroxyisobutyrate dehydrogenase, mitochondrial OS=Homo sapiens OX=9606 GN=HIBADH PE=1 SV=2	1	3	3	3	0	0	0	1	1	0	0	0	0	0	0	0	0	0	0	1	1	1	3	2	2	1	1	2	0	0	0	1	1	0	0	0	0	1	1	0	0	0	0	0
sp|P31939|PUR9_HUMAN	sp|P31939|PUR9_HUMAN	24	24	24	sp|P31939|PUR9_HUMAN Bifunctional purine biosynthesis protein ATIC OS=Homo sapiens OX=9606 GN=ATIC PE=1 SV=3	1	24	24	24	3	3	2	7	5	2	1	0	2	3	2	1	4	4	3	8	10	8	19	19	20	16	12	12	2	2	2	9	10	6	3	3	2	7	5	2	1	0	2	3
sp|P31942|HNRH3_HUMAN	sp|P31942|HNRH3_HUMAN	1	1	1	sp|P31942|HNRH3_HUMAN Heterogeneous nuclear ribonucleoprotein H3 OS=Homo sapiens OX=9606 GN=HNRNPH3 PE=1 SV=2	1	1	1	1	0	0	0	1	1	0	1	0	0	1	0	0	0	0	0	1	1	1	1	1	1	1	0	1	0	0	0	0	0	0	0	0	0	1	1	0	1	0	0	1
sp|P31943|HNRH1_HUMAN	sp|P31943|HNRH1_HUMAN	17	17	10	sp|P31943|HNRH1_HUMAN Heterogeneous nuclear ribonucleoprotein H OS=Homo sapiens OX=9606 GN=HNRNPH1 PE=1 SV=4	1	17	17	10	3	1	2	5	6	5	3	4	3	6	5	6	9	6	6	8	9	8	10	12	14	10	10	8	2	5	3	9	9	6	3	1	2	5	6	5	3	4	3	6
sp|P31944|CASPE_HUMAN	sp|P31944|CASPE_HUMAN	2	2	2	sp|P31944|CASPE_HUMAN Caspase-14 OS=Homo sapiens OX=9606 GN=CASP14 PE=1 SV=2	1	2	2	2	0	1	0	0	0	0	0	0	0	0	0	0	0	0	0	0	1	0	0	0	0	0	1	0	1	0	0	0	1	0	0	1	0	0	0	0	0	0	0	0
sp|P31946|1433B_HUMAN	sp|P31946|1433B_HUMAN	13	10	9	sp|P31946|1433B_HUMAN 14-3-3 protein beta/alpha OS=Homo sapiens OX=9606 GN=YWHAB PE=1 SV=3	1	13	10	9	0	0	0	5	6	1	1	2	1	2	2	2	3	3	2	8	6	3	7	6	6	6	6	7	3	1	1	6	4	5	0	0	0	4	5	0	0	0	0	1
sp|P31948|STIP1_HUMAN	sp|P31948|STIP1_HUMAN	22	22	22	sp|P31948|STIP1_HUMAN Stress-induced-phosphoprotein 1 OS=Homo sapiens OX=9606 GN=STIP1 PE=1 SV=1	1	22	22	22	2	2	1	9	12	3	1	2	2	5	8	5	9	7	3	8	8	6	7	8	9	8	9	7	8	4	3	7	9	8	2	2	1	9	12	3	1	2	2	5
sp|P32019|I5P2_HUMAN	sp|P32019|I5P2_HUMAN	1	1	1	sp|P32019|I5P2_HUMAN Type II inositol 1,4,5-trisphosphate 5-phosphatase OS=Homo sapiens OX=9606 GN=INPP5B PE=1 SV=4	1	1	1	1	0	0	0	0	1	0	0	0	0	0	0	0	0	1	0	1	1	1	1	1	1	0	0	0	0	0	0	1	1	1	0	0	0	0	1	0	0	0	0	0
sp|P32119|PRDX2_HUMAN	sp|P32119|PRDX2_HUMAN	8	7	7	sp|P32119|PRDX2_HUMAN Peroxiredoxin-2 OS=Homo sapiens OX=9606 GN=PRDX2 PE=1 SV=5	1	8	7	7	2	1	1	2	2	2	1	1	1	2	1	1	3	4	2	3	3	4	5	5	5	5	5	4	1	1	1	5	4	3	2	1	1	2	2	2	1	1	1	2
sp|P32121|ARRB2_HUMAN	sp|P32121|ARRB2_HUMAN	1	1	1	sp|P32121|ARRB2_HUMAN Beta-arrestin-2 OS=Homo sapiens OX=9606 GN=ARRB2 PE=1 SV=2	1	1	1	1	0	0	0	0	1	1	0	0	0	0	0	0	0	0	0	0	1	1	1	1	1	1	1	1	0	0	0	1	1	0	0	0	0	0	1	1	0	0	0	0
sp|P32189|GLPK_HUMAN;sp|Q14409|GLPK3_HUMAN	sp|P32189|GLPK_HUMAN;sp|Q14409|GLPK3_HUMAN	3;2	3;2	3;2	sp|P32189|GLPK_HUMAN Glycerol kinase OS=Homo sapiens OX=9606 GN=GK PE=1 SV=3;sp|Q14409|GLPK3_HUMAN Glycerol kinase 3 OS=Homo sapiens OX=9606 GN=GK3 PE=1 SV=2	2	3	3	3	0	0	0	0	0	0	0	0	0	0	0	0	0	0	0	0	0	0	2	1	2	1	0	1	0	0	0	1	0	0	0	0	0	0	0	0	0	0	0	0
sp|P32322|P5CR1_HUMAN	sp|P32322|P5CR1_HUMAN	3	2	2	sp|P32322|P5CR1_HUMAN Pyrroline-5-carboxylate reductase 1, mitochondrial OS=Homo sapiens OX=9606 GN=PYCR1 PE=1 SV=2	1	3	2	2	1	0	0	3	1	1	1	1	0	1	1	1	1	2	1	1	2	1	3	1	2	2	1	1	1	1	1	1	2	1	0	0	0	2	0	0	0	0	0	0
sp|P32969|RL9_HUMAN	sp|P32969|RL9_HUMAN	7	7	7	sp|P32969|RL9_HUMAN Large ribosomal subunit protein uL6 OS=Homo sapiens OX=9606 GN=RPL9 PE=1 SV=1	1	7	7	7	1	0	1	3	2	1	0	2	1	2	3	2	1	4	1	5	5	5	5	6	6	6	5	4	1	3	2	6	4	5	1	0	1	3	2	1	0	2	1	2
sp|P33121|ACSL1_HUMAN	sp|P33121|ACSL1_HUMAN	5	5	5	sp|P33121|ACSL1_HUMAN Long-chain-fatty-acid--CoA ligase 1 OS=Homo sapiens OX=9606 GN=ACSL1 PE=1 SV=1	1	5	5	5	0	0	0	0	2	0	0	0	0	0	0	0	0	0	0	1	1	2	5	4	3	3	2	2	0	0	0	2	2	0	0	0	0	0	2	0	0	0	0	0
sp|P33176|KINH_HUMAN;sp|O60282|KIF5C_HUMAN;sp|Q12840|KIF5A_HUMAN	sp|P33176|KINH_HUMAN	25;4;4	25;4;4	25;4;4	sp|P33176|KINH_HUMAN Kinesin-1 heavy chain OS=Homo sapiens OX=9606 GN=KIF5B PE=1 SV=1	3	25	25	25	2	2	1	15	12	7	7	6	6	8	12	7	8	9	7	12	10	12	14	12	11	10	9	10	5	5	5	9	16	12	2	2	1	15	12	7	7	6	6	8
sp|P33240|CSTF2_HUMAN	sp|P33240|CSTF2_HUMAN	5	5	3	sp|P33240|CSTF2_HUMAN Cleavage stimulation factor subunit 2 OS=Homo sapiens OX=9606 GN=CSTF2 PE=1 SV=1	1	5	5	3	0	0	0	0	1	0	0	0	0	0	0	0	0	0	1	1	2	2	2	2	2	3	3	3	1	1	0	1	1	0	0	0	0	0	1	0	0	0	0	0
sp|P33316|DUT_HUMAN	sp|P33316|DUT_HUMAN	4	4	4	sp|P33316|DUT_HUMAN Deoxyuridine 5-triphosphate nucleotidohydrolase, mitochondrial OS=Homo sapiens OX=9606 GN=DUT PE=1 SV=4	1	4	4	4	0	0	0	0	0	0	0	0	0	0	0	0	0	0	0	0	1	0	3	3	2	4	4	3	0	0	0	0	0	0	0	0	0	0	0	0	0	0	0	0
sp|P33527|MRP1_HUMAN	sp|P33527|MRP1_HUMAN	2	2	2	sp|P33527|MRP1_HUMAN Multidrug resistance-associated protein 1 OS=Homo sapiens OX=9606 GN=ABCC1 PE=1 SV=3	1	2	2	2	0	0	0	0	0	0	0	0	0	0	0	0	0	0	0	0	0	0	1	1	0	1	0	0	0	0	0	0	0	0	0	0	0	0	0	0	0	0	0	0
sp|P33981|TTK_HUMAN	sp|P33981|TTK_HUMAN	2	2	2	sp|P33981|TTK_HUMAN Dual specificity protein kinase TTK OS=Homo sapiens OX=9606 GN=TTK PE=1 SV=2	1	2	2	2	0	0	0	0	0	0	0	0	0	0	0	0	0	0	0	0	0	0	2	2	0	0	0	0	0	0	0	1	0	0	0	0	0	0	0	0	0	0	0	0
sp|P33991|MCM4_HUMAN	sp|P33991|MCM4_HUMAN	21	21	21	sp|P33991|MCM4_HUMAN DNA replication licensing factor MCM4 OS=Homo sapiens OX=9606 GN=MCM4 PE=1 SV=5	1	21	21	21	1	0	1	14	12	4	2	3	4	5	6	3	4	5	4	13	11	12	20	17	14	15	12	12	5	3	1	12	13	11	1	0	1	14	12	4	2	3	4	5
sp|P33992|MCM5_HUMAN	sp|P33992|MCM5_HUMAN	16	16	16	sp|P33992|MCM5_HUMAN DNA replication licensing factor MCM5 OS=Homo sapiens OX=9606 GN=MCM5 PE=1 SV=5	1	16	16	16	0	1	1	7	8	2	2	1	2	5	4	5	5	8	3	11	11	9	13	12	9	9	7	8	6	1	1	10	11	7	0	1	1	7	8	2	2	1	2	5
sp|P33993|MCM7_HUMAN	sp|P33993|MCM7_HUMAN	28	28	28	sp|P33993|MCM7_HUMAN DNA replication licensing factor MCM7 OS=Homo sapiens OX=9606 GN=MCM7 PE=1 SV=4	1	28	28	28	1	1	3	13	15	4	1	4	2	10	8	7	11	9	5	12	13	11	18	15	13	14	15	11	5	4	4	12	12	8	1	1	3	13	15	4	1	4	2	10
sp|P34896|GLYC_HUMAN	sp|P34896|GLYC_HUMAN	6	5	5	sp|P34896|GLYC_HUMAN Serine hydroxymethyltransferase, cytosolic OS=Homo sapiens OX=9606 GN=SHMT1 PE=1 SV=1	1	6	5	5	0	0	0	1	1	0	0	0	0	0	0	0	1	1	1	2	3	2	3	2	2	3	2	2	0	0	0	1	2	1	0	0	0	1	1	0	0	0	0	0
sp|P34897|GLYM_HUMAN	sp|P34897|GLYM_HUMAN	18	18	17	sp|P34897|GLYM_HUMAN Serine hydroxymethyltransferase, mitochondrial OS=Homo sapiens OX=9606 GN=SHMT2 PE=1 SV=3	1	18	18	17	1	2	1	9	9	5	2	4	4	4	5	2	7	7	6	10	10	8	13	14	12	9	9	7	4	5	5	9	10	9	1	2	1	9	9	5	2	4	4	4
sp|P34931|HS71L_HUMAN	sp|P34931|HS71L_HUMAN	13	1	1	sp|P34931|HS71L_HUMAN Heat shock 70 kDa protein 1-like OS=Homo sapiens OX=9606 GN=HSPA1L PE=1 SV=2	1	13	1	1	7	9	7	10	10	8	8	8	7	9	9	9	9	9	10	9	9	9	9	12	10	10	10	11	8	10	7	10	10	8	0	0	0	0	0	0	0	0	0	0
sp|P34932|HSP74_HUMAN	sp|P34932|HSP74_HUMAN	32	32	29	sp|P34932|HSP74_HUMAN Heat shock 70 kDa protein 4 OS=Homo sapiens OX=9606 GN=HSPA4 PE=1 SV=4	1	32	32	29	6	6	5	16	15	8	7	8	8	10	10	6	12	16	14	18	20	16	28	24	22	22	22	16	10	10	8	21	19	12	6	6	5	16	15	8	7	8	8	10
sp|P34949|MPI_HUMAN	sp|P34949|MPI_HUMAN	9	9	9	sp|P34949|MPI_HUMAN Mannose-6-phosphate isomerase OS=Homo sapiens OX=9606 GN=MPI PE=1 SV=2	1	9	9	9	1	0	0	1	3	0	0	1	1	2	1	1	2	3	1	4	4	4	5	5	5	2	1	4	1	1	0	3	4	2	1	0	0	1	3	0	0	1	1	2
sp|P35219|CAH8_HUMAN	sp|P35219|CAH8_HUMAN	2	2	2	sp|P35219|CAH8_HUMAN Carbonic anhydrase-related protein OS=Homo sapiens OX=9606 GN=CA8 PE=1 SV=3	1	2	2	2	0	0	0	1	0	0	0	0	0	0	0	0	0	0	0	1	0	0	1	1	1	2	2	2	0	0	0	0	0	0	0	0	0	1	0	0	0	0	0	0
sp|P35221|CTNA1_HUMAN;sp|P26232|CTNA2_HUMAN	sp|P35221|CTNA1_HUMAN	7;1	7;1	7;1	sp|P35221|CTNA1_HUMAN Catenin alpha-1 OS=Homo sapiens OX=9606 GN=CTNNA1 PE=1 SV=1	2	7	7	7	0	0	0	1	1	0	1	1	2	0	1	0	2	1	0	1	1	2	6	5	2	4	4	2	0	1	0	0	0	1	0	0	0	1	1	0	1	1	2	0
sp|P35222|CTNB1_HUMAN	sp|P35222|CTNB1_HUMAN	8	6	6	sp|P35222|CTNB1_HUMAN Catenin beta-1 OS=Homo sapiens OX=9606 GN=CTNNB1 PE=1 SV=1	1	8	6	6	0	0	0	2	3	1	0	0	0	0	1	1	1	1	0	2	4	1	7	4	5	6	4	2	0	1	1	4	3	2	0	0	0	1	2	0	0	0	0	0
sp|P35226|BMI1_HUMAN	sp|P35226|BMI1_HUMAN	1	1	1	sp|P35226|BMI1_HUMAN Polycomb complex protein BMI-1 OS=Homo sapiens OX=9606 GN=BMI1 PE=1 SV=2	1	1	1	1	0	0	0	0	0	0	0	0	0	0	0	0	0	0	0	0	0	0	1	1	0	0	0	0	0	0	0	0	0	0	0	0	0	0	0	0	0	0	0	0
sp|P35232|PHB1_HUMAN	sp|P35232|PHB1_HUMAN	12	12	12	sp|P35232|PHB1_HUMAN Prohibitin 1 OS=Homo sapiens OX=9606 GN=PHB1 PE=1 SV=1	1	12	12	12	3	3	1	7	6	1	3	1	1	3	3	2	2	2	4	4	5	5	8	8	8	8	9	8	2	2	2	4	2	4	3	3	1	7	6	1	3	1	1	3
sp|P35237|SPB6_HUMAN	sp|P35237|SPB6_HUMAN	5	5	5	sp|P35237|SPB6_HUMAN Serpin B6 OS=Homo sapiens OX=9606 GN=SERPINB6 PE=1 SV=3	1	5	5	5	0	0	0	0	0	0	0	0	0	0	0	0	0	0	0	2	1	1	5	4	4	2	3	2	0	0	0	1	2	0	0	0	0	0	0	0	0	0	0	0
sp|P35241|RADI_HUMAN	sp|P35241|RADI_HUMAN	8	4	4	sp|P35241|RADI_HUMAN Radixin OS=Homo sapiens OX=9606 GN=RDX PE=1 SV=1	1	8	4	4	1	0	1	3	2	2	0	0	0	0	2	1	1	1	2	6	6	3	4	5	4	6	5	5	0	1	0	5	4	3	0	0	0	1	0	0	0	0	0	0
sp|P35249|RFC4_HUMAN	sp|P35249|RFC4_HUMAN	7	7	7	sp|P35249|RFC4_HUMAN Replication factor C subunit 4 OS=Homo sapiens OX=9606 GN=RFC4 PE=1 SV=2	1	7	7	7	0	0	0	0	1	0	0	0	0	0	0	0	0	1	0	1	0	1	3	4	3	3	2	2	0	0	0	1	1	1	0	0	0	0	1	0	0	0	0	0
sp|P35250|RFC2_HUMAN	sp|P35250|RFC2_HUMAN	3	3	3	sp|P35250|RFC2_HUMAN Replication factor C subunit 2 OS=Homo sapiens OX=9606 GN=RFC2 PE=1 SV=3	1	3	3	3	0	0	0	1	0	0	0	0	0	0	0	0	0	0	0	1	1	0	2	3	1	1	1	2	0	0	0	1	2	0	0	0	0	1	0	0	0	0	0	0
sp|P35251|RFC1_HUMAN	sp|P35251|RFC1_HUMAN	6	6	6	sp|P35251|RFC1_HUMAN Replication factor C subunit 1 OS=Homo sapiens OX=9606 GN=RFC1 PE=1 SV=4	1	6	6	6	0	0	0	1	2	0	0	0	0	0	0	0	0	0	0	2	3	2	5	4	3	2	2	2	0	0	0	2	2	2	0	0	0	1	2	0	0	0	0	0
sp|P35268|RL22_HUMAN	sp|P35268|RL22_HUMAN	4	4	4	sp|P35268|RL22_HUMAN Large ribosomal subunit protein eL22 OS=Homo sapiens OX=9606 GN=RPL22 PE=1 SV=2	1	4	4	4	0	1	1	1	0	0	0	1	1	0	0	0	0	1	1	1	1	0	1	2	2	1	1	2	1	1	0	0	1	0	0	1	1	1	0	0	0	1	1	0
sp|P35270|SPRE_HUMAN	sp|P35270|SPRE_HUMAN	1	1	1	sp|P35270|SPRE_HUMAN Sepiapterin reductase OS=Homo sapiens OX=9606 GN=SPR PE=1 SV=1	1	1	1	1	0	0	0	0	0	0	0	0	0	0	0	0	0	0	0	0	0	0	0	0	0	1	1	0	0	0	0	0	0	0	0	0	0	0	0	0	0	0	0	0
sp|P35453|HXD13_HUMAN	sp|P35453|HXD13_HUMAN	1	1	1	sp|P35453|HXD13_HUMAN Homeobox protein Hox-D13 OS=Homo sapiens OX=9606 GN=HOXD13 PE=1 SV=3	1	1	1	1	0	0	0	0	0	0	0	0	0	0	0	0	0	0	0	1	0	1	1	1	1	0	0	1	0	0	0	0	0	0	0	0	0	0	0	0	0	0	0	0
sp|P35520|CBS_HUMAN	sp|P35520|CBS_HUMAN	14	14	14	sp|P35520|CBS_HUMAN Cystathionine beta-synthase OS=Homo sapiens OX=9606 GN=CBS PE=1 SV=2	1	14	14	14	1	2	0	4	3	2	1	2	1	1	1	1	1	2	4	5	6	3	13	7	6	5	5	5	2	2	1	2	3	3	1	2	0	4	3	2	1	2	1	1
sp|P35527|K1C9_HUMAN;CON__P35527	sp|P35527|K1C9_HUMAN;CON__P35527	41;40	41;40	41;40	sp|P35527|K1C9_HUMAN Keratin, type I cytoskeletal 9 OS=Homo sapiens OX=9606 GN=KRT9 PE=1 SV=3;	2	41	41	41	22	24	27	22	25	14	23	21	17	27	28	25	22	21	19	32	29	27	28	23	27	36	33	29	21	20	17	28	29	28	22	24	27	22	25	14	23	21	17	27
sp|P35573|GDE_HUMAN	sp|P35573|GDE_HUMAN	17	17	17	sp|P35573|GDE_HUMAN Glycogen debranching enzyme OS=Homo sapiens OX=9606 GN=AGL PE=1 SV=3	1	17	17	17	0	0	0	5	6	1	0	0	1	2	2	1	1	2	0	12	10	10	11	14	9	8	8	5	0	0	0	11	9	10	0	0	0	5	6	1	0	0	1	2
sp|P35579|MYH9_HUMAN;sp|Q7Z406|MYH14_HUMAN	sp|P35579|MYH9_HUMAN	38;2	38;2	33;0	sp|P35579|MYH9_HUMAN Myosin-9 OS=Homo sapiens OX=9606 GN=MYH9 PE=1 SV=4	2	38	38	33	4	4	2	15	13	5	2	4	5	9	8	6	8	8	6	22	22	16	22	22	18	21	22	18	5	7	3	21	18	15	4	4	2	15	13	5	2	4	5	9
sp|P35580|MYH10_HUMAN;sp|P35749|MYH11_HUMAN	sp|P35580|MYH10_HUMAN	16;3	11;1	11;1	sp|P35580|MYH10_HUMAN Myosin-10 OS=Homo sapiens OX=9606 GN=MYH10 PE=1 SV=3	2	16	11	11	0	0	0	5	4	2	2	1	1	3	1	1	3	2	1	8	8	6	11	9	7	8	10	7	1	1	0	7	5	6	0	0	0	4	3	1	2	1	1	2
sp|P35606|COPB2_HUMAN	sp|P35606|COPB2_HUMAN	18	18	18	sp|P35606|COPB2_HUMAN Coatomer subunit beta OS=Homo sapiens OX=9606 GN=COPB2 PE=1 SV=2	1	18	18	18	0	1	0	9	9	2	0	0	0	2	6	1	5	6	3	11	12	7	12	13	7	7	7	7	3	1	2	12	11	10	0	1	0	9	9	2	0	0	0	2
sp|P35610|SOAT1_HUMAN	sp|P35610|SOAT1_HUMAN	2	2	2	sp|P35610|SOAT1_HUMAN Sterol O-acyltransferase 1 OS=Homo sapiens OX=9606 GN=SOAT1 PE=1 SV=3	1	2	2	2	0	0	0	0	0	0	0	0	0	0	0	0	0	0	0	0	0	0	1	2	0	0	0	0	0	0	0	0	0	0	0	0	0	0	0	0	0	0	0	0
sp|P35611|ADDA_HUMAN	sp|P35611|ADDA_HUMAN	7	7	7	sp|P35611|ADDA_HUMAN Alpha-adducin OS=Homo sapiens OX=9606 GN=ADD1 PE=1 SV=2	1	7	7	7	0	0	0	2	1	2	1	1	0	3	0	2	2	3	1	1	1	1	5	7	3	4	3	2	2	1	0	2	0	0	0	0	0	2	1	2	1	1	0	3
sp|P35612|ADDB_HUMAN	sp|P35612|ADDB_HUMAN	2	2	2	sp|P35612|ADDB_HUMAN Beta-adducin OS=Homo sapiens OX=9606 GN=ADD2 PE=1 SV=3	1	2	2	2	0	0	0	1	0	0	0	0	0	0	0	0	0	0	0	0	0	0	0	0	1	0	0	0	0	0	0	0	0	0	0	0	0	1	0	0	0	0	0	0
sp|P35613|BASI_HUMAN	sp|P35613|BASI_HUMAN	2	2	2	sp|P35613|BASI_HUMAN Basigin OS=Homo sapiens OX=9606 GN=BSG PE=1 SV=2	1	2	2	2	0	0	0	1	1	0	0	0	0	0	0	0	1	0	1	2	2	2	0	1	0	2	2	2	0	0	0	2	0	1	0	0	0	1	1	0	0	0	0	0
sp|P35637|FUS_HUMAN;sp|Q92804|RBP56_HUMAN	sp|P35637|FUS_HUMAN;sp|Q92804|RBP56_HUMAN	2;1	2;1	2;1	sp|P35637|FUS_HUMAN RNA-binding protein FUS OS=Homo sapiens OX=9606 GN=FUS PE=1 SV=1;sp|Q92804|RBP56_HUMAN TATA-binding protein-associated factor 2N OS=Homo sapiens OX=9606 GN=TAF15 PE=1 SV=1	2	2	2	2	0	0	0	2	2	0	1	0	0	0	1	0	0	0	1	2	2	2	2	2	2	2	2	2	0	0	0	1	2	2	0	0	0	2	2	0	1	0	0	0
sp|P35658|NU214_HUMAN	sp|P35658|NU214_HUMAN	10	10	10	sp|P35658|NU214_HUMAN Nuclear pore complex protein Nup214 OS=Homo sapiens OX=9606 GN=NUP214 PE=1 SV=2	1	10	10	10	0	0	0	0	0	0	0	0	0	0	0	0	0	0	0	0	0	0	6	6	4	2	1	1	0	0	0	0	0	0	0	0	0	0	0	0	0	0	0	0
sp|P35659|DEK_HUMAN	sp|P35659|DEK_HUMAN	6	6	6	sp|P35659|DEK_HUMAN Protein DEK OS=Homo sapiens OX=9606 GN=DEK PE=1 SV=1	1	6	6	6	1	1	0	1	2	0	0	1	0	2	1	1	1	2	1	3	4	1	5	4	3	0	1	1	0	0	0	3	2	2	1	1	0	1	2	0	0	1	0	2
sp|P35914|HMGCL_HUMAN	sp|P35914|HMGCL_HUMAN	2	2	2	sp|P35914|HMGCL_HUMAN Hydroxymethylglutaryl-CoA lyase, mitochondrial OS=Homo sapiens OX=9606 GN=HMGCL PE=1 SV=2	1	2	2	2	0	0	0	0	0	0	0	0	0	0	0	0	0	0	0	0	0	0	2	2	0	1	0	0	0	0	0	0	0	0	0	0	0	0	0	0	0	0	0	0
sp|P35998|PRS7_HUMAN	sp|P35998|PRS7_HUMAN	12	12	12	sp|P35998|PRS7_HUMAN 26S proteasome regulatory subunit 7 OS=Homo sapiens OX=9606 GN=PSMC2 PE=1 SV=3	1	12	12	12	0	0	0	5	6	0	0	1	0	0	0	0	1	0	0	5	2	3	5	5	6	6	5	5	0	0	0	4	2	3	0	0	0	5	6	0	0	1	0	0
sp|P36404|ARL2_HUMAN	sp|P36404|ARL2_HUMAN	6	6	6	sp|P36404|ARL2_HUMAN ADP-ribosylation factor-like protein 2 OS=Homo sapiens OX=9606 GN=ARL2 PE=1 SV=4	1	6	6	6	0	0	0	1	1	0	0	0	0	0	0	0	1	1	0	0	1	0	6	3	1	1	1	1	0	0	0	2	1	0	0	0	0	1	1	0	0	0	0	0
sp|P36405|ARL3_HUMAN	sp|P36405|ARL3_HUMAN	4	4	4	sp|P36405|ARL3_HUMAN ADP-ribosylation factor-like protein 3 OS=Homo sapiens OX=9606 GN=ARL3 PE=1 SV=2	1	4	4	4	0	0	0	1	0	0	0	1	0	1	1	0	1	1	1	1	0	0	4	3	1	2	3	2	0	0	0	1	1	1	0	0	0	1	0	0	0	1	0	1
sp|P36507|MP2K2_HUMAN	sp|P36507|MP2K2_HUMAN	9	9	6	sp|P36507|MP2K2_HUMAN Dual specificity mitogen-activated protein kinase kinase 2 OS=Homo sapiens OX=9606 GN=MAP2K2 PE=1 SV=1	1	9	9	6	0	0	0	1	3	0	0	2	1	0	0	1	0	0	1	5	4	4	7	5	9	8	7	5	0	0	0	3	3	1	0	0	0	1	3	0	0	2	1	0
sp|P36542|ATPG_HUMAN	sp|P36542|ATPG_HUMAN	8	8	8	sp|P36542|ATPG_HUMAN ATP synthase subunit gamma, mitochondrial OS=Homo sapiens OX=9606 GN=ATP5F1C PE=1 SV=1	1	8	8	8	2	2	2	4	5	1	0	1	1	2	2	2	2	2	1	4	3	5	5	5	4	3	3	3	1	1	0	3	4	3	2	2	2	4	5	1	0	1	1	2
sp|P36543|VATE1_HUMAN	sp|P36543|VATE1_HUMAN	2	2	2	sp|P36543|VATE1_HUMAN V-type proton ATPase subunit E 1 OS=Homo sapiens OX=9606 GN=ATP6V1E1 PE=1 SV=1	1	2	2	2	0	0	0	1	0	0	0	0	0	0	0	0	0	0	0	1	2	0	2	1	1	1	1	0	0	0	0	0	0	0	0	0	0	1	0	0	0	0	0	0
sp|P36551|HEM6_HUMAN	sp|P36551|HEM6_HUMAN	5	5	5	sp|P36551|HEM6_HUMAN Oxygen-dependent coproporphyrinogen-III oxidase, mitochondrial OS=Homo sapiens OX=9606 GN=CPOX PE=1 SV=3	1	5	5	5	0	0	0	1	0	0	0	0	0	0	0	0	0	0	0	0	1	1	3	3	2	4	1	2	0	0	0	1	0	0	0	0	0	1	0	0	0	0	0	0
sp|P36578|RL4_HUMAN	sp|P36578|RL4_HUMAN	26	26	26	sp|P36578|RL4_HUMAN Large ribosomal subunit protein uL4 OS=Homo sapiens OX=9606 GN=RPL4 PE=1 SV=5	1	26	26	26	2	3	3	12	14	7	6	3	4	9	9	7	11	9	5	22	16	17	20	23	19	15	15	15	5	6	3	18	17	18	2	3	3	12	14	7	6	3	4	9
sp|P36639|8ODP_HUMAN	sp|P36639|8ODP_HUMAN	3	3	3	sp|P36639|8ODP_HUMAN Oxidized purine nucleoside triphosphate hydrolase OS=Homo sapiens OX=9606 GN=NUDT1 PE=1 SV=4	1	3	3	3	0	0	0	1	0	0	0	0	0	0	0	0	0	0	0	1	3	0	2	1	1	2	1	0	0	0	0	1	0	0	0	0	0	1	0	0	0	0	0	0
sp|P36776|LONM_HUMAN	sp|P36776|LONM_HUMAN	17	17	17	sp|P36776|LONM_HUMAN Lon protease homolog, mitochondrial OS=Homo sapiens OX=9606 GN=LONP1 PE=1 SV=2	1	17	17	17	2	1	1	5	6	5	3	1	2	5	3	2	5	3	3	5	6	4	13	12	7	8	9	7	2	6	1	8	7	4	2	1	1	5	6	5	3	1	2	5
sp|P36871|PGM1_HUMAN	sp|P36871|PGM1_HUMAN	10	10	10	sp|P36871|PGM1_HUMAN Phosphoglucomutase-1 OS=Homo sapiens OX=9606 GN=PGM1 PE=1 SV=3	1	10	10	10	2	1	1	3	2	1	1	0	0	2	1	1	1	3	0	4	7	2	6	5	3	4	5	4	1	1	0	8	7	4	2	1	1	3	2	1	1	0	0	2
sp|P36873|PP1G_HUMAN	sp|P36873|PP1G_HUMAN	10	1	1	sp|P36873|PP1G_HUMAN Serine/threonine-protein phosphatase PP1-gamma catalytic subunit OS=Homo sapiens OX=9606 GN=PPP1CC PE=1 SV=1	1	10	1	1	0	1	1	3	4	3	1	2	0	1	3	2	3	3	3	6	8	7	9	7	8	7	5	4	2	2	1	5	7	6	0	1	1	1	1	0	1	1	0	0
sp|P36915|GNL1_HUMAN	sp|P36915|GNL1_HUMAN	5	5	5	sp|P36915|GNL1_HUMAN Guanine nucleotide-binding protein-like 1 OS=Homo sapiens OX=9606 GN=GNL1 PE=1 SV=2	1	5	5	5	0	0	0	0	1	0	0	0	0	1	0	0	0	0	0	3	2	1	5	3	4	0	0	2	0	0	0	1	1	2	0	0	0	0	1	0	0	0	0	1
sp|P36957|ODO2_HUMAN	sp|P36957|ODO2_HUMAN	2	2	2	sp|P36957|ODO2_HUMAN Dihydrolipoyllysine-residue succinyltransferase component of 2-oxoglutarate dehydrogenase complex, mitochondrial OS=Homo sapiens OX=9606 GN=DLST PE=1 SV=4	1	2	2	2	0	0	0	0	1	0	0	0	0	0	1	0	0	0	0	1	1	1	1	1	1	1	1	0	0	0	0	0	1	1	0	0	0	0	1	0	0	0	0	0
sp|P36969|GPX4_HUMAN	sp|P36969|GPX4_HUMAN	3	3	3	sp|P36969|GPX4_HUMAN Phospholipid hydroperoxide glutathione peroxidase GPX4 OS=Homo sapiens OX=9606 GN=GPX4 PE=1 SV=3	1	3	3	3	0	0	0	1	1	0	0	0	0	0	0	0	1	1	0	1	1	1	1	1	1	2	2	1	0	0	0	3	1	1	0	0	0	1	1	0	0	0	0	0
sp|P37108|SRP14_HUMAN	sp|P37108|SRP14_HUMAN	1	1	1	sp|P37108|SRP14_HUMAN Signal recognition particle 14 kDa protein OS=Homo sapiens OX=9606 GN=SRP14 PE=1 SV=2	1	1	1	1	0	0	0	0	0	0	0	0	0	0	1	0	0	1	0	0	1	1	0	0	0	1	1	0	0	0	0	0	0	0	0	0	0	0	0	0	0	0	0	0
sp|P37198|NUP62_HUMAN	sp|P37198|NUP62_HUMAN	5	5	5	sp|P37198|NUP62_HUMAN Nuclear pore glycoprotein p62 OS=Homo sapiens OX=9606 GN=NUP62 PE=1 SV=3	1	5	5	5	0	0	0	1	0	0	0	0	0	0	0	0	0	0	0	0	0	0	1	3	2	1	2	1	0	0	0	1	1	0	0	0	0	1	0	0	0	0	0	0
sp|P37268|FDFT_HUMAN	sp|P37268|FDFT_HUMAN	1	1	1	sp|P37268|FDFT_HUMAN Squalene synthase OS=Homo sapiens OX=9606 GN=FDFT1 PE=1 SV=1	1	1	1	1	0	0	0	0	0	0	0	0	0	0	0	0	0	0	0	0	0	0	1	1	1	0	0	0	0	0	0	0	0	0	0	0	0	0	0	0	0	0	0	0
sp|P37802|TAGL2_HUMAN	sp|P37802|TAGL2_HUMAN	11	11	11	sp|P37802|TAGL2_HUMAN Transgelin-2 OS=Homo sapiens OX=9606 GN=TAGLN2 PE=1 SV=3	1	11	11	11	2	3	2	5	7	2	3	2	0	5	4	1	4	7	1	8	8	4	7	9	7	7	8	7	2	3	2	6	8	5	2	3	2	5	7	2	3	2	0	5
sp|P37837|TALDO_HUMAN	sp|P37837|TALDO_HUMAN	6	6	6	sp|P37837|TALDO_HUMAN Transaldolase OS=Homo sapiens OX=9606 GN=TALDO1 PE=1 SV=2	1	6	6	6	3	2	3	4	3	3	2	1	2	2	3	2	5	2	2	6	5	5	2	4	5	3	4	4	2	3	2	5	5	4	3	2	3	4	3	3	2	1	2	2
sp|P38117|ETFB_HUMAN	sp|P38117|ETFB_HUMAN	7	7	7	sp|P38117|ETFB_HUMAN Electron transfer flavoprotein subunit beta OS=Homo sapiens OX=9606 GN=ETFB PE=1 SV=3	1	7	7	7	0	0	0	4	4	1	1	0	0	1	1	1	1	0	0	1	1	1	3	5	3	6	6	5	0	0	0	3	3	2	0	0	0	4	4	1	1	0	0	1
sp|P38159|RBMX_HUMAN;sp|Q96E39|RMXL1_HUMAN;sp|O75526|RMXL2_HUMAN;sp|Q8N7X1|RMXL3_HUMAN	sp|P38159|RBMX_HUMAN;sp|Q96E39|RMXL1_HUMAN	6;4;2;1	6;4;2;1	6;4;2;1	sp|P38159|RBMX_HUMAN RNA-binding motif protein, X chromosome OS=Homo sapiens OX=9606 GN=RBMX PE=1 SV=3;sp|Q96E39|RMXL1_HUMAN RNA binding motif protein, X-linked-like-1 OS=Homo sapiens OX=9606 GN=RBMXL1 PE=1 SV=1	4	6	6	6	0	0	0	1	2	0	0	0	0	0	0	0	0	1	1	2	1	2	3	5	3	5	5	5	0	1	1	0	0	1	0	0	0	1	2	0	0	0	0	0
sp|P38435|VKGC_HUMAN	sp|P38435|VKGC_HUMAN	2	2	2	sp|P38435|VKGC_HUMAN Vitamin K-dependent gamma-carboxylase OS=Homo sapiens OX=9606 GN=GGCX PE=1 SV=2	1	2	2	2	0	0	0	2	1	0	0	0	0	0	0	0	0	0	0	1	1	2	1	1	1	1	2	1	0	0	0	2	1	1	0	0	0	2	1	0	0	0	0	0
sp|P38606|VATA_HUMAN	sp|P38606|VATA_HUMAN	10	10	10	sp|P38606|VATA_HUMAN V-type proton ATPase catalytic subunit A OS=Homo sapiens OX=9606 GN=ATP6V1A PE=1 SV=2	1	10	10	10	1	3	3	3	2	2	0	2	0	2	2	3	1	2	3	5	3	3	6	7	5	6	5	2	3	2	2	4	3	3	1	3	3	3	2	2	0	2	0	2
sp|P38646|GRP75_HUMAN	sp|P38646|GRP75_HUMAN	24	24	24	sp|P38646|GRP75_HUMAN Stress-70 protein, mitochondrial OS=Homo sapiens OX=9606 GN=HSPA9 PE=1 SV=2	1	24	24	24	9	6	5	14	14	5	5	5	6	11	8	6	10	9	9	13	15	12	18	16	19	19	18	16	9	6	5	14	12	13	9	6	5	14	14	5	5	5	6	11
sp|P38919|IF4A3_HUMAN	sp|P38919|IF4A3_HUMAN	10	9	9	sp|P38919|IF4A3_HUMAN Eukaryotic initiation factor 4A-III OS=Homo sapiens OX=9606 GN=EIF4A3 PE=1 SV=4	1	10	9	9	0	0	1	8	5	2	2	0	0	4	3	2	5	3	3	7	6	4	9	7	8	7	6	7	3	2	0	5	6	4	0	0	1	7	4	2	2	0	0	4
sp|P38935|SMBP2_HUMAN	sp|P38935|SMBP2_HUMAN	3	3	3	sp|P38935|SMBP2_HUMAN DNA-binding protein SMUBP-2 OS=Homo sapiens OX=9606 GN=IGHMBP2 PE=1 SV=3	1	3	3	3	0	0	0	0	1	0	0	1	0	0	0	0	0	0	0	0	0	0	3	1	2	1	1	0	0	0	0	0	0	0	0	0	0	0	1	0	0	1	0	0
sp|P39023|RL3_HUMAN	sp|P39023|RL3_HUMAN	22	22	20	sp|P39023|RL3_HUMAN Large ribosomal subunit protein uL3 OS=Homo sapiens OX=9606 GN=RPL3 PE=1 SV=2	1	22	22	20	2	3	1	10	11	4	2	3	5	4	7	4	8	5	6	10	10	9	16	19	11	12	10	8	6	4	2	13	12	5	2	3	1	10	11	4	2	3	5	4
sp|P39656|OST48_HUMAN	sp|P39656|OST48_HUMAN	6	6	6	sp|P39656|OST48_HUMAN Dolichyl-diphosphooligosaccharide--protein glycosyltransferase 48 kDa subunit OS=Homo sapiens OX=9606 GN=DDOST PE=1 SV=4	1	6	6	6	1	2	2	2	3	2	2	1	0	2	1	2	1	2	1	3	3	2	6	6	4	4	3	3	1	1	0	2	4	2	1	2	2	2	3	2	2	1	0	2
sp|P39687|AN32A_HUMAN;sp|O95626|AN32D_HUMAN	sp|P39687|AN32A_HUMAN	7;1	7;1	6;1	sp|P39687|AN32A_HUMAN Acidic leucine-rich nuclear phosphoprotein 32 family member A OS=Homo sapiens OX=9606 GN=ANP32A PE=1 SV=1	2	7	7	6	1	1	1	1	3	1	0	1	0	1	2	1	1	2	0	5	5	5	6	5	5	4	3	2	1	1	0	4	5	2	1	1	1	1	3	1	0	1	0	1
sp|P39748|FEN1_HUMAN	sp|P39748|FEN1_HUMAN	5	5	5	sp|P39748|FEN1_HUMAN Flap endonuclease 1 OS=Homo sapiens OX=9606 GN=FEN1 PE=1 SV=1	1	5	5	5	0	0	0	1	1	0	0	0	0	0	0	0	0	0	0	4	3	2	4	4	5	4	4	2	0	0	0	1	1	1	0	0	0	1	1	0	0	0	0	0
sp|P40123|CAP2_HUMAN	sp|P40123|CAP2_HUMAN	1	1	1	sp|P40123|CAP2_HUMAN Adenylyl cyclase-associated protein 2 OS=Homo sapiens OX=9606 GN=CAP2 PE=1 SV=1	1	1	1	1	0	0	0	0	1	0	0	0	0	0	0	0	0	0	0	0	0	0	0	1	0	1	1	0	0	0	0	0	0	0	0	0	0	0	1	0	0	0	0	0
sp|P40222|TXLNA_HUMAN	sp|P40222|TXLNA_HUMAN	6	6	6	sp|P40222|TXLNA_HUMAN Alpha-taxilin OS=Homo sapiens OX=9606 GN=TXLNA PE=1 SV=3	1	6	6	6	0	0	0	1	1	0	0	0	0	0	1	0	1	1	0	1	2	1	3	4	3	4	4	3	0	1	0	2	1	1	0	0	0	1	1	0	0	0	0	0
sp|P40227|TCPZ_HUMAN	sp|P40227|TCPZ_HUMAN	24	24	20	sp|P40227|TCPZ_HUMAN T-complex protein 1 subunit zeta OS=Homo sapiens OX=9606 GN=CCT6A PE=1 SV=3	1	24	24	20	2	2	2	14	14	9	6	5	4	8	9	6	9	9	5	16	10	13	21	20	17	18	14	11	8	6	4	14	13	12	2	2	2	14	14	9	6	5	4	8
sp|P40429|RL13A_HUMAN;sp|Q6NVV1|R13P3_HUMAN	sp|P40429|RL13A_HUMAN;sp|Q6NVV1|R13P3_HUMAN	5;4	5;4	5;4	sp|P40429|RL13A_HUMAN Large ribosomal subunit protein uL13 OS=Homo sapiens OX=9606 GN=RPL13A PE=1 SV=2;sp|Q6NVV1|R13P3_HUMAN Putative ribosomal protein uL13-like OS=Homo sapiens OX=9606 GN=RPL13AP3 PE=5 SV=1	2	5	5	5	0	0	1	1	1	0	1	1	1	0	1	0	0	0	0	1	1	1	4	3	1	4	2	1	0	0	0	1	1	0	0	0	1	1	1	0	1	1	1	0
sp|P40616|ARL1_HUMAN	sp|P40616|ARL1_HUMAN	2	2	2	sp|P40616|ARL1_HUMAN ADP-ribosylation factor-like protein 1 OS=Homo sapiens OX=9606 GN=ARL1 PE=1 SV=1	1	2	2	2	0	0	0	0	0	0	0	0	0	0	0	0	0	0	0	2	2	2	2	2	2	2	2	2	0	0	0	2	2	2	0	0	0	0	0	0	0	0	0	0
sp|P40763|STAT3_HUMAN	sp|P40763|STAT3_HUMAN	7	7	7	sp|P40763|STAT3_HUMAN Signal transducer and activator of transcription 3 OS=Homo sapiens OX=9606 GN=STAT3 PE=1 SV=2	1	7	7	7	0	0	0	0	1	0	0	0	0	0	0	0	0	0	0	3	7	3	5	5	3	2	2	0	0	0	0	1	2	1	0	0	0	0	1	0	0	0	0	0
sp|P40818|UBP8_HUMAN	sp|P40818|UBP8_HUMAN	2	2	2	sp|P40818|UBP8_HUMAN Ubiquitin carboxyl-terminal hydrolase 8 OS=Homo sapiens OX=9606 GN=USP8 PE=1 SV=1	1	2	2	2	0	0	0	1	1	0	0	0	0	0	1	1	0	1	1	0	0	1	2	2	1	1	1	0	0	0	0	0	1	0	0	0	0	1	1	0	0	0	0	0
sp|P40855|PEX19_HUMAN	sp|P40855|PEX19_HUMAN	2	2	2	sp|P40855|PEX19_HUMAN Peroxisomal biogenesis factor 19 OS=Homo sapiens OX=9606 GN=PEX19 PE=1 SV=1	1	2	2	2	0	0	0	0	0	0	0	0	0	0	0	0	0	0	0	0	1	0	2	1	0	2	1	0	0	0	0	1	1	1	0	0	0	0	0	0	0	0	0	0
sp|P40925|MDHC_HUMAN	sp|P40925|MDHC_HUMAN	6	6	6	sp|P40925|MDHC_HUMAN Malate dehydrogenase, cytoplasmic OS=Homo sapiens OX=9606 GN=MDH1 PE=1 SV=4	1	6	6	6	2	1	1	2	4	2	3	0	2	1	2	2	2	2	2	4	5	4	5	3	4	4	5	4	3	1	1	3	3	3	2	1	1	2	4	2	3	0	2	1
sp|P40926|MDHM_HUMAN	sp|P40926|MDHM_HUMAN	18	18	18	sp|P40926|MDHM_HUMAN Malate dehydrogenase, mitochondrial OS=Homo sapiens OX=9606 GN=MDH2 PE=1 SV=3	1	18	18	18	8	7	6	12	12	8	5	3	4	10	9	7	9	9	8	12	11	11	15	16	15	15	15	12	8	5	3	14	13	12	8	7	6	12	12	8	5	3	4	10
sp|P40937|RFC5_HUMAN	sp|P40937|RFC5_HUMAN	5	5	5	sp|P40937|RFC5_HUMAN Replication factor C subunit 5 OS=Homo sapiens OX=9606 GN=RFC5 PE=1 SV=1	1	5	5	5	0	0	0	3	1	0	0	0	0	0	1	0	1	0	1	1	2	2	2	3	2	1	2	1	0	0	0	2	1	1	0	0	0	3	1	0	0	0	0	0
sp|P40938|RFC3_HUMAN	sp|P40938|RFC3_HUMAN	8	8	8	sp|P40938|RFC3_HUMAN Replication factor C subunit 3 OS=Homo sapiens OX=9606 GN=RFC3 PE=1 SV=2	1	8	8	8	1	1	1	1	2	0	0	1	1	1	1	0	0	2	1	4	4	2	6	6	4	5	3	1	0	0	0	4	2	1	1	1	1	1	2	0	0	1	1	1
sp|P40939|ECHA_HUMAN	sp|P40939|ECHA_HUMAN	27	27	27	sp|P40939|ECHA_HUMAN Trifunctional enzyme subunit alpha, mitochondrial OS=Homo sapiens OX=9606 GN=HADHA PE=1 SV=2	1	27	27	27	4	1	2	15	16	9	3	4	3	8	10	7	10	7	6	11	12	11	21	19	18	13	11	13	5	5	3	16	14	15	4	1	2	15	16	9	3	4	3	8
sp|P41091|IF2G_HUMAN;sp|Q2VIR3|IF2GL_HUMAN	sp|P41091|IF2G_HUMAN;sp|Q2VIR3|IF2GL_HUMAN	13;10	13;10	13;10	sp|P41091|IF2G_HUMAN Eukaryotic translation initiation factor 2 subunit 3 OS=Homo sapiens OX=9606 GN=EIF2S3 PE=1 SV=3;sp|Q2VIR3|IF2GL_HUMAN Eukaryotic translation initiation factor 2 subunit 3B OS=Homo sapiens OX=9606 GN=EIF2S3B PE=1 SV=2	2	13	13	13	1	2	2	7	5	3	3	4	1	3	2	2	6	4	2	8	8	6	10	10	9	8	9	6	4	2	3	7	7	7	1	2	2	7	5	3	3	4	1	3
sp|P41214|EIF2D_HUMAN	sp|P41214|EIF2D_HUMAN	5	5	5	sp|P41214|EIF2D_HUMAN Eukaryotic translation initiation factor 2D OS=Homo sapiens OX=9606 GN=EIF2D PE=1 SV=3	1	5	5	5	0	0	0	1	1	0	0	0	0	1	0	1	1	1	1	1	1	1	3	5	1	2	2	1	1	1	0	1	1	1	0	0	0	1	1	0	0	0	0	1
sp|P41227|NAA10_HUMAN;sp|Q9BSU3|NAA11_HUMAN	sp|P41227|NAA10_HUMAN	5;1	5;1	5;1	sp|P41227|NAA10_HUMAN N-alpha-acetyltransferase 10 OS=Homo sapiens OX=9606 GN=NAA10 PE=1 SV=1	2	5	5	5	1	0	0	3	1	1	0	1	0	1	2	1	2	1	1	2	2	0	3	2	2	3	2	0	0	0	0	1	2	2	1	0	0	3	1	1	0	1	0	1
sp|P41229|KDM5C_HUMAN;sp|Q9BY66|KDM5D_HUMAN;sp|Q9UGL1|KDM5B_HUMAN	sp|P41229|KDM5C_HUMAN	3;1;1	3;1;1	3;1;1	sp|P41229|KDM5C_HUMAN Lysine-specific demethylase 5C OS=Homo sapiens OX=9606 GN=KDM5C PE=1 SV=2	3	3	3	3	0	0	0	1	2	0	1	0	0	1	0	0	0	1	0	2	1	2	3	1	2	0	0	0	1	1	0	1	1	1	0	0	0	1	2	0	1	0	0	1
sp|P41240|CSK_HUMAN	sp|P41240|CSK_HUMAN	11	11	10	sp|P41240|CSK_HUMAN Tyrosine-protein kinase CSK OS=Homo sapiens OX=9606 GN=CSK PE=1 SV=1	1	11	11	10	0	0	0	3	3	1	1	1	0	2	2	2	2	4	2	1	3	3	10	9	7	5	5	1	2	1	0	3	1	3	0	0	0	3	3	1	1	1	0	2
sp|P41250|GARS_HUMAN	sp|P41250|GARS_HUMAN	17	17	17	sp|P41250|GARS_HUMAN Glycine--tRNA ligase OS=Homo sapiens OX=9606 GN=GARS1 PE=1 SV=3	1	17	17	17	1	1	0	6	5	2	1	1	1	3	3	4	2	4	1	10	8	6	10	12	10	10	11	5	3	2	1	8	6	8	1	1	0	6	5	2	1	1	1	3
sp|P41252|SYIC_HUMAN	sp|P41252|SYIC_HUMAN	35	35	35	sp|P41252|SYIC_HUMAN Isoleucine--tRNA ligase, cytoplasmic OS=Homo sapiens OX=9606 GN=IARS1 PE=1 SV=2	1	35	35	35	1	2	0	14	11	7	6	3	5	11	11	8	14	8	7	24	24	19	25	22	17	16	19	16	10	7	2	23	22	20	1	2	0	14	11	7	6	3	5	11
sp|P41743|KPCI_HUMAN	sp|P41743|KPCI_HUMAN	2	2	2	sp|P41743|KPCI_HUMAN Protein kinase C iota type OS=Homo sapiens OX=9606 GN=PRKCI PE=1 SV=2	1	2	2	2	0	0	0	1	0	0	0	0	0	0	1	0	0	0	1	0	0	1	1	1	0	0	1	0	0	0	0	1	0	1	0	0	0	1	0	0	0	0	0	0
sp|P42025|ACTY_HUMAN	sp|P42025|ACTY_HUMAN	4	1	1	sp|P42025|ACTY_HUMAN Beta-centractin OS=Homo sapiens OX=9606 GN=ACTR1B PE=1 SV=1	1	4	1	1	1	0	0	1	0	0	0	0	0	1	1	1	2	0	0	2	0	0	1	1	1	2	2	0	1	0	0	2	0	1	0	0	0	0	0	0	0	0	0	0
sp|P42126|ECI1_HUMAN	sp|P42126|ECI1_HUMAN	3	3	3	sp|P42126|ECI1_HUMAN Enoyl-CoA delta isomerase 1, mitochondrial OS=Homo sapiens OX=9606 GN=ECI1 PE=1 SV=1	1	3	3	3	0	0	2	2	3	0	0	0	1	1	1	0	2	1	1	2	2	2	2	2	2	2	2	2	1	1	0	2	2	2	0	0	2	2	3	0	0	0	1	1
sp|P42166|LAP2A_HUMAN	sp|P42166|LAP2A_HUMAN	14	14	7	sp|P42166|LAP2A_HUMAN Lamina-associated polypeptide 2, isoform alpha OS=Homo sapiens OX=9606 GN=TMPO PE=1 SV=2	1	14	14	7	0	0	0	2	1	1	0	0	0	1	1	1	1	1	1	1	1	1	9	13	7	6	8	8	0	0	0	2	2	2	0	0	0	2	1	1	0	0	0	1
sp|P42167|LAP2B_HUMAN	sp|P42167|LAP2B_HUMAN	9	2	2	sp|P42167|LAP2B_HUMAN Lamina-associated polypeptide 2, isoforms beta/gamma OS=Homo sapiens OX=9606 GN=TMPO PE=1 SV=2	1	9	2	2	0	1	0	1	1	1	0	0	0	1	1	1	1	1	1	1	1	1	6	8	5	4	6	6	1	0	0	1	1	1	0	1	0	1	1	1	0	0	0	1
sp|P42224|STAT1_HUMAN	sp|P42224|STAT1_HUMAN	18	18	18	sp|P42224|STAT1_HUMAN Signal transducer and activator of transcription 1-alpha/beta OS=Homo sapiens OX=9606 GN=STAT1 PE=1 SV=2	1	18	18	18	1	0	0	4	5	1	1	1	0	3	3	1	4	2	0	13	11	7	11	14	11	5	5	6	1	1	0	7	6	2	1	0	0	4	5	1	1	1	0	3
sp|P51692|STA5B_HUMAN;sp|P42229|STA5A_HUMAN	sp|P51692|STA5B_HUMAN;sp|P42229|STA5A_HUMAN	2;2	2;2	2;2	sp|P51692|STA5B_HUMAN Signal transducer and activator of transcription 5B OS=Homo sapiens OX=9606 GN=STAT5B PE=1 SV=2;sp|P42229|STA5A_HUMAN Signal transducer and activator of transcription 5A OS=Homo sapiens OX=9606 GN=STAT5A PE=1 SV=1	2	2	2	2	0	0	0	0	0	0	0	0	0	0	0	0	0	0	0	0	0	0	1	1	0	0	0	1	0	0	0	0	0	0	0	0	0	0	0	0	0	0	0	0
sp|P42285|MTREX_HUMAN	sp|P42285|MTREX_HUMAN	19	19	19	sp|P42285|MTREX_HUMAN Exosome RNA helicase MTR4 OS=Homo sapiens OX=9606 GN=MTREX PE=1 SV=3	1	19	19	19	0	0	0	6	8	2	0	1	0	3	1	3	3	4	2	9	12	7	13	12	13	8	8	7	2	1	1	8	9	5	0	0	0	6	8	2	0	1	0	3
sp|P42345|MTOR_HUMAN	sp|P42345|MTOR_HUMAN	9	9	9	sp|P42345|MTOR_HUMAN Serine/threonine-protein kinase mTOR OS=Homo sapiens OX=9606 GN=MTOR PE=1 SV=1	1	9	9	9	0	0	0	1	1	0	0	0	0	0	0	0	0	0	0	1	3	3	4	5	4	0	0	0	0	0	0	1	2	2	0	0	0	1	1	0	0	0	0	0
sp|P42356|PI4KA_HUMAN;sp|A4QPH2|PI4P2_HUMAN;sp|Q8N8J0|PI4P1_HUMAN	sp|P42356|PI4KA_HUMAN;sp|A4QPH2|PI4P2_HUMAN	6;3;1	6;3;1	6;3;1	sp|P42356|PI4KA_HUMAN Phosphatidylinositol 4-kinase alpha OS=Homo sapiens OX=9606 GN=PI4KA PE=1 SV=4;sp|A4QPH2|PI4P2_HUMAN Putative phosphatidylinositol 4-kinase alpha-like protein P2 OS=Homo sapiens OX=9606 GN=PI4KAP2 PE=5 SV=3	3	6	6	6	0	0	0	0	0	0	0	0	0	0	0	0	0	0	0	1	1	0	4	5	3	0	0	0	0	0	0	1	1	0	0	0	0	0	0	0	0	0	0	0
sp|P42357|HUTH_HUMAN	sp|P42357|HUTH_HUMAN	5	5	5	sp|P42357|HUTH_HUMAN Histidine ammonia-lyase OS=Homo sapiens OX=9606 GN=HAL PE=1 SV=1	1	5	5	5	0	0	0	0	0	0	0	0	0	0	0	0	0	0	0	1	0	1	2	1	0	4	4	1	0	0	0	0	0	0	0	0	0	0	0	0	0	0	0	0
sp|P42566|EPS15_HUMAN	sp|P42566|EPS15_HUMAN	2	2	2	sp|P42566|EPS15_HUMAN Epidermal growth factor receptor substrate 15 OS=Homo sapiens OX=9606 GN=EPS15 PE=1 SV=2	1	2	2	2	0	0	0	0	0	0	0	0	0	0	0	0	0	0	0	0	0	0	2	0	0	0	0	0	0	0	0	0	0	0	0	0	0	0	0	0	0	0	0	0
sp|P42575|CASP2_HUMAN	sp|P42575|CASP2_HUMAN	2	2	2	sp|P42575|CASP2_HUMAN Caspase-2 OS=Homo sapiens OX=9606 GN=CASP2 PE=1 SV=2	1	2	2	2	0	0	0	0	0	0	0	0	0	0	0	0	0	0	0	0	1	0	0	1	0	0	0	0	0	0	0	0	0	0	0	0	0	0	0	0	0	0	0	0
sp|P42684|ABL2_HUMAN	sp|P42684|ABL2_HUMAN	2	2	2	sp|P42684|ABL2_HUMAN Tyrosine-protein kinase ABL2 OS=Homo sapiens OX=9606 GN=ABL2 PE=1 SV=1	1	2	2	2	0	0	0	0	0	0	0	0	0	0	0	0	0	0	0	0	0	0	1	0	1	0	0	1	0	0	0	1	0	0	0	0	0	0	0	0	0	0	0	0
sp|P42694|HELZ_HUMAN	sp|P42694|HELZ_HUMAN	2	2	2	sp|P42694|HELZ_HUMAN Probable helicase with zinc finger domain OS=Homo sapiens OX=9606 GN=HELZ PE=1 SV=2	1	2	2	2	0	0	0	0	0	0	0	0	0	0	0	0	0	0	0	1	1	0	2	1	1	0	0	0	0	0	0	0	0	0	0	0	0	0	0	0	0	0	0	0
sp|P42695|CNDD3_HUMAN	sp|P42695|CNDD3_HUMAN	7	7	7	sp|P42695|CNDD3_HUMAN Condensin-2 complex subunit D3 OS=Homo sapiens OX=9606 GN=NCAPD3 PE=1 SV=2	1	7	7	7	0	0	0	0	0	0	0	0	0	1	0	0	0	0	0	1	1	1	6	3	3	0	0	0	0	0	0	2	1	1	0	0	0	0	0	0	0	0	0	1
sp|P42696|RBM34_HUMAN	sp|P42696|RBM34_HUMAN	12	12	12	sp|P42696|RBM34_HUMAN RNA-binding protein 34 OS=Homo sapiens OX=9606 GN=RBM34 PE=1 SV=2	1	12	12	12	0	0	0	1	1	0	0	0	0	0	0	0	0	0	0	1	1	0	9	8	7	9	5	1	0	0	0	0	0	0	0	0	0	1	1	0	0	0	0	0
sp|P42704|LPPRC_HUMAN	sp|P42704|LPPRC_HUMAN	43	43	43	sp|P42704|LPPRC_HUMAN Leucine-rich PPR motif-containing protein, mitochondrial OS=Homo sapiens OX=9606 GN=LRPPRC PE=1 SV=3	1	43	43	43	3	5	3	20	17	6	7	5	5	9	11	5	9	9	6	21	24	17	29	29	29	20	19	14	5	9	5	25	21	13	3	5	3	20	17	6	7	5	5	9
sp|P42765|THIM_HUMAN	sp|P42765|THIM_HUMAN	4	4	4	sp|P42765|THIM_HUMAN 3-ketoacyl-CoA thiolase, mitochondrial OS=Homo sapiens OX=9606 GN=ACAA2 PE=1 SV=2	1	4	4	4	0	0	0	0	0	0	0	0	0	0	0	0	0	0	0	2	0	0	3	3	2	0	1	0	0	0	0	1	0	0	0	0	0	0	0	0	0	0	0	0
sp|P42771|CDN2A_HUMAN	sp|P42771|CDN2A_HUMAN	1	1	1	sp|P42771|CDN2A_HUMAN Cyclin-dependent kinase inhibitor 2A OS=Homo sapiens OX=9606 GN=CDKN2A PE=1 SV=2	1	1	1	1	0	0	0	0	0	0	0	0	0	0	0	0	1	0	0	1	1	1	0	1	0	0	0	0	0	0	0	0	0	0	0	0	0	0	0	0	0	0	0	0
sp|P42858|HD_HUMAN	sp|P42858|HD_HUMAN	16	16	16	sp|P42858|HD_HUMAN Huntingtin OS=Homo sapiens OX=9606 GN=HTT PE=1 SV=2	1	16	16	16	0	0	0	0	1	0	0	0	0	1	1	0	0	0	0	7	6	6	12	8	9	1	2	0	0	0	0	4	6	1	0	0	0	0	1	0	0	0	0	1
sp|P42898|MTHR_HUMAN	sp|P42898|MTHR_HUMAN	1	1	1	sp|P42898|MTHR_HUMAN Methylenetetrahydrofolate reductase (NADPH) OS=Homo sapiens OX=9606 GN=MTHFR PE=1 SV=3	1	1	1	1	0	0	0	0	0	0	0	0	0	0	0	0	0	0	0	0	0	0	1	1	1	0	0	0	0	0	0	0	0	0	0	0	0	0	0	0	0	0	0	0
sp|P43034|LIS1_HUMAN	sp|P43034|LIS1_HUMAN	10	10	10	sp|P43034|LIS1_HUMAN Platelet-activating factor acetylhydrolase IB subunit beta OS=Homo sapiens OX=9606 GN=PAFAH1B1 PE=1 SV=2	1	10	10	10	0	0	0	4	2	1	0	1	0	0	0	0	2	1	0	4	6	6	8	7	6	5	6	3	1	0	0	5	4	4	0	0	0	4	2	1	0	1	0	0
sp|P43243|MATR3_HUMAN	sp|P43243|MATR3_HUMAN	15	15	15	sp|P43243|MATR3_HUMAN Matrin-3 OS=Homo sapiens OX=9606 GN=MATR3 PE=1 SV=2	1	15	15	15	1	0	0	2	1	1	0	0	0	0	0	0	0	1	1	4	2	2	14	13	11	4	6	4	1	0	0	1	1	2	1	0	0	2	1	1	0	0	0	0
sp|P43246|MSH2_HUMAN	sp|P43246|MSH2_HUMAN	15	15	15	sp|P43246|MSH2_HUMAN DNA mismatch repair protein Msh2 OS=Homo sapiens OX=9606 GN=MSH2 PE=1 SV=1	1	15	15	15	0	0	0	9	7	0	3	2	2	3	5	2	3	3	3	7	8	7	12	12	12	7	8	6	3	3	0	8	8	7	0	0	0	9	7	0	3	2	2	3
sp|P43250|GRK6_HUMAN;sp|P32298|GRK4_HUMAN;sp|P34947|GRK5_HUMAN	sp|P43250|GRK6_HUMAN;sp|P32298|GRK4_HUMAN;sp|P34947|GRK5_HUMAN	2;1;1	2;1;1	2;1;1	sp|P43250|GRK6_HUMAN G protein-coupled receptor kinase 6 OS=Homo sapiens OX=9606 GN=GRK6 PE=1 SV=2;sp|P32298|GRK4_HUMAN G protein-coupled receptor kinase 4 OS=Homo sapiens OX=9606 GN=GRK4 PE=1 SV=3;sp|P34947|GRK5_HUMAN G protein-coupled receptor kinase 5 O	3	2	2	2	0	0	0	0	0	0	0	0	0	0	0	0	0	0	0	0	1	0	2	1	1	1	1	0	0	0	0	0	0	0	0	0	0	0	0	0	0	0	0	0
sp|P43304|GPDM_HUMAN	sp|P43304|GPDM_HUMAN	11	11	11	sp|P43304|GPDM_HUMAN Glycerol-3-phosphate dehydrogenase, mitochondrial OS=Homo sapiens OX=9606 GN=GPD2 PE=1 SV=3	1	11	11	11	0	0	0	1	1	0	0	0	0	2	0	0	1	1	0	2	2	2	9	6	4	5	3	2	0	0	0	4	2	2	0	0	0	1	1	0	0	0	0	2
sp|P43378|PTN9_HUMAN	sp|P43378|PTN9_HUMAN	2	2	2	sp|P43378|PTN9_HUMAN Tyrosine-protein phosphatase non-receptor type 9 OS=Homo sapiens OX=9606 GN=PTPN9 PE=1 SV=1	1	2	2	2	0	0	0	0	0	0	0	0	0	0	0	0	0	0	0	0	0	0	1	2	0	0	0	0	0	0	0	0	0	0	0	0	0	0	0	0	0	0	0	0
sp|P43487|RANG_HUMAN	sp|P43487|RANG_HUMAN	4	4	4	sp|P43487|RANG_HUMAN Ran-specific GTPase-activating protein OS=Homo sapiens OX=9606 GN=RANBP1 PE=1 SV=1	1	4	4	4	0	1	0	3	3	0	1	0	0	1	1	1	1	1	1	1	2	2	3	2	2	2	1	1	1	0	1	3	2	1	0	1	0	3	3	0	1	0	0	1
sp|P43490|NAMPT_HUMAN	sp|P43490|NAMPT_HUMAN	12	12	12	sp|P43490|NAMPT_HUMAN Nicotinamide phosphoribosyltransferase OS=Homo sapiens OX=9606 GN=NAMPT PE=1 SV=1	1	12	12	12	0	0	0	4	2	1	0	0	0	0	0	0	1	1	0	6	7	3	8	8	9	5	7	6	0	0	0	6	6	3	0	0	0	4	2	1	0	0	0	0
sp|P43686|PRS6B_HUMAN	sp|P43686|PRS6B_HUMAN	10	10	10	sp|P43686|PRS6B_HUMAN 26S proteasome regulatory subunit 6B OS=Homo sapiens OX=9606 GN=PSMC4 PE=1 SV=2	1	10	10	10	0	0	0	3	2	2	0	0	0	0	0	1	2	2	1	4	3	3	8	7	6	7	7	8	1	0	0	4	2	1	0	0	0	3	2	2	0	0	0	0
sp|P43897|EFTS_HUMAN	sp|P43897|EFTS_HUMAN	6	6	6	sp|P43897|EFTS_HUMAN Elongation factor Ts, mitochondrial OS=Homo sapiens OX=9606 GN=TSFM PE=1 SV=2	1	6	6	6	0	0	0	2	4	0	1	1	0	1	1	1	3	1	1	4	4	4	5	5	5	4	2	2	1	1	1	3	4	2	0	0	0	2	4	0	1	1	0	1
sp|P45877|PPIC_HUMAN	sp|P45877|PPIC_HUMAN	1	1	1	sp|P45877|PPIC_HUMAN Peptidyl-prolyl cis-trans isomerase C OS=Homo sapiens OX=9606 GN=PPIC PE=1 SV=1	1	1	1	1	0	0	0	0	0	0	0	0	0	0	0	0	0	0	0	0	0	0	1	1	1	0	0	0	0	0	0	0	1	0	0	0	0	0	0	0	0	0	0	0
sp|P45880|VDAC2_HUMAN	sp|P45880|VDAC2_HUMAN	14	14	14	sp|P45880|VDAC2_HUMAN Non-selective voltage-gated ion channel VDAC2 OS=Homo sapiens OX=9606 GN=VDAC2 PE=1 SV=2	1	14	14	14	1	1	1	9	8	3	4	3	3	5	4	5	6	5	4	12	12	8	10	11	13	10	9	9	4	3	3	10	10	5	1	1	1	9	8	3	4	3	3	5
sp|P45954|ACDSB_HUMAN	sp|P45954|ACDSB_HUMAN	7	7	7	sp|P45954|ACDSB_HUMAN Short/branched chain specific acyl-CoA dehydrogenase, mitochondrial OS=Homo sapiens OX=9606 GN=ACADSB PE=1 SV=1	1	7	7	7	0	0	0	7	4	2	0	1	1	2	2	0	1	1	2	6	6	4	6	5	5	5	5	4	1	1	1	4	3	6	0	0	0	7	4	2	0	1	1	2
sp|P45974|UBP5_HUMAN	sp|P45974|UBP5_HUMAN	9	9	7	sp|P45974|UBP5_HUMAN Ubiquitin carboxyl-terminal hydrolase 5 OS=Homo sapiens OX=9606 GN=USP5 PE=1 SV=2	1	9	9	7	0	0	0	2	1	1	0	0	0	0	0	1	1	1	2	3	6	2	6	7	3	4	2	2	0	0	0	2	2	1	0	0	0	2	1	1	0	0	0	0
sp|P46013|KI67_HUMAN	sp|P46013|KI67_HUMAN	14	14	14	sp|P46013|KI67_HUMAN Proliferation marker protein Ki-67 OS=Homo sapiens OX=9606 GN=MKI67 PE=1 SV=2	1	14	14	14	0	0	0	0	0	0	0	0	0	0	0	0	0	0	0	0	0	0	5	10	8	5	7	3	0	0	0	0	0	0	0	0	0	0	0	0	0	0	0	0
sp|P46019|KPB2_HUMAN	sp|P46019|KPB2_HUMAN	2	2	2	sp|P46019|KPB2_HUMAN Phosphorylase b kinase regulatory subunit alpha, liver isoform OS=Homo sapiens OX=9606 GN=PHKA2 PE=1 SV=1	1	2	2	2	0	0	0	0	0	0	0	0	0	0	0	0	1	1	0	1	0	0	1	1	0	0	0	0	0	0	0	0	0	0	0	0	0	0	0	0	0	0	0	0
sp|P46060|RAGP1_HUMAN	sp|P46060|RAGP1_HUMAN	17	17	17	sp|P46060|RAGP1_HUMAN Ran GTPase-activating protein 1 OS=Homo sapiens OX=9606 GN=RANGAP1 PE=1 SV=1	1	17	17	17	0	0	1	9	8	4	1	2	2	5	5	4	7	5	5	11	9	9	17	16	14	11	11	8	3	3	3	9	9	7	0	0	1	9	8	4	1	2	2	5
sp|P46063|RECQ1_HUMAN	sp|P46063|RECQ1_HUMAN	4	4	4	sp|P46063|RECQ1_HUMAN ATP-dependent DNA helicase Q1 OS=Homo sapiens OX=9606 GN=RECQL PE=1 SV=3	1	4	4	4	1	0	0	0	1	0	0	0	0	0	0	0	1	0	0	1	2	1	4	1	1	0	1	0	1	1	0	1	1	0	1	0	0	0	1	0	0	0	0	0
sp|P46087|NOP2_HUMAN	sp|P46087|NOP2_HUMAN	14	14	14	sp|P46087|NOP2_HUMAN 28S rRNA (cytosine(4447)-C(5))-methyltransferase OS=Homo sapiens OX=9606 GN=NOP2 PE=1 SV=2	1	14	14	14	2	2	1	9	10	3	4	3	1	6	6	4	6	6	3	7	6	7	8	11	10	7	8	7	4	4	1	9	8	6	2	2	1	9	10	3	4	3	1	6
sp|P46100|ATRX_HUMAN	sp|P46100|ATRX_HUMAN	1	1	1	sp|P46100|ATRX_HUMAN Transcriptional regulator ATRX OS=Homo sapiens OX=9606 GN=ATRX PE=1 SV=6	1	1	1	1	0	0	0	0	0	0	0	0	0	1	0	0	0	0	0	0	0	0	1	1	1	0	0	0	0	0	0	0	1	0	0	0	0	0	0	0	0	0	0	1
sp|P46109|CRKL_HUMAN	sp|P46109|CRKL_HUMAN	5	5	5	sp|P46109|CRKL_HUMAN Crk-like protein OS=Homo sapiens OX=9606 GN=CRKL PE=1 SV=1	1	5	5	5	0	0	0	0	0	0	0	0	0	0	0	0	0	0	0	2	2	3	3	4	4	3	2	3	0	0	0	2	1	0	0	0	0	0	0	0	0	0	0	0
sp|P46199|IF2M_HUMAN	sp|P46199|IF2M_HUMAN	3	3	3	sp|P46199|IF2M_HUMAN Translation initiation factor IF-2, mitochondrial OS=Homo sapiens OX=9606 GN=MTIF2 PE=1 SV=2	1	3	3	3	0	0	0	1	1	0	0	0	0	0	0	0	0	1	0	2	2	1	1	2	3	1	1	2	0	0	0	1	1	1	0	0	0	1	1	0	0	0	0	0
sp|P46379|BAG6_HUMAN	sp|P46379|BAG6_HUMAN	9	9	9	sp|P46379|BAG6_HUMAN Large proline-rich protein BAG6 OS=Homo sapiens OX=9606 GN=BAG6 PE=1 SV=2	1	9	9	9	0	0	1	2	2	1	0	0	0	0	0	0	2	1	2	4	6	3	5	3	5	4	5	5	1	1	0	3	5	2	0	0	1	2	2	1	0	0	0	0
sp|P46459|NSF_HUMAN	sp|P46459|NSF_HUMAN	18	18	18	sp|P46459|NSF_HUMAN Vesicle-fusing ATPase OS=Homo sapiens OX=9606 GN=NSF PE=1 SV=3	1	18	18	18	0	0	0	7	8	3	1	1	0	4	3	1	4	5	2	10	11	10	15	13	11	11	11	9	2	0	0	11	10	7	0	0	0	7	8	3	1	1	0	4
sp|P46734|MP2K3_HUMAN	sp|P46734|MP2K3_HUMAN	2	2	2	sp|P46734|MP2K3_HUMAN Dual specificity mitogen-activated protein kinase kinase 3 OS=Homo sapiens OX=9606 GN=MAP2K3 PE=1 SV=2	1	2	2	2	0	0	0	0	0	0	0	0	0	0	0	0	0	0	0	1	1	0	2	2	2	2	1	0	0	0	0	1	1	0	0	0	0	0	0	0	0	0	0	0
sp|P46736|BRCC3_HUMAN	sp|P46736|BRCC3_HUMAN	4	4	4	sp|P46736|BRCC3_HUMAN Lys-63-specific deubiquitinase BRCC36 OS=Homo sapiens OX=9606 GN=BRCC3 PE=1 SV=2	1	4	4	4	0	0	0	1	1	0	1	0	0	0	0	0	1	1	0	3	3	3	3	4	2	2	3	1	0	0	0	2	3	2	0	0	0	1	1	0	1	0	0	0
sp|P46776|RL27A_HUMAN	sp|P46776|RL27A_HUMAN	5	5	5	sp|P46776|RL27A_HUMAN Large ribosomal subunit protein uL15 OS=Homo sapiens OX=9606 GN=RPL27A PE=1 SV=2	1	5	5	5	0	1	1	3	2	2	0	1	0	0	2	0	0	3	2	1	1	2	3	2	3	2	3	2	1	1	2	2	2	2	0	1	1	3	2	2	0	1	0	0
sp|P46777|RL5_HUMAN	sp|P46777|RL5_HUMAN	11	11	11	sp|P46777|RL5_HUMAN Large ribosomal subunit protein uL18 OS=Homo sapiens OX=9606 GN=RPL5 PE=1 SV=3	1	11	11	11	2	1	0	7	3	2	1	1	1	2	4	3	3	4	1	6	6	6	7	6	3	5	6	5	3	3	1	7	8	8	2	1	0	7	3	2	1	1	1	2
sp|P46778|RL21_HUMAN	sp|P46778|RL21_HUMAN	4	4	4	sp|P46778|RL21_HUMAN Large ribosomal subunit protein eL21 OS=Homo sapiens OX=9606 GN=RPL21 PE=1 SV=2	1	4	4	4	0	0	1	4	3	0	1	1	1	0	0	1	1	1	1	2	3	0	3	2	4	1	1	3	0	0	0	2	4	1	0	0	1	4	3	0	1	1	1	0
sp|P46779|RL28_HUMAN	sp|P46779|RL28_HUMAN	4	4	4	sp|P46779|RL28_HUMAN Large ribosomal subunit protein eL28 OS=Homo sapiens OX=9606 GN=RPL28 PE=1 SV=3	1	4	4	4	1	0	0	1	0	0	1	0	0	0	0	1	1	0	1	1	1	1	3	3	1	2	2	1	1	1	0	1	1	1	1	0	0	1	0	0	1	0	0	0
sp|P46781|RS9_HUMAN	sp|P46781|RS9_HUMAN	13	13	13	sp|P46781|RS9_HUMAN Small ribosomal subunit protein uS4 OS=Homo sapiens OX=9606 GN=RPS9 PE=1 SV=3	1	13	13	13	1	2	2	3	3	1	1	1	0	3	1	0	3	2	1	5	6	3	9	10	10	5	7	4	1	0	0	5	6	3	1	2	2	3	3	1	1	1	0	3
sp|P46782|RS5_HUMAN	sp|P46782|RS5_HUMAN	1	1	1	sp|P46782|RS5_HUMAN Small ribosomal subunit protein uS7 OS=Homo sapiens OX=9606 GN=RPS5 PE=1 SV=4	1	1	1	1	1	1	1	1	1	1	1	0	0	0	0	1	1	1	1	0	1	1	1	1	1	1	1	1	1	1	0	1	0	1	1	1	1	1	1	1	1	0	0	0
sp|P46783|RS10_HUMAN;sp|Q9NQ39|RS10L_HUMAN	sp|P46783|RS10_HUMAN;sp|Q9NQ39|RS10L_HUMAN	2;1	2;1	2;1	sp|P46783|RS10_HUMAN Small ribosomal subunit protein eS10 OS=Homo sapiens OX=9606 GN=RPS10 PE=1 SV=1;sp|Q9NQ39|RS10L_HUMAN Putative ribosomal protein eS10-like OS=Homo sapiens OX=9606 GN=RPS10P5 PE=5 SV=1	2	2	2	2	1	1	1	0	0	0	0	0	0	0	0	0	0	0	0	0	0	0	0	0	0	1	1	0	0	0	0	0	0	0	1	1	1	0	0	0	0	0	0	0
sp|P46821|MAP1B_HUMAN;sp|P78559|MAP1A_HUMAN	sp|P46821|MAP1B_HUMAN	12;1	12;1	12;1	sp|P46821|MAP1B_HUMAN Microtubule-associated protein 1B OS=Homo sapiens OX=9606 GN=MAP1B PE=1 SV=2	2	12	12	12	0	0	0	1	1	1	0	0	0	0	0	0	0	0	0	1	1	1	11	10	8	5	5	4	0	0	0	1	0	1	0	0	0	1	1	1	0	0	0	0
sp|P46926|GNPI1_HUMAN	sp|P46926|GNPI1_HUMAN	3	2	2	sp|P46926|GNPI1_HUMAN Glucosamine-6-phosphate deaminase 1 OS=Homo sapiens OX=9606 GN=GNPDA1 PE=1 SV=1	1	3	2	2	0	1	1	1	1	1	0	0	0	0	0	0	1	1	0	2	2	0	1	1	0	0	0	0	0	0	0	1	1	1	0	1	0	0	0	0	0	0	0	0
sp|P46939|UTRN_HUMAN	sp|P46939|UTRN_HUMAN	4	4	4	sp|P46939|UTRN_HUMAN Utrophin OS=Homo sapiens OX=9606 GN=UTRN PE=1 SV=2	1	4	4	4	0	0	0	0	0	0	0	0	0	0	0	0	0	0	0	1	0	0	1	3	0	0	0	0	0	0	0	0	0	0	0	0	0	0	0	0	0	0	0	0
sp|P46940|IQGA1_HUMAN;sp|Q86VI3|IQGA3_HUMAN	sp|P46940|IQGA1_HUMAN	28;1	28;1	27;0	sp|P46940|IQGA1_HUMAN Ras GTPase-activating-like protein IQGAP1 OS=Homo sapiens OX=9606 GN=IQGAP1 PE=1 SV=1	2	28	28	27	2	2	2	9	10	2	4	4	2	5	6	2	6	7	5	15	16	13	21	18	16	16	16	13	4	2	2	11	11	13	2	2	2	9	10	2	4	4	2	5
sp|P46976|GLYG_HUMAN	sp|P46976|GLYG_HUMAN	4	4	4	sp|P46976|GLYG_HUMAN Glycogenin-1 OS=Homo sapiens OX=9606 GN=GYG1 PE=1 SV=4	1	4	4	4	0	0	0	0	0	0	0	0	0	0	0	0	0	0	0	0	0	0	1	1	1	2	2	2	0	0	0	0	0	0	0	0	0	0	0	0	0	0	0	0
sp|P46977|STT3A_HUMAN	sp|P46977|STT3A_HUMAN	7	7	7	sp|P46977|STT3A_HUMAN Dolichyl-diphosphooligosaccharide--protein glycosyltransferase subunit STT3A OS=Homo sapiens OX=9606 GN=STT3A PE=1 SV=2	1	7	7	7	0	0	0	1	1	0	0	0	0	1	0	0	1	0	0	2	1	2	6	5	5	3	4	1	0	0	0	3	2	1	0	0	0	1	1	0	0	0	0	1
sp|P47755|CAZA2_HUMAN	sp|P47755|CAZA2_HUMAN	3	2	2	sp|P47755|CAZA2_HUMAN F-actin-capping protein subunit alpha-2 OS=Homo sapiens OX=9606 GN=CAPZA2 PE=1 SV=3	1	3	2	2	0	0	1	1	0	1	1	0	0	1	1	0	1	1	1	2	2	2	2	3	2	2	2	2	0	0	0	2	2	2	0	0	0	0	0	0	0	0	0	0
sp|P47756|CAPZB_HUMAN	sp|P47756|CAPZB_HUMAN	10	10	10	sp|P47756|CAPZB_HUMAN F-actin-capping protein subunit beta OS=Homo sapiens OX=9606 GN=CAPZB PE=1 SV=5	1	10	10	10	1	1	0	2	3	0	0	0	0	0	1	0	2	1	0	5	3	3	6	7	7	6	6	0	1	1	0	3	4	1	1	1	0	2	3	0	0	0	0	0
sp|P47897|SYQ_HUMAN	sp|P47897|SYQ_HUMAN	16	16	16	sp|P47897|SYQ_HUMAN Glutamine--tRNA ligase OS=Homo sapiens OX=9606 GN=QARS1 PE=1 SV=1	1	16	16	16	1	0	0	4	3	2	0	1	0	3	2	0	2	2	0	9	7	10	11	11	11	5	7	6	2	2	0	7	8	5	1	0	0	4	3	2	0	1	0	3
sp|P47914|RL29_HUMAN	sp|P47914|RL29_HUMAN	1	1	1	sp|P47914|RL29_HUMAN Large ribosomal subunit protein eL29 OS=Homo sapiens OX=9606 GN=RPL29 PE=1 SV=2	1	1	1	1	1	1	1	1	1	0	1	1	1	1	1	1	1	1	1	1	1	1	1	0	1	1	1	1	0	1	1	1	1	1	1	1	1	1	1	0	1	1	1	1
sp|P47985|UCRI_HUMAN	sp|P47985|UCRI_HUMAN	1	1	1	sp|P47985|UCRI_HUMAN Cytochrome b-c1 complex subunit Rieske, mitochondrial OS=Homo sapiens OX=9606 GN=UQCRFS1 PE=1 SV=2	1	1	1	1	0	0	0	1	1	0	0	0	0	1	0	0	0	1	0	1	1	1	1	1	1	1	1	1	1	1	0	1	1	1	0	0	0	1	1	0	0	0	0	1
sp|P48047|ATPO_HUMAN	sp|P48047|ATPO_HUMAN	5	5	5	sp|P48047|ATPO_HUMAN ATP synthase subunit O, mitochondrial OS=Homo sapiens OX=9606 GN=ATP5PO PE=1 SV=1	1	5	5	5	0	0	1	0	3	0	0	0	0	0	0	0	1	0	0	2	2	2	3	5	3	4	4	0	0	0	0	2	1	1	0	0	1	0	3	0	0	0	0	0
sp|P48059|LIMS1_HUMAN	sp|P48059|LIMS1_HUMAN	2	2	2	sp|P48059|LIMS1_HUMAN LIM and senescent cell antigen-like-containing domain protein 1 OS=Homo sapiens OX=9606 GN=LIMS1 PE=1 SV=4	1	2	2	2	0	0	0	1	0	0	0	0	0	0	0	0	0	0	0	1	1	0	1	2	1	1	1	1	0	0	0	1	1	0	0	0	0	1	0	0	0	0	0	0
sp|P48147|PPCE_HUMAN	sp|P48147|PPCE_HUMAN	12	12	12	sp|P48147|PPCE_HUMAN Prolyl endopeptidase OS=Homo sapiens OX=9606 GN=PREP PE=1 SV=2	1	12	12	12	1	1	1	2	1	0	0	1	0	0	0	0	2	1	1	6	5	3	6	7	7	4	5	2	1	1	1	2	5	3	1	1	1	2	1	0	0	1	0	0
sp|P48426|PI42A_HUMAN	sp|P48426|PI42A_HUMAN	4	4	2	sp|P48426|PI42A_HUMAN Phosphatidylinositol 5-phosphate 4-kinase type-2 alpha OS=Homo sapiens OX=9606 GN=PIP4K2A PE=1 SV=2	1	4	4	2	0	0	0	0	0	0	0	0	0	0	0	0	0	0	0	0	0	0	2	3	2	1	2	1	0	0	0	0	0	0	0	0	0	0	0	0	0	0	0	0
sp|P48444|COPD_HUMAN	sp|P48444|COPD_HUMAN	14	14	14	sp|P48444|COPD_HUMAN Coatomer subunit delta OS=Homo sapiens OX=9606 GN=ARCN1 PE=1 SV=1	1	14	14	14	0	0	0	3	6	2	3	2	2	3	2	3	3	2	1	9	7	5	12	13	12	10	9	11	0	1	1	5	5	5	0	0	0	3	6	2	3	2	2	3
sp|P48449|LSS_HUMAN	sp|P48449|LSS_HUMAN	6	6	6	sp|P48449|LSS_HUMAN Lanosterol synthase OS=Homo sapiens OX=9606 GN=LSS PE=1 SV=1	1	6	6	6	0	0	0	0	0	0	0	0	0	0	0	0	0	0	0	0	1	1	3	3	1	1	0	1	0	0	0	2	1	0	0	0	0	0	0	0	0	0	0	0
sp|P48506|GSH1_HUMAN	sp|P48506|GSH1_HUMAN	2	2	2	sp|P48506|GSH1_HUMAN Glutamate--cysteine ligase catalytic subunit OS=Homo sapiens OX=9606 GN=GCLC PE=1 SV=2	1	2	2	2	0	0	0	1	1	0	0	0	0	0	0	0	1	0	0	1	1	0	2	1	1	1	0	1	0	0	0	1	0	0	0	0	0	1	1	0	0	0	0	0
sp|P48507|GSH0_HUMAN	sp|P48507|GSH0_HUMAN	4	4	4	sp|P48507|GSH0_HUMAN Glutamate--cysteine ligase regulatory subunit OS=Homo sapiens OX=9606 GN=GCLM PE=1 SV=1	1	4	4	4	0	0	0	1	1	0	0	1	1	1	1	0	1	0	0	3	2	3	3	3	4	3	3	3	1	1	0	2	3	1	0	0	0	1	1	0	0	1	1	1
sp|P48556|PSMD8_HUMAN	sp|P48556|PSMD8_HUMAN	3	3	3	sp|P48556|PSMD8_HUMAN 26S proteasome non-ATPase regulatory subunit 8 OS=Homo sapiens OX=9606 GN=PSMD8 PE=1 SV=2	1	3	3	3	0	0	0	3	2	0	1	0	0	0	0	0	2	1	1	3	2	3	3	3	3	3	3	1	0	0	0	3	3	1	0	0	0	3	2	0	1	0	0	0
sp|P48594|SPB4_HUMAN	sp|P48594|SPB4_HUMAN	5	2	2	sp|P48594|SPB4_HUMAN Serpin B4 OS=Homo sapiens OX=9606 GN=SERPINB4 PE=1 SV=2	1	5	2	2	0	1	0	0	0	0	0	0	0	0	0	0	0	1	0	1	1	0	4	5	3	1	1	3	0	0	0	1	0	1	0	0	0	0	0	0	0	0	0	0
sp|P48634|PRC2A_HUMAN	sp|P48634|PRC2A_HUMAN	8	8	8	sp|P48634|PRC2A_HUMAN Protein PRRC2A OS=Homo sapiens OX=9606 GN=PRRC2A PE=1 SV=3	1	8	8	8	0	0	0	0	0	0	0	0	0	0	0	0	0	0	0	0	0	0	8	7	5	2	2	3	0	0	0	0	0	0	0	0	0	0	0	0	0	0	0	0
sp|P48637|GSHB_HUMAN	sp|P48637|GSHB_HUMAN	3	3	3	sp|P48637|GSHB_HUMAN Glutathione synthetase OS=Homo sapiens OX=9606 GN=GSS PE=1 SV=1	1	3	3	3	0	0	0	0	0	0	0	0	0	0	0	0	0	0	0	2	2	2	2	0	0	1	2	0	0	0	0	0	0	0	0	0	0	0	0	0	0	0	0	0
sp|P48643|TCPE_HUMAN	sp|P48643|TCPE_HUMAN	29	29	29	sp|P48643|TCPE_HUMAN T-complex protein 1 subunit epsilon OS=Homo sapiens OX=9606 GN=CCT5 PE=1 SV=1	1	29	29	29	5	5	5	12	12	4	4	5	4	9	10	5	11	10	9	16	16	11	25	22	19	19	18	14	13	10	7	13	15	11	5	5	5	12	12	4	4	5	4	9
sp|P48651|PTSS1_HUMAN	sp|P48651|PTSS1_HUMAN	2	2	2	sp|P48651|PTSS1_HUMAN Phosphatidylserine synthase 1 OS=Homo sapiens OX=9606 GN=PTDSS1 PE=1 SV=1	1	2	2	2	0	0	0	2	2	1	0	0	0	1	0	0	1	0	0	1	1	2	2	2	2	2	2	2	1	0	0	2	2	2	0	0	0	2	2	1	0	0	0	1
sp|P48723|HSP13_HUMAN	sp|P48723|HSP13_HUMAN	2	2	2	sp|P48723|HSP13_HUMAN Heat shock 70 kDa protein 13 OS=Homo sapiens OX=9606 GN=HSPA13 PE=1 SV=1	1	2	2	2	0	0	0	0	0	0	0	0	0	0	0	0	0	0	0	0	0	0	1	2	0	1	1	0	0	0	0	0	0	0	0	0	0	0	0	0	0	0	0	0
sp|P48735|IDHP_HUMAN	sp|P48735|IDHP_HUMAN	10	9	9	sp|P48735|IDHP_HUMAN Isocitrate dehydrogenase [NADP], mitochondrial OS=Homo sapiens OX=9606 GN=IDH2 PE=1 SV=2	1	10	9	9	0	0	0	4	4	1	0	0	0	0	0	0	0	0	0	3	3	1	7	7	2	3	3	2	0	0	0	3	4	1	0	0	0	4	4	1	0	0	0	0
sp|P48739|PIPNB_HUMAN	sp|P48739|PIPNB_HUMAN	7	7	6	sp|P48739|PIPNB_HUMAN Phosphatidylinositol transfer protein beta isoform OS=Homo sapiens OX=9606 GN=PITPNB PE=1 SV=2	1	7	7	6	0	0	1	2	3	0	0	0	0	2	0	0	2	1	1	3	2	3	4	4	3	2	2	3	2	1	1	2	2	1	0	0	1	2	3	0	0	0	0	2
sp|P49005|DPOD2_HUMAN	sp|P49005|DPOD2_HUMAN	2	2	2	sp|P49005|DPOD2_HUMAN DNA polymerase delta subunit 2 OS=Homo sapiens OX=9606 GN=POLD2 PE=1 SV=1	1	2	2	2	0	0	0	2	2	0	1	0	1	1	1	0	1	1	1	1	1	2	2	2	1	1	1	1	0	1	1	0	0	1	0	0	0	2	2	0	1	0	1	1
sp|P49006|MRP_HUMAN	sp|P49006|MRP_HUMAN	4	4	4	sp|P49006|MRP_HUMAN MARCKS-related protein OS=Homo sapiens OX=9606 GN=MARCKSL1 PE=1 SV=2	1	4	4	4	0	0	0	1	0	0	0	1	1	0	0	0	0	2	0	0	1	0	0	1	0	0	0	2	0	0	0	0	0	0	0	0	0	1	0	0	0	1	1	0
sp|P49189|AL9A1_HUMAN	sp|P49189|AL9A1_HUMAN	16	16	16	sp|P49189|AL9A1_HUMAN 4-trimethylaminobutyraldehyde dehydrogenase OS=Homo sapiens OX=9606 GN=ALDH9A1 PE=1 SV=3	1	16	16	16	2	1	1	9	6	2	4	4	2	3	1	2	5	5	3	7	9	5	10	10	11	8	8	4	5	2	2	9	10	6	2	1	1	9	6	2	4	4	2	3
sp|P49207|RL34_HUMAN	sp|P49207|RL34_HUMAN	2	2	2	sp|P49207|RL34_HUMAN Large ribosomal subunit protein eL34 OS=Homo sapiens OX=9606 GN=RPL34 PE=1 SV=3	1	2	2	2	0	0	0	1	1	0	0	0	0	1	0	1	2	1	1	1	1	1	2	2	1	1	2	1	1	0	0	1	2	1	0	0	0	1	1	0	0	0	0	1
sp|P49247|RPIA_HUMAN	sp|P49247|RPIA_HUMAN	1	1	1	sp|P49247|RPIA_HUMAN Ribose-5-phosphate isomerase OS=Homo sapiens OX=9606 GN=RPIA PE=1 SV=3	1	1	1	1	0	0	0	1	1	0	0	0	0	0	0	0	1	1	1	1	1	1	1	1	1	1	1	1	0	0	0	1	1	1	0	0	0	1	1	0	0	0	0	0
sp|P49257|LMAN1_HUMAN	sp|P49257|LMAN1_HUMAN	5	5	5	sp|P49257|LMAN1_HUMAN Protein ERGIC-53 OS=Homo sapiens OX=9606 GN=LMAN1 PE=1 SV=2	1	5	5	5	0	0	0	4	3	1	0	0	0	1	1	1	2	2	1	3	3	1	2	5	2	4	4	3	1	1	1	4	5	3	0	0	0	4	3	1	0	0	0	1
sp|P49321|NASP_HUMAN	sp|P49321|NASP_HUMAN	11	11	11	sp|P49321|NASP_HUMAN Nuclear autoantigenic sperm protein OS=Homo sapiens OX=9606 GN=NASP PE=1 SV=2	1	11	11	11	1	0	1	4	3	1	0	0	0	2	0	1	2	2	3	5	5	3	5	6	4	7	6	3	1	1	0	5	4	3	1	0	1	4	3	1	0	0	0	2
sp|P49327|FAS_HUMAN	sp|P49327|FAS_HUMAN	73	73	73	sp|P49327|FAS_HUMAN Fatty acid synthase OS=Homo sapiens OX=9606 GN=FASN PE=1 SV=3	1	73	73	73	17	13	11	43	37	19	14	25	18	28	32	33	35	36	27	49	47	46	48	52	44	38	42	37	32	29	15	50	50	43	17	13	11	43	37	19	14	25	18	28
sp|P49356|FNTB_HUMAN	sp|P49356|FNTB_HUMAN	3	3	3	sp|P49356|FNTB_HUMAN Protein farnesyltransferase subunit beta OS=Homo sapiens OX=9606 GN=FNTB PE=1 SV=1	1	3	3	3	0	0	0	0	0	0	0	0	0	0	0	0	0	0	0	0	2	1	1	2	1	1	1	2	0	0	0	1	1	1	0	0	0	0	0	0	0	0	0	0
sp|P49368|TCPG_HUMAN	sp|P49368|TCPG_HUMAN	27	27	27	sp|P49368|TCPG_HUMAN T-complex protein 1 subunit gamma OS=Homo sapiens OX=9606 GN=CCT3 PE=1 SV=4	1	27	27	27	6	7	4	18	16	11	8	6	6	11	14	10	11	11	9	17	15	15	19	21	16	16	17	14	11	9	5	18	17	16	6	7	4	18	16	11	8	6	6	11
sp|P49406|RM19_HUMAN	sp|P49406|RM19_HUMAN	2	2	2	sp|P49406|RM19_HUMAN Large ribosomal subunit protein bL19m OS=Homo sapiens OX=9606 GN=MRPL19 PE=1 SV=2	1	2	2	2	0	0	0	0	0	0	0	0	0	0	0	0	0	0	0	0	0	0	1	1	1	0	0	0	0	0	0	0	0	0	0	0	0	0	0	0	0	0	0	0
sp|P49411|EFTU_HUMAN	sp|P49411|EFTU_HUMAN	20	20	20	sp|P49411|EFTU_HUMAN Elongation factor Tu, mitochondrial OS=Homo sapiens OX=9606 GN=TUFM PE=1 SV=3	1	20	20	20	1	4	4	15	12	7	7	6	4	7	7	4	7	9	5	10	13	11	15	15	14	11	11	13	3	5	2	11	12	11	1	4	4	15	12	7	7	6	4	7
sp|P49419|AL7A1_HUMAN	sp|P49419|AL7A1_HUMAN	11	11	11	sp|P49419|AL7A1_HUMAN Alpha-aminoadipic semialdehyde dehydrogenase OS=Homo sapiens OX=9606 GN=ALDH7A1 PE=1 SV=5	1	11	11	11	1	1	1	3	4	1	1	0	0	3	2	2	3	3	2	7	4	5	8	8	5	6	6	3	2	1	1	4	5	4	1	1	1	3	4	1	1	0	0	3
sp|P49427|UB2R1_HUMAN	sp|P49427|UB2R1_HUMAN	2	2	2	sp|P49427|UB2R1_HUMAN Ubiquitin-conjugating enzyme E2 R1 OS=Homo sapiens OX=9606 GN=CDC34 PE=1 SV=2	1	2	2	2	0	0	0	0	0	0	0	0	0	0	0	0	0	0	0	0	1	0	1	1	0	0	0	0	0	0	0	0	0	0	0	0	0	0	0	0	0	0	0	0
sp|P49441|INPP_HUMAN	sp|P49441|INPP_HUMAN	2	2	2	sp|P49441|INPP_HUMAN Inositol polyphosphate 1-phosphatase OS=Homo sapiens OX=9606 GN=INPP1 PE=1 SV=1	1	2	2	2	0	0	0	0	0	0	0	0	0	0	0	0	0	0	0	1	1	0	2	1	2	1	1	1	0	0	0	0	0	0	0	0	0	0	0	0	0	0	0	0
sp|P49454|CENPF_HUMAN	sp|P49454|CENPF_HUMAN	7	7	7	sp|P49454|CENPF_HUMAN Centromere protein F OS=Homo sapiens OX=9606 GN=CENPF PE=1 SV=3	1	7	7	7	1	0	0	0	0	0	0	0	0	0	0	0	0	0	0	4	5	3	0	0	0	0	2	1	0	0	0	1	0	0	1	0	0	0	0	0	0	0	0	0
sp|P49585|PCY1A_HUMAN;sp|Q9Y5K3|PCY1B_HUMAN	sp|P49585|PCY1A_HUMAN;sp|Q9Y5K3|PCY1B_HUMAN	2;2	2;2	2;2	sp|P49585|PCY1A_HUMAN Choline-phosphate cytidylyltransferase A OS=Homo sapiens OX=9606 GN=PCYT1A PE=1 SV=2;sp|Q9Y5K3|PCY1B_HUMAN Choline-phosphate cytidylyltransferase B OS=Homo sapiens OX=9606 GN=PCYT1B PE=1 SV=1	2	2	2	2	1	0	0	1	1	0	1	1	0	1	1	0	1	1	1	2	2	2	2	2	2	2	1	2	0	0	0	1	2	1	1	0	0	1	1	0	1	1	0	1
sp|P49588|SYAC_HUMAN	sp|P49588|SYAC_HUMAN	23	23	23	sp|P49588|SYAC_HUMAN Alanine--tRNA ligase, cytoplasmic OS=Homo sapiens OX=9606 GN=AARS1 PE=1 SV=2	1	23	23	23	2	2	1	9	10	4	3	4	2	7	5	6	6	8	6	11	10	7	11	15	7	9	9	10	3	3	0	11	9	8	2	2	1	9	10	4	3	4	2	7
sp|P49589|SYCC_HUMAN	sp|P49589|SYCC_HUMAN	9	9	9	sp|P49589|SYCC_HUMAN Cysteine--tRNA ligase, cytoplasmic OS=Homo sapiens OX=9606 GN=CARS1 PE=1 SV=3	1	9	9	9	0	0	0	4	4	1	2	1	0	4	4	2	2	5	2	3	5	5	8	7	4	5	3	5	4	2	1	5	4	3	0	0	0	4	4	1	2	1	0	4
sp|P49590|SYHM_HUMAN	sp|P49590|SYHM_HUMAN	3	2	2	sp|P49590|SYHM_HUMAN Histidine--tRNA ligase, mitochondrial OS=Homo sapiens OX=9606 GN=HARS2 PE=1 SV=1	1	3	2	2	0	0	0	1	0	0	0	0	0	0	0	0	0	0	0	0	0	0	2	0	2	1	1	1	0	0	0	0	2	1	0	0	0	1	0	0	0	0	0	0
sp|P49591|SYSC_HUMAN	sp|P49591|SYSC_HUMAN	16	16	16	sp|P49591|SYSC_HUMAN Serine--tRNA ligase, cytoplasmic OS=Homo sapiens OX=9606 GN=SARS1 PE=1 SV=3	1	16	16	16	1	2	1	5	7	1	0	2	0	5	7	3	8	8	4	7	7	6	12	12	12	10	9	6	3	3	1	8	8	7	1	2	1	5	7	1	0	2	0	5
sp|P49593|PPM1F_HUMAN	sp|P49593|PPM1F_HUMAN	2	2	2	sp|P49593|PPM1F_HUMAN Protein phosphatase 1F OS=Homo sapiens OX=9606 GN=PPM1F PE=1 SV=3	1	2	2	2	0	0	0	0	1	0	0	0	0	0	0	0	0	0	0	1	1	1	1	1	2	1	2	1	0	0	0	0	0	1	0	0	0	0	1	0	0	0	0	0
sp|P49642|PRI1_HUMAN	sp|P49642|PRI1_HUMAN	2	2	2	sp|P49642|PRI1_HUMAN DNA primase small subunit OS=Homo sapiens OX=9606 GN=PRIM1 PE=1 SV=1	1	2	2	2	0	0	0	0	0	0	0	0	0	0	0	0	0	0	0	0	0	0	2	0	0	0	0	0	0	0	0	0	0	0	0	0	0	0	0	0	0	0	0	0
sp|P49643|PRI2_HUMAN	sp|P49643|PRI2_HUMAN	3	3	3	sp|P49643|PRI2_HUMAN DNA primase large subunit OS=Homo sapiens OX=9606 GN=PRIM2 PE=1 SV=2	1	3	3	3	0	0	0	1	1	0	0	0	0	0	0	0	0	1	0	0	0	1	2	2	2	1	1	0	0	0	0	2	2	2	0	0	0	1	1	0	0	0	0	0
sp|P49674|KC1E_HUMAN;sp|P48730|KC1D_HUMAN	sp|P49674|KC1E_HUMAN	3;1	3;1	3;1	sp|P49674|KC1E_HUMAN Casein kinase I isoform epsilon OS=Homo sapiens OX=9606 GN=CSNK1E PE=1 SV=1	2	3	3	3	0	0	0	0	0	0	0	0	0	0	0	0	0	0	0	0	0	0	3	0	0	1	0	0	0	0	0	0	0	0	0	0	0	0	0	0	0	0	0	0
sp|P49711|CTCF_HUMAN	sp|P49711|CTCF_HUMAN	2	2	2	sp|P49711|CTCF_HUMAN Transcriptional repressor CTCF OS=Homo sapiens OX=9606 GN=CTCF PE=1 SV=1	1	2	2	2	0	0	0	0	0	0	0	0	0	0	0	0	0	0	0	0	0	0	2	2	1	0	0	0	0	0	0	1	0	0	0	0	0	0	0	0	0	0	0	0
sp|P49720|PSB3_HUMAN	sp|P49720|PSB3_HUMAN	2	2	2	sp|P49720|PSB3_HUMAN Proteasome subunit beta type-3 OS=Homo sapiens OX=9606 GN=PSMB3 PE=1 SV=2	1	2	2	2	0	0	0	1	0	0	1	0	0	0	0	0	0	1	1	1	1	1	0	1	2	1	1	1	0	0	0	1	1	1	0	0	0	1	0	0	1	0	0	0
sp|P49721|PSB2_HUMAN	sp|P49721|PSB2_HUMAN	2	2	2	sp|P49721|PSB2_HUMAN Proteasome subunit beta type-2 OS=Homo sapiens OX=9606 GN=PSMB2 PE=1 SV=1	1	2	2	2	0	1	1	0	0	0	0	0	0	0	0	0	0	0	0	0	0	0	0	1	0	1	1	0	0	0	0	0	0	0	0	1	1	0	0	0	0	0	0	0
sp|P49736|MCM2_HUMAN	sp|P49736|MCM2_HUMAN	26	26	26	sp|P49736|MCM2_HUMAN DNA replication licensing factor MCM2 OS=Homo sapiens OX=9606 GN=MCM2 PE=1 SV=4	1	26	26	26	2	2	1	12	9	4	5	3	2	6	9	4	10	9	7	12	14	10	19	20	18	11	16	10	6	7	4	13	15	10	2	2	1	12	9	4	5	3	2	6
sp|P49748|ACADV_HUMAN	sp|P49748|ACADV_HUMAN	3	3	3	sp|P49748|ACADV_HUMAN Very long-chain specific acyl-CoA dehydrogenase, mitochondrial OS=Homo sapiens OX=9606 GN=ACADVL PE=1 SV=1	1	3	3	3	0	0	0	0	0	0	1	0	0	0	0	0	0	0	0	0	1	0	2	0	0	0	0	0	0	0	0	0	1	0	0	0	0	0	0	0	1	0	0	0
sp|P49750|YLPM1_HUMAN	sp|P49750|YLPM1_HUMAN	3	3	3	sp|P49750|YLPM1_HUMAN YLP motif-containing protein 1 OS=Homo sapiens OX=9606 GN=YLPM1 PE=1 SV=4	1	3	3	3	0	0	0	0	0	0	0	0	0	0	0	0	0	0	0	0	0	0	2	2	2	2	3	2	0	0	0	0	0	0	0	0	0	0	0	0	0	0	0	0
sp|P49755|TMEDA_HUMAN	sp|P49755|TMEDA_HUMAN	3	3	3	sp|P49755|TMEDA_HUMAN Transmembrane emp24 domain-containing protein 10 OS=Homo sapiens OX=9606 GN=TMED10 PE=1 SV=2	1	3	3	3	0	0	0	2	1	1	0	1	0	1	1	0	2	2	1	3	2	1	3	3	1	1	1	2	2	1	0	2	2	2	0	0	0	2	1	1	0	1	0	1
sp|P49756|RBM25_HUMAN	sp|P49756|RBM25_HUMAN	8	8	8	sp|P49756|RBM25_HUMAN RNA-binding protein 25 OS=Homo sapiens OX=9606 GN=RBM25 PE=1 SV=3	1	8	8	8	0	0	0	1	0	0	1	0	0	0	0	0	0	0	0	0	0	0	2	3	4	2	3	1	0	0	0	1	2	0	0	0	0	1	0	0	1	0	0	0
sp|P49757|NUMB_HUMAN	sp|P49757|NUMB_HUMAN	2	2	2	sp|P49757|NUMB_HUMAN Protein numb homolog OS=Homo sapiens OX=9606 GN=NUMB PE=1 SV=2	1	2	2	2	0	0	0	0	0	0	0	0	0	0	0	0	0	0	1	0	0	0	1	0	0	0	0	0	0	0	0	0	0	0	0	0	0	0	0	0	0	0	0	0
sp|P49760|CLK2_HUMAN	sp|P49760|CLK2_HUMAN	1	1	1	sp|P49760|CLK2_HUMAN Dual specificity protein kinase CLK2 OS=Homo sapiens OX=9606 GN=CLK2 PE=1 SV=1	1	1	1	1	0	0	0	1	1	0	0	0	0	0	1	0	0	1	0	1	0	0	0	0	0	0	0	0	1	0	0	1	1	1	0	0	0	1	1	0	0	0	0	0
sp|P49770|EI2BB_HUMAN	sp|P49770|EI2BB_HUMAN	3	3	3	sp|P49770|EI2BB_HUMAN Translation initiation factor eIF2B subunit beta OS=Homo sapiens OX=9606 GN=EIF2B2 PE=1 SV=3	1	3	3	3	0	0	0	0	0	0	0	0	0	0	0	0	0	0	0	1	1	0	2	3	2	2	3	2	0	0	0	0	0	0	0	0	0	0	0	0	0	0	0	0
sp|P49773|HINT1_HUMAN	sp|P49773|HINT1_HUMAN	3	3	3	sp|P49773|HINT1_HUMAN Adenosine 5-monophosphoramidase HINT1 OS=Homo sapiens OX=9606 GN=HINT1 PE=1 SV=2	1	3	3	3	2	1	2	0	0	0	0	0	0	0	0	0	0	0	0	0	0	0	1	1	1	1	1	1	0	0	0	0	0	0	2	1	2	0	0	0	0	0	0	0
sp|P49790|NU153_HUMAN	sp|P49790|NU153_HUMAN	9	9	9	sp|P49790|NU153_HUMAN Nuclear pore complex protein Nup153 OS=Homo sapiens OX=9606 GN=NUP153 PE=1 SV=2	1	9	9	9	0	0	0	0	0	0	0	0	0	0	0	0	0	0	0	0	0	0	9	7	6	5	3	3	0	0	0	1	0	0	0	0	0	0	0	0	0	0	0	0
sp|P49792|RBP2_HUMAN	sp|P49792|RBP2_HUMAN	33	33	22	sp|P49792|RBP2_HUMAN E3 SUMO-protein ligase RanBP2 OS=Homo sapiens OX=9606 GN=RANBP2 PE=1 SV=2	1	33	33	22	0	1	1	12	12	4	4	4	2	9	5	6	11	10	8	13	13	11	26	24	21	17	15	10	6	6	2	16	15	11	0	1	1	12	12	4	4	4	2	9
sp|P49815|TSC2_HUMAN	sp|P49815|TSC2_HUMAN	1	1	1	sp|P49815|TSC2_HUMAN Tuberin OS=Homo sapiens OX=9606 GN=TSC2 PE=1 SV=2	1	1	1	1	0	0	0	0	0	0	0	0	0	0	0	0	0	0	0	0	0	0	1	1	0	0	0	0	0	0	0	0	0	0	0	0	0	0	0	0	0	0	0	0
sp|P49821|NDUV1_HUMAN	sp|P49821|NDUV1_HUMAN	8	8	8	sp|P49821|NDUV1_HUMAN NADH dehydrogenase [ubiquinone] flavoprotein 1, mitochondrial OS=Homo sapiens OX=9606 GN=NDUFV1 PE=1 SV=4	1	8	8	8	0	0	0	3	2	0	0	0	0	0	0	0	1	1	0	5	5	4	7	5	6	3	6	2	1	0	0	3	3	3	0	0	0	3	2	0	0	0	0	0
sp|P49840|GSK3A_HUMAN	sp|P49840|GSK3A_HUMAN	7	7	4	sp|P49840|GSK3A_HUMAN Glycogen synthase kinase-3 alpha OS=Homo sapiens OX=9606 GN=GSK3A PE=1 SV=2	1	7	7	4	0	0	0	2	1	1	0	0	0	2	2	0	1	1	0	1	3	1	5	6	4	3	3	2	0	0	0	3	2	2	0	0	0	2	1	1	0	0	0	2
sp|P49841|GSK3B_HUMAN	sp|P49841|GSK3B_HUMAN	6	3	3	sp|P49841|GSK3B_HUMAN Glycogen synthase kinase-3 beta OS=Homo sapiens OX=9606 GN=GSK3B PE=1 SV=2	1	6	3	3	0	0	0	2	1	0	0	0	0	0	1	0	1	0	0	2	4	1	5	5	4	3	3	2	0	0	0	4	4	2	0	0	0	1	1	0	0	0	0	0
sp|P49902|5NTC_HUMAN	sp|P49902|5NTC_HUMAN	4	4	4	sp|P49902|5NTC_HUMAN Cytosolic purine 5-nucleotidase OS=Homo sapiens OX=9606 GN=NT5C2 PE=1 SV=1	1	4	4	4	0	0	0	1	0	0	0	0	0	0	0	0	0	0	0	1	3	1	3	3	2	3	2	1	0	0	0	2	2	1	0	0	0	1	0	0	0	0	0	0
sp|P49903|SPS1_HUMAN	sp|P49903|SPS1_HUMAN	2	2	2	sp|P49903|SPS1_HUMAN Selenide, water dikinase 1 OS=Homo sapiens OX=9606 GN=SEPHS1 PE=1 SV=2	1	2	2	2	0	0	0	1	0	0	0	0	0	0	0	0	0	0	0	1	1	0	1	1	0	1	1	1	0	0	0	0	1	0	0	0	0	1	0	0	0	0	0	0
sp|P49915|GUAA_HUMAN	sp|P49915|GUAA_HUMAN	19	19	19	sp|P49915|GUAA_HUMAN GMP synthase [glutamine-hydrolyzing] OS=Homo sapiens OX=9606 GN=GMPS PE=1 SV=1	1	19	19	19	1	1	1	10	11	3	1	1	2	4	4	1	5	4	3	9	9	8	9	9	9	10	9	10	2	2	1	13	13	9	1	1	1	10	11	3	1	1	2	4
sp|P49916|DNLI3_HUMAN	sp|P49916|DNLI3_HUMAN	7	7	7	sp|P49916|DNLI3_HUMAN DNA ligase 3 OS=Homo sapiens OX=9606 GN=LIG3 PE=1 SV=2	1	7	7	7	0	0	0	0	0	0	0	0	0	0	0	0	0	0	0	1	1	1	3	6	2	0	1	0	0	0	0	1	1	1	0	0	0	0	0	0	0	0	0	0
sp|P49959|MRE11_HUMAN	sp|P49959|MRE11_HUMAN	4	4	4	sp|P49959|MRE11_HUMAN Double-strand break repair protein MRE11 OS=Homo sapiens OX=9606 GN=MRE11 PE=1 SV=3	1	4	4	4	0	0	0	1	1	0	0	0	0	0	0	0	0	0	1	1	2	1	1	3	4	2	2	2	0	0	0	1	0	1	0	0	0	1	1	0	0	0	0	0
sp|P50148|GNAQ_HUMAN	sp|P50148|GNAQ_HUMAN	2	1	1	sp|P50148|GNAQ_HUMAN Guanine nucleotide-binding protein G(q) subunit alpha OS=Homo sapiens OX=9606 GN=GNAQ PE=1 SV=4	1	2	1	1	0	0	0	1	1	0	0	0	0	0	0	0	0	0	0	1	1	1	2	2	2	2	2	2	0	0	0	1	1	1	0	0	0	0	0	0	0	0	0	0
sp|P50213|IDH3A_HUMAN	sp|P50213|IDH3A_HUMAN	7	7	7	sp|P50213|IDH3A_HUMAN Isocitrate dehydrogenase [NAD] subunit alpha, mitochondrial OS=Homo sapiens OX=9606 GN=IDH3A PE=1 SV=1	1	7	7	7	0	0	0	3	2	1	1	0	0	1	2	2	0	1	0	3	3	3	4	6	6	6	5	3	1	1	0	2	2	1	0	0	0	3	2	1	1	0	0	1
sp|P50336|PPOX_HUMAN	sp|P50336|PPOX_HUMAN	2	2	2	sp|P50336|PPOX_HUMAN Protoporphyrinogen oxidase OS=Homo sapiens OX=9606 GN=PPOX PE=1 SV=1	1	2	2	2	0	0	0	1	1	0	0	0	0	0	0	0	0	0	0	0	0	0	1	0	0	0	0	0	0	0	0	0	0	0	0	0	0	1	1	0	0	0	0	0
sp|P50395|GDIB_HUMAN	sp|P50395|GDIB_HUMAN	22	22	17	sp|P50395|GDIB_HUMAN Rab GDP dissociation inhibitor beta OS=Homo sapiens OX=9606 GN=GDI2 PE=1 SV=2	1	22	22	17	0	1	2	7	6	3	2	1	2	4	5	3	3	4	4	8	10	7	11	10	14	11	10	7	3	3	2	9	11	4	0	1	2	7	6	3	2	1	2	4
sp|P50402|EMD_HUMAN	sp|P50402|EMD_HUMAN	3	3	3	sp|P50402|EMD_HUMAN Emerin OS=Homo sapiens OX=9606 GN=EMD PE=1 SV=1	1	3	3	3	0	0	0	0	0	0	0	0	0	0	0	0	0	0	0	0	0	0	1	0	0	0	1	3	0	0	0	0	0	0	0	0	0	0	0	0	0	0	0	0
sp|P50416|CPT1A_HUMAN	sp|P50416|CPT1A_HUMAN	6	6	6	sp|P50416|CPT1A_HUMAN Carnitine O-palmitoyltransferase 1, liver isoform OS=Homo sapiens OX=9606 GN=CPT1A PE=1 SV=2	1	6	6	6	0	0	0	0	1	0	1	1	2	1	1	0	1	0	0	1	0	0	3	4	1	0	1	1	0	0	0	0	1	0	0	0	0	0	1	0	1	1	2	1
sp|P50453|SPB9_HUMAN	sp|P50453|SPB9_HUMAN	4	4	3	sp|P50453|SPB9_HUMAN Serpin B9 OS=Homo sapiens OX=9606 GN=SERPINB9 PE=1 SV=1	1	4	4	3	0	0	0	0	0	0	0	0	0	0	0	0	0	0	0	2	3	0	3	2	2	1	2	0	0	0	0	2	1	1	0	0	0	0	0	0	0	0	0	0
sp|P50454|SERPH_HUMAN	sp|P50454|SERPH_HUMAN	11	11	11	sp|P50454|SERPH_HUMAN Serpin H1 OS=Homo sapiens OX=9606 GN=SERPINH1 PE=1 SV=2	1	11	11	11	1	1	1	6	2	2	3	1	0	1	3	1	3	3	2	7	7	5	9	8	10	9	7	7	2	2	2	8	7	7	1	1	1	6	2	2	3	1	0	1
sp|P50502|F10A1_HUMAN;sp|Q8IZP2|ST134_HUMAN;sp|Q8NFI4|F10A5_HUMAN	sp|P50502|F10A1_HUMAN;sp|Q8IZP2|ST134_HUMAN;sp|Q8NFI4|F10A5_HUMAN	8;6;6	8;6;6	8;6;6	sp|P50502|F10A1_HUMAN Hsc70-interacting protein OS=Homo sapiens OX=9606 GN=ST13 PE=1 SV=2;sp|Q8IZP2|ST134_HUMAN Putative protein FAM10A4 OS=Homo sapiens OX=9606 GN=ST13P4 PE=5 SV=1;sp|Q8NFI4|F10A5_HUMAN Putative protein FAM10A5 OS=Homo sapiens OX=9606 GN=S	3	8	8	8	3	3	5	6	6	4	3	3	1	5	3	4	3	5	5	3	5	5	6	4	4	5	6	4	4	3	4	4	4	5	3	3	5	6	6	4	3	3	1	5
sp|P50552|VASP_HUMAN	sp|P50552|VASP_HUMAN	2	2	2	sp|P50552|VASP_HUMAN Vasodilator-stimulated phosphoprotein OS=Homo sapiens OX=9606 GN=VASP PE=1 SV=3	1	2	2	2	0	0	0	0	0	0	0	0	0	0	0	0	0	0	0	0	0	0	1	1	0	0	0	1	0	0	0	0	0	0	0	0	0	0	0	0	0	0	0	0
sp|P50570|DYN2_HUMAN	sp|P50570|DYN2_HUMAN	17	17	14	sp|P50570|DYN2_HUMAN Dynamin-2 OS=Homo sapiens OX=9606 GN=DNM2 PE=1 SV=2	1	17	17	14	0	0	0	3	4	0	0	1	0	0	0	0	1	1	0	3	4	5	10	11	12	9	7	6	0	0	0	5	5	5	0	0	0	3	4	0	0	1	0	0
sp|P50579|MAP2_HUMAN	sp|P50579|MAP2_HUMAN	7	7	7	sp|P50579|MAP2_HUMAN Methionine aminopeptidase 2 OS=Homo sapiens OX=9606 GN=METAP2 PE=1 SV=1	1	7	7	7	1	2	1	4	2	1	0	0	0	2	2	0	4	3	4	6	5	5	5	6	4	3	5	2	2	2	0	5	5	4	1	2	1	4	2	1	0	0	0	2
sp|P50583|AP4A_HUMAN	sp|P50583|AP4A_HUMAN	2	2	2	sp|P50583|AP4A_HUMAN Bis(5-nucleosyl)-tetraphosphatase [asymmetrical] OS=Homo sapiens OX=9606 GN=NUDT2 PE=1 SV=3	1	2	2	2	0	0	0	0	0	0	0	0	0	0	0	0	0	0	0	0	0	0	1	1	0	1	1	0	0	0	0	0	0	0	0	0	0	0	0	0	0	0	0	0
sp|P50613|CDK7_HUMAN	sp|P50613|CDK7_HUMAN	2	2	2	sp|P50613|CDK7_HUMAN Cyclin-dependent kinase 7 OS=Homo sapiens OX=9606 GN=CDK7 PE=1 SV=1	1	2	2	2	0	0	0	0	0	0	0	0	0	0	0	0	0	0	0	1	1	1	2	2	0	1	1	1	0	0	0	1	0	0	0	0	0	0	0	0	0	0	0	0
sp|P50747|BPL1_HUMAN	sp|P50747|BPL1_HUMAN	4	4	4	sp|P50747|BPL1_HUMAN Biotin--protein ligase OS=Homo sapiens OX=9606 GN=HLCS PE=1 SV=1	1	4	4	4	1	1	1	2	1	0	0	0	1	0	0	0	0	1	0	0	0	0	0	1	1	0	0	0	1	0	0	0	1	0	1	1	1	2	1	0	0	0	1	0
sp|P50748|KNTC1_HUMAN	sp|P50748|KNTC1_HUMAN	6	6	6	sp|P50748|KNTC1_HUMAN Kinetochore-associated protein 1 OS=Homo sapiens OX=9606 GN=KNTC1 PE=1 SV=1	1	6	6	6	0	0	0	1	1	0	0	0	0	0	0	0	0	0	0	3	5	5	5	4	3	0	2	0	0	0	0	3	2	2	0	0	0	1	1	0	0	0	0	0
sp|P50750|CDK9_HUMAN	sp|P50750|CDK9_HUMAN	3	3	3	sp|P50750|CDK9_HUMAN Cyclin-dependent kinase 9 OS=Homo sapiens OX=9606 GN=CDK9 PE=1 SV=3	1	3	3	3	0	0	0	1	0	0	0	0	0	0	0	0	0	0	0	0	0	0	3	0	0	0	0	0	0	0	0	0	0	0	0	0	0	1	0	0	0	0	0	0
sp|P50851|LRBA_HUMAN	sp|P50851|LRBA_HUMAN	12	12	12	sp|P50851|LRBA_HUMAN Lipopolysaccharide-responsive and beige-like anchor protein OS=Homo sapiens OX=9606 GN=LRBA PE=1 SV=4	1	12	12	12	0	0	0	3	2	1	0	1	0	2	1	1	2	0	0	3	2	2	7	7	5	2	1	2	0	0	0	2	2	0	0	0	0	3	2	1	0	1	0	2
sp|P50914|RL14_HUMAN	sp|P50914|RL14_HUMAN	4	4	4	sp|P50914|RL14_HUMAN Large ribosomal subunit protein eL14 OS=Homo sapiens OX=9606 GN=RPL14 PE=1 SV=4	1	4	4	4	3	3	2	2	4	2	2	2	3	3	3	3	3	2	2	3	3	2	3	4	3	3	4	2	3	2	3	2	3	3	3	3	2	2	4	2	2	2	3	3
sp|P50990|TCPQ_HUMAN	sp|P50990|TCPQ_HUMAN	29	29	29	sp|P50990|TCPQ_HUMAN T-complex protein 1 subunit theta OS=Homo sapiens OX=9606 GN=CCT8 PE=1 SV=4	1	29	29	29	6	4	3	15	15	8	7	6	6	10	12	8	9	10	10	15	12	12	18	17	17	17	16	14	9	8	6	18	16	10	6	4	3	15	15	8	7	6	6	10
sp|P50991|TCPD_HUMAN	sp|P50991|TCPD_HUMAN	23	23	23	sp|P50991|TCPD_HUMAN T-complex protein 1 subunit delta OS=Homo sapiens OX=9606 GN=CCT4 PE=1 SV=4	1	23	23	23	7	8	7	19	18	10	9	8	4	13	11	10	16	12	12	20	19	17	16	20	20	18	16	14	10	14	11	20	18	18	7	8	7	19	18	10	9	8	4	13
sp|P50995|ANX11_HUMAN	sp|P50995|ANX11_HUMAN	11	11	11	sp|P50995|ANX11_HUMAN Annexin A11 OS=Homo sapiens OX=9606 GN=ANXA11 PE=1 SV=1	1	11	11	11	0	1	0	5	3	2	1	1	0	2	4	2	3	1	1	3	4	3	7	10	7	8	8	3	1	1	1	5	4	2	0	1	0	5	3	2	1	1	0	2
sp|P51003|PAPOA_HUMAN;sp|Q9NRJ5|PAPOB_HUMAN	sp|P51003|PAPOA_HUMAN	9;2	9;2	7;1	sp|P51003|PAPOA_HUMAN Poly(A) polymerase alpha OS=Homo sapiens OX=9606 GN=PAPOLA PE=1 SV=4	2	9	9	7	0	0	0	1	1	0	0	0	0	0	0	0	0	1	0	3	2	1	8	6	4	2	4	4	0	1	0	2	2	3	0	0	0	1	1	0	0	0	0	0
sp|P51114|FXR1_HUMAN	sp|P51114|FXR1_HUMAN	9	9	7	sp|P51114|FXR1_HUMAN RNA-binding protein FXR1 OS=Homo sapiens OX=9606 GN=FXR1 PE=1 SV=3	1	9	9	7	0	0	0	3	3	1	1	1	0	1	2	1	0	0	0	4	3	4	7	3	5	4	4	4	2	1	1	3	5	2	0	0	0	3	3	1	1	1	0	1
sp|P51116|FXR2_HUMAN	sp|P51116|FXR2_HUMAN	7	5	5	sp|P51116|FXR2_HUMAN RNA-binding protein FXR2 OS=Homo sapiens OX=9606 GN=FXR2 PE=1 SV=2	1	7	5	5	0	0	0	2	2	2	1	2	0	2	2	1	1	2	1	2	2	2	5	4	5	4	5	2	2	2	2	3	3	2	0	0	0	1	1	1	0	1	0	1
sp|P51148|RAB5C_HUMAN	sp|P51148|RAB5C_HUMAN	5	5	3	sp|P51148|RAB5C_HUMAN Ras-related protein Rab-5C OS=Homo sapiens OX=9606 GN=RAB5C PE=1 SV=2	1	5	5	3	0	0	0	2	3	1	1	0	1	1	1	2	3	2	1	2	3	2	4	4	2	4	4	3	1	0	1	0	2	0	0	0	0	2	3	1	1	0	1	1
sp|P51149|RAB7A_HUMAN	sp|P51149|RAB7A_HUMAN	8	8	8	sp|P51149|RAB7A_HUMAN Ras-related protein Rab-7a OS=Homo sapiens OX=9606 GN=RAB7A PE=1 SV=1	1	8	8	8	1	1	2	1	0	0	1	1	1	2	2	1	1	2	2	4	3	4	8	6	6	5	6	4	1	1	0	4	5	4	1	1	2	1	0	0	1	1	1	2
sp|P51151|RAB9A_HUMAN;sp|Q9NP90|RAB9B_HUMAN	sp|P51151|RAB9A_HUMAN	5;1	5;1	5;1	sp|P51151|RAB9A_HUMAN Ras-related protein Rab-9A OS=Homo sapiens OX=9606 GN=RAB9A PE=1 SV=1	2	5	5	5	0	0	0	2	2	0	0	0	0	2	0	0	0	0	0	0	2	1	3	4	4	1	2	0	0	0	0	2	4	0	0	0	0	2	2	0	0	0	0	2
sp|P51153|RAB13_HUMAN	sp|P51153|RAB13_HUMAN	4	3	3	sp|P51153|RAB13_HUMAN Ras-related protein Rab-13 OS=Homo sapiens OX=9606 GN=RAB13 PE=1 SV=1	1	4	3	3	0	0	0	2	2	1	0	0	0	0	1	0	1	2	1	2	1	1	3	2	3	2	2	1	1	1	0	2	2	2	0	0	0	1	1	0	0	0	0	0
sp|P51398|RT29_HUMAN	sp|P51398|RT29_HUMAN	8	8	8	sp|P51398|RT29_HUMAN Small ribosomal subunit protein mS29 OS=Homo sapiens OX=9606 GN=DAP3 PE=1 SV=1	1	8	8	8	0	0	0	1	1	0	0	0	0	0	0	0	1	0	0	1	2	2	4	5	4	4	4	1	0	0	0	2	1	2	0	0	0	1	1	0	0	0	0	0
sp|P51452|DUS3_HUMAN	sp|P51452|DUS3_HUMAN	4	4	4	sp|P51452|DUS3_HUMAN Dual specificity protein phosphatase 3 OS=Homo sapiens OX=9606 GN=DUSP3 PE=1 SV=1	1	4	4	4	0	0	0	0	1	0	0	0	0	0	0	0	0	0	1	1	1	1	3	3	3	2	3	2	0	0	0	1	1	1	0	0	0	0	1	0	0	0	0	0
sp|P51532|SMCA4_HUMAN;sp|P51531|SMCA2_HUMAN	sp|P51532|SMCA4_HUMAN	15;6	15;6	15;6	sp|P51532|SMCA4_HUMAN Transcription activator BRG1 OS=Homo sapiens OX=9606 GN=SMARCA4 PE=1 SV=2	2	15	15	15	0	0	0	1	4	0	0	0	0	1	0	0	0	0	0	1	2	1	11	11	10	3	3	3	0	0	0	3	4	2	0	0	0	1	4	0	0	0	0	1
sp|P51553|IDH3G_HUMAN	sp|P51553|IDH3G_HUMAN	5	5	5	sp|P51553|IDH3G_HUMAN Isocitrate dehydrogenase [NAD] subunit gamma, mitochondrial OS=Homo sapiens OX=9606 GN=IDH3G PE=1 SV=1	1	5	5	5	0	0	0	3	1	1	0	0	0	0	0	0	0	0	0	4	4	3	4	3	4	4	4	2	0	0	0	4	5	4	0	0	0	3	1	1	0	0	0	0
sp|P51570|GALK1_HUMAN	sp|P51570|GALK1_HUMAN	6	6	6	sp|P51570|GALK1_HUMAN Galactokinase OS=Homo sapiens OX=9606 GN=GALK1 PE=1 SV=1	1	6	6	6	0	0	0	1	3	0	0	0	0	2	1	1	1	2	0	1	2	1	5	5	3	5	4	3	0	0	0	0	1	1	0	0	0	1	3	0	0	0	0	2
sp|P51571|SSRD_HUMAN	sp|P51571|SSRD_HUMAN	4	4	4	sp|P51571|SSRD_HUMAN Translocon-associated protein subunit delta OS=Homo sapiens OX=9606 GN=SSR4 PE=1 SV=1	1	4	4	4	0	0	0	0	0	0	0	0	0	0	0	0	0	1	0	1	0	2	1	1	2	1	0	1	0	0	0	0	1	0	0	0	0	0	0	0	0	0	0	0
sp|P51572|BAP31_HUMAN	sp|P51572|BAP31_HUMAN	3	3	3	sp|P51572|BAP31_HUMAN B-cell receptor-associated protein 31 OS=Homo sapiens OX=9606 GN=BCAP31 PE=1 SV=3	1	3	3	3	0	0	0	0	0	0	0	0	0	0	0	0	1	1	1	2	1	2	2	0	0	2	2	1	0	0	0	1	1	1	0	0	0	0	0	0	0	0	0	0
sp|P51610|HCFC1_HUMAN	sp|P51610|HCFC1_HUMAN	10	10	10	sp|P51610|HCFC1_HUMAN Host cell factor 1 OS=Homo sapiens OX=9606 GN=HCFC1 PE=1 SV=2	1	10	10	10	0	0	0	3	2	0	0	0	0	0	1	0	0	1	0	2	2	1	5	8	6	3	4	3	0	0	0	2	2	2	0	0	0	3	2	0	0	0	0	0
sp|P51617|IRAK1_HUMAN;sp|P51955|NEK2_HUMAN	sp|P51617|IRAK1_HUMAN	8;1	8;1	8;1	sp|P51617|IRAK1_HUMAN Interleukin-1 receptor-associated kinase 1 OS=Homo sapiens OX=9606 GN=IRAK1 PE=1 SV=2	2	8	8	8	0	0	0	2	2	0	0	0	0	2	1	0	0	1	0	3	4	4	5	5	6	4	4	3	0	0	0	1	2	2	0	0	0	2	2	0	0	0	0	2
sp|P51648|AL3A2_HUMAN	sp|P51648|AL3A2_HUMAN	5	5	5	sp|P51648|AL3A2_HUMAN Aldehyde dehydrogenase family 3 member A2 OS=Homo sapiens OX=9606 GN=ALDH3A2 PE=1 SV=1	1	5	5	5	0	0	0	2	1	0	0	0	0	0	0	1	1	1	0	2	2	2	3	4	3	2	3	2	0	0	0	0	2	1	0	0	0	2	1	0	0	0	0	0
sp|P51649|SSDH_HUMAN	sp|P51649|SSDH_HUMAN	2	2	2	sp|P51649|SSDH_HUMAN Succinate-semialdehyde dehydrogenase, mitochondrial OS=Homo sapiens OX=9606 GN=ALDH5A1 PE=1 SV=2	1	2	2	2	0	0	0	0	0	0	0	0	0	0	0	0	0	0	0	1	0	1	1	1	1	2	2	0	0	0	0	1	1	0	0	0	0	0	0	0	0	0	0	0
sp|P51659|DHB4_HUMAN	sp|P51659|DHB4_HUMAN	17	17	17	sp|P51659|DHB4_HUMAN Peroxisomal multifunctional enzyme type 2 OS=Homo sapiens OX=9606 GN=HSD17B4 PE=1 SV=3	1	17	17	17	1	3	1	7	8	4	3	4	0	4	6	5	7	5	5	9	11	9	14	13	12	16	15	12	3	6	1	10	8	6	1	3	1	7	8	4	3	4	0	4
sp|P51665|PSMD7_HUMAN	sp|P51665|PSMD7_HUMAN	10	10	10	sp|P51665|PSMD7_HUMAN 26S proteasome non-ATPase regulatory subunit 7 OS=Homo sapiens OX=9606 GN=PSMD7 PE=1 SV=2	1	10	10	10	3	2	1	5	5	0	1	0	0	1	2	1	5	4	3	7	8	7	7	8	8	6	4	3	2	2	0	7	5	7	3	2	1	5	5	0	1	0	0	1
sp|P51784|UBP11_HUMAN;sp|Q13107|UBP4_HUMAN	sp|P51784|UBP11_HUMAN;sp|Q13107|UBP4_HUMAN	2;1	1;0	1;0	sp|P51784|UBP11_HUMAN Ubiquitin carboxyl-terminal hydrolase 11 OS=Homo sapiens OX=9606 GN=USP11 PE=1 SV=3;sp|Q13107|UBP4_HUMAN Ubiquitin carboxyl-terminal hydrolase 4 OS=Homo sapiens OX=9606 GN=USP4 PE=1 SV=3	2	2	1	1	0	0	0	0	1	0	0	1	0	0	1	0	1	1	1	1	1	1	0	1	1	0	0	1	0	0	0	1	0	1	0	0	0	0	0	0	0	0	0	0
sp|P51809|VAMP7_HUMAN	sp|P51809|VAMP7_HUMAN	1	1	1	sp|P51809|VAMP7_HUMAN Vesicle-associated membrane protein 7 OS=Homo sapiens OX=9606 GN=VAMP7 PE=1 SV=3	1	1	1	1	0	0	0	0	0	0	0	0	0	0	0	0	0	0	0	0	1	1	1	1	1	1	1	1	0	0	0	1	1	1	0	0	0	0	0	0	0	0	0	0
sp|P51812|KS6A3_HUMAN;sp|Q15349|KS6A2_HUMAN;sp|Q9UK32|KS6A6_HUMAN	sp|P51812|KS6A3_HUMAN	9;2;1	9;2;1	6;0;0	sp|P51812|KS6A3_HUMAN Ribosomal protein S6 kinase alpha-3 OS=Homo sapiens OX=9606 GN=RPS6KA3 PE=1 SV=1	3	9	9	6	0	0	0	1	1	0	0	0	0	0	0	0	0	2	0	4	3	2	6	6	3	3	4	1	0	0	0	2	2	2	0	0	0	1	1	0	0	0	0	0
sp|P51858|HDGF_HUMAN;sp|Q9Y3E1|HDGR3_HUMAN;sp|O75475|PSIP1_HUMAN	sp|P51858|HDGF_HUMAN	5;1;1	5;1;1	4;0;0	sp|P51858|HDGF_HUMAN Hepatoma-derived growth factor OS=Homo sapiens OX=9606 GN=HDGF PE=1 SV=1	3	5	5	4	0	0	1	1	1	0	1	0	0	0	1	0	2	1	1	1	2	1	3	3	2	2	2	1	0	0	0	2	0	1	0	0	1	1	1	0	1	0	0	0
sp|P51965|UB2E1_HUMAN;sp|Q96LR5|UB2E2_HUMAN;sp|Q969T4|UB2E3_HUMAN	sp|P51965|UB2E1_HUMAN;sp|Q96LR5|UB2E2_HUMAN;sp|Q969T4|UB2E3_HUMAN	1;1;1	1;1;1	1;1;1	sp|P51965|UB2E1_HUMAN Ubiquitin-conjugating enzyme E2 E1 OS=Homo sapiens OX=9606 GN=UBE2E1 PE=1 SV=1;sp|Q96LR5|UB2E2_HUMAN Ubiquitin-conjugating enzyme E2 E2 OS=Homo sapiens OX=9606 GN=UBE2E2 PE=1 SV=1;sp|Q969T4|UB2E3_HUMAN Ubiquitin-conjugating enzyme E2	3	1	1	1	0	0	0	0	0	0	0	0	0	0	0	0	0	0	0	0	1	0	1	1	1	1	1	1	0	0	0	0	0	0	0	0	0	0	0	0	0	0	0	0
sp|P51991|ROA3_HUMAN	sp|P51991|ROA3_HUMAN	14	14	14	sp|P51991|ROA3_HUMAN Heterogeneous nuclear ribonucleoprotein A3 OS=Homo sapiens OX=9606 GN=HNRNPA3 PE=1 SV=2	1	14	14	14	2	1	0	6	7	2	3	2	1	3	4	3	5	3	2	6	7	6	10	10	9	8	11	9	3	2	1	5	8	9	2	1	0	6	7	2	3	2	1	3
sp|P52209|6PGD_HUMAN	sp|P52209|6PGD_HUMAN	17	17	17	sp|P52209|6PGD_HUMAN 6-phosphogluconate dehydrogenase, decarboxylating OS=Homo sapiens OX=9606 GN=PGD PE=1 SV=3	1	17	17	17	0	0	1	8	7	3	0	0	1	4	4	2	3	7	4	10	11	8	13	12	10	9	8	6	4	4	1	11	9	8	0	0	1	8	7	3	0	0	1	4
sp|P52272|HNRPM_HUMAN	sp|P52272|HNRPM_HUMAN	21	21	21	sp|P52272|HNRPM_HUMAN Heterogeneous nuclear ribonucleoprotein M OS=Homo sapiens OX=9606 GN=HNRNPM PE=1 SV=3	1	21	21	21	0	1	0	6	6	1	0	0	1	1	1	1	3	2	1	4	3	3	13	12	15	13	15	9	0	2	0	3	2	3	0	1	0	6	6	1	0	0	1	1
sp|P52292|IMA1_HUMAN	sp|P52292|IMA1_HUMAN	12	12	12	sp|P52292|IMA1_HUMAN Importin subunit alpha-1 OS=Homo sapiens OX=9606 GN=KPNA2 PE=1 SV=1	1	12	12	12	4	3	3	7	8	6	5	4	3	6	5	5	6	5	3	9	9	7	11	9	12	9	9	8	6	5	2	7	8	6	4	3	3	7	8	6	5	4	3	6
sp|P52294|IMA5_HUMAN	sp|P52294|IMA5_HUMAN	8	4	4	sp|P52294|IMA5_HUMAN Importin subunit alpha-5 OS=Homo sapiens OX=9606 GN=KPNA1 PE=1 SV=3	1	8	4	4	0	0	1	1	3	1	2	2	2	2	2	2	2	2	2	3	5	3	3	4	5	2	2	2	1	1	1	2	3	3	0	0	0	0	1	0	0	0	0	0
sp|P52306|GDS1_HUMAN	sp|P52306|GDS1_HUMAN	4	4	4	sp|P52306|GDS1_HUMAN Rap1 GTPase-GDP dissociation stimulator 1 OS=Homo sapiens OX=9606 GN=RAP1GDS1 PE=1 SV=3	1	4	4	4	0	0	0	1	1	1	0	0	0	1	0	0	0	0	1	2	1	2	3	1	2	2	2	0	0	0	0	2	2	1	0	0	0	1	1	1	0	0	0	1
sp|P52429|DGKE_HUMAN	sp|P52429|DGKE_HUMAN	1	1	1	sp|P52429|DGKE_HUMAN Diacylglycerol kinase epsilon OS=Homo sapiens OX=9606 GN=DGKE PE=1 SV=1	1	1	1	1	0	0	0	1	1	0	0	0	0	0	0	0	0	0	0	1	1	1	0	0	0	0	0	0	0	0	0	1	1	0	0	0	0	1	1	0	0	0	0	0
sp|P52434|RPAB3_HUMAN	sp|P52434|RPAB3_HUMAN	2	2	2	sp|P52434|RPAB3_HUMAN DNA-directed RNA polymerases I, II, and III subunit RPABC3 OS=Homo sapiens OX=9606 GN=POLR2H PE=1 SV=4	1	2	2	2	0	0	0	0	0	0	0	0	0	0	0	0	0	0	0	0	0	0	1	1	1	1	2	0	0	0	0	0	0	0	0	0	0	0	0	0	0	0	0	0
sp|P52564|MP2K6_HUMAN	sp|P52564|MP2K6_HUMAN	1	1	1	sp|P52564|MP2K6_HUMAN Dual specificity mitogen-activated protein kinase kinase 6 OS=Homo sapiens OX=9606 GN=MAP2K6 PE=1 SV=1	1	1	1	1	0	0	0	0	0	0	0	0	0	0	0	0	0	0	0	0	0	0	1	1	1	0	0	0	0	0	0	0	0	0	0	0	0	0	0	0	0	0	0	0
sp|P52565|GDIR1_HUMAN	sp|P52565|GDIR1_HUMAN	6	6	6	sp|P52565|GDIR1_HUMAN Rho GDP-dissociation inhibitor 1 OS=Homo sapiens OX=9606 GN=ARHGDIA PE=1 SV=3	1	6	6	6	1	0	0	2	1	1	1	1	0	1	1	0	2	1	1	1	1	2	5	5	2	4	3	3	1	1	0	2	2	1	1	0	0	2	1	1	1	1	0	1
sp|P52594|AGFG1_HUMAN	sp|P52594|AGFG1_HUMAN	4	4	4	sp|P52594|AGFG1_HUMAN Arf-GAP domain and FG repeat-containing protein 1 OS=Homo sapiens OX=9606 GN=AGFG1 PE=1 SV=2	1	4	4	4	0	0	0	0	0	0	0	0	0	0	0	0	0	0	0	1	1	1	4	2	1	1	0	1	0	0	0	0	1	0	0	0	0	0	0	0	0	0	0	0
sp|P52597|HNRPF_HUMAN	sp|P52597|HNRPF_HUMAN	9	7	7	sp|P52597|HNRPF_HUMAN Heterogeneous nuclear ribonucleoprotein F OS=Homo sapiens OX=9606 GN=HNRNPF PE=1 SV=3	1	9	7	7	3	1	1	4	4	1	1	1	1	1	4	1	3	3	1	5	5	4	6	7	7	2	4	3	2	3	1	6	6	5	3	1	1	4	4	1	1	1	1	1
sp|P52701|MSH6_HUMAN	sp|P52701|MSH6_HUMAN	22	22	22	sp|P52701|MSH6_HUMAN DNA mismatch repair protein Msh6 OS=Homo sapiens OX=9606 GN=MSH6 PE=1 SV=2	1	22	22	22	0	0	1	9	9	3	1	0	1	5	4	3	6	3	4	11	14	9	15	17	14	5	4	3	3	3	0	11	10	8	0	0	1	9	9	3	1	0	1	5
sp|P52732|KIF11_HUMAN	sp|P52732|KIF11_HUMAN	15	15	15	sp|P52732|KIF11_HUMAN Kinesin-like protein KIF11 OS=Homo sapiens OX=9606 GN=KIF11 PE=1 SV=2	1	15	15	15	0	0	0	6	3	1	0	0	0	1	1	1	2	1	2	4	6	2	10	8	10	7	6	3	0	1	0	4	5	2	0	0	0	6	3	1	0	0	0	1
sp|P52735|VAV2_HUMAN	sp|P52735|VAV2_HUMAN	2	2	2	sp|P52735|VAV2_HUMAN Guanine nucleotide exchange factor VAV2 OS=Homo sapiens OX=9606 GN=VAV2 PE=1 SV=2	1	2	2	2	0	0	0	0	0	0	0	0	0	0	0	0	0	0	0	0	0	1	1	2	0	0	0	0	0	0	0	0	0	0	0	0	0	0	0	0	0	0	0	0
sp|P52747|ZN143_HUMAN	sp|P52747|ZN143_HUMAN	2	2	2	sp|P52747|ZN143_HUMAN Zinc finger protein 143 OS=Homo sapiens OX=9606 GN=ZNF143 PE=1 SV=2	1	2	2	2	0	0	0	0	0	0	0	0	0	0	0	0	0	0	0	0	0	0	1	1	2	0	0	0	0	0	0	0	0	0	0	0	0	0	0	0	0	0	0	0
sp|P52789|HXK2_HUMAN	sp|P52789|HXK2_HUMAN	10	8	8	sp|P52789|HXK2_HUMAN Hexokinase-2 OS=Homo sapiens OX=9606 GN=HK2 PE=1 SV=2	1	10	8	8	0	0	0	4	4	2	0	0	1	2	5	3	3	2	0	5	3	6	4	6	7	6	2	4	1	0	1	5	6	4	0	0	0	4	3	2	0	0	1	1
sp|P52815|RM12_HUMAN	sp|P52815|RM12_HUMAN	2	2	2	sp|P52815|RM12_HUMAN Large ribosomal subunit protein bL12m OS=Homo sapiens OX=9606 GN=MRPL12 PE=1 SV=2	1	2	2	2	0	0	0	0	0	0	0	0	0	0	0	0	0	0	0	2	2	2	0	0	0	1	1	0	0	0	0	0	0	0	0	0	0	0	0	0	0	0	0	0
sp|P52888|THOP1_HUMAN	sp|P52888|THOP1_HUMAN	10	10	10	sp|P52888|THOP1_HUMAN Thimet oligopeptidase OS=Homo sapiens OX=9606 GN=THOP1 PE=1 SV=2	1	10	10	10	0	0	0	2	1	0	0	1	0	0	0	1	1	0	0	4	5	5	8	7	5	6	6	7	0	0	0	3	2	3	0	0	0	2	1	0	0	1	0	0
sp|P52907|CAZA1_HUMAN	sp|P52907|CAZA1_HUMAN	8	8	7	sp|P52907|CAZA1_HUMAN F-actin-capping protein subunit alpha-1 OS=Homo sapiens OX=9606 GN=CAPZA1 PE=1 SV=3	1	8	8	7	0	2	1	4	3	2	2	1	0	3	2	0	4	4	3	4	5	4	6	8	4	4	7	3	2	2	0	4	6	4	0	2	1	4	3	2	2	1	0	3
sp|P52948|NUP98_HUMAN	sp|P52948|NUP98_HUMAN	18	18	18	sp|P52948|NUP98_HUMAN Nuclear pore complex protein Nup98-Nup96 OS=Homo sapiens OX=9606 GN=NUP98 PE=1 SV=4	1	18	18	18	0	0	0	4	2	0	0	0	0	0	0	0	0	0	1	4	5	3	10	12	9	6	6	4	2	0	0	6	5	5	0	0	0	4	2	0	0	0	0	0
sp|P53004|BIEA_HUMAN	sp|P53004|BIEA_HUMAN	12	12	12	sp|P53004|BIEA_HUMAN Biliverdin reductase A OS=Homo sapiens OX=9606 GN=BLVRA PE=1 SV=2	1	12	12	12	0	0	0	3	3	2	1	1	1	0	1	0	2	2	1	4	5	4	7	3	4	3	5	3	1	2	1	5	6	3	0	0	0	3	3	2	1	1	1	0
sp|P53007|TXTP_HUMAN	sp|P53007|TXTP_HUMAN	3	3	3	sp|P53007|TXTP_HUMAN Tricarboxylate transport protein, mitochondrial OS=Homo sapiens OX=9606 GN=SLC25A1 PE=1 SV=2	1	3	3	3	0	0	0	1	0	0	0	0	0	0	0	0	0	0	0	2	2	2	2	1	3	2	2	1	0	0	0	2	2	1	0	0	0	1	0	0	0	0	0	0
sp|P53041|PPP5_HUMAN	sp|P53041|PPP5_HUMAN	6	6	6	sp|P53041|PPP5_HUMAN Serine/threonine-protein phosphatase 5 OS=Homo sapiens OX=9606 GN=PPP5C PE=1 SV=1	1	6	6	6	0	0	0	3	1	0	1	1	0	0	1	0	2	2	0	3	4	3	6	5	5	3	5	4	1	1	0	1	2	0	0	0	0	3	1	0	1	1	0	0
sp|P53350|PLK1_HUMAN	sp|P53350|PLK1_HUMAN	8	8	8	sp|P53350|PLK1_HUMAN Serine/threonine-protein kinase PLK1 OS=Homo sapiens OX=9606 GN=PLK1 PE=1 SV=1	1	8	8	8	0	0	0	0	0	0	0	0	0	0	0	0	0	1	0	5	6	2	7	6	3	2	2	0	0	0	0	4	1	3	0	0	0	0	0	0	0	0	0	0
sp|P53365|ARFP2_HUMAN	sp|P53365|ARFP2_HUMAN	1	1	1	sp|P53365|ARFP2_HUMAN Arfaptin-2 OS=Homo sapiens OX=9606 GN=ARFIP2 PE=1 SV=1	1	1	1	1	0	0	0	0	0	0	0	0	0	0	0	0	0	0	0	0	0	0	1	0	0	1	0	0	0	0	0	0	0	0	0	0	0	0	0	0	0	0	0	0
sp|P53396|ACLY_HUMAN	sp|P53396|ACLY_HUMAN	33	33	33	sp|P53396|ACLY_HUMAN ATP-citrate synthase OS=Homo sapiens OX=9606 GN=ACLY PE=1 SV=3	1	33	33	33	5	5	5	14	16	7	6	8	5	12	13	8	14	15	10	21	21	14	24	22	19	14	16	13	8	6	7	23	19	19	5	5	5	14	16	7	6	8	5	12
sp|P53582|MAP11_HUMAN	sp|P53582|MAP11_HUMAN	6	6	6	sp|P53582|MAP11_HUMAN Methionine aminopeptidase 1 OS=Homo sapiens OX=9606 GN=METAP1 PE=1 SV=2	1	6	6	6	0	0	0	0	0	0	0	0	0	0	0	0	0	0	0	2	2	1	4	4	5	1	3	2	0	0	0	0	2	1	0	0	0	0	0	0	0	0	0	0
sp|P53597|SUCA_HUMAN	sp|P53597|SUCA_HUMAN	2	2	2	sp|P53597|SUCA_HUMAN Succinate--CoA ligase [ADP/GDP-forming] subunit alpha, mitochondrial OS=Homo sapiens OX=9606 GN=SUCLG1 PE=1 SV=4	1	2	2	2	0	0	0	1	2	1	0	0	0	0	0	0	0	0	1	0	2	0	0	2	0	2	1	2	0	0	0	0	1	1	0	0	0	1	2	1	0	0	0	0
sp|P53602|MVD1_HUMAN	sp|P53602|MVD1_HUMAN	2	2	2	sp|P53602|MVD1_HUMAN Diphosphomevalonate decarboxylase OS=Homo sapiens OX=9606 GN=MVD PE=1 SV=1	1	2	2	2	0	0	0	0	1	0	0	0	0	0	0	0	0	1	0	0	0	0	0	1	0	0	0	0	1	0	0	0	0	0	0	0	0	0	1	0	0	0	0	0
sp|P53611|PGTB2_HUMAN	sp|P53611|PGTB2_HUMAN	2	2	2	sp|P53611|PGTB2_HUMAN Geranylgeranyl transferase type-2 subunit beta OS=Homo sapiens OX=9606 GN=RABGGTB PE=1 SV=2	1	2	2	2	0	0	0	1	0	0	0	0	0	0	0	0	0	1	0	2	2	0	2	1	1	2	1	0	0	0	0	1	2	0	0	0	0	1	0	0	0	0	0	0
sp|P53618|COPB_HUMAN	sp|P53618|COPB_HUMAN	22	22	22	sp|P53618|COPB_HUMAN Coatomer subunit beta OS=Homo sapiens OX=9606 GN=COPB1 PE=1 SV=3	1	22	22	22	0	0	0	13	11	4	5	2	1	10	7	8	7	8	4	18	17	16	18	19	15	12	12	11	6	6	8	19	17	15	0	0	0	13	11	4	5	2	1	10
sp|P53621|COPA_HUMAN	sp|P53621|COPA_HUMAN	47	47	47	sp|P53621|COPA_HUMAN Coatomer subunit alpha OS=Homo sapiens OX=9606 GN=COPA PE=1 SV=2	1	47	47	47	4	5	5	24	21	8	8	8	6	14	15	10	19	18	14	32	36	27	31	28	30	22	27	20	16	12	8	31	32	29	4	5	5	24	21	8	8	8	6	14
sp|P53634|CATC_HUMAN	sp|P53634|CATC_HUMAN	1	1	1	sp|P53634|CATC_HUMAN Dipeptidyl peptidase 1 OS=Homo sapiens OX=9606 GN=CTSC PE=1 SV=2	1	1	1	1	1	0	0	1	0	0	0	0	0	0	0	0	1	0	0	1	1	0	1	1	1	1	1	1	1	0	0	1	1	1	1	0	0	1	0	0	0	0	0	0
sp|P53675|CLH2_HUMAN	sp|P53675|CLH2_HUMAN	13	1	1	sp|P53675|CLH2_HUMAN Clathrin heavy chain 2 OS=Homo sapiens OX=9606 GN=CLTCL1 PE=1 SV=2	1	13	1	1	1	0	1	6	7	3	2	2	2	4	5	3	6	5	5	10	8	6	8	6	8	3	4	6	4	5	3	8	7	7	0	0	0	0	1	0	0	0	0	0
sp|P53985|MOT1_HUMAN	sp|P53985|MOT1_HUMAN	4	4	4	sp|P53985|MOT1_HUMAN Monocarboxylate transporter 1 OS=Homo sapiens OX=9606 GN=SLC16A1 PE=1 SV=3	1	4	4	4	0	0	0	2	3	1	2	2	1	2	2	1	1	1	1	3	3	3	4	4	4	3	2	3	1	1	1	3	2	2	0	0	0	2	3	1	2	2	1	2
sp|P53990|IST1_HUMAN	sp|P53990|IST1_HUMAN	2	2	2	sp|P53990|IST1_HUMAN IST1 homolog OS=Homo sapiens OX=9606 GN=IST1 PE=1 SV=1	1	2	2	2	0	0	0	1	0	0	0	0	0	0	0	0	0	0	0	0	0	1	0	0	0	0	0	0	1	0	0	0	0	1	0	0	0	1	0	0	0	0	0	0
sp|P53992|SC24C_HUMAN	sp|P53992|SC24C_HUMAN	7	7	7	sp|P53992|SC24C_HUMAN Protein transport protein Sec24C OS=Homo sapiens OX=9606 GN=SEC24C PE=1 SV=3	1	7	7	7	0	0	0	3	2	0	0	1	1	0	0	0	1	0	0	5	4	3	6	6	6	6	4	3	0	0	0	4	4	1	0	0	0	3	2	0	0	1	1	0
sp|P54098|DPOG1_HUMAN	sp|P54098|DPOG1_HUMAN	3	3	3	sp|P54098|DPOG1_HUMAN DNA polymerase subunit gamma-1 OS=Homo sapiens OX=9606 GN=POLG PE=1 SV=1	1	3	3	3	0	0	0	0	0	0	0	0	0	0	0	0	0	0	0	1	0	0	3	2	1	0	0	0	0	0	0	0	0	0	0	0	0	0	0	0	0	0	0	0
sp|P54105|ICLN_HUMAN	sp|P54105|ICLN_HUMAN	3	3	3	sp|P54105|ICLN_HUMAN Methylosome subunit pICln OS=Homo sapiens OX=9606 GN=CLNS1A PE=1 SV=1	1	3	3	3	1	1	0	1	1	1	0	0	1	0	0	0	0	0	0	2	0	1	1	1	2	2	1	2	0	0	1	1	1	1	1	1	0	1	1	1	0	0	1	0
sp|P54132|BLM_HUMAN	sp|P54132|BLM_HUMAN	3	3	3	sp|P54132|BLM_HUMAN RecQ-like DNA helicase BLM OS=Homo sapiens OX=9606 GN=BLM PE=1 SV=1	1	3	3	3	0	0	0	0	0	0	0	0	0	0	0	0	0	0	0	2	1	2	2	3	1	1	0	0	0	0	0	2	1	0	0	0	0	0	0	0	0	0	0	0
sp|P54136|SYRC_HUMAN	sp|P54136|SYRC_HUMAN	33	33	33	sp|P54136|SYRC_HUMAN Arginine--tRNA ligase, cytoplasmic OS=Homo sapiens OX=9606 GN=RARS1 PE=1 SV=2	1	33	33	33	1	4	3	22	18	9	6	6	4	12	16	7	16	15	12	30	29	24	25	27	24	23	22	21	10	9	6	20	28	17	1	4	3	22	18	9	6	6	4	12
sp|P54577|SYYC_HUMAN	sp|P54577|SYYC_HUMAN	18	18	18	sp|P54577|SYYC_HUMAN Tyrosine--tRNA ligase, cytoplasmic OS=Homo sapiens OX=9606 GN=YARS1 PE=1 SV=4	1	18	18	18	2	1	0	6	9	2	1	1	2	3	3	2	5	6	4	8	8	7	11	11	12	10	9	9	1	2	1	7	8	6	2	1	0	6	9	2	1	1	2	3
sp|P54578|UBP14_HUMAN	sp|P54578|UBP14_HUMAN	6	6	6	sp|P54578|UBP14_HUMAN Ubiquitin carboxyl-terminal hydrolase 14 OS=Homo sapiens OX=9606 GN=USP14 PE=1 SV=3	1	6	6	6	0	0	0	3	3	0	0	0	0	1	1	0	2	2	1	3	3	4	3	4	4	3	2	1	0	1	0	2	3	2	0	0	0	3	3	0	0	0	0	1
sp|P54619|AAKG1_HUMAN	sp|P54619|AAKG1_HUMAN	4	4	4	sp|P54619|AAKG1_HUMAN 5-AMP-activated protein kinase subunit gamma-1 OS=Homo sapiens OX=9606 GN=PRKAG1 PE=1 SV=1	1	4	4	4	0	0	0	2	1	0	0	0	0	0	0	0	0	0	0	1	1	1	4	2	2	2	3	2	0	0	0	1	2	0	0	0	0	2	1	0	0	0	0	0
sp|P54646|AAPK2_HUMAN	sp|P54646|AAPK2_HUMAN	4	3	3	sp|P54646|AAPK2_HUMAN 5-AMP-activated protein kinase catalytic subunit alpha-2 OS=Homo sapiens OX=9606 GN=PRKAA2 PE=1 SV=2	1	4	3	3	0	0	0	0	1	0	0	0	0	1	0	0	0	1	0	1	1	1	4	3	2	0	0	0	0	0	0	1	1	2	0	0	0	0	0	0	0	0	0	0
sp|P54652|HSP72_HUMAN	sp|P54652|HSP72_HUMAN	12	2	2	sp|P54652|HSP72_HUMAN Heat shock-related 70 kDa protein 2 OS=Homo sapiens OX=9606 GN=HSPA2 PE=1 SV=1	1	12	2	2	5	5	4	7	7	7	4	4	4	5	5	6	7	6	6	6	7	7	8	11	8	10	9	8	4	6	5	7	8	7	0	0	0	0	0	0	0	0	0	0
sp|P54687|BCAT1_HUMAN	sp|P54687|BCAT1_HUMAN	2	2	2	sp|P54687|BCAT1_HUMAN Branched-chain-amino-acid aminotransferase, cytosolic OS=Homo sapiens OX=9606 GN=BCAT1 PE=1 SV=3	1	2	2	2	0	0	0	0	1	0	0	0	0	0	0	0	0	0	0	0	0	0	1	1	1	0	1	1	0	0	0	1	0	1	0	0	0	0	1	0	0	0	0	0
sp|P54709|AT1B3_HUMAN	sp|P54709|AT1B3_HUMAN	2	2	2	sp|P54709|AT1B3_HUMAN Sodium/potassium-transporting ATPase subunit beta-3 OS=Homo sapiens OX=9606 GN=ATP1B3 PE=1 SV=1	1	2	2	2	0	1	1	1	1	0	1	0	0	1	0	1	1	1	1	2	2	0	2	2	0	1	1	1	1	1	0	1	1	0	0	1	1	1	1	0	1	0	0	1
sp|P54727|RD23B_HUMAN	sp|P54727|RD23B_HUMAN	2	2	2	sp|P54727|RD23B_HUMAN UV excision repair protein RAD23 homolog B OS=Homo sapiens OX=9606 GN=RAD23B PE=1 SV=1	1	2	2	2	0	0	0	1	0	0	0	0	0	0	0	0	0	0	0	0	0	1	0	0	0	1	1	0	0	0	0	0	0	0	0	0	0	1	0	0	0	0	0	0
sp|P54819|KAD2_HUMAN	sp|P54819|KAD2_HUMAN	6	6	6	sp|P54819|KAD2_HUMAN Adenylate kinase 2, mitochondrial OS=Homo sapiens OX=9606 GN=AK2 PE=1 SV=2	1	6	6	6	2	1	1	3	2	2	2	2	1	3	2	1	2	3	2	4	2	2	5	4	4	5	4	6	1	0	1	3	4	4	2	1	1	3	2	2	2	2	1	3
sp|P54886|P5CS_HUMAN	sp|P54886|P5CS_HUMAN	29	29	29	sp|P54886|P5CS_HUMAN Delta-1-pyrroline-5-carboxylate synthase OS=Homo sapiens OX=9606 GN=ALDH18A1 PE=1 SV=2	1	29	29	29	1	1	1	9	9	7	3	4	4	6	7	4	6	5	4	16	16	14	23	23	19	15	14	14	4	4	3	12	15	15	1	1	1	9	9	7	3	4	4	6
sp|P54920|SNAA_HUMAN;sp|Q9H115|SNAB_HUMAN	sp|P54920|SNAA_HUMAN	8;1	8;1	8;1	sp|P54920|SNAA_HUMAN Alpha-soluble NSF attachment protein OS=Homo sapiens OX=9606 GN=NAPA PE=1 SV=3	2	8	8	8	1	0	2	2	1	0	0	1	0	0	1	0	2	2	1	4	5	2	4	6	3	4	2	3	0	0	0	3	4	2	1	0	2	2	1	0	0	1	0	0
sp|P55010|IF5_HUMAN	sp|P55010|IF5_HUMAN	5	5	5	sp|P55010|IF5_HUMAN Eukaryotic translation initiation factor 5 OS=Homo sapiens OX=9606 GN=EIF5 PE=1 SV=2	1	5	5	5	0	0	1	4	2	1	0	0	0	0	0	0	1	1	0	1	2	2	3	4	4	3	4	2	0	0	0	3	3	1	0	0	1	4	2	1	0	0	0	0
sp|P55036|PSMD4_HUMAN;sp|A2A3N6|PIPSL_HUMAN	sp|P55036|PSMD4_HUMAN	6;1	6;1	6;1	sp|P55036|PSMD4_HUMAN 26S proteasome non-ATPase regulatory subunit 4 OS=Homo sapiens OX=9606 GN=PSMD4 PE=1 SV=1	2	6	6	6	0	0	0	3	2	2	0	0	0	1	1	1	2	2	0	5	3	3	4	3	5	3	2	3	1	2	0	5	3	1	0	0	0	3	2	2	0	0	0	1
sp|P55039|DRG2_HUMAN	sp|P55039|DRG2_HUMAN	6	6	6	sp|P55039|DRG2_HUMAN Developmentally-regulated GTP-binding protein 2 OS=Homo sapiens OX=9606 GN=DRG2 PE=1 SV=1	1	6	6	6	0	0	0	2	3	1	0	0	0	1	1	2	1	1	1	4	5	2	5	5	4	5	4	2	1	0	1	3	2	1	0	0	0	2	3	1	0	0	0	1
sp|P55060|XPO2_HUMAN	sp|P55060|XPO2_HUMAN	20	20	20	sp|P55060|XPO2_HUMAN Exportin-2 OS=Homo sapiens OX=9606 GN=CSE1L PE=1 SV=3	1	20	20	20	1	2	0	7	5	4	0	0	2	4	4	2	4	4	3	10	7	6	11	10	11	7	7	7	3	2	1	6	6	4	1	2	0	7	5	4	0	0	2	4
sp|P55072|TERA_HUMAN	sp|P55072|TERA_HUMAN	32	32	32	sp|P55072|TERA_HUMAN Transitional endoplasmic reticulum ATPase OS=Homo sapiens OX=9606 GN=VCP PE=1 SV=4	1	32	32	32	7	6	6	15	13	9	3	5	3	9	7	9	8	7	7	18	19	17	24	21	16	18	19	12	5	7	3	21	18	16	7	6	6	15	13	9	3	5	3	9
sp|P55084|ECHB_HUMAN	sp|P55084|ECHB_HUMAN	8	8	8	sp|P55084|ECHB_HUMAN Trifunctional enzyme subunit beta, mitochondrial OS=Homo sapiens OX=9606 GN=HADHB PE=1 SV=3	1	8	8	8	0	0	0	3	3	0	0	0	0	2	1	0	2	2	2	2	2	2	7	5	3	2	2	1	1	1	0	3	2	2	0	0	0	3	3	0	0	0	0	2
sp|P55196|AFAD_HUMAN	sp|P55196|AFAD_HUMAN	5	5	5	sp|P55196|AFAD_HUMAN Afadin OS=Homo sapiens OX=9606 GN=AFDN PE=1 SV=3	1	5	5	5	0	0	0	1	1	0	0	0	0	1	0	0	1	0	0	1	1	0	4	5	4	1	2	1	1	0	0	0	1	0	0	0	0	1	1	0	0	0	0	1
sp|P55209|NP1L1_HUMAN	sp|P55209|NP1L1_HUMAN	8	8	6	sp|P55209|NP1L1_HUMAN Nucleosome assembly protein 1-like 1 OS=Homo sapiens OX=9606 GN=NAP1L1 PE=1 SV=1	1	8	8	6	1	1	0	4	4	1	2	3	1	3	3	2	4	3	1	5	5	5	6	5	6	5	3	4	2	2	2	6	4	5	1	1	0	4	4	1	2	3	1	3
sp|P55210|CASP7_HUMAN	sp|P55210|CASP7_HUMAN	3	3	3	sp|P55210|CASP7_HUMAN Caspase-7 OS=Homo sapiens OX=9606 GN=CASP7 PE=1 SV=1	1	3	3	3	0	0	0	0	0	0	0	0	0	0	0	0	0	0	0	1	0	0	1	1	2	0	0	1	0	0	0	0	0	1	0	0	0	0	0	0	0	0	0	0
sp|P55265|DSRAD_HUMAN	sp|P55265|DSRAD_HUMAN	19	19	19	sp|P55265|DSRAD_HUMAN Double-stranded RNA-specific adenosine deaminase OS=Homo sapiens OX=9606 GN=ADAR PE=1 SV=4	1	19	19	19	0	0	0	6	6	1	1	1	0	2	1	3	5	4	3	7	5	6	15	13	9	7	7	9	3	1	1	8	9	8	0	0	0	6	6	1	1	1	0	2
sp|P55735|SEC13_HUMAN	sp|P55735|SEC13_HUMAN	6	6	6	sp|P55735|SEC13_HUMAN Protein SEC13 homolog OS=Homo sapiens OX=9606 GN=SEC13 PE=1 SV=3	1	6	6	6	0	1	0	2	2	0	0	0	0	2	1	2	2	2	1	3	5	1	5	4	3	1	4	1	2	2	0	3	3	2	0	1	0	2	2	0	0	0	0	2
sp|P55769|NH2L1_HUMAN	sp|P55769|NH2L1_HUMAN	1	1	1	sp|P55769|NH2L1_HUMAN NHP2-like protein 1 OS=Homo sapiens OX=9606 GN=SNU13 PE=1 SV=3	1	1	1	1	0	0	0	0	0	0	0	0	0	0	0	0	0	0	0	1	0	0	1	1	0	1	1	0	0	0	0	0	0	0	0	0	0	0	0	0	0	0	0	0
sp|P55786|PSA_HUMAN;sp|A6NEC2|PSAL_HUMAN	sp|P55786|PSA_HUMAN	22;9	22;9	22;9	sp|P55786|PSA_HUMAN Puromycin-sensitive aminopeptidase OS=Homo sapiens OX=9606 GN=NPEPPS PE=1 SV=2	2	22	22	22	3	4	3	10	9	6	4	5	4	7	10	5	7	9	6	13	15	8	18	16	16	11	13	10	5	4	2	13	13	13	3	4	3	10	9	6	4	5	4	7
sp|P55795|HNRH2_HUMAN	sp|P55795|HNRH2_HUMAN	9	3	3	sp|P55795|HNRH2_HUMAN Heterogeneous nuclear ribonucleoprotein H2 OS=Homo sapiens OX=9606 GN=HNRNPH2 PE=1 SV=1	1	9	3	3	2	1	1	2	1	1	0	1	1	2	2	2	3	2	2	2	4	1	5	7	7	3	4	2	1	1	2	3	4	1	0	0	0	2	0	0	0	0	0	0
sp|P55809|SCOT1_HUMAN	sp|P55809|SCOT1_HUMAN	2	2	2	sp|P55809|SCOT1_HUMAN Succinyl-CoA:3-ketoacid coenzyme A transferase 1, mitochondrial OS=Homo sapiens OX=9606 GN=OXCT1 PE=1 SV=1	1	2	2	2	0	0	0	2	1	0	0	0	0	0	0	0	0	0	0	1	0	0	2	2	2	0	1	1	0	0	0	1	0	0	0	0	0	2	1	0	0	0	0	0
sp|P55884|EIF3B_HUMAN	sp|P55884|EIF3B_HUMAN	18	18	18	sp|P55884|EIF3B_HUMAN Eukaryotic translation initiation factor 3 subunit B OS=Homo sapiens OX=9606 GN=EIF3B PE=1 SV=3	1	18	18	18	2	3	0	5	5	1	0	2	0	2	3	2	5	3	1	9	7	7	10	9	11	7	10	8	4	2	2	12	12	9	2	3	0	5	5	1	0	2	0	2
sp|P55957|BID_HUMAN	sp|P55957|BID_HUMAN	1	1	1	sp|P55957|BID_HUMAN BH3-interacting domain death agonist OS=Homo sapiens OX=9606 GN=BID PE=1 SV=1	1	1	1	1	0	0	0	0	0	0	0	0	0	0	0	0	0	0	0	0	0	0	1	1	0	1	1	0	0	0	0	0	0	0	0	0	0	0	0	0	0	0	0	0
sp|P56134|ATPK_HUMAN	sp|P56134|ATPK_HUMAN	2	2	2	sp|P56134|ATPK_HUMAN ATP synthase subunit f, mitochondrial OS=Homo sapiens OX=9606 GN=ATP5MF PE=1 SV=3	1	2	2	2	0	0	0	0	0	0	0	0	0	0	0	0	0	0	0	0	1	0	1	2	1	1	1	1	0	0	0	1	0	0	0	0	0	0	0	0	0	0	0	0
sp|P56182|RRP1_HUMAN	sp|P56182|RRP1_HUMAN	3	3	3	sp|P56182|RRP1_HUMAN Ribosomal RNA processing protein 1 homolog A OS=Homo sapiens OX=9606 GN=RRP1 PE=1 SV=1	1	3	3	3	0	0	0	1	2	0	0	0	0	0	1	0	1	1	0	1	2	2	2	2	2	1	1	1	0	0	0	0	1	0	0	0	0	1	2	0	0	0	0	0
sp|P56192|SYMC_HUMAN	sp|P56192|SYMC_HUMAN	17	17	17	sp|P56192|SYMC_HUMAN Methionine--tRNA ligase, cytoplasmic OS=Homo sapiens OX=9606 GN=MARS1 PE=1 SV=2	1	17	17	17	0	1	0	8	6	1	2	1	1	2	2	3	2	2	4	9	10	8	12	12	9	10	10	8	2	2	1	10	10	6	0	1	0	8	6	1	2	1	1	2
sp|P56377|AP1S2_HUMAN	sp|P56377|AP1S2_HUMAN	1	1	1	sp|P56377|AP1S2_HUMAN AP-1 complex subunit sigma-2 OS=Homo sapiens OX=9606 GN=AP1S2 PE=1 SV=1	1	1	1	1	0	0	0	0	1	1	0	1	0	0	1	0	1	1	1	0	0	0	1	1	1	1	1	1	0	0	0	0	1	0	0	0	0	0	1	1	0	1	0	0
sp|P56537|IF6_HUMAN	sp|P56537|IF6_HUMAN	4	4	4	sp|P56537|IF6_HUMAN Eukaryotic translation initiation factor 6 OS=Homo sapiens OX=9606 GN=EIF6 PE=1 SV=1	1	4	4	4	0	0	0	3	3	1	0	0	0	0	0	1	2	2	3	2	2	2	2	2	1	2	2	2	0	0	0	3	1	2	0	0	0	3	3	1	0	0	0	0
sp|P56545|CTBP2_HUMAN	sp|P56545|CTBP2_HUMAN	9	9	6	sp|P56545|CTBP2_HUMAN C-terminal-binding protein 2 OS=Homo sapiens OX=9606 GN=CTBP2 PE=1 SV=1	1	9	9	6	0	0	0	4	3	1	0	2	1	1	1	1	2	1	1	3	4	3	6	5	7	4	5	3	0	0	0	3	6	4	0	0	0	4	3	1	0	2	1	1
sp|P56589|PEX3_HUMAN	sp|P56589|PEX3_HUMAN	1	1	1	sp|P56589|PEX3_HUMAN Peroxisomal biogenesis factor 3 OS=Homo sapiens OX=9606 GN=PEX3 PE=1 SV=1	1	1	1	1	0	0	0	0	0	0	0	0	0	0	0	0	0	0	0	0	0	0	0	1	0	0	0	0	0	0	0	0	0	0	0	0	0	0	0	0	0	0	0	0
sp|P56937|DHB7_HUMAN	sp|P56937|DHB7_HUMAN	1	1	1	sp|P56937|DHB7_HUMAN 3-keto-steroid reductase/17-beta-hydroxysteroid dehydrogenase 7 OS=Homo sapiens OX=9606 GN=HSD17B7 PE=1 SV=1	1	1	1	1	0	0	0	0	1	0	0	0	0	0	0	0	0	1	1	0	0	1	1	1	0	0	0	0	0	0	0	0	0	1	0	0	0	0	1	0	0	0	0	0
sp|P57076|CF298_HUMAN	sp|P57076|CF298_HUMAN	1	1	1	sp|P57076|CF298_HUMAN Cilia- and flagella-associated protein 298 OS=Homo sapiens OX=9606 GN=CFAP298 PE=1 SV=1	1	1	1	1	0	0	0	0	0	0	0	0	0	0	0	0	0	0	0	1	1	0	1	0	1	0	0	0	0	0	0	0	0	0	0	0	0	0	0	0	0	0	0	0
sp|P57081|WDR4_HUMAN	sp|P57081|WDR4_HUMAN	4	4	4	sp|P57081|WDR4_HUMAN tRNA (guanine-N(7)-)-methyltransferase non-catalytic subunit WDR4 OS=Homo sapiens OX=9606 GN=WDR4 PE=1 SV=2	1	4	4	4	0	0	0	2	1	0	0	1	1	0	1	1	1	2	1	3	2	3	3	3	0	2	2	1	1	1	0	4	2	3	0	0	0	2	1	0	0	1	1	0
sp|P57088|TMM33_HUMAN	sp|P57088|TMM33_HUMAN	6	6	6	sp|P57088|TMM33_HUMAN Transmembrane protein 33 OS=Homo sapiens OX=9606 GN=TMEM33 PE=1 SV=2	1	6	6	6	0	0	0	1	0	0	0	0	0	0	0	0	2	1	0	3	2	2	5	4	3	2	4	3	1	1	0	2	1	1	0	0	0	1	0	0	0	0	0	0
sp|P57678|GEMI4_HUMAN	sp|P57678|GEMI4_HUMAN	14	14	14	sp|P57678|GEMI4_HUMAN Gem-associated protein 4 OS=Homo sapiens OX=9606 GN=GEMIN4 PE=1 SV=2	1	14	14	14	0	2	1	5	3	2	2	2	2	4	3	2	5	3	2	7	9	9	6	6	5	4	4	3	2	2	3	7	5	5	0	2	1	5	3	2	2	2	2	4
sp|P57721|PCBP3_HUMAN	sp|P57721|PCBP3_HUMAN	4	1	1	sp|P57721|PCBP3_HUMAN Poly(rC)-binding protein 3 OS=Homo sapiens OX=9606 GN=PCBP3 PE=1 SV=2	1	4	1	1	1	0	2	2	2	2	2	2	2	1	1	1	2	2	1	3	3	2	3	3	3	3	3	3	2	2	1	2	1	1	0	0	0	0	0	0	0	0	0	0
sp|P57737|CORO7_HUMAN	sp|P57737|CORO7_HUMAN	8	8	8	sp|P57737|CORO7_HUMAN Coronin-7 OS=Homo sapiens OX=9606 GN=CORO7 PE=1 SV=2	1	8	8	8	0	0	0	1	5	0	0	0	1	1	1	1	4	2	2	5	3	4	6	6	4	4	2	3	0	2	0	3	4	3	0	0	0	1	5	0	0	0	1	1
sp|P57740|NU107_HUMAN	sp|P57740|NU107_HUMAN	9	9	9	sp|P57740|NU107_HUMAN Nuclear pore complex protein Nup107 OS=Homo sapiens OX=9606 GN=NUP107 PE=1 SV=1	1	9	9	9	0	0	0	2	1	2	0	0	0	0	1	0	1	1	0	4	5	4	5	6	4	5	6	4	0	1	0	4	2	4	0	0	0	2	1	2	0	0	0	0
sp|P57772|SELB_HUMAN	sp|P57772|SELB_HUMAN	3	3	3	sp|P57772|SELB_HUMAN Selenocysteine-specific elongation factor OS=Homo sapiens OX=9606 GN=EEFSEC PE=1 SV=4	1	3	3	3	0	0	0	0	0	0	0	0	0	0	0	0	0	0	0	1	2	0	3	3	1	1	2	0	0	0	0	0	0	0	0	0	0	0	0	0	0	0	0	0
sp|P58004|SESN2_HUMAN	sp|P58004|SESN2_HUMAN	2	2	2	sp|P58004|SESN2_HUMAN Sestrin-2 OS=Homo sapiens OX=9606 GN=SESN2 PE=1 SV=1	1	2	2	2	0	0	0	0	0	0	0	0	0	0	0	0	0	0	0	0	1	0	1	2	1	1	0	1	0	0	0	0	0	0	0	0	0	0	0	0	0	0	0	0
sp|P58107|EPIPL_HUMAN	sp|P58107|EPIPL_HUMAN	4	3	3	sp|P58107|EPIPL_HUMAN Epiplakin OS=Homo sapiens OX=9606 GN=EPPK1 PE=1 SV=3	1	4	3	3	0	0	0	0	0	0	0	0	0	0	0	0	0	0	0	0	0	0	1	2	1	1	2	0	0	0	0	0	1	0	0	0	0	0	0	0	0	0	0	0
sp|P58546|MTPN_HUMAN	sp|P58546|MTPN_HUMAN	1	1	1	sp|P58546|MTPN_HUMAN Myotrophin OS=Homo sapiens OX=9606 GN=MTPN PE=1 SV=2	1	1	1	1	0	0	0	0	0	0	0	0	0	0	0	0	0	0	0	0	0	0	1	1	0	1	1	0	0	0	0	0	0	0	0	0	0	0	0	0	0	0	0	0
sp|P59998|ARPC4_HUMAN	sp|P59998|ARPC4_HUMAN	6	6	6	sp|P59998|ARPC4_HUMAN Actin-related protein 2/3 complex subunit 4 OS=Homo sapiens OX=9606 GN=ARPC4 PE=1 SV=3	1	6	6	6	1	0	0	3	3	0	0	0	0	0	0	0	2	2	1	3	3	2	5	3	3	4	4	3	0	0	0	2	4	3	1	0	0	3	3	0	0	0	0	0
sp|P60174|TPIS_HUMAN	sp|P60174|TPIS_HUMAN	26	26	26	sp|P60174|TPIS_HUMAN Triosephosphate isomerase OS=Homo sapiens OX=9606 GN=TPI1 PE=1 SV=4	1	26	26	26	9	11	11	15	12	7	8	8	5	10	12	7	14	17	11	14	13	14	14	17	12	17	14	14	6	8	5	16	17	13	9	11	11	15	12	7	8	8	5	10
sp|P60228|EIF3E_HUMAN	sp|P60228|EIF3E_HUMAN	13	13	13	sp|P60228|EIF3E_HUMAN Eukaryotic translation initiation factor 3 subunit E OS=Homo sapiens OX=9606 GN=EIF3E PE=1 SV=1	1	13	13	13	1	0	1	6	5	2	0	1	0	2	2	2	2	2	0	8	9	6	8	8	5	6	6	5	3	1	1	9	7	4	1	0	1	6	5	2	0	1	0	2
sp|P60484|PTEN_HUMAN	sp|P60484|PTEN_HUMAN	2	2	2	sp|P60484|PTEN_HUMAN Phosphatidylinositol 3,4,5-trisphosphate 3-phosphatase and dual-specificity protein phosphatase PTEN OS=Homo sapiens OX=9606 GN=PTEN PE=1 SV=1	1	2	2	2	0	0	0	0	0	0	0	0	0	0	0	0	0	0	0	0	0	0	0	2	1	0	0	0	0	0	0	0	0	0	0	0	0	0	0	0	0	0	0	0
sp|P60510|PP4C_HUMAN	sp|P60510|PP4C_HUMAN	5	3	3	sp|P60510|PP4C_HUMAN Serine/threonine-protein phosphatase 4 catalytic subunit OS=Homo sapiens OX=9606 GN=PPP4C PE=1 SV=1	1	5	3	3	0	0	0	3	3	1	0	0	0	0	0	0	2	1	2	3	2	3	4	4	3	3	2	2	2	1	0	4	3	3	0	0	0	1	1	1	0	0	0	0
sp|P60660|MYL6_HUMAN;sp|P14649|MYL6B_HUMAN	sp|P60660|MYL6_HUMAN;sp|P14649|MYL6B_HUMAN	2;1	2;1	2;1	sp|P60660|MYL6_HUMAN Myosin light polypeptide 6 OS=Homo sapiens OX=9606 GN=MYL6 PE=1 SV=2;sp|P14649|MYL6B_HUMAN Myosin light chain 6B OS=Homo sapiens OX=9606 GN=MYL6B PE=1 SV=1	2	2	2	2	0	0	0	1	0	0	0	1	0	0	1	1	1	2	0	1	2	2	2	1	2	2	1	2	0	1	0	2	2	1	0	0	0	1	0	0	0	1	0	0
sp|P60709|ACTB_HUMAN;sp|P63261|ACTG_HUMAN;sp|Q562R1|ACTBL_HUMAN	sp|P60709|ACTB_HUMAN;sp|P63261|ACTG_HUMAN	29;29;6	29;29;6	12;12;0	sp|P60709|ACTB_HUMAN Actin, cytoplasmic 1 OS=Homo sapiens OX=9606 GN=ACTB PE=1 SV=1;sp|P63261|ACTG_HUMAN Actin, cytoplasmic 2 OS=Homo sapiens OX=9606 GN=ACTG1 PE=1 SV=1	3	29	29	12	11	11	10	19	19	9	10	9	9	16	17	13	18	16	13	17	16	16	23	22	22	21	24	18	14	13	10	18	18	17	11	11	10	19	19	9	10	9	9	16
sp|P60763|RAC3_HUMAN	sp|P60763|RAC3_HUMAN	4	2	2	sp|P60763|RAC3_HUMAN Ras-related C3 botulinum toxin substrate 3 OS=Homo sapiens OX=9606 GN=RAC3 PE=1 SV=1	1	4	2	2	1	1	0	1	1	1	1	0	0	1	1	0	1	1	1	1	1	1	3	2	1	3	2	0	1	0	1	3	1	0	0	0	0	0	0	0	0	0	0	0
sp|P60842|IF4A1_HUMAN	sp|P60842|IF4A1_HUMAN	21	21	13	sp|P60842|IF4A1_HUMAN Eukaryotic initiation factor 4A-I OS=Homo sapiens OX=9606 GN=EIF4A1 PE=1 SV=1	1	21	21	13	4	5	4	15	18	11	7	7	6	11	12	12	15	15	12	16	17	14	17	15	15	17	14	17	12	12	8	19	16	17	4	5	4	15	18	11	7	7	6	11
sp|P60866|RS20_HUMAN	sp|P60866|RS20_HUMAN	2	2	2	sp|P60866|RS20_HUMAN Small ribosomal subunit protein uS10 OS=Homo sapiens OX=9606 GN=RPS20 PE=1 SV=1	1	2	2	2	0	0	0	0	0	0	0	0	0	0	0	0	0	0	0	0	0	0	1	1	1	0	0	1	0	0	0	0	0	0	0	0	0	0	0	0	0	0	0	0
sp|P60891|PRPS1_HUMAN;sp|P21108|PRPS3_HUMAN	sp|P60891|PRPS1_HUMAN	14;5	14;5	8;2	sp|P60891|PRPS1_HUMAN Ribose-phosphate pyrophosphokinase 1 OS=Homo sapiens OX=9606 GN=PRPS1 PE=1 SV=2	2	14	14	8	1	1	0	4	3	2	0	2	1	2	3	1	3	4	3	9	9	6	10	9	8	7	9	6	1	3	1	7	10	6	1	1	0	4	3	2	0	2	1	2
sp|P60900|PSA6_HUMAN	sp|P60900|PSA6_HUMAN	3	3	3	sp|P60900|PSA6_HUMAN Proteasome subunit alpha type-6 OS=Homo sapiens OX=9606 GN=PSMA6 PE=1 SV=1	1	3	3	3	1	1	0	0	3	0	1	0	1	1	2	1	0	1	1	2	1	1	1	1	1	2	2	2	1	0	1	2	2	2	1	1	0	0	3	0	1	0	1	1
sp|P60953|CDC42_HUMAN	sp|P60953|CDC42_HUMAN	1	1	1	sp|P60953|CDC42_HUMAN Cell division control protein 42 homolog OS=Homo sapiens OX=9606 GN=CDC42 PE=1 SV=2	1	1	1	1	0	0	0	0	1	0	0	0	0	0	0	0	0	0	0	1	1	0	1	1	0	0	0	0	0	0	0	0	0	0	0	0	0	0	1	0	0	0	0	0
sp|P60981|DEST_HUMAN	sp|P60981|DEST_HUMAN	3	3	3	sp|P60981|DEST_HUMAN Destrin OS=Homo sapiens OX=9606 GN=DSTN PE=1 SV=3	1	3	3	3	1	1	0	3	3	0	2	2	2	2	2	2	2	2	2	2	2	2	1	2	2	3	2	3	2	2	2	2	2	2	1	1	0	3	3	0	2	2	2	2
sp|P61006|RAB8A_HUMAN;sp|P59190|RAB15_HUMAN	sp|P61006|RAB8A_HUMAN	3;1	2;0	2;0	sp|P61006|RAB8A_HUMAN Ras-related protein Rab-8A OS=Homo sapiens OX=9606 GN=RAB8A PE=1 SV=1	2	3	2	2	0	0	0	2	2	2	1	1	1	0	2	0	2	1	1	2	2	2	3	3	2	3	3	2	2	1	0	2	2	2	0	0	0	1	1	1	1	1	1	0
sp|P61009|SPCS3_HUMAN	sp|P61009|SPCS3_HUMAN	1	1	1	sp|P61009|SPCS3_HUMAN Signal peptidase complex subunit 3 OS=Homo sapiens OX=9606 GN=SPCS3 PE=1 SV=1	1	1	1	1	0	0	0	0	0	0	0	0	0	0	0	0	0	0	0	0	0	0	1	1	1	0	0	0	0	0	0	0	0	0	0	0	0	0	0	0	0	0	0	0
sp|P61011|SRP54_HUMAN	sp|P61011|SRP54_HUMAN	6	6	6	sp|P61011|SRP54_HUMAN Signal recognition particle subunit SRP54 OS=Homo sapiens OX=9606 GN=SRP54 PE=1 SV=1	1	6	6	6	0	0	0	1	2	0	0	0	1	1	2	1	2	1	1	3	5	1	4	4	4	4	4	2	1	1	0	1	3	3	0	0	0	1	2	0	0	0	1	1
sp|P61019|RAB2A_HUMAN	sp|P61019|RAB2A_HUMAN	8	8	4	sp|P61019|RAB2A_HUMAN Ras-related protein Rab-2A OS=Homo sapiens OX=9606 GN=RAB2A PE=1 SV=1	1	8	8	4	2	2	1	1	3	1	1	1	0	2	3	1	2	1	1	3	4	3	5	5	5	6	6	5	1	1	1	4	4	3	2	2	1	1	3	1	1	1	0	2
sp|P61020|RAB5B_HUMAN	sp|P61020|RAB5B_HUMAN	3	1	1	sp|P61020|RAB5B_HUMAN Ras-related protein Rab-5B OS=Homo sapiens OX=9606 GN=RAB5B PE=1 SV=1	1	3	1	1	0	0	0	0	1	0	0	0	0	0	0	0	1	0	0	1	1	1	1	2	1	2	2	2	0	0	0	0	0	0	0	0	0	0	0	0	0	0	0	0
sp|P61026|RAB10_HUMAN	sp|P61026|RAB10_HUMAN	2	1	1	sp|P61026|RAB10_HUMAN Ras-related protein Rab-10 OS=Homo sapiens OX=9606 GN=RAB10 PE=1 SV=1	1	2	1	1	0	0	0	2	2	2	1	0	1	0	2	0	1	2	1	1	1	2	2	2	2	1	2	2	1	1	1	1	2	2	0	0	0	1	1	1	1	0	1	0
sp|P61081|UBC12_HUMAN	sp|P61081|UBC12_HUMAN	5	5	5	sp|P61081|UBC12_HUMAN NEDD8-conjugating enzyme Ubc12 OS=Homo sapiens OX=9606 GN=UBE2M PE=1 SV=1	1	5	5	5	0	0	0	2	3	1	1	0	1	1	0	1	1	2	1	3	3	2	4	4	3	4	4	3	1	1	1	2	5	3	0	0	0	2	3	1	1	0	1	1
sp|P61086|UBE2K_HUMAN	sp|P61086|UBE2K_HUMAN	1	1	1	sp|P61086|UBE2K_HUMAN Ubiquitin-conjugating enzyme E2 K OS=Homo sapiens OX=9606 GN=UBE2K PE=1 SV=3	1	1	1	1	0	0	0	0	0	0	0	0	0	0	0	0	0	0	0	0	1	0	1	0	0	0	1	0	0	0	0	0	1	1	0	0	0	0	0	0	0	0	0	0
sp|P61106|RAB14_HUMAN	sp|P61106|RAB14_HUMAN	8	8	8	sp|P61106|RAB14_HUMAN Ras-related protein Rab-14 OS=Homo sapiens OX=9606 GN=RAB14 PE=1 SV=4	1	8	8	8	0	0	0	2	1	0	0	1	1	1	0	1	3	2	1	2	3	3	4	3	4	3	3	2	0	1	0	2	2	1	0	0	0	2	1	0	0	1	1	1
sp|P61158|ARP3_HUMAN	sp|P61158|ARP3_HUMAN	17	17	17	sp|P61158|ARP3_HUMAN Actin-related protein 3 OS=Homo sapiens OX=9606 GN=ACTR3 PE=1 SV=3	1	17	17	17	0	0	0	5	4	1	2	1	0	2	3	2	3	2	2	6	5	4	13	10	9	9	8	5	0	0	0	6	6	4	0	0	0	5	4	1	2	1	0	2
sp|P61160|ARP2_HUMAN	sp|P61160|ARP2_HUMAN	10	10	10	sp|P61160|ARP2_HUMAN Actin-related protein 2 OS=Homo sapiens OX=9606 GN=ACTR2 PE=1 SV=1	1	10	10	10	0	1	0	2	2	1	0	1	1	2	2	1	1	0	2	3	2	2	5	6	8	4	4	4	1	1	0	3	4	3	0	1	0	2	2	1	0	1	1	2
sp|P61163|ACTZ_HUMAN	sp|P61163|ACTZ_HUMAN	8	8	5	sp|P61163|ACTZ_HUMAN Alpha-centractin OS=Homo sapiens OX=9606 GN=ACTR1A PE=1 SV=1	1	8	8	5	1	0	1	4	2	0	0	0	0	2	2	2	3	2	0	4	2	3	5	5	5	5	5	4	2	1	0	3	2	4	1	0	1	4	2	0	0	0	0	2
sp|P61201|CSN2_HUMAN	sp|P61201|CSN2_HUMAN	6	6	6	sp|P61201|CSN2_HUMAN COP9 signalosome complex subunit 2 OS=Homo sapiens OX=9606 GN=COPS2 PE=1 SV=1	1	6	6	6	0	0	0	1	1	0	0	0	0	0	0	0	1	1	0	2	2	1	4	3	3	2	2	3	0	0	1	3	1	1	0	0	0	1	1	0	0	0	0	0
sp|P61204|ARF3_HUMAN;sp|P84077|ARF1_HUMAN;sp|P84085|ARF5_HUMAN	sp|P61204|ARF3_HUMAN;sp|P84077|ARF1_HUMAN;sp|P84085|ARF5_HUMAN	8;8;4	8;8;4	5;5;1	sp|P61204|ARF3_HUMAN ADP-ribosylation factor 3 OS=Homo sapiens OX=9606 GN=ARF3 PE=1 SV=2;sp|P84077|ARF1_HUMAN ADP-ribosylation factor 1 OS=Homo sapiens OX=9606 GN=ARF1 PE=1 SV=2;sp|P84085|ARF5_HUMAN ADP-ribosylation factor 5 OS=Homo sapiens OX=9606 GN=ARF5	3	8	8	5	2	2	2	3	2	0	0	0	0	2	1	1	3	1	0	4	4	4	8	7	7	6	6	4	0	2	0	5	6	6	2	2	2	3	2	0	0	0	0	2
sp|P61221|ABCE1_HUMAN	sp|P61221|ABCE1_HUMAN	17	17	17	sp|P61221|ABCE1_HUMAN ATP-binding cassette sub-family E member 1 OS=Homo sapiens OX=9606 GN=ABCE1 PE=1 SV=1	1	17	17	17	1	2	0	10	10	4	2	3	3	5	8	6	9	8	6	9	10	9	12	13	10	10	11	8	6	5	0	8	11	7	1	2	0	10	10	4	2	3	3	5
sp|P61224|RAP1B_HUMAN;sp|P62834|RAP1A_HUMAN;sp|A6NIZ1|RP1BL_HUMAN	sp|P61224|RAP1B_HUMAN;sp|P62834|RAP1A_HUMAN;sp|A6NIZ1|RP1BL_HUMAN	7;6;5	7;6;5	7;6;5	sp|P61224|RAP1B_HUMAN Ras-related protein Rap-1b OS=Homo sapiens OX=9606 GN=RAP1B PE=1 SV=1;sp|P62834|RAP1A_HUMAN Ras-related protein Rap-1A OS=Homo sapiens OX=9606 GN=RAP1A PE=1 SV=1;sp|A6NIZ1|RP1BL_HUMAN Ras-related protein Rap-1b-like protein OS=Homo sa	3	7	7	7	3	1	2	3	2	1	1	2	2	1	1	1	1	1	1	3	3	3	4	4	3	5	5	3	1	1	0	2	2	1	3	1	2	3	2	1	1	2	2	1
sp|P61247|RS3A_HUMAN	sp|P61247|RS3A_HUMAN	11	11	11	sp|P61247|RS3A_HUMAN Small ribosomal subunit protein eS1 OS=Homo sapiens OX=9606 GN=RPS3A PE=1 SV=2	1	11	11	11	2	1	3	7	6	3	2	5	2	4	5	3	6	8	5	9	6	9	9	9	9	9	8	8	3	4	5	6	6	7	2	1	3	7	6	3	2	5	2	4
sp|P61289|PSME3_HUMAN	sp|P61289|PSME3_HUMAN	6	6	6	sp|P61289|PSME3_HUMAN Proteasome activator complex subunit 3 OS=Homo sapiens OX=9606 GN=PSME3 PE=1 SV=1	1	6	6	6	1	1	1	1	2	2	2	2	1	2	2	1	2	2	3	2	1	2	4	3	2	4	6	3	1	1	1	3	2	2	1	1	1	1	2	2	2	2	1	2
sp|P61313|RL15_HUMAN	sp|P61313|RL15_HUMAN	3	3	3	sp|P61313|RL15_HUMAN Large ribosomal subunit protein eL15 OS=Homo sapiens OX=9606 GN=RPL15 PE=1 SV=2	1	3	3	3	0	1	1	2	1	1	1	0	1	1	1	0	1	1	1	2	2	2	2	2	2	1	2	2	2	0	1	1	2	1	0	1	1	2	1	1	1	0	1	1
sp|P61353|RL27_HUMAN	sp|P61353|RL27_HUMAN	2	2	2	sp|P61353|RL27_HUMAN Large ribosomal subunit protein eL27 OS=Homo sapiens OX=9606 GN=RPL27 PE=1 SV=2	1	2	2	2	0	0	1	0	0	0	0	0	0	0	0	0	0	0	0	0	0	0	1	1	0	0	0	0	0	0	0	0	0	0	0	0	1	0	0	0	0	0	0	0
sp|P61421|VA0D1_HUMAN	sp|P61421|VA0D1_HUMAN	5	5	5	sp|P61421|VA0D1_HUMAN V-type proton ATPase subunit d 1 OS=Homo sapiens OX=9606 GN=ATP6V0D1 PE=1 SV=1	1	5	5	5	0	1	0	1	2	0	1	0	0	0	1	0	1	1	2	2	1	1	3	3	1	3	2	2	0	0	0	3	1	2	0	1	0	1	2	0	1	0	0	0
sp|P61513|RL37A_HUMAN	sp|P61513|RL37A_HUMAN	1	1	1	sp|P61513|RL37A_HUMAN Large ribosomal subunit protein eL43 OS=Homo sapiens OX=9606 GN=RPL37A PE=1 SV=2	1	1	1	1	0	0	0	0	0	0	0	0	0	0	0	0	0	0	0	0	0	0	1	1	0	1	1	1	0	0	0	0	0	0	0	0	0	0	0	0	0	0	0	0
sp|P61586|RHOA_HUMAN	sp|P61586|RHOA_HUMAN	4	1	1	sp|P61586|RHOA_HUMAN Transforming protein RhoA OS=Homo sapiens OX=9606 GN=RHOA PE=1 SV=1	1	4	1	1	0	1	0	2	2	1	0	1	1	1	1	1	0	0	1	3	3	2	3	2	3	2	3	2	1	0	0	2	3	1	0	1	0	1	1	1	0	1	1	1
sp|P61619|S61A1_HUMAN;sp|Q9H9S3|S61A2_HUMAN	sp|P61619|S61A1_HUMAN	3;1	3;1	3;1	sp|P61619|S61A1_HUMAN Protein transport protein Sec61 subunit alpha isoform 1 OS=Homo sapiens OX=9606 GN=SEC61A1 PE=1 SV=2	2	3	3	3	0	0	0	1	1	0	0	0	0	0	0	0	0	0	0	1	3	1	1	2	2	1	1	1	0	0	0	1	1	1	0	0	0	1	1	0	0	0	0	0
sp|P61626|LYSC_HUMAN	sp|P61626|LYSC_HUMAN	1	1	1	sp|P61626|LYSC_HUMAN Lysozyme C OS=Homo sapiens OX=9606 GN=LYZ PE=1 SV=1	1	1	1	1	1	1	1	1	1	0	1	1	1	1	1	1	1	1	0	1	1	1	1	1	1	1	1	1	1	1	1	1	1	1	1	1	1	1	1	0	1	1	1	1
sp|P61758|PFD3_HUMAN	sp|P61758|PFD3_HUMAN	2	2	2	sp|P61758|PFD3_HUMAN Prefoldin subunit 3 OS=Homo sapiens OX=9606 GN=VBP1 PE=1 SV=4	1	2	2	2	0	0	0	1	1	0	1	1	0	1	0	0	1	1	1	0	1	1	1	1	1	1	1	1	0	0	1	1	1	0	0	0	0	1	1	0	1	1	0	1
sp|P61764|STXB1_HUMAN	sp|P61764|STXB1_HUMAN	5	5	5	sp|P61764|STXB1_HUMAN Syntaxin-binding protein 1 OS=Homo sapiens OX=9606 GN=STXBP1 PE=1 SV=1	1	5	5	5	0	0	0	0	0	0	0	0	0	0	0	0	0	0	0	0	1	0	4	3	1	4	1	1	0	0	0	0	0	0	0	0	0	0	0	0	0	0	0	0
sp|P61923|COPZ1_HUMAN	sp|P61923|COPZ1_HUMAN	3	3	3	sp|P61923|COPZ1_HUMAN Coatomer subunit zeta-1 OS=Homo sapiens OX=9606 GN=COPZ1 PE=1 SV=1	1	3	3	3	0	0	0	1	1	1	0	0	0	0	0	0	1	1	0	3	2	1	3	3	2	2	3	2	1	0	0	1	1	1	0	0	0	1	1	1	0	0	0	0
sp|P61956|SUMO2_HUMAN;sp|Q6EEV6|SUMO4_HUMAN;sp|P55854|SUMO3_HUMAN	sp|P61956|SUMO2_HUMAN;sp|Q6EEV6|SUMO4_HUMAN;sp|P55854|SUMO3_HUMAN	2;1;1	2;1;1	2;1;1	sp|P61956|SUMO2_HUMAN Small ubiquitin-related modifier 2 OS=Homo sapiens OX=9606 GN=SUMO2 PE=1 SV=3;sp|Q6EEV6|SUMO4_HUMAN Small ubiquitin-related modifier 4 OS=Homo sapiens OX=9606 GN=SUMO4 PE=1 SV=3;sp|P55854|SUMO3_HUMAN Small ubiquitin-related modifier 3	3	2	2	2	1	1	1	1	1	1	0	1	1	1	1	1	1	1	1	1	1	1	1	2	1	1	1	0	1	1	1	0	1	1	1	1	1	1	1	1	0	1	1	1
sp|P61962|DCAF7_HUMAN	sp|P61962|DCAF7_HUMAN	4	4	4	sp|P61962|DCAF7_HUMAN DDB1- and CUL4-associated factor 7 OS=Homo sapiens OX=9606 GN=DCAF7 PE=1 SV=1	1	4	4	4	0	0	0	1	0	0	0	0	0	0	0	1	0	0	0	2	3	1	3	1	0	1	1	0	0	0	0	1	1	0	0	0	0	1	0	0	0	0	0	0
sp|P61964|WDR5_HUMAN	sp|P61964|WDR5_HUMAN	8	8	8	sp|P61964|WDR5_HUMAN WD repeat-containing protein 5 OS=Homo sapiens OX=9606 GN=WDR5 PE=1 SV=1	1	8	8	8	0	0	0	1	1	0	0	0	0	0	0	0	1	1	0	2	2	1	2	5	3	2	5	2	0	0	0	1	2	1	0	0	0	1	1	0	0	0	0	0
sp|P61966|AP1S1_HUMAN	sp|P61966|AP1S1_HUMAN	1	1	1	sp|P61966|AP1S1_HUMAN AP-1 complex subunit sigma-1A OS=Homo sapiens OX=9606 GN=AP1S1 PE=1 SV=1	1	1	1	1	0	0	0	1	1	0	0	1	0	1	1	1	1	1	0	1	1	1	1	1	1	1	1	1	0	0	0	1	1	0	0	0	0	1	1	0	0	1	0	1
sp|P61978|HNRPK_HUMAN	sp|P61978|HNRPK_HUMAN	20	20	20	sp|P61978|HNRPK_HUMAN Heterogeneous nuclear ribonucleoprotein K OS=Homo sapiens OX=9606 GN=HNRNPK PE=1 SV=1	1	20	20	20	3	2	2	6	7	5	2	3	1	3	4	4	4	8	5	7	6	6	13	15	11	10	11	11	5	5	4	5	6	6	3	2	2	6	7	5	2	3	1	3
sp|P61981|1433G_HUMAN	sp|P61981|1433G_HUMAN	7	3	3	sp|P61981|1433G_HUMAN 14-3-3 protein gamma OS=Homo sapiens OX=9606 GN=YWHAG PE=1 SV=2	1	7	3	3	1	2	1	4	3	2	2	3	2	1	3	3	3	3	3	3	2	1	3	4	3	3	3	3	3	2	2	2	2	2	1	2	1	2	1	1	1	1	1	0
sp|P62081|RS7_HUMAN	sp|P62081|RS7_HUMAN	4	4	4	sp|P62081|RS7_HUMAN Small ribosomal subunit protein eS7 OS=Homo sapiens OX=9606 GN=RPS7 PE=1 SV=1	1	4	4	4	0	1	1	1	0	0	0	0	0	0	0	0	0	0	0	0	0	0	2	3	3	3	3	3	0	0	0	0	0	0	0	1	1	1	0	0	0	0	0	0
sp|P62136|PP1A_HUMAN	sp|P62136|PP1A_HUMAN	13	13	4	sp|P62136|PP1A_HUMAN Serine/threonine-protein phosphatase PP1-alpha catalytic subunit OS=Homo sapiens OX=9606 GN=PPP1CA PE=1 SV=1	1	13	13	4	2	0	1	4	5	4	0	2	2	2	3	2	4	4	4	7	10	9	11	9	11	9	8	6	2	1	3	7	8	7	2	0	1	4	5	4	0	2	2	2
sp|P62140|PP1B_HUMAN	sp|P62140|PP1B_HUMAN	12	4	4	sp|P62140|PP1B_HUMAN Serine/threonine-protein phosphatase PP1-beta catalytic subunit OS=Homo sapiens OX=9606 GN=PPP1CB PE=1 SV=3	1	12	4	4	1	0	0	3	4	4	0	2	1	1	2	1	3	3	3	7	8	6	10	9	7	7	5	4	1	1	2	3	5	4	1	0	0	1	1	1	0	1	1	0
sp|P62191|PRS4_HUMAN	sp|P62191|PRS4_HUMAN	10	10	10	sp|P62191|PRS4_HUMAN 26S proteasome regulatory subunit 4 OS=Homo sapiens OX=9606 GN=PSMC1 PE=1 SV=1	1	10	10	10	2	2	2	2	2	2	1	1	0	1	3	3	2	2	2	4	4	3	8	6	3	4	4	4	2	2	1	4	3	2	2	2	2	2	2	2	1	1	0	1
sp|P62195|PRS8_HUMAN	sp|P62195|PRS8_HUMAN	13	13	12	sp|P62195|PRS8_HUMAN 26S proteasome regulatory subunit 8 OS=Homo sapiens OX=9606 GN=PSMC5 PE=1 SV=1	1	13	13	12	0	1	0	7	5	0	0	1	0	1	1	0	0	0	0	7	3	3	9	10	10	10	10	8	0	1	0	6	6	5	0	1	0	7	5	0	0	1	0	1
sp|P62241|RS8_HUMAN	sp|P62241|RS8_HUMAN	11	11	11	sp|P62241|RS8_HUMAN Small ribosomal subunit protein eS8 OS=Homo sapiens OX=9606 GN=RPS8 PE=1 SV=2	1	11	11	11	2	2	3	6	6	3	3	2	3	3	5	3	4	5	3	8	7	5	7	7	7	7	8	8	3	4	1	4	6	6	2	2	3	6	6	3	3	2	3	3
sp|P62244|RS15A_HUMAN	sp|P62244|RS15A_HUMAN	3	3	3	sp|P62244|RS15A_HUMAN Small ribosomal subunit protein uS8 OS=Homo sapiens OX=9606 GN=RPS15A PE=1 SV=2	1	3	3	3	1	0	0	0	0	0	0	0	0	0	0	0	0	1	0	0	1	0	2	2	1	1	1	1	1	0	0	0	1	0	1	0	0	0	0	0	0	0	0	0
sp|P62249|RS16_HUMAN	sp|P62249|RS16_HUMAN	6	6	6	sp|P62249|RS16_HUMAN Small ribosomal subunit protein uS9 OS=Homo sapiens OX=9606 GN=RPS16 PE=1 SV=2	1	6	6	6	2	0	2	1	2	1	1	1	0	0	1	0	3	2	1	1	1	0	3	3	2	4	5	5	1	1	0	1	1	1	2	0	2	1	2	1	1	1	0	0
sp|P62258|1433E_HUMAN	sp|P62258|1433E_HUMAN	13	12	12	sp|P62258|1433E_HUMAN 14-3-3 protein epsilon OS=Homo sapiens OX=9606 GN=YWHAE PE=1 SV=1	1	13	12	12	4	5	3	5	7	4	5	6	6	5	5	5	9	7	5	8	6	7	9	11	6	9	8	9	5	5	4	8	9	7	4	5	3	5	7	4	5	6	6	5
sp|P62263|RS14_HUMAN	sp|P62263|RS14_HUMAN	4	4	4	sp|P62263|RS14_HUMAN Small ribosomal subunit protein uS11 OS=Homo sapiens OX=9606 GN=RPS14 PE=1 SV=3	1	4	4	4	0	0	0	0	0	0	0	0	0	0	0	0	0	0	0	1	1	0	4	4	3	3	3	2	0	0	0	1	0	0	0	0	0	0	0	0	0	0	0	0
sp|P62266|RS23_HUMAN	sp|P62266|RS23_HUMAN	1	1	1	sp|P62266|RS23_HUMAN Small ribosomal subunit protein uS12 OS=Homo sapiens OX=9606 GN=RPS23 PE=1 SV=3	1	1	1	1	1	1	1	1	0	0	1	0	0	0	1	0	1	1	1	1	1	1	0	1	1	1	1	1	1	1	1	1	1	1	1	1	1	1	0	0	1	0	0	0
sp|P62277|RS13_HUMAN	sp|P62277|RS13_HUMAN	4	4	4	sp|P62277|RS13_HUMAN Small ribosomal subunit protein uS15 OS=Homo sapiens OX=9606 GN=RPS13 PE=1 SV=2	1	4	4	4	3	2	0	0	0	0	0	0	0	0	0	0	1	1	0	0	0	1	2	2	2	3	2	2	0	0	0	0	1	0	3	2	0	0	0	0	0	0	0	0
sp|P62280|RS11_HUMAN	sp|P62280|RS11_HUMAN	10	10	10	sp|P62280|RS11_HUMAN Small ribosomal subunit protein uS17 OS=Homo sapiens OX=9606 GN=RPS11 PE=1 SV=3	1	10	10	10	1	0	1	5	3	2	2	2	2	2	2	1	2	4	2	5	5	4	8	7	7	4	5	4	2	1	3	4	5	1	1	0	1	5	3	2	2	2	2	2
sp|P62304|RUXE_HUMAN	sp|P62304|RUXE_HUMAN	1	1	1	sp|P62304|RUXE_HUMAN Small nuclear ribonucleoprotein E OS=Homo sapiens OX=9606 GN=SNRPE PE=1 SV=1	1	1	1	1	1	0	0	0	0	0	0	0	0	0	0	0	0	0	0	0	0	0	0	0	0	0	0	0	0	0	0	0	0	0	1	0	0	0	0	0	0	0	0	0
sp|P62330|ARF6_HUMAN	sp|P62330|ARF6_HUMAN	3	3	3	sp|P62330|ARF6_HUMAN ADP-ribosylation factor 6 OS=Homo sapiens OX=9606 GN=ARF6 PE=1 SV=2	1	3	3	3	0	0	0	0	0	0	0	0	0	0	0	0	0	0	0	0	0	0	3	1	0	0	0	0	0	0	0	0	0	0	0	0	0	0	0	0	0	0	0	0
sp|P62333|PRS10_HUMAN	sp|P62333|PRS10_HUMAN	12	12	12	sp|P62333|PRS10_HUMAN 26S proteasome regulatory subunit 10B OS=Homo sapiens OX=9606 GN=PSMC6 PE=1 SV=1	1	12	12	12	0	0	0	6	5	2	2	0	0	4	2	3	3	2	1	4	6	4	9	12	9	8	8	5	3	2	0	6	6	6	0	0	0	6	5	2	2	0	0	4
sp|P62380|TBPL1_HUMAN	sp|P62380|TBPL1_HUMAN	1	1	1	sp|P62380|TBPL1_HUMAN TATA box-binding protein-like 1 OS=Homo sapiens OX=9606 GN=TBPL1 PE=1 SV=1	1	1	1	1	0	0	0	0	1	0	0	0	0	0	0	0	0	0	0	0	0	0	0	0	0	1	0	0	0	0	0	0	0	0	0	0	0	0	1	0	0	0	0	0
sp|P62424|RL7A_HUMAN	sp|P62424|RL7A_HUMAN	10	10	10	sp|P62424|RL7A_HUMAN Large ribosomal subunit protein eL8 OS=Homo sapiens OX=9606 GN=RPL7A PE=1 SV=2	1	10	10	10	1	1	2	6	5	5	2	5	1	4	2	3	4	4	4	6	5	4	9	10	8	7	9	6	3	2	3	6	7	5	1	1	2	6	5	5	2	5	1	4
sp|P62487|RPB7_HUMAN	sp|P62487|RPB7_HUMAN	1	1	1	sp|P62487|RPB7_HUMAN DNA-directed RNA polymerase II subunit RPB7 OS=Homo sapiens OX=9606 GN=POLR2G PE=1 SV=1	1	1	1	1	0	0	0	0	0	0	0	0	0	0	0	0	0	0	0	0	0	0	1	1	1	0	0	0	0	0	0	1	0	0	0	0	0	0	0	0	0	0	0	0
sp|P62491|RB11A_HUMAN;sp|Q15907|RB11B_HUMAN	sp|P62491|RB11A_HUMAN;sp|Q15907|RB11B_HUMAN	2;2	2;2	2;2	sp|P62491|RB11A_HUMAN Ras-related protein Rab-11A OS=Homo sapiens OX=9606 GN=RAB11A PE=1 SV=3;sp|Q15907|RB11B_HUMAN Ras-related protein Rab-11B OS=Homo sapiens OX=9606 GN=RAB11B PE=1 SV=4	2	2	2	2	0	1	2	1	2	1	0	0	0	1	0	0	2	1	1	1	0	1	0	0	0	1	2	1	1	1	0	1	2	1	0	1	2	1	2	1	0	0	0	1
sp|P62495|ERF1_HUMAN	sp|P62495|ERF1_HUMAN	11	11	11	sp|P62495|ERF1_HUMAN Eukaryotic peptide chain release factor subunit 1 OS=Homo sapiens OX=9606 GN=ETF1 PE=1 SV=3	1	11	11	11	2	1	3	6	4	2	3	2	2	3	3	2	3	2	3	6	5	5	7	7	5	5	3	4	3	3	3	4	4	4	2	1	3	6	4	2	3	2	2	3
sp|P62633|CNBP_HUMAN	sp|P62633|CNBP_HUMAN	1	1	1	sp|P62633|CNBP_HUMAN CCHC-type zinc finger nucleic acid binding protein OS=Homo sapiens OX=9606 GN=CNBP PE=1 SV=1	1	1	1	1	0	0	0	0	1	0	0	0	0	0	1	0	0	1	0	1	0	1	1	1	1	1	1	1	0	0	0	1	1	1	0	0	0	0	1	0	0	0	0	0
sp|P62701|RS4X_HUMAN;sp|P22090|RS4Y1_HUMAN;sp|Q8TD47|RS4Y2_HUMAN	sp|P62701|RS4X_HUMAN	16;6;4	16;6;4	16;6;4	sp|P62701|RS4X_HUMAN Small ribosomal subunit protein eS4, X isoform OS=Homo sapiens OX=9606 GN=RPS4X PE=1 SV=2	3	16	16	16	0	0	1	5	6	4	3	5	1	3	2	3	4	2	4	7	7	6	10	10	9	8	9	5	3	4	1	12	9	7	0	0	1	5	6	4	3	5	1	3
sp|P62750|RL23A_HUMAN	sp|P62750|RL23A_HUMAN	1	1	1	sp|P62750|RL23A_HUMAN Large ribosomal subunit protein uL23 OS=Homo sapiens OX=9606 GN=RPL23A PE=1 SV=1	1	1	1	1	0	0	1	1	0	0	0	0	0	0	0	0	0	0	0	1	0	0	1	1	0	1	1	1	0	0	0	0	0	0	0	0	1	1	0	0	0	0	0	0
sp|P62753|RS6_HUMAN	sp|P62753|RS6_HUMAN	11	11	11	sp|P62753|RS6_HUMAN Small ribosomal subunit protein eS6 OS=Homo sapiens OX=9606 GN=RPS6 PE=1 SV=1	1	11	11	11	1	2	0	6	5	4	2	3	2	2	2	1	3	5	3	7	5	7	7	5	7	6	5	6	3	4	2	6	4	5	1	2	0	6	5	4	2	3	2	2
sp|P62805|H4_HUMAN	sp|P62805|H4_HUMAN	2	2	2	sp|P62805|H4_HUMAN Histone H4 OS=Homo sapiens OX=9606 GN=H4C1 PE=1 SV=2	1	2	2	2	0	0	1	0	0	0	0	0	0	0	0	0	0	0	0	1	0	2	1	0	0	1	0	0	0	0	0	0	0	1	0	0	1	0	0	0	0	0	0	0
sp|P62820|RAB1A_HUMAN	sp|P62820|RAB1A_HUMAN	7	7	4	sp|P62820|RAB1A_HUMAN Ras-related protein Rab-1A OS=Homo sapiens OX=9606 GN=RAB1A PE=1 SV=3	1	7	7	4	0	0	0	1	2	2	0	0	0	0	1	0	1	1	1	2	1	1	6	4	2	4	2	2	1	1	0	1	3	1	0	0	0	1	2	2	0	0	0	0
sp|P62826|RAN_HUMAN	sp|P62826|RAN_HUMAN	16	16	16	sp|P62826|RAN_HUMAN GTP-binding nuclear protein Ran OS=Homo sapiens OX=9606 GN=RAN PE=1 SV=3	1	16	16	16	4	6	3	8	8	4	6	5	4	6	5	4	7	7	5	7	12	7	10	13	9	12	10	9	3	6	2	10	8	8	4	6	3	8	8	4	6	5	4	6
sp|P62829|RL23_HUMAN	sp|P62829|RL23_HUMAN	2	2	2	sp|P62829|RL23_HUMAN Large ribosomal subunit protein uL14 OS=Homo sapiens OX=9606 GN=RPL23 PE=1 SV=1	1	2	2	2	0	0	0	0	0	0	0	0	0	0	0	0	0	0	0	0	0	0	1	0	0	0	1	0	0	0	0	0	0	0	0	0	0	0	0	0	0	0	0	0
sp|P62841|RS15_HUMAN	sp|P62841|RS15_HUMAN	2	2	2	sp|P62841|RS15_HUMAN Small ribosomal subunit protein uS19 OS=Homo sapiens OX=9606 GN=RPS15 PE=1 SV=2	1	2	2	2	2	0	0	0	0	0	0	0	0	0	0	0	0	0	0	0	0	0	0	0	0	0	0	0	0	0	0	0	0	0	2	0	0	0	0	0	0	0	0	0
sp|P62851|RS25_HUMAN	sp|P62851|RS25_HUMAN	2	2	2	sp|P62851|RS25_HUMAN Small ribosomal subunit protein eS25 OS=Homo sapiens OX=9606 GN=RPS25 PE=1 SV=1	1	2	2	2	0	0	0	1	1	0	0	0	0	0	0	0	0	0	0	1	1	0	2	2	2	2	1	2	0	0	0	1	0	0	0	0	0	1	1	0	0	0	0	0
sp|P62873|GBB1_HUMAN;sp|P16520|GBB3_HUMAN	sp|P62873|GBB1_HUMAN	9;1	9;1	5;0	sp|P62873|GBB1_HUMAN Guanine nucleotide-binding protein G(I)/G(S)/G(T) subunit beta-1 OS=Homo sapiens OX=9606 GN=GNB1 PE=1 SV=3	2	9	9	5	0	0	0	2	1	0	1	0	0	1	0	1	2	3	1	6	3	4	6	5	5	6	4	3	1	2	0	6	6	3	0	0	0	2	1	0	1	0	0	1
sp|P62879|GBB2_HUMAN	sp|P62879|GBB2_HUMAN	8	4	2	sp|P62879|GBB2_HUMAN Guanine nucleotide-binding protein G(I)/G(S)/G(T) subunit beta-2 OS=Homo sapiens OX=9606 GN=GNB2 PE=1 SV=3	1	8	4	2	0	0	0	1	2	0	0	0	0	1	0	1	2	1	0	4	2	2	7	5	3	3	4	4	1	1	0	3	3	2	0	0	0	0	1	0	0	0	0	1
sp|P62888|RL30_HUMAN	sp|P62888|RL30_HUMAN	1	1	1	sp|P62888|RL30_HUMAN Large ribosomal subunit protein eL30 OS=Homo sapiens OX=9606 GN=RPL30 PE=1 SV=2	1	1	1	1	0	0	0	1	1	0	0	0	0	0	0	0	0	0	0	1	0	1	1	1	1	1	1	1	0	0	0	1	1	1	0	0	0	1	1	0	0	0	0	0
sp|P62906|RL10A_HUMAN	sp|P62906|RL10A_HUMAN	7	7	7	sp|P62906|RL10A_HUMAN Large ribosomal subunit protein uL1 OS=Homo sapiens OX=9606 GN=RPL10A PE=1 SV=2	1	7	7	7	0	2	0	3	4	1	0	3	1	2	2	0	3	3	2	3	5	3	6	7	6	5	5	5	2	1	2	4	5	3	0	2	0	3	4	1	0	3	1	2
sp|P62910|RL32_HUMAN	sp|P62910|RL32_HUMAN	1	1	1	sp|P62910|RL32_HUMAN Large ribosomal subunit protein eL32 OS=Homo sapiens OX=9606 GN=RPL32 PE=1 SV=2	1	1	1	1	0	0	0	0	0	0	0	0	1	0	1	0	0	0	0	0	1	0	0	1	0	1	1	0	0	0	0	1	0	0	0	0	0	0	0	0	0	0	1	0
sp|P62913|RL11_HUMAN	sp|P62913|RL11_HUMAN	6	6	6	sp|P62913|RL11_HUMAN Large ribosomal subunit protein uL5 OS=Homo sapiens OX=9606 GN=RPL11 PE=1 SV=2	1	6	6	6	1	2	1	4	3	3	1	1	1	1	2	2	2	3	2	5	5	4	5	5	4	4	4	5	2	2	1	4	4	4	1	2	1	4	3	3	1	1	1	1
sp|P62917|RL8_HUMAN	sp|P62917|RL8_HUMAN	15	15	15	sp|P62917|RL8_HUMAN Large ribosomal subunit protein uL2 OS=Homo sapiens OX=9606 GN=RPL8 PE=1 SV=2	1	15	15	15	2	3	1	4	6	1	2	3	4	3	2	3	3	4	1	6	5	4	13	11	10	9	7	3	2	3	1	6	8	5	2	3	1	4	6	1	2	3	4	3
sp|P62937|PPIA_HUMAN;sp|Q9Y536|PAL4A_HUMAN;sp|P0DN26|PAL4F_HUMAN;sp|F5H284|PAL4D_HUMAN;sp|A0A0B4J2A2|PAL4C_HUMAN;sp|A0A075B767|PAL4H_HUMAN;sp|A0A075B759|PAL4E_HUMAN	sp|P62937|PPIA_HUMAN	11;1;1;1;1;1;1	11;1;1;1;1;1;1	11;1;1;1;1;1;1	sp|P62937|PPIA_HUMAN Peptidyl-prolyl cis-trans isomerase A OS=Homo sapiens OX=9606 GN=PPIA PE=1 SV=2	7	11	11	11	6	3	4	6	5	1	5	4	3	5	6	5	6	5	5	8	8	8	8	7	7	10	8	7	6	5	5	9	7	5	6	3	4	6	5	1	5	4	3	5
sp|P62942|FKB1A_HUMAN	sp|P62942|FKB1A_HUMAN	1	1	1	sp|P62942|FKB1A_HUMAN Peptidyl-prolyl cis-trans isomerase FKBP1A OS=Homo sapiens OX=9606 GN=FKBP1A PE=1 SV=2	1	1	1	1	1	1	1	0	0	0	0	0	0	1	0	0	0	1	0	1	1	0	1	1	1	1	0	1	0	0	0	1	0	0	1	1	1	0	0	0	0	0	0	1
sp|P62993|GRB2_HUMAN	sp|P62993|GRB2_HUMAN	3	3	3	sp|P62993|GRB2_HUMAN Growth factor receptor-bound protein 2 OS=Homo sapiens OX=9606 GN=GRB2 PE=1 SV=1	1	3	3	3	0	1	0	0	0	0	0	0	0	0	0	0	0	1	0	2	2	2	3	3	1	3	2	3	0	0	0	1	2	0	0	1	0	0	0	0	0	0	0	0
sp|P62995|TRA2B_HUMAN	sp|P62995|TRA2B_HUMAN	3	3	3	sp|P62995|TRA2B_HUMAN Transformer-2 protein homolog beta OS=Homo sapiens OX=9606 GN=TRA2B PE=1 SV=1	1	3	3	3	0	0	0	2	2	1	0	1	0	1	1	0	0	0	0	1	0	1	1	0	0	0	0	0	1	1	0	1	0	0	0	0	0	2	2	1	0	1	0	1
sp|P63000|RAC1_HUMAN;sp|P15153|RAC2_HUMAN	sp|P63000|RAC1_HUMAN	6;2	6;2	4;1	sp|P63000|RAC1_HUMAN Ras-related C3 botulinum toxin substrate 1 OS=Homo sapiens OX=9606 GN=RAC1 PE=1 SV=1	2	6	6	4	1	1	0	3	3	2	1	1	0	1	2	1	1	2	1	2	4	2	6	6	4	6	3	1	1	0	2	3	2	1	1	1	0	3	3	2	1	1	0	1
sp|P63010|AP2B1_HUMAN	sp|P63010|AP2B1_HUMAN	12	7	7	sp|P63010|AP2B1_HUMAN AP-2 complex subunit beta OS=Homo sapiens OX=9606 GN=AP2B1 PE=1 SV=1	1	12	7	7	0	0	0	0	2	0	0	0	0	0	0	0	0	0	0	6	5	1	6	6	6	4	5	2	0	0	0	3	3	5	0	0	0	0	1	0	0	0	0	0
sp|P63092|GNAS2_HUMAN;sp|Q5JWF2|GNAS1_HUMAN;sp|P11488|GNAT1_HUMAN;sp|P19087|GNAT2_HUMAN;sp|A8MTJ3|GNAT3_HUMAN;sp|P38405|GNAL_HUMAN	sp|P63092|GNAS2_HUMAN;sp|Q5JWF2|GNAS1_HUMAN	7;7;1;1;1;1	6;6;0;0;0;0	6;6;0;0;0;0	sp|P63092|GNAS2_HUMAN Guanine nucleotide-binding protein G(s) subunit alpha isoforms short OS=Homo sapiens OX=9606 GN=GNAS PE=1 SV=1;sp|Q5JWF2|GNAS1_HUMAN Guanine nucleotide-binding protein G(s) subunit alpha isoforms XLas OS=Homo sapiens OX=9606 GN=GNAS P	6	7	6	6	0	1	0	4	4	1	0	1	1	3	2	2	2	2	1	5	5	4	6	7	6	5	5	4	2	3	0	6	5	5	0	1	0	3	3	0	0	1	0	2
sp|P63104|1433Z_HUMAN;sp|P31947|1433S_HUMAN	sp|P63104|1433Z_HUMAN	18;1	18;1	15;0	sp|P63104|1433Z_HUMAN 14-3-3 protein zeta/delta OS=Homo sapiens OX=9606 GN=YWHAZ PE=1 SV=1	2	18	18	15	4	2	3	10	11	3	6	3	5	5	6	6	7	7	6	10	8	9	9	10	8	10	10	9	5	4	3	9	9	7	4	2	3	10	11	3	6	3	5	5
sp|P63151|2ABA_HUMAN;sp|Q9Y2T4|2ABG_HUMAN;sp|Q66LE6|2ABD_HUMAN;sp|Q00005|2ABB_HUMAN	sp|P63151|2ABA_HUMAN	8;2;2;1	8;2;2;1	8;2;2;1	sp|P63151|2ABA_HUMAN Serine/threonine-protein phosphatase 2A 55 kDa regulatory subunit B alpha isoform OS=Homo sapiens OX=9606 GN=PPP2R2A PE=1 SV=1	4	8	8	8	0	0	0	2	3	0	0	1	0	1	1	1	0	0	0	4	4	2	6	6	6	1	5	3	1	2	1	5	4	1	0	0	0	2	3	0	0	1	0	1
sp|P63241|IF5A1_HUMAN;sp|Q6IS14|IF5AL_HUMAN;sp|Q9GZV4|IF5A2_HUMAN	sp|P63241|IF5A1_HUMAN;sp|Q6IS14|IF5AL_HUMAN;sp|Q9GZV4|IF5A2_HUMAN	8;6;4	8;6;4	8;6;4	sp|P63241|IF5A1_HUMAN Eukaryotic translation initiation factor 5A-1 OS=Homo sapiens OX=9606 GN=EIF5A PE=1 SV=2;sp|Q6IS14|IF5AL_HUMAN Eukaryotic translation initiation factor 5A-1-like OS=Homo sapiens OX=9606 GN=EIF5AL1 PE=1 SV=2;sp|Q9GZV4|IF5A2_HUMAN Eukar	3	8	8	8	2	2	2	2	2	2	3	2	1	2	3	2	3	3	3	4	3	3	2	3	2	3	2	2	3	3	2	4	5	3	2	2	2	2	2	2	3	2	1	2
sp|P63244|RACK1_HUMAN	sp|P63244|RACK1_HUMAN	23	23	23	sp|P63244|RACK1_HUMAN Small ribosomal subunit protein RACK1 OS=Homo sapiens OX=9606 GN=RACK1 PE=1 SV=3	1	23	23	23	2	4	2	11	12	6	5	5	4	8	6	7	9	8	5	17	15	13	17	15	16	19	17	12	9	7	6	14	16	16	2	4	2	11	12	6	5	5	4	8
sp|P63279|UBC9_HUMAN	sp|P63279|UBC9_HUMAN	3	3	3	sp|P63279|UBC9_HUMAN SUMO-conjugating enzyme UBC9 OS=Homo sapiens OX=9606 GN=UBE2I PE=1 SV=1	1	3	3	3	0	0	0	0	0	0	0	0	0	0	0	0	0	0	0	2	0	0	1	1	0	1	0	1	0	0	0	1	1	0	0	0	0	0	0	0	0	0	0	0
sp|P67775|PP2AA_HUMAN;sp|P62714|PP2AB_HUMAN	sp|P67775|PP2AA_HUMAN;sp|P62714|PP2AB_HUMAN	8;7	8;7	6;5	sp|P67775|PP2AA_HUMAN Serine/threonine-protein phosphatase 2A catalytic subunit alpha isoform OS=Homo sapiens OX=9606 GN=PPP2CA PE=1 SV=1;sp|P62714|PP2AB_HUMAN Serine/threonine-protein phosphatase 2A catalytic subunit beta isoform OS=Homo sapiens OX=9606 G	2	8	8	6	1	1	0	4	5	0	0	1	0	0	3	0	3	2	2	6	6	6	6	6	7	7	7	7	3	2	0	7	6	7	1	1	0	4	5	0	0	1	0	0
sp|P67809|YBOX1_HUMAN;sp|Q9Y2T7|YBOX2_HUMAN	sp|P67809|YBOX1_HUMAN	7;3	7;3	4;0	sp|P67809|YBOX1_HUMAN Y-box-binding protein 1 OS=Homo sapiens OX=9606 GN=YBX1 PE=1 SV=3	2	7	7	4	1	1	0	3	2	1	0	0	0	1	2	0	1	2	2	3	3	3	3	3	3	5	5	4	1	1	0	3	2	2	1	1	0	3	2	1	0	0	0	1
sp|P67870|CSK2B_HUMAN	sp|P67870|CSK2B_HUMAN	1	1	1	sp|P67870|CSK2B_HUMAN Casein kinase II subunit beta OS=Homo sapiens OX=9606 GN=CSNK2B PE=1 SV=1	1	1	1	1	1	1	1	1	1	0	0	0	0	1	1	0	1	1	1	1	1	1	1	1	1	1	1	1	1	0	0	1	1	1	1	1	1	1	1	0	0	0	0	1
sp|P67936|TPM4_HUMAN;sp|P07951|TPM2_HUMAN;CON__Q3SX28	sp|P67936|TPM4_HUMAN;sp|P07951|TPM2_HUMAN;CON__Q3SX28	9;6;6	3;1;1	3;1;1	sp|P67936|TPM4_HUMAN Tropomyosin alpha-4 chain OS=Homo sapiens OX=9606 GN=TPM4 PE=1 SV=3;sp|P07951|TPM2_HUMAN Tropomyosin beta chain OS=Homo sapiens OX=9606 GN=TPM2 PE=1 SV=1;	3	9	3	3	0	1	0	4	3	1	2	1	1	2	1	1	1	2	1	3	4	2	3	4	2	2	4	2	2	1	1	4	2	2	0	0	0	1	1	1	1	1	1	1
sp|P68133|ACTS_HUMAN;sp|P68032|ACTC_HUMAN;sp|P63267|ACTH_HUMAN;sp|P62736|ACTA_HUMAN	sp|P68133|ACTS_HUMAN;sp|P68032|ACTC_HUMAN;sp|P63267|ACTH_HUMAN;sp|P62736|ACTA_HUMAN	16;16;14;14	2;2;1;1	2;2;1;1	sp|P68133|ACTS_HUMAN Actin, alpha skeletal muscle OS=Homo sapiens OX=9606 GN=ACTA1 PE=1 SV=1;sp|P68032|ACTC_HUMAN Actin, alpha cardiac muscle 1 OS=Homo sapiens OX=9606 GN=ACTC1 PE=1 SV=1;sp|P63267|ACTH_HUMAN Actin, gamma-enteric smooth muscle OS=Homo sapie	4	16	2	2	5	6	6	10	9	7	6	5	6	9	10	9	8	9	7	10	8	10	11	11	12	13	13	9	9	8	8	9	9	9	0	0	0	1	0	0	0	0	0	1
sp|P68036|UB2L3_HUMAN	sp|P68036|UB2L3_HUMAN	4	4	4	sp|P68036|UB2L3_HUMAN Ubiquitin-conjugating enzyme E2 L3 OS=Homo sapiens OX=9606 GN=UBE2L3 PE=1 SV=1	1	4	4	4	1	0	0	0	0	0	0	0	0	0	0	0	0	0	0	1	0	1	1	1	0	1	0	0	0	0	0	0	0	1	1	0	0	0	0	0	0	0	0	0
sp|P68104|EF1A1_HUMAN;sp|Q5VTE0|EF1A3_HUMAN	sp|P68104|EF1A1_HUMAN;sp|Q5VTE0|EF1A3_HUMAN	20;18	20;18	12;11	sp|P68104|EF1A1_HUMAN Elongation factor 1-alpha 1 OS=Homo sapiens OX=9606 GN=EEF1A1 PE=1 SV=1;sp|Q5VTE0|EF1A3_HUMAN Putative elongation factor 1-alpha-like 3 OS=Homo sapiens OX=9606 GN=EEF1A1P5 PE=5 SV=1	2	20	20	12	6	5	6	11	9	8	5	4	5	6	7	6	9	8	7	14	11	12	16	15	14	16	14	11	9	9	4	12	11	12	6	5	6	11	9	8	5	4	5	6
sp|P68363|TBA1B_HUMAN;sp|A6NHL2|TBAL3_HUMAN;sp|Q9H853|TBA4B_HUMAN	sp|P68363|TBA1B_HUMAN	32;5;1	6;0;0	0;0;0	sp|P68363|TBA1B_HUMAN Tubulin alpha-1B chain OS=Homo sapiens OX=9606 GN=TUBA1B PE=1 SV=1	3	32	6	0	8	12	12	22	20	15	16	16	14	19	22	21	19	22	18	23	23	20	23	22	19	20	20	15	20	15	17	21	22	20	4	4	3	4	4	3	4	4	4	4
sp|P68366|TBA4A_HUMAN	sp|P68366|TBA4A_HUMAN	20	1	1	sp|P68366|TBA4A_HUMAN Tubulin alpha-4A chain OS=Homo sapiens OX=9606 GN=TUBA4A PE=1 SV=1	1	20	1	1	5	9	8	15	13	10	9	11	9	13	17	16	13	15	11	16	14	12	14	15	13	13	14	10	14	10	11	14	13	14	0	0	0	1	1	0	0	0	0	1
sp|P68371|TBB4B_HUMAN;sp|Q9H4B7|TBB1_HUMAN;CON__ENSEMBL:ENSBTAP00000025008	sp|P68371|TBB4B_HUMAN	32;4;4	6;0;0	1;0;0	sp|P68371|TBB4B_HUMAN Tubulin beta-4B chain OS=Homo sapiens OX=9606 GN=TUBB4B PE=1 SV=1	3	32	6	1	14	12	15	24	24	19	19	19	20	26	25	23	23	24	19	27	28	27	23	25	23	26	23	22	25	25	22	27	27	24	4	1	3	5	5	5	5	5	4	5
sp|P68400|CSK21_HUMAN;sp|Q8NEV1|CSK23_HUMAN	sp|P68400|CSK21_HUMAN;sp|Q8NEV1|CSK23_HUMAN	3;2	3;2	3;2	sp|P68400|CSK21_HUMAN Casein kinase II subunit alpha OS=Homo sapiens OX=9606 GN=CSNK2A1 PE=1 SV=1;sp|Q8NEV1|CSK23_HUMAN Casein kinase II subunit alpha 3 OS=Homo sapiens OX=9606 GN=CSNK2A3 PE=1 SV=2	2	3	3	3	0	0	0	0	0	0	0	0	0	0	0	0	1	1	0	1	0	0	1	1	1	0	1	0	0	0	0	0	0	1	0	0	0	0	0	0	0	0	0	0
sp|P68402|PA1B2_HUMAN	sp|P68402|PA1B2_HUMAN	2	2	2	sp|P68402|PA1B2_HUMAN Platelet-activating factor acetylhydrolase IB subunit alpha2 OS=Homo sapiens OX=9606 GN=PAFAH1B2 PE=1 SV=1	1	2	2	2	0	1	1	1	1	0	0	1	0	1	1	1	1	1	1	1	1	1	1	1	1	1	1	1	0	1	0	2	1	1	0	1	1	1	1	0	0	1	0	1
sp|P68431|H31_HUMAN;sp|Q16695|H31T_HUMAN;sp|P84243|H33_HUMAN	sp|P68431|H31_HUMAN;sp|Q16695|H31T_HUMAN;sp|P84243|H33_HUMAN	2;1;1	2;1;1	1;0;0	sp|P68431|H31_HUMAN Histone H3.1 OS=Homo sapiens OX=9606 GN=H3C1 PE=1 SV=2;sp|Q16695|H31T_HUMAN Histone H3.1t OS=Homo sapiens OX=9606 GN=H3-4 PE=1 SV=3;sp|P84243|H33_HUMAN Histone H3.3 OS=Homo sapiens OX=9606 GN=H3-3A PE=1 SV=2	3	2	2	1	1	0	0	1	1	1	0	0	0	0	0	0	0	0	0	1	1	1	1	1	1	1	1	0	0	0	0	0	1	0	1	0	0	1	1	1	0	0	0	0
sp|P68871|HBB_HUMAN;sp|P02042|HBD_HUMAN	sp|P68871|HBB_HUMAN;sp|P02042|HBD_HUMAN	4;3	4;3	3;2	sp|P68871|HBB_HUMAN Hemoglobin subunit beta OS=Homo sapiens OX=9606 GN=HBB PE=1 SV=2;sp|P02042|HBD_HUMAN Hemoglobin subunit delta OS=Homo sapiens OX=9606 GN=HBD PE=1 SV=2	2	4	4	3	1	1	2	2	1	1	1	1	0	0	0	1	1	1	1	2	2	1	1	1	1	2	2	3	2	1	0	3	3	2	1	1	2	2	1	1	1	1	0	0
sp|P69849|NOMO3_HUMAN;sp|Q15155|NOMO1_HUMAN;sp|Q5JPE7|NOMO2_HUMAN	sp|P69849|NOMO3_HUMAN;sp|Q15155|NOMO1_HUMAN;sp|Q5JPE7|NOMO2_HUMAN	8;8;8	8;8;8	8;8;8	sp|P69849|NOMO3_HUMAN BOS complex subunit NOMO3 OS=Homo sapiens OX=9606 GN=NOMO3 PE=1 SV=2;sp|Q15155|NOMO1_HUMAN BOS complex subunit NOMO1 OS=Homo sapiens OX=9606 GN=NOMO1 PE=1 SV=5;sp|Q5JPE7|NOMO2_HUMAN BOS complex subunit NOMO2 OS=Homo sapiens OX=9606 GN	3	8	8	8	0	0	0	1	1	0	0	1	0	1	1	1	1	1	1	1	3	2	4	5	4	2	2	1	1	1	0	1	2	1	0	0	0	1	1	0	0	1	0	1
sp|P69905|HBA_HUMAN	sp|P69905|HBA_HUMAN	2	2	1	sp|P69905|HBA_HUMAN Hemoglobin subunit alpha OS=Homo sapiens OX=9606 GN=HBA1 PE=1 SV=2	1	2	2	1	0	0	0	0	0	0	0	0	0	0	0	0	0	0	0	0	0	0	0	0	0	1	2	0	0	0	0	0	0	0	0	0	0	0	0	0	0	0	0	0
sp|P78316|NOP14_HUMAN	sp|P78316|NOP14_HUMAN	3	3	3	sp|P78316|NOP14_HUMAN Nucleolar protein 14 OS=Homo sapiens OX=9606 GN=NOP14 PE=1 SV=3	1	3	3	3	0	0	0	1	1	0	0	0	0	0	0	0	0	0	0	2	0	0	2	2	1	0	0	0	0	0	0	1	2	1	0	0	0	1	1	0	0	0	0	0
sp|P78318|IGBP1_HUMAN	sp|P78318|IGBP1_HUMAN	3	3	3	sp|P78318|IGBP1_HUMAN Immunoglobulin-binding protein 1 OS=Homo sapiens OX=9606 GN=IGBP1 PE=1 SV=1	1	3	3	3	0	0	0	1	0	0	0	0	0	0	0	0	0	0	0	2	2	0	3	2	1	2	1	2	0	0	0	0	0	0	0	0	0	1	0	0	0	0	0	0
sp|P78330|SERB_HUMAN	sp|P78330|SERB_HUMAN	3	3	3	sp|P78330|SERB_HUMAN Phosphoserine phosphatase OS=Homo sapiens OX=9606 GN=PSPH PE=1 SV=2	1	3	3	3	0	0	0	0	0	0	0	0	0	0	0	0	0	0	0	0	0	0	1	2	1	2	2	1	0	0	0	0	0	0	0	0	0	0	0	0	0	0	0	0
sp|P78332|RBM6_HUMAN	sp|P78332|RBM6_HUMAN	2	2	2	sp|P78332|RBM6_HUMAN RNA-binding protein 6 OS=Homo sapiens OX=9606 GN=RBM6 PE=1 SV=5	1	2	2	2	0	0	0	0	0	0	0	0	0	0	0	0	0	0	0	0	0	0	2	2	2	1	1	1	0	0	0	0	0	0	0	0	0	0	0	0	0	0	0	0
sp|P78344|IF4G2_HUMAN	sp|P78344|IF4G2_HUMAN	16	16	16	sp|P78344|IF4G2_HUMAN Eukaryotic translation initiation factor 4 gamma 2 OS=Homo sapiens OX=9606 GN=EIF4G2 PE=1 SV=1	1	16	16	16	0	0	0	3	2	0	1	0	0	2	3	1	3	1	3	6	8	3	11	10	12	10	7	6	0	1	0	6	9	3	0	0	0	3	2	0	1	0	0	2
sp|P78345|RPP38_HUMAN	sp|P78345|RPP38_HUMAN	2	2	2	sp|P78345|RPP38_HUMAN Ribonuclease P protein subunit p38 OS=Homo sapiens OX=9606 GN=RPP38 PE=1 SV=2	1	2	2	2	0	0	0	0	0	0	0	0	0	0	0	0	0	0	0	0	1	2	2	1	2	0	1	0	0	0	0	1	0	0	0	0	0	0	0	0	0	0	0	0
sp|P78346|RPP30_HUMAN	sp|P78346|RPP30_HUMAN	8	8	8	sp|P78346|RPP30_HUMAN Ribonuclease P protein subunit p30 OS=Homo sapiens OX=9606 GN=RPP30 PE=1 SV=1	1	8	8	8	0	0	0	4	4	1	0	0	0	0	0	0	0	0	0	4	5	3	6	5	6	5	4	3	0	0	0	5	6	5	0	0	0	4	4	1	0	0	0	0
sp|P78347|GTF2I_HUMAN	sp|P78347|GTF2I_HUMAN	15	15	15	sp|P78347|GTF2I_HUMAN General transcription factor II-I OS=Homo sapiens OX=9606 GN=GTF2I PE=1 SV=2	1	15	15	15	0	0	0	0	0	0	0	0	0	0	0	0	0	0	0	2	1	2	15	11	9	8	5	5	0	0	0	0	0	0	0	0	0	0	0	0	0	0	0	0
sp|P78356|PI42B_HUMAN	sp|P78356|PI42B_HUMAN	3	1	1	sp|P78356|PI42B_HUMAN Phosphatidylinositol 5-phosphate 4-kinase type-2 beta OS=Homo sapiens OX=9606 GN=PIP4K2B PE=1 SV=1	1	3	1	1	0	0	0	0	0	0	0	0	0	0	0	0	0	0	0	0	0	0	1	2	1	1	2	0	0	0	0	0	0	0	0	0	0	0	0	0	0	0	0	0
sp|P78371|TCPB_HUMAN	sp|P78371|TCPB_HUMAN	27	27	27	sp|P78371|TCPB_HUMAN T-complex protein 1 subunit beta OS=Homo sapiens OX=9606 GN=CCT2 PE=1 SV=4	1	27	27	27	6	3	6	12	11	6	5	3	5	7	10	7	8	8	6	13	14	14	19	22	18	18	17	13	6	5	7	16	14	16	6	3	6	12	11	6	5	3	5	7
sp|P78395|PRAME_HUMAN	sp|P78395|PRAME_HUMAN	1	1	1	sp|P78395|PRAME_HUMAN Melanoma antigen preferentially expressed in tumors OS=Homo sapiens OX=9606 GN=PRAME PE=1 SV=1	1	1	1	1	0	0	0	0	0	0	0	0	1	0	0	0	0	0	0	0	0	0	1	1	0	1	1	1	0	0	0	0	0	0	0	0	0	0	0	0	0	0	1	0
sp|P78406|RAE1L_HUMAN	sp|P78406|RAE1L_HUMAN	10	10	10	sp|P78406|RAE1L_HUMAN mRNA export factor RAE1 OS=Homo sapiens OX=9606 GN=RAE1 PE=1 SV=1	1	10	10	10	1	0	0	3	2	0	0	0	0	1	4	3	3	2	2	6	7	3	6	6	3	3	3	4	2	0	1	4	5	5	1	0	0	3	2	0	0	0	0	1
sp|P78417|GSTO1_HUMAN	sp|P78417|GSTO1_HUMAN	4	4	4	sp|P78417|GSTO1_HUMAN Glutathione S-transferase omega-1 OS=Homo sapiens OX=9606 GN=GSTO1 PE=1 SV=2	1	4	4	4	0	0	0	2	1	1	1	1	0	1	0	1	2	1	0	1	2	2	2	2	3	3	4	3	1	0	1	2	3	1	0	0	0	2	1	1	1	1	0	1
sp|P78527|PRKDC_HUMAN	sp|P78527|PRKDC_HUMAN	98	98	98	sp|P78527|PRKDC_HUMAN DNA-dependent protein kinase catalytic subunit OS=Homo sapiens OX=9606 GN=PRKDC PE=1 SV=3	1	98	98	98	4	6	6	37	35	13	7	18	16	23	26	18	25	23	22	59	61	52	63	66	53	29	25	24	21	14	11	57	58	50	4	6	6	37	35	13	7	18	16	23
sp|P78540|ARGI2_HUMAN	sp|P78540|ARGI2_HUMAN	1	1	1	sp|P78540|ARGI2_HUMAN Arginase-2, mitochondrial OS=Homo sapiens OX=9606 GN=ARG2 PE=1 SV=1	1	1	1	1	0	0	0	0	0	0	0	0	0	0	0	0	0	0	0	1	1	0	1	0	0	0	0	1	0	0	0	0	0	0	0	0	0	0	0	0	0	0	0	0
sp|P80188|NGAL_HUMAN	sp|P80188|NGAL_HUMAN	1	1	1	sp|P80188|NGAL_HUMAN Neutrophil gelatinase-associated lipocalin OS=Homo sapiens OX=9606 GN=LCN2 PE=1 SV=2	1	1	1	1	0	0	0	0	0	0	0	0	0	0	0	0	0	0	0	0	0	0	1	1	0	0	0	0	0	0	0	0	0	0	0	0	0	0	0	0	0	0	0	0
sp|P81605|DCD_HUMAN	sp|P81605|DCD_HUMAN	2	2	2	sp|P81605|DCD_HUMAN Dermcidin OS=Homo sapiens OX=9606 GN=DCD PE=1 SV=2	1	2	2	2	0	0	0	0	0	0	0	1	0	0	1	1	0	0	0	0	0	0	0	0	0	2	1	1	0	0	0	0	0	0	0	0	0	0	0	0	0	1	0	0
sp|P82650|RT22_HUMAN	sp|P82650|RT22_HUMAN	4	4	4	sp|P82650|RT22_HUMAN Small ribosomal subunit protein mS22 OS=Homo sapiens OX=9606 GN=MRPS22 PE=1 SV=1	1	4	4	4	0	0	0	0	0	0	0	0	0	0	0	0	0	1	0	0	0	0	3	1	1	0	0	1	0	0	0	1	1	0	0	0	0	0	0	0	0	0	0	0
sp|P82673|RT35_HUMAN	sp|P82673|RT35_HUMAN	3	3	3	sp|P82673|RT35_HUMAN Small ribosomal subunit protein mS35 OS=Homo sapiens OX=9606 GN=MRPS35 PE=1 SV=1	1	3	3	3	0	0	0	0	1	0	0	0	0	0	0	0	0	0	0	0	0	0	1	3	1	2	1	0	0	0	0	1	0	0	0	0	0	0	1	0	0	0	0	0
sp|P82675|RT05_HUMAN	sp|P82675|RT05_HUMAN	2	2	2	sp|P82675|RT05_HUMAN Small ribosomal subunit protein uS5m OS=Homo sapiens OX=9606 GN=MRPS5 PE=1 SV=2	1	2	2	2	0	0	0	0	0	0	0	0	0	0	0	0	0	0	0	1	1	0	2	1	0	0	0	0	0	0	0	0	0	0	0	0	0	0	0	0	0	0	0	0
sp|P82912|RT11_HUMAN	sp|P82912|RT11_HUMAN	5	5	5	sp|P82912|RT11_HUMAN Small ribosomal subunit protein uS11m OS=Homo sapiens OX=9606 GN=MRPS11 PE=1 SV=2	1	5	5	5	0	0	0	0	0	0	0	0	0	0	0	0	0	0	0	1	1	0	5	5	4	3	4	2	0	0	0	0	0	0	0	0	0	0	0	0	0	0	0	0
sp|P82930|RT34_HUMAN	sp|P82930|RT34_HUMAN	1	1	1	sp|P82930|RT34_HUMAN Small ribosomal subunit protein mS34 OS=Homo sapiens OX=9606 GN=MRPS34 PE=1 SV=2	1	1	1	1	0	0	0	0	0	0	0	0	0	0	0	0	0	0	0	0	0	0	1	1	1	0	1	0	0	0	0	0	0	0	0	0	0	0	0	0	0	0	0	0
sp|P82933|RT09_HUMAN	sp|P82933|RT09_HUMAN	4	4	4	sp|P82933|RT09_HUMAN Small ribosomal subunit protein uS9m OS=Homo sapiens OX=9606 GN=MRPS9 PE=1 SV=2	1	4	4	4	0	0	0	0	1	0	0	0	0	0	1	0	0	0	0	0	1	0	4	4	3	3	4	2	0	0	0	1	0	0	0	0	0	0	1	0	0	0	0	0
sp|P82979|SARNP_HUMAN	sp|P82979|SARNP_HUMAN	3	3	3	sp|P82979|SARNP_HUMAN SAP domain-containing ribonucleoprotein OS=Homo sapiens OX=9606 GN=SARNP PE=1 SV=3	1	3	3	3	0	1	1	0	0	0	0	0	1	0	0	0	0	0	0	0	0	0	1	2	2	0	0	0	0	0	0	0	0	0	0	1	1	0	0	0	0	0	1	0
sp|P83731|RL24_HUMAN	sp|P83731|RL24_HUMAN	4	4	4	sp|P83731|RL24_HUMAN Large ribosomal subunit protein eL24 OS=Homo sapiens OX=9606 GN=RPL24 PE=1 SV=1	1	4	4	4	1	1	0	1	0	1	0	0	1	2	0	0	1	1	1	2	2	2	4	3	3	2	3	2	2	2	0	2	1	2	1	1	0	1	0	1	0	0	1	2
sp|P84090|ERH_HUMAN	sp|P84090|ERH_HUMAN	2	2	2	sp|P84090|ERH_HUMAN Enhancer of rudimentary homolog OS=Homo sapiens OX=9606 GN=ERH PE=1 SV=1	1	2	2	2	0	0	0	0	0	0	0	0	0	0	0	0	0	0	0	0	0	0	0	0	0	1	1	0	0	0	0	0	0	0	0	0	0	0	0	0	0	0	0	0
sp|P84095|RHOG_HUMAN	sp|P84095|RHOG_HUMAN	2	2	2	sp|P84095|RHOG_HUMAN Rho-related GTP-binding protein RhoG OS=Homo sapiens OX=9606 GN=RHOG PE=1 SV=1	1	2	2	2	0	0	0	0	0	0	0	0	0	0	0	0	0	0	0	0	0	0	1	2	1	1	1	1	0	0	0	0	0	0	0	0	0	0	0	0	0	0	0	0
sp|P84098|RL19_HUMAN	sp|P84098|RL19_HUMAN	3	3	3	sp|P84098|RL19_HUMAN Large ribosomal subunit protein eL19 OS=Homo sapiens OX=9606 GN=RPL19 PE=1 SV=1	1	3	3	3	0	0	0	0	0	0	0	0	0	0	0	0	0	0	0	0	0	0	1	3	1	0	0	0	0	0	0	0	0	0	0	0	0	0	0	0	0	0	0	0
sp|P85037|FOXK1_HUMAN	sp|P85037|FOXK1_HUMAN	2	2	2	sp|P85037|FOXK1_HUMAN Forkhead box protein K1 OS=Homo sapiens OX=9606 GN=FOXK1 PE=1 SV=1	1	2	2	2	0	0	0	0	0	0	0	0	0	0	0	0	0	0	0	0	0	0	2	2	1	1	0	0	0	0	0	0	0	0	0	0	0	0	0	0	0	0	0	0
sp|P85298|RHG08_HUMAN	sp|P85298|RHG08_HUMAN	1	1	1	sp|P85298|RHG08_HUMAN Rho GTPase-activating protein 8 OS=Homo sapiens OX=9606 GN=ARHGAP8 PE=1 SV=1	1	1	1	1	0	0	0	1	0	0	0	0	0	0	0	0	0	0	0	0	1	0	1	0	1	1	1	1	0	0	0	0	1	0	0	0	0	1	0	0	0	0	0	0
sp|P86791|CCZ1_HUMAN;sp|P86790|CCZ1B_HUMAN	sp|P86791|CCZ1_HUMAN;sp|P86790|CCZ1B_HUMAN	4;4	4;4	4;4	sp|P86791|CCZ1_HUMAN Vacuolar fusion protein CCZ1 homolog OS=Homo sapiens OX=9606 GN=CCZ1 PE=1 SV=1;sp|P86790|CCZ1B_HUMAN Vacuolar fusion protein CCZ1 homolog B OS=Homo sapiens OX=9606 GN=CCZ1B PE=1 SV=1	2	4	4	4	0	0	0	0	0	0	0	0	0	0	0	0	0	0	0	0	1	0	4	2	1	1	1	0	0	0	0	0	0	0	0	0	0	0	0	0	0	0	0	0
sp|P98175|RBM10_HUMAN	sp|P98175|RBM10_HUMAN	4	4	4	sp|P98175|RBM10_HUMAN RNA-binding protein 10 OS=Homo sapiens OX=9606 GN=RBM10 PE=1 SV=3	1	4	4	4	0	0	0	0	0	0	0	0	0	0	0	0	0	0	0	1	1	0	3	4	1	2	3	1	0	0	0	0	1	1	0	0	0	0	0	0	0	0	0	0
sp|P98194|AT2C1_HUMAN	sp|P98194|AT2C1_HUMAN	6	6	6	sp|P98194|AT2C1_HUMAN Calcium-transporting ATPase type 2C member 1 OS=Homo sapiens OX=9606 GN=ATP2C1 PE=1 SV=3	1	6	6	6	0	0	0	1	1	0	0	0	0	0	0	0	0	0	0	2	2	1	2	2	0	0	0	1	0	0	0	2	2	2	0	0	0	1	1	0	0	0	0	0
sp|P99999|CYC_HUMAN;CON__P62894	sp|P99999|CYC_HUMAN;CON__P62894	4;2	4;2	4;2	sp|P99999|CYC_HUMAN Cytochrome c OS=Homo sapiens OX=9606 GN=CYCS PE=1 SV=2;	2	4	4	4	0	0	0	2	1	1	0	0	0	0	0	0	2	1	0	4	2	3	2	3	1	3	2	2	0	0	1	2	2	1	0	0	0	2	1	1	0	0	0	0
sp|Q00013|EM55_HUMAN	sp|Q00013|EM55_HUMAN	3	3	3	sp|Q00013|EM55_HUMAN 55 kDa erythrocyte membrane protein OS=Homo sapiens OX=9606 GN=MPP1 PE=1 SV=2	1	3	3	3	0	0	0	0	1	0	0	0	0	0	0	1	1	0	1	1	1	2	3	3	3	3	3	2	0	0	0	0	1	1	0	0	0	0	1	0	0	0	0	0
sp|Q00059|TFAM_HUMAN	sp|Q00059|TFAM_HUMAN	4	4	4	sp|Q00059|TFAM_HUMAN Transcription factor A, mitochondrial OS=Homo sapiens OX=9606 GN=TFAM PE=1 SV=1	1	4	4	4	0	0	0	2	2	0	0	0	0	0	0	0	0	0	0	2	1	0	1	1	1	2	1	2	0	0	0	2	1	0	0	0	0	2	2	0	0	0	0	0
sp|Q00169|PIPNA_HUMAN	sp|Q00169|PIPNA_HUMAN	2	1	1	sp|Q00169|PIPNA_HUMAN Phosphatidylinositol transfer protein alpha isoform OS=Homo sapiens OX=9606 GN=PITPNA PE=1 SV=2	1	2	1	1	0	0	0	1	1	0	0	0	0	1	0	0	0	0	0	2	1	1	1	1	1	1	1	1	1	0	0	1	1	0	0	0	0	0	0	0	0	0	0	0
sp|Q00325|S25A3_HUMAN	sp|Q00325|S25A3_HUMAN	8	8	8	sp|Q00325|S25A3_HUMAN Solute carrier family 25 member 3 OS=Homo sapiens OX=9606 GN=SLC25A3 PE=1 SV=2	1	8	8	8	1	1	1	4	3	3	0	1	1	1	1	1	3	2	2	6	7	4	8	8	6	6	5	4	1	0	1	5	3	5	1	1	1	4	3	3	0	1	1	1
sp|Q00341|VIGLN_HUMAN	sp|Q00341|VIGLN_HUMAN	24	24	24	sp|Q00341|VIGLN_HUMAN Vigilin OS=Homo sapiens OX=9606 GN=HDLBP PE=1 SV=3	1	24	24	24	0	0	0	2	4	1	0	0	0	2	3	1	3	2	1	9	7	6	19	16	12	10	10	3	1	0	1	7	7	5	0	0	0	2	4	1	0	0	0	2
sp|Q00403|TF2B_HUMAN	sp|Q00403|TF2B_HUMAN	2	2	2	sp|Q00403|TF2B_HUMAN Transcription initiation factor IIB OS=Homo sapiens OX=9606 GN=GTF2B PE=1 SV=1	1	2	2	2	0	0	0	0	0	0	0	0	0	0	0	0	0	0	0	0	0	0	1	2	0	0	0	1	0	0	0	0	0	0	0	0	0	0	0	0	0	0	0	0
sp|Q00534|CDK6_HUMAN	sp|Q00534|CDK6_HUMAN	1	1	1	sp|Q00534|CDK6_HUMAN Cyclin-dependent kinase 6 OS=Homo sapiens OX=9606 GN=CDK6 PE=1 SV=1	1	1	1	1	0	0	0	1	1	0	0	0	0	0	0	0	0	0	0	1	1	1	1	1	1	1	1	1	0	0	0	1	1	0	0	0	0	1	1	0	0	0	0	0
sp|Q00535|CDK5_HUMAN	sp|Q00535|CDK5_HUMAN	9	9	9	sp|Q00535|CDK5_HUMAN Cyclin-dependent kinase 5 OS=Homo sapiens OX=9606 GN=CDK5 PE=1 SV=3	1	9	9	9	1	0	0	2	2	0	0	0	0	0	1	0	1	0	1	5	6	4	6	5	6	4	5	3	0	0	0	2	4	3	1	0	0	2	2	0	0	0	0	0
sp|Q00577|PURA_HUMAN	sp|Q00577|PURA_HUMAN	4	4	4	sp|Q00577|PURA_HUMAN Transcriptional activator protein Pur-alpha OS=Homo sapiens OX=9606 GN=PURA PE=1 SV=2	1	4	4	4	0	0	0	1	1	0	0	0	0	0	0	0	0	0	0	1	2	2	3	4	3	3	3	2	0	0	0	1	2	0	0	0	0	1	1	0	0	0	0	0
sp|Q00610|CLH1_HUMAN	sp|Q00610|CLH1_HUMAN	67	67	55	sp|Q00610|CLH1_HUMAN Clathrin heavy chain 1 OS=Homo sapiens OX=9606 GN=CLTC PE=1 SV=5	1	67	67	55	15	9	9	39	35	24	18	18	16	34	34	25	37	34	27	48	48	39	49	47	43	35	36	35	29	26	18	44	42	42	15	9	9	39	35	24	18	18	16	34
sp|Q00653|NFKB2_HUMAN	sp|Q00653|NFKB2_HUMAN	1	1	1	sp|Q00653|NFKB2_HUMAN Nuclear factor NF-kappa-B p100 subunit OS=Homo sapiens OX=9606 GN=NFKB2 PE=1 SV=4	1	1	1	1	0	0	0	1	1	0	0	0	0	0	0	0	1	1	1	1	1	1	1	1	1	0	0	0	1	0	0	0	1	1	0	0	0	1	1	0	0	0	0	0
sp|Q00688|FKBP3_HUMAN	sp|Q00688|FKBP3_HUMAN	9	9	9	sp|Q00688|FKBP3_HUMAN Peptidyl-prolyl cis-trans isomerase FKBP3 OS=Homo sapiens OX=9606 GN=FKBP3 PE=1 SV=1	1	9	9	9	0	1	0	1	2	0	0	0	0	0	1	0	1	1	0	1	1	1	8	9	9	8	7	6	0	0	0	2	2	1	0	1	0	1	2	0	0	0	0	0
sp|Q00765|REEP5_HUMAN	sp|Q00765|REEP5_HUMAN	2	2	2	sp|Q00765|REEP5_HUMAN Receptor expression-enhancing protein 5 OS=Homo sapiens OX=9606 GN=REEP5 PE=1 SV=3	1	2	2	2	0	0	0	0	0	0	0	0	0	0	0	0	0	0	0	0	0	0	2	1	1	1	0	1	0	0	0	0	1	0	0	0	0	0	0	0	0	0	0	0
sp|Q00796|DHSO_HUMAN	sp|Q00796|DHSO_HUMAN	5	5	5	sp|Q00796|DHSO_HUMAN Sorbitol dehydrogenase OS=Homo sapiens OX=9606 GN=SORD PE=1 SV=4	1	5	5	5	0	0	0	4	3	2	0	0	0	2	3	2	2	2	2	4	3	3	4	4	3	3	2	2	1	2	0	4	4	3	0	0	0	4	3	2	0	0	0	2
sp|Q00839|HNRPU_HUMAN	sp|Q00839|HNRPU_HUMAN	35	35	35	sp|Q00839|HNRPU_HUMAN Heterogeneous nuclear ribonucleoprotein U OS=Homo sapiens OX=9606 GN=HNRNPU PE=1 SV=6	1	35	35	35	6	7	3	19	14	7	11	7	6	10	14	10	12	13	10	19	21	17	25	25	18	20	25	18	9	9	8	20	16	15	6	7	3	19	14	7	11	7	6	10
sp|Q01081|U2AF1_HUMAN;sp|Q8WU68|U2AF4_HUMAN	sp|Q01081|U2AF1_HUMAN	5;1	5;1	5;1	sp|Q01081|U2AF1_HUMAN Splicing factor U2AF 35 kDa subunit OS=Homo sapiens OX=9606 GN=U2AF1 PE=1 SV=3	2	5	5	5	0	0	0	1	2	0	0	0	0	0	0	0	2	0	1	1	2	1	2	2	3	0	0	0	0	0	0	2	2	0	0	0	0	1	2	0	0	0	0	0
sp|Q01082|SPTB2_HUMAN;sp|P11277|SPTB1_HUMAN	sp|Q01082|SPTB2_HUMAN	35;1	35;1	33;0	sp|Q01082|SPTB2_HUMAN Spectrin beta chain, non-erythrocytic 1 OS=Homo sapiens OX=9606 GN=SPTBN1 PE=1 SV=2	2	35	35	33	1	0	0	6	3	0	2	0	0	0	0	2	2	3	2	3	6	3	20	16	15	10	7	9	1	1	0	7	4	1	1	0	0	6	3	0	2	0	0	0
sp|Q01085|TIAR_HUMAN;sp|P31483|TIA1_HUMAN	sp|Q01085|TIAR_HUMAN	5;1	5;1	5;1	sp|Q01085|TIAR_HUMAN Nucleolysin TIAR OS=Homo sapiens OX=9606 GN=TIAL1 PE=1 SV=1	2	5	5	5	0	1	0	1	3	0	0	0	0	1	0	1	1	0	0	2	1	2	4	3	4	5	3	2	0	0	1	3	3	0	0	1	0	1	3	0	0	0	0	1
sp|Q01167|FOXK2_HUMAN	sp|Q01167|FOXK2_HUMAN	2	2	2	sp|Q01167|FOXK2_HUMAN Forkhead box protein K2 OS=Homo sapiens OX=9606 GN=FOXK2 PE=1 SV=3	1	2	2	2	0	0	0	0	0	0	0	0	0	0	0	0	0	0	0	0	0	0	0	0	1	0	1	0	0	0	0	0	0	0	0	0	0	0	0	0	0	0	0	0
sp|Q01415|GALK2_HUMAN	sp|Q01415|GALK2_HUMAN	1	1	1	sp|Q01415|GALK2_HUMAN N-acetylgalactosamine kinase OS=Homo sapiens OX=9606 GN=GALK2 PE=1 SV=1	1	1	1	1	0	0	0	0	0	0	0	0	0	0	0	0	0	0	0	0	1	0	1	1	1	0	0	0	0	0	0	0	0	0	0	0	0	0	0	0	0	0	0	0
sp|Q01469|FABP5_HUMAN	sp|Q01469|FABP5_HUMAN	1	1	1	sp|Q01469|FABP5_HUMAN Fatty acid-binding protein 5 OS=Homo sapiens OX=9606 GN=FABP5 PE=1 SV=3	1	1	1	1	1	0	0	1	0	0	1	0	0	0	0	0	0	0	0	1	1	0	1	0	1	0	1	1	1	0	0	1	1	1	1	0	0	1	0	0	1	0	0	0
sp|Q01518|CAP1_HUMAN	sp|Q01518|CAP1_HUMAN	9	9	9	sp|Q01518|CAP1_HUMAN Adenylyl cyclase-associated protein 1 OS=Homo sapiens OX=9606 GN=CAP1 PE=1 SV=5	1	9	9	9	2	1	0	5	5	1	1	0	2	2	3	2	0	1	2	3	4	3	6	6	4	4	6	3	1	2	1	4	6	4	2	1	0	5	5	1	1	0	2	2
sp|Q01581|HMCS1_HUMAN	sp|Q01581|HMCS1_HUMAN	5	5	5	sp|Q01581|HMCS1_HUMAN Hydroxymethylglutaryl-CoA synthase, cytoplasmic OS=Homo sapiens OX=9606 GN=HMGCS1 PE=1 SV=2	1	5	5	5	0	0	0	0	0	0	0	0	0	0	1	0	0	0	0	2	1	1	3	4	3	3	3	2	0	0	0	0	0	0	0	0	0	0	0	0	0	0	0	0
sp|Q01650|LAT1_HUMAN	sp|Q01650|LAT1_HUMAN	2	2	2	sp|Q01650|LAT1_HUMAN Large neutral amino acids transporter small subunit 1 OS=Homo sapiens OX=9606 GN=SLC7A5 PE=1 SV=2	1	2	2	2	0	1	0	1	1	0	0	0	0	0	0	0	1	0	0	1	1	1	1	1	1	1	1	1	0	0	0	1	1	1	0	1	0	1	1	0	0	0	0	0
sp|Q01780|EXOSX_HUMAN	sp|Q01780|EXOSX_HUMAN	17	17	17	sp|Q01780|EXOSX_HUMAN Exosome complex component 10 OS=Homo sapiens OX=9606 GN=EXOSC10 PE=1 SV=2	1	17	17	17	0	0	0	3	1	0	0	0	0	0	0	0	0	0	0	4	5	1	13	12	12	9	6	3	0	0	0	1	2	1	0	0	0	3	1	0	0	0	0	0
sp|Q01804|OTUD4_HUMAN	sp|Q01804|OTUD4_HUMAN	2	2	2	sp|Q01804|OTUD4_HUMAN OTU domain-containing protein 4 OS=Homo sapiens OX=9606 GN=OTUD4 PE=1 SV=4	1	2	2	2	0	0	0	0	0	0	0	0	0	0	0	0	0	0	0	0	0	0	0	2	0	0	0	0	0	0	0	0	0	0	0	0	0	0	0	0	0	0	0	0
sp|Q01813|PFKAP_HUMAN	sp|Q01813|PFKAP_HUMAN	20	20	18	sp|Q01813|PFKAP_HUMAN ATP-dependent 6-phosphofructokinase, platelet type OS=Homo sapiens OX=9606 GN=PFKP PE=1 SV=2	1	20	20	18	1	3	3	12	10	7	4	4	3	8	9	5	8	11	8	14	15	13	17	16	13	10	11	9	5	4	4	16	15	13	1	3	3	12	10	7	4	4	3	8
sp|Q01831|XPC_HUMAN	sp|Q01831|XPC_HUMAN	1	1	1	sp|Q01831|XPC_HUMAN DNA repair protein complementing XP-C cells OS=Homo sapiens OX=9606 GN=XPC PE=1 SV=4	1	1	1	1	0	0	0	0	0	0	0	0	0	0	0	0	0	0	0	0	0	0	1	1	0	0	0	0	0	0	0	0	0	0	0	0	0	0	0	0	0	0	0	0
sp|Q01844|EWS_HUMAN	sp|Q01844|EWS_HUMAN	2	2	2	sp|Q01844|EWS_HUMAN RNA-binding protein EWS OS=Homo sapiens OX=9606 GN=EWSR1 PE=1 SV=1	1	2	2	2	1	0	0	0	1	1	1	0	0	0	0	1	2	1	1	2	2	2	0	2	2	1	1	2	1	0	0	1	0	1	1	0	0	0	1	1	1	0	0	0
sp|Q01968|OCRL_HUMAN	sp|Q01968|OCRL_HUMAN	9	9	9	sp|Q01968|OCRL_HUMAN Inositol polyphosphate 5-phosphatase OCRL OS=Homo sapiens OX=9606 GN=OCRL PE=1 SV=3	1	9	9	9	0	0	0	2	1	0	0	1	0	0	1	0	0	0	0	1	1	2	3	5	4	2	3	1	0	0	0	1	3	3	0	0	0	2	1	0	0	1	0	0
sp|Q02218|ODO1_HUMAN;sp|Q9ULD0|OGDHL_HUMAN	sp|Q02218|ODO1_HUMAN	8;3	8;3	8;3	sp|Q02218|ODO1_HUMAN 2-oxoglutarate dehydrogenase complex component E1 OS=Homo sapiens OX=9606 GN=OGDH PE=1 SV=3	2	8	8	8	0	0	0	0	1	0	0	0	0	0	0	0	1	0	0	2	2	1	5	4	5	0	0	1	1	0	0	1	3	0	0	0	0	0	1	0	0	0	0	0
sp|Q02241|KIF23_HUMAN	sp|Q02241|KIF23_HUMAN	4	4	4	sp|Q02241|KIF23_HUMAN Kinesin-like protein KIF23 OS=Homo sapiens OX=9606 GN=KIF23 PE=1 SV=3	1	4	4	4	0	0	0	0	0	0	0	0	0	0	0	0	0	0	0	1	2	1	3	2	1	0	1	1	0	0	0	0	0	0	0	0	0	0	0	0	0	0	0	0
sp|Q02252|MMSA_HUMAN	sp|Q02252|MMSA_HUMAN	3	3	3	sp|Q02252|MMSA_HUMAN Methylmalonate-semialdehyde/malonate-semialdehyde dehydrogenase [acylating], mitochondrial OS=Homo sapiens OX=9606 GN=ALDH6A1 PE=1 SV=2	1	3	3	3	0	0	0	1	0	0	0	0	0	0	0	0	0	0	0	1	1	0	1	2	1	1	1	0	0	0	0	0	1	1	0	0	0	1	0	0	0	0	0	0
sp|Q02413|DSG1_HUMAN	sp|Q02413|DSG1_HUMAN	10	10	10	sp|Q02413|DSG1_HUMAN Desmoglein-1 OS=Homo sapiens OX=9606 GN=DSG1 PE=1 SV=2	1	10	10	10	1	1	1	1	1	0	2	1	1	4	6	2	2	1	1	0	4	1	1	2	2	4	5	5	1	1	1	4	3	0	1	1	1	1	1	0	2	1	1	4
sp|Q02543|RL18A_HUMAN	sp|Q02543|RL18A_HUMAN	12	12	12	sp|Q02543|RL18A_HUMAN Large ribosomal subunit protein eL20 OS=Homo sapiens OX=9606 GN=RPL18A PE=1 SV=2	1	12	12	12	1	1	1	2	4	2	1	1	1	1	1	1	1	2	2	9	7	5	9	8	7	5	6	7	5	3	1	9	6	6	1	1	1	2	4	2	1	1	1	1
sp|Q02750|MP2K1_HUMAN	sp|Q02750|MP2K1_HUMAN	6	3	3	sp|Q02750|MP2K1_HUMAN Dual specificity mitogen-activated protein kinase kinase 1 OS=Homo sapiens OX=9606 GN=MAP2K1 PE=1 SV=2	1	6	3	3	0	0	0	2	2	1	1	1	0	1	1	0	0	0	2	4	3	3	3	5	5	4	5	4	0	1	0	2	1	1	0	0	0	1	1	1	1	1	0	1
sp|Q02790|FKBP4_HUMAN	sp|Q02790|FKBP4_HUMAN	16	16	16	sp|Q02790|FKBP4_HUMAN Peptidyl-prolyl cis-trans isomerase FKBP4 OS=Homo sapiens OX=9606 GN=FKBP4 PE=1 SV=3	1	16	16	16	3	2	2	9	7	4	3	2	3	3	3	3	7	4	4	11	12	7	8	10	9	10	8	8	3	3	1	11	9	6	3	2	2	9	7	4	3	2	3	3
sp|Q02809|PLOD1_HUMAN	sp|Q02809|PLOD1_HUMAN	7	7	7	sp|Q02809|PLOD1_HUMAN Procollagen-lysine,2-oxoglutarate 5-dioxygenase 1 OS=Homo sapiens OX=9606 GN=PLOD1 PE=1 SV=2	1	7	7	7	0	0	0	2	1	0	1	0	1	1	1	1	1	1	1	2	1	2	4	2	2	1	3	1	1	1	1	3	2	2	0	0	0	2	1	0	1	0	1	1
sp|Q02878|RL6_HUMAN	sp|Q02878|RL6_HUMAN	10	10	10	sp|Q02878|RL6_HUMAN Large ribosomal subunit protein eL6 OS=Homo sapiens OX=9606 GN=RPL6 PE=1 SV=3	1	10	10	10	0	2	1	4	5	1	0	2	2	0	1	1	2	2	3	4	4	3	10	8	6	5	4	4	2	1	0	4	4	3	0	2	1	4	5	1	0	2	2	0
sp|Q02880|TOP2B_HUMAN	sp|Q02880|TOP2B_HUMAN	11	7	7	sp|Q02880|TOP2B_HUMAN DNA topoisomerase 2-beta OS=Homo sapiens OX=9606 GN=TOP2B PE=1 SV=3	1	11	7	7	0	0	0	6	9	1	0	0	0	0	0	0	0	0	0	2	3	1	2	1	0	0	0	0	0	0	0	9	7	4	0	0	0	4	6	1	0	0	0	0
sp|Q02952|AKA12_HUMAN	sp|Q02952|AKA12_HUMAN	1	1	1	sp|Q02952|AKA12_HUMAN A-kinase anchor protein 12 OS=Homo sapiens OX=9606 GN=AKAP12 PE=1 SV=4	1	1	1	1	0	0	0	1	0	0	0	1	0	0	0	0	1	0	0	0	0	0	0	0	0	0	0	0	0	0	0	0	1	0	0	0	0	1	0	0	0	1	0	0
sp|Q02978|M2OM_HUMAN	sp|Q02978|M2OM_HUMAN	8	8	8	sp|Q02978|M2OM_HUMAN Mitochondrial 2-oxoglutarate/malate carrier protein OS=Homo sapiens OX=9606 GN=SLC25A11 PE=1 SV=3	1	8	8	8	0	0	0	2	1	0	0	0	0	0	0	0	0	0	0	5	3	2	8	8	5	5	5	4	0	0	0	1	3	2	0	0	0	2	1	0	0	0	0	0
sp|Q03252|LMNB2_HUMAN	sp|Q03252|LMNB2_HUMAN	11	8	8	sp|Q03252|LMNB2_HUMAN Lamin-B2 OS=Homo sapiens OX=9606 GN=LMNB2 PE=1 SV=4	1	11	8	8	0	0	0	2	3	0	0	0	0	0	0	0	3	1	0	5	5	3	4	4	2	5	9	3	0	0	1	3	3	2	0	0	0	2	2	0	0	0	0	0
sp|Q03426|KIME_HUMAN	sp|Q03426|KIME_HUMAN	1	1	1	sp|Q03426|KIME_HUMAN Mevalonate kinase OS=Homo sapiens OX=9606 GN=MVK PE=1 SV=1	1	1	1	1	0	0	0	0	0	0	0	0	0	0	0	0	0	0	0	1	0	0	0	0	1	0	0	0	0	0	0	0	0	1	0	0	0	0	0	0	0	0	0	0
sp|Q03701|CEBPZ_HUMAN	sp|Q03701|CEBPZ_HUMAN	12	12	12	sp|Q03701|CEBPZ_HUMAN CCAAT/enhancer-binding protein zeta OS=Homo sapiens OX=9606 GN=CEBPZ PE=1 SV=3	1	12	12	12	0	0	0	2	4	0	0	1	1	1	0	0	1	1	0	4	4	4	8	9	10	2	2	2	0	0	0	4	4	2	0	0	0	2	4	0	0	1	1	1
sp|Q04206|TF65_HUMAN	sp|Q04206|TF65_HUMAN	3	3	3	sp|Q04206|TF65_HUMAN Transcription factor p65 OS=Homo sapiens OX=9606 GN=RELA PE=1 SV=2	1	3	3	3	0	0	0	1	1	0	0	1	0	1	0	1	2	2	1	2	1	2	2	3	2	1	2	3	1	1	0	3	3	3	0	0	0	1	1	0	0	1	0	1
sp|Q04323|UBXN1_HUMAN	sp|Q04323|UBXN1_HUMAN	2	2	2	sp|Q04323|UBXN1_HUMAN UBX domain-containing protein 1 OS=Homo sapiens OX=9606 GN=UBXN1 PE=1 SV=2	1	2	2	2	0	0	0	0	1	0	0	0	0	0	0	0	0	0	0	0	0	0	1	0	2	2	2	1	0	0	0	1	2	0	0	0	0	0	1	0	0	0	0	0
sp|Q04446|GLGB_HUMAN	sp|Q04446|GLGB_HUMAN	3	3	3	sp|Q04446|GLGB_HUMAN 1,4-alpha-glucan-branching enzyme OS=Homo sapiens OX=9606 GN=GBE1 PE=1 SV=3	1	3	3	3	0	0	0	1	1	0	0	1	0	0	0	0	0	0	0	2	0	0	2	1	2	0	1	0	0	0	0	1	1	0	0	0	0	1	1	0	0	1	0	0
sp|Q04637|IF4G1_HUMAN	sp|Q04637|IF4G1_HUMAN	13	13	11	sp|Q04637|IF4G1_HUMAN Eukaryotic translation initiation factor 4 gamma 1 OS=Homo sapiens OX=9606 GN=EIF4G1 PE=1 SV=4	1	13	13	11	1	1	0	3	3	1	1	1	1	1	1	1	3	1	1	6	7	5	9	7	9	5	7	5	2	1	1	7	6	3	1	1	0	3	3	1	1	1	1	1
sp|Q04726|TLE3_HUMAN;sp|Q04725|TLE2_HUMAN	sp|Q04726|TLE3_HUMAN	6;1	6;1	4;0	sp|Q04726|TLE3_HUMAN Transducin-like enhancer protein 3 OS=Homo sapiens OX=9606 GN=TLE3 PE=1 SV=2	2	6	6	4	0	0	0	0	0	0	0	0	0	0	0	0	0	0	0	0	0	0	4	6	2	3	2	3	0	0	0	0	0	0	0	0	0	0	0	0	0	0	0	0
sp|Q04760|LGUL_HUMAN	sp|Q04760|LGUL_HUMAN	5	5	5	sp|Q04760|LGUL_HUMAN Lactoylglutathione lyase OS=Homo sapiens OX=9606 GN=GLO1 PE=1 SV=4	1	5	5	5	1	1	0	5	3	2	1	0	1	1	1	1	3	3	1	4	4	3	4	4	3	3	3	3	3	2	0	4	4	3	1	1	0	5	3	2	1	0	1	1
sp|Q04837|SSBP_HUMAN	sp|Q04837|SSBP_HUMAN	1	1	1	sp|Q04837|SSBP_HUMAN Single-stranded DNA-binding protein, mitochondrial OS=Homo sapiens OX=9606 GN=SSBP1 PE=1 SV=1	1	1	1	1	1	0	0	1	0	0	0	0	1	1	0	1	1	1	1	1	1	1	1	1	1	1	0	0	0	0	0	1	1	1	1	0	0	1	0	0	0	0	1	1
sp|Q04864|REL_HUMAN	sp|Q04864|REL_HUMAN	3	3	3	sp|Q04864|REL_HUMAN Proto-oncogene c-Rel OS=Homo sapiens OX=9606 GN=REL PE=1 SV=1	1	3	3	3	0	0	0	0	0	0	0	0	0	0	0	0	0	0	0	0	0	0	0	2	1	0	0	0	0	0	0	0	0	0	0	0	0	0	0	0	0	0	0	0
sp|Q04917|1433F_HUMAN	sp|Q04917|1433F_HUMAN	9	6	6	sp|Q04917|1433F_HUMAN 14-3-3 protein eta OS=Homo sapiens OX=9606 GN=YWHAH PE=1 SV=4	1	9	6	6	0	0	0	2	1	1	1	2	1	1	1	1	1	1	1	2	0	0	2	3	2	4	0	1	1	0	0	0	1	0	0	0	0	1	0	0	0	0	0	0
sp|Q05048|CSTF1_HUMAN	sp|Q05048|CSTF1_HUMAN	9	9	9	sp|Q05048|CSTF1_HUMAN Cleavage stimulation factor subunit 1 OS=Homo sapiens OX=9606 GN=CSTF1 PE=1 SV=1	1	9	9	9	1	0	0	4	2	1	0	1	0	4	1	1	2	3	1	4	5	2	8	4	6	4	4	5	2	0	0	5	5	4	1	0	0	4	2	1	0	1	0	4
sp|Q05086|UBE3A_HUMAN	sp|Q05086|UBE3A_HUMAN	6	6	6	sp|Q05086|UBE3A_HUMAN Ubiquitin-protein ligase E3A OS=Homo sapiens OX=9606 GN=UBE3A PE=1 SV=4	1	6	6	6	0	0	0	1	1	0	0	0	0	0	0	0	0	0	0	0	0	0	4	3	1	3	0	0	0	0	0	0	1	0	0	0	0	1	1	0	0	0	0	0
sp|Q05209|PTN12_HUMAN	sp|Q05209|PTN12_HUMAN	2	2	2	sp|Q05209|PTN12_HUMAN Tyrosine-protein phosphatase non-receptor type 12 OS=Homo sapiens OX=9606 GN=PTPN12 PE=1 SV=3	1	2	2	2	0	0	0	0	0	0	0	0	0	0	0	0	0	0	0	0	0	0	1	1	1	0	1	0	0	0	0	0	0	0	0	0	0	0	0	0	0	0	0	0
sp|Q05397|FAK1_HUMAN	sp|Q05397|FAK1_HUMAN	3	3	3	sp|Q05397|FAK1_HUMAN Focal adhesion kinase 1 OS=Homo sapiens OX=9606 GN=PTK2 PE=1 SV=2	1	3	3	3	0	0	0	0	0	0	0	0	0	0	0	0	0	0	0	0	0	0	3	2	2	0	0	0	0	0	0	0	0	0	0	0	0	0	0	0	0	0	0	0
sp|Q05519|SRS11_HUMAN	sp|Q05519|SRS11_HUMAN	4	4	4	sp|Q05519|SRS11_HUMAN Serine/arginine-rich splicing factor 11 OS=Homo sapiens OX=9606 GN=SRSF11 PE=1 SV=1	1	4	4	4	0	0	0	1	1	0	0	0	0	0	1	0	0	0	0	2	1	2	3	3	1	0	1	0	0	0	0	1	1	1	0	0	0	1	1	0	0	0	0	0
sp|Q05639|EF1A2_HUMAN	sp|Q05639|EF1A2_HUMAN	12	4	4	sp|Q05639|EF1A2_HUMAN Elongation factor 1-alpha 2 OS=Homo sapiens OX=9606 GN=EEF1A2 PE=1 SV=1	1	12	4	4	3	3	2	5	5	3	2	2	2	4	4	4	6	5	4	7	5	6	9	9	7	8	8	7	4	4	3	6	5	6	0	0	0	1	1	0	0	0	0	1
sp|Q05655|KPCD_HUMAN	sp|Q05655|KPCD_HUMAN	3	3	3	sp|Q05655|KPCD_HUMAN Protein kinase C delta type OS=Homo sapiens OX=9606 GN=PRKCD PE=1 SV=2	1	3	3	3	0	0	0	1	1	0	1	0	0	0	1	0	1	0	0	1	1	2	3	2	1	1	1	1	0	0	1	2	2	1	0	0	0	1	1	0	1	0	0	0
sp|Q05932|FOLC_HUMAN	sp|Q05932|FOLC_HUMAN	2	2	2	sp|Q05932|FOLC_HUMAN Folylpolyglutamate synthase, mitochondrial OS=Homo sapiens OX=9606 GN=FPGS PE=1 SV=3	1	2	2	2	0	0	0	0	0	0	0	0	0	0	0	0	0	0	0	0	0	0	0	1	1	0	0	0	0	0	0	1	0	0	0	0	0	0	0	0	0	0	0	0
sp|Q06124|PTN11_HUMAN	sp|Q06124|PTN11_HUMAN	15	15	15	sp|Q06124|PTN11_HUMAN Tyrosine-protein phosphatase non-receptor type 11 OS=Homo sapiens OX=9606 GN=PTPN11 PE=1 SV=3	1	15	15	15	0	1	0	6	2	0	1	1	0	1	2	1	1	2	2	6	7	4	8	12	8	4	5	4	0	0	0	8	5	3	0	1	0	6	2	0	1	1	0	1
sp|Q06136|KDSR_HUMAN	sp|Q06136|KDSR_HUMAN	1	1	1	sp|Q06136|KDSR_HUMAN 3-ketodihydrosphingosine reductase OS=Homo sapiens OX=9606 GN=KDSR PE=1 SV=1	1	1	1	1	0	0	0	0	0	0	0	0	0	0	0	0	0	0	0	0	0	0	1	1	1	1	1	0	0	0	0	0	0	0	0	0	0	0	0	0	0	0	0	0
sp|Q06203|PUR1_HUMAN	sp|Q06203|PUR1_HUMAN	7	7	7	sp|Q06203|PUR1_HUMAN Amidophosphoribosyltransferase OS=Homo sapiens OX=9606 GN=PPAT PE=1 SV=1	1	7	7	7	0	0	0	4	5	2	1	0	0	1	1	1	2	1	1	4	4	4	4	5	5	5	4	6	2	0	0	5	5	3	0	0	0	4	5	2	1	0	0	1
sp|Q06210|GFPT1_HUMAN	sp|Q06210|GFPT1_HUMAN	12	12	11	sp|Q06210|GFPT1_HUMAN Glutamine--fructose-6-phosphate aminotransferase [isomerizing] 1 OS=Homo sapiens OX=9606 GN=GFPT1 PE=1 SV=3	1	12	12	11	1	0	0	6	5	1	2	3	1	5	3	4	5	5	2	8	6	5	8	8	9	5	7	5	3	1	0	8	8	6	1	0	0	6	5	1	2	3	1	5
sp|Q06265|EXOS9_HUMAN	sp|Q06265|EXOS9_HUMAN	3	3	3	sp|Q06265|EXOS9_HUMAN Exosome complex component RRP45 OS=Homo sapiens OX=9606 GN=EXOSC9 PE=1 SV=3	1	3	3	3	0	0	0	0	1	0	1	0	0	1	0	0	0	0	0	1	2	1	2	2	1	1	1	0	0	0	0	0	1	0	0	0	0	0	1	0	1	0	0	1
sp|Q06481|APLP2_HUMAN	sp|Q06481|APLP2_HUMAN	1	1	1	sp|Q06481|APLP2_HUMAN Amyloid beta precursor like protein 2 OS=Homo sapiens OX=9606 GN=APLP2 PE=1 SV=2	1	1	1	1	0	0	0	1	0	0	0	0	0	0	0	0	1	1	0	0	0	1	1	1	0	1	1	1	0	0	0	0	1	1	0	0	0	1	0	0	0	0	0	0
[truncated: 2,040 more rows]
[truncated: 225 more columns]

## Sheet: Release_Filter
Protein_IDs	0hr_1	0hr_2	0hr_3	24hr_1	24hr_2	24hr_3	40hr_1	40hr_2	40hr_3
Group	0hr	0hr	0hr	24hr	24hr	24hr	40hr	40hr	40hr
[truncated: 2,422 more rows]

## Sheet: Release_imputation
Protein_IDs	0hr_1	0hr_2	0hr_3	24hr_1	24hr_2	24hr_3	40hr_1	40hr_2	40hr_3	Mean Intensity 0hr	Mean Intensity 24hr	Mean Intensity 40hr	K-M
[truncated: 1,873 more rows]

[truncated: 7 more sheets: Release_lfq_analysis, KASM_Filter, K, A, S, M, KASM]
