# Supplementary material for: Nascent liver proteome reveals enzymes and transcription regulators under physiological and alcohol exposure conditions
Source: Nat Commun. 2025 Aug 26;16:7945. doi: 10.1038/s41467-025-63212-9 (PMC12381119; doi:10.1038/s41467-025-63212-9)
Supplement: Supplementary file 4 — Supplementary Data 2 [file 41467_2025_63212_MOESM4_ESM.xlsx]

## Sheet: meta
Sample	Mouse	Condition	Repeat	AAV	AlkK	Batch	Date	LFQ
Ctr_1	3	CTR	1	-	-	1	20211129	LFQ intensity 3
Ctr_2	4	CTR	2	-	-	1	20211129	LFQ intensity 4
Sort_1	5	SORT	1	+	+	1	20211129	LFQ intensity 5
Sort_2	6	SORT	2	+	+	1	20211129	LFQ intensity 6

## Sheet: SORT_print
id	Fasta.headers	ACCID	PROTEIN	Classification	Liver expression
72	sp|A2ADY9|DDI2_MOUSE Protein DDI1 homolog 2 OS=Mus musculus OX=10090 GN=Ddi2 PE=1 SV=1	A2ADY9	DDI2	SORT_unique	yes
103	sp|O08966|S22A1_MOUSE Solute carrier family 22 member 1 OS=Mus musculus OX=10090 GN=Slc22a1 PE=1 SV=2;sp|O70577|S22A2_MOUSE Solute carrier family 22 member 2 OS=Mus musculus OX=10090 GN=Slc22a2 PE=1 SV=1	O08966	S22A1	SORT_unique	yes
116	sp|O35226|PSMD4_MOUSE 26S proteasome non-ATPase regulatory subunit 4 OS=Mus musculus OX=10090 GN=Psmd4 PE=1 SV=1	O35226	PSMD4	SORT_unique	yes
136	sp|O35678|MGLL_MOUSE Monoglyceride lipase OS=Mus musculus OX=10090 GN=Mgll PE=1 SV=1	O35678	MGLL	SORT_unique	yes
143	sp|O54754|AOXA_MOUSE Aldehyde oxidase 1 OS=Mus musculus OX=10090 GN=Aox1 PE=1 SV=2	O54754	AOXA	SORT_unique	yes
159	sp|O70325|GPX4_MOUSE Phospholipid hydroperoxide glutathione peroxidase OS=Mus musculus OX=10090 GN=Gpx4 PE=1 SV=4	O70325	GPX4	SORT_unique	yes
166	sp|O70503|DHB12_MOUSE Very-long-chain 3-oxoacyl-CoA reductase OS=Mus musculus OX=10090 GN=Hsd17b12 PE=1 SV=1	O70503	DHB12	SORT_unique	yes
169	sp|O88455|DHCR7_MOUSE 7-dehydrocholesterol reductase OS=Mus musculus OX=10090 GN=Dhcr7 PE=1 SV=1	O88455	DHCR7	SORT_unique	yes
216	sp|P03958|ADA_MOUSE Adenosine deaminase OS=Mus musculus OX=10090 GN=Ada PE=1 SV=3	P03958	ADA	SORT_unique	yes
342	sp|P21440|MDR3_MOUSE Phosphatidylcholine translocator ABCB4 OS=Mus musculus OX=10090 GN=Abcb4 PE=1 SV=2;sp|P21447|MDR1A_MOUSE Multidrug resistance protein 1A OS=Mus musculus OX=10090 GN=Abcb1a PE=1 SV=3;sp|P06795|MDR1B_MOUSE Multidrug resistance protein 1B	P21440	MDR3	SORT_unique	yes
354	sp|P24452|CAPG_MOUSE Macrophage-capping protein OS=Mus musculus OX=10090 GN=Capg PE=1 SV=2	P24452	CAPG	SORT_unique	yes
393	sp|P32507|NECT2_MOUSE Nectin-2 OS=Mus musculus OX=10090 GN=Nectin2 PE=1 SV=2	P32507	NECT2	SORT_unique	yes
433	sp|P46664|PURA2_MOUSE Adenylosuccinate synthetase isozyme 2 OS=Mus musculus OX=10090 GN=Adss PE=1 SV=2	P46664	PURA2	SORT_unique	yes
473	sp|P51569|AGAL_MOUSE Alpha-galactosidase A OS=Mus musculus OX=10090 GN=Gla PE=1 SV=1	P51569	AGAL	SORT_unique	yes
611	sp|P97370|AT1B3_MOUSE Sodium/potassium-transporting ATPase subunit beta-3 OS=Mus musculus OX=10090 GN=Atp1b3 PE=1 SV=1	P97370	AT1B3	SORT_unique	yes
658	sp|Q07813|BAX_MOUSE Apoptosis regulator BAX OS=Mus musculus OX=10090 GN=Bax PE=1 SV=1	Q07813	BAX	SORT_unique	yes
664	sp|Q2TPA8|HSDL2_MOUSE Hydroxysteroid dehydrogenase-like protein 2 OS=Mus musculus OX=10090 GN=Hsdl2 PE=1 SV=1	Q2TPA8	HSDL2	SORT_unique	yes
675	sp|Q3U2P1|SC24A_MOUSE Protein transport protein Sec24A OS=Mus musculus OX=10090 GN=Sec24a PE=1 SV=1	Q3U2P1	SC24A	SORT_unique	yes
694	sp|Q571E4|GALNS_MOUSE N-acetylgalactosamine-6-sulfatase OS=Mus musculus OX=10090 GN=Galns PE=1 SV=2	Q571E4	GALNS	SORT_unique	yes
704	sp|Q60676|PPP5_MOUSE Serine/threonine-protein phosphatase 5 OS=Mus musculus OX=10090 GN=Ppp5c PE=1 SV=3	Q60676	PPP5	SORT_unique	yes
729	sp|Q61559|FCGRN_MOUSE IgG receptor FcRn large subunit p51 OS=Mus musculus OX=10090 GN=Fcgrt PE=1 SV=1	Q61559	FCGRN	SORT_unique	yes
735	sp|Q61830|MRC1_MOUSE Macrophage mannose receptor 1 OS=Mus musculus OX=10090 GN=Mrc1 PE=1 SV=2	Q61830	MRC1	SORT_unique	yes
745	sp|Q62426|CYTB_MOUSE Cystatin-B OS=Mus musculus OX=10090 GN=Cstb PE=1 SV=1	Q62426	CYTB	SORT_unique	yes
752	sp|Q63961|EGLN_MOUSE Endoglin OS=Mus musculus OX=10090 GN=Eng PE=1 SV=2	Q63961	EGLN	SORT_unique	yes
754	sp|Q64133|AOFA_MOUSE Amine oxidase [flavin-containing] A OS=Mus musculus OX=10090 GN=Maoa PE=1 SV=3	Q64133	AOFA	SORT_unique	yes
770	sp|Q64726|ZA2G_MOUSE Zinc-alpha-2-glycoprotein OS=Mus musculus OX=10090 GN=Azgp1 PE=1 SV=2	Q64726	ZA2G	SORT_unique	yes
775	sp|Q6DYE8|ENPP3_MOUSE Ectonucleotide pyrophosphatase/phosphodiesterase family member 3 OS=Mus musculus OX=10090 GN=Enpp3 PE=1 SV=2	Q6DYE8	ENPP3	SORT_unique	yes
777	sp|Q6NZJ6|IF4G1_MOUSE Eukaryotic translation initiation factor 4 gamma 1 OS=Mus musculus OX=10090 GN=Eif4g1 PE=1 SV=1	Q6NZJ6	IF4G1	SORT_unique	yes
781	sp|Q6P6M5|PX11C_MOUSE Peroxisomal membrane protein 11C OS=Mus musculus OX=10090 GN=Pex11g PE=1 SV=2	Q6P6M5	PX11C	SORT_unique	yes
786	sp|Q6ZWX6|IF2A_MOUSE Eukaryotic translation initiation factor 2 subunit 1 OS=Mus musculus OX=10090 GN=Eif2s1 PE=1 SV=3	Q6ZWX6	IF2A	SORT_unique	yes
787	sp|Q71KT5|ERG24_MOUSE Delta(14)-sterol reductase OS=Mus musculus OX=10090 GN=Tm7sf2 PE=1 SV=2	Q71KT5	ERG24	SORT_unique	yes
795	sp|Q78JE5|FBX22_MOUSE F-box only protein 22 OS=Mus musculus OX=10090 GN=Fbxo22 PE=1 SV=2	Q78JE5	FBX22	SORT_unique	yes
810	sp|Q80TA1|EPT1_MOUSE Ethanolaminephosphotransferase 1 OS=Mus musculus OX=10090 GN=Selenoi PE=2 SV=3	Q80TA1	EPT1	SORT_unique	no
836	sp|Q8BHI7|ELOV5_MOUSE Elongation of very long chain fatty acids protein 5 OS=Mus musculus OX=10090 GN=Elovl5 PE=1 SV=1	Q8BHI7	ELOV5	SORT_unique	yes
852	sp|Q8BSF4|PISD_MOUSE Phosphatidylserine decarboxylase proenzyme, mitochondrial OS=Mus musculus OX=10090 GN=Pisd PE=2 SV=1	Q8BSF4	PISD	SORT_unique	yes
859	sp|Q8BWN8|ACOT4_MOUSE Acyl-coenzyme A thioesterase 4 OS=Mus musculus OX=10090 GN=Acot4 PE=1 SV=1	Q8BWN8	ACOT4	SORT_unique	yes
873	sp|Q8C5W3|TBCEL_MOUSE Tubulin-specific chaperone cofactor E-like protein OS=Mus musculus OX=10090 GN=Tbcel PE=1 SV=1	Q8C5W3	TBCEL	SORT_unique	yes
875	sp|Q8C7R4|UBA6_MOUSE Ubiquitin-like modifier-activating enzyme 6 OS=Mus musculus OX=10090 GN=Uba6 PE=1 SV=1	Q8C7R4	UBA6	SORT_unique	yes
885	sp|Q8CGF5|TMM56_MOUSE Transmembrane protein 56 OS=Mus musculus OX=10090 GN=Tmem56 PE=2 SV=1	Q8CGF5	TMM56	SORT_unique	yes
896	sp|Q8JZN5|ACAD9_MOUSE Acyl-CoA dehydrogenase family member 9, mitochondrial OS=Mus musculus OX=10090 GN=Acad9 PE=1 SV=2	Q8JZN5	ACAD9	SORT_unique	yes
905	sp|Q8K0L2|ENTP8_MOUSE Ectonucleoside triphosphate diphosphohydrolase 8 OS=Mus musculus OX=10090 GN=Entpd8 PE=1 SV=3	Q8K0L2	ENTP8	SORT_unique	no
916	sp|Q8K3K7|PLCB_MOUSE 1-acyl-sn-glycerol-3-phosphate acyltransferase beta OS=Mus musculus OX=10090 GN=Agpat2 PE=1 SV=1	Q8K3K7	PLCB	SORT_unique	yes
942	sp|Q8VBT9|ASPC1_MOUSE Tether containing UBX domain for GLUT4 OS=Mus musculus OX=10090 GN=Aspscr1 PE=1 SV=1	Q8VBT9	ASPC1	SORT_unique	yes
946	sp|Q8VBZ3|CLPT1_MOUSE Cleft lip and palate transmembrane protein 1 homolog OS=Mus musculus OX=10090 GN=Clptm1 PE=1 SV=1	Q8VBZ3	CLPT1	SORT_unique	yes
973	sp|Q8VDP6|CDIPT_MOUSE CDP-diacylglycerol--inositol 3-phosphatidyltransferase OS=Mus musculus OX=10090 GN=Cdipt PE=1 SV=1	Q8VDP6	CDIPT	SORT_unique	yes
993	sp|Q91W34|RUS1_MOUSE RUS1 family protein C16orf58 homolog OS=Mus musculus OX=10090 PE=1 SV=1	Q91W34	RUS1	SORT_unique	yes
1000	sp|Q91WQ3|SYYC_MOUSE Tyrosine--tRNA ligase, cytoplasmic OS=Mus musculus OX=10090 GN=Yars PE=1 SV=3	Q91WQ3	SYYC	SORT_unique	yes
1069	sp|Q99KC8|VMA5A_MOUSE von Willebrand factor A domain-containing protein 5A OS=Mus musculus OX=10090 GN=Vwa5a PE=1 SV=2	Q99KC8	VMA5A	SORT_unique	yes
1077	sp|Q99KU0|VMP1_MOUSE Vacuole membrane protein 1 OS=Mus musculus OX=10090 GN=Vmp1 PE=1 SV=2	Q99KU0	VMP1	SORT_unique	yes
1081	sp|Q99L43|CDS2_MOUSE Phosphatidate cytidylyltransferase 2 OS=Mus musculus OX=10090 GN=Cds2 PE=1 SV=1	Q99L43	CDS2	SORT_unique	yes
1100	sp|Q9CPQ3|TOM22_MOUSE Mitochondrial import receptor subunit TOM22 homolog OS=Mus musculus OX=10090 GN=Tomm22 PE=1 SV=3	Q9CPQ3	TOM22	SORT_unique	yes
1129	sp|Q9CRB3|HIUH_MOUSE 5-hydroxyisourate hydrolase OS=Mus musculus OX=10090 GN=Urah PE=1 SV=1	Q9CRB3	HIUH	SORT_unique	yes
1142	sp|Q9CXJ4|ABCB8_MOUSE ATP-binding cassette sub-family B member 8, mitochondrial OS=Mus musculus OX=10090 GN=Abcb8 PE=1 SV=1	Q9CXJ4	ABCB8	SORT_unique	yes
1178	sp|Q9D1G1|RAB1B_MOUSE Ras-related protein Rab-1B OS=Mus musculus OX=10090 GN=Rab1b PE=1 SV=1	Q9D1G1	RAB1B	SORT_unique	yes
1203	sp|Q9D8S4|ORN_MOUSE Oligoribonuclease, mitochondrial OS=Mus musculus OX=10090 GN=Rexo2 PE=1 SV=2	Q9D8S4	ORN	SORT_unique	yes
1267	sp|Q9ESY9|GILT_MOUSE Gamma-interferon-inducible lysosomal thiol reductase OS=Mus musculus OX=10090 GN=Ifi30 PE=1 SV=3	Q9ESY9	GILT	SORT_unique	yes
1285	sp|Q9JJW0|PXMP4_MOUSE Peroxisomal membrane protein 4 OS=Mus musculus OX=10090 GN=Pxmp4 PE=1 SV=3	Q9JJW0	PXMP4	SORT_unique	yes
1302	sp|Q9QUH0|GLRX1_MOUSE Glutaredoxin-1 OS=Mus musculus OX=10090 GN=Glrx PE=1 SV=3	Q9QUH0	GLRX1	SORT_unique	yes
1325	sp|Q9QZ25|VNN3_MOUSE Vascular non-inflammatory molecule 3 OS=Mus musculus OX=10090 GN=Vnn3 PE=1 SV=3	Q9QZ25	VNN3	SORT_unique	no
1349	sp|Q9R1T2|SAE1_MOUSE SUMO-activating enzyme subunit 1 OS=Mus musculus OX=10090 GN=Sae1 PE=1 SV=1	Q9R1T2	SAE1	SORT_unique	yes
1383	sp|Q9Z1Z0|USO1_MOUSE General vesicular transport factor p115 OS=Mus musculus OX=10090 GN=Uso1 PE=1 SV=2	Q9Z1Z0	USO1	SORT_unique	yes
96	sp|O08705|NTCP_MOUSE Sodium/bile acid cotransporter OS=Mus musculus OX=10090 GN=Slc10a1 PE=1 SV=1	O08705	NTCP	SORT_enrich	no
106	sp|O09061|PSB1_MOUSE Proteasome subunit beta type-1 OS=Mus musculus OX=10090 GN=Psmb1 PE=1 SV=1	O09061	PSB1	SORT_enrich	yes
107	sp|O09131|GSTO1_MOUSE Glutathione S-transferase omega-1 OS=Mus musculus OX=10090 GN=Gsto1 PE=1 SV=2	O09131	GSTO1	SORT_enrich	yes
109	sp|O09172|GSH0_MOUSE Glutamate--cysteine ligase regulatory subunit OS=Mus musculus OX=10090 GN=Gclm PE=1 SV=1	O09172	GSH0	SORT_enrich	yes
127	sp|P28076|PSB9_MOUSE Proteasome subunit beta type-9 OS=Mus musculus OX=10090 GN=Psmb9 PE=1 SV=1;sp|O35522|PSB9_MUSMB Proteasome subunit beta type-9 OS=Mus musculus bactrianus OX=35531 GN=Psmb9 PE=1 SV=1	P28076	PSB9	SORT_enrich	yes
128	sp|O35593|PSDE_MOUSE 26S proteasome non-ATPase regulatory subunit 14 OS=Mus musculus OX=10090 GN=Psmd14 PE=1 SV=2	O35593	PSDE	SORT_enrich	yes
129	sp|O35604|NPC1_MOUSE NPC intracellular cholesterol transporter 1 OS=Mus musculus OX=10090 GN=Npc1 PE=1 SV=2	O35604	NPC1	SORT_enrich	yes
147	sp|O55023|IMPA1_MOUSE Inositol monophosphatase 1 OS=Mus musculus OX=10090 GN=Impa1 PE=1 SV=1	O55023	IMPA1	SORT_enrich	yes
155	sp|O55242|SGMR1_MOUSE Sigma non-opioid intracellular receptor 1 OS=Mus musculus OX=10090 GN=Sigmar1 PE=1 SV=1	O55242	SGMR1	SORT_enrich	yes
160	sp|O70362|PHLD_MOUSE Phosphatidylinositol-glycan-specific phospholipase D OS=Mus musculus OX=10090 GN=Gpld1 PE=1 SV=1	O70362	PHLD	SORT_enrich	yes
161	sp|O70370|CATS_MOUSE Cathepsin S OS=Mus musculus OX=10090 GN=Ctss PE=1 SV=2	O70370	CATS	SORT_enrich	yes
162	sp|O70435|PSA3_MOUSE Proteasome subunit alpha type-3 OS=Mus musculus OX=10090 GN=Psma3 PE=1 SV=3	O70435	PSA3	SORT_enrich	yes
165	sp|O70492|SNX3_MOUSE Sorting nexin-3 OS=Mus musculus OX=10090 GN=Snx3 PE=1 SV=3	O70492	SNX3	SORT_enrich	yes
168	sp|O88451|RDH7_MOUSE Retinol dehydrogenase 7 OS=Mus musculus OX=10090 GN=Rdh7 PE=1 SV=1	O88451	RDH7	SORT_enrich	yes
170	sp|O88456|CPNS1_MOUSE Calpain small subunit 1 OS=Mus musculus OX=10090 GN=Capns1 PE=1 SV=1	O88456	CPNS1	SORT_enrich	yes
171	sp|O88531|PPT1_MOUSE Palmitoyl-protein thioesterase 1 OS=Mus musculus OX=10090 GN=Ppt1 PE=1 SV=2	O88531	PPT1	SORT_enrich	yes
175	sp|O88587|COMT_MOUSE Catechol O-methyltransferase OS=Mus musculus OX=10090 GN=Comt PE=1 SV=2	O88587	COMT	SORT_enrich	yes
176	sp|O88668|CREG1_MOUSE Protein CREG1 OS=Mus musculus OX=10090 GN=Creg1 PE=1 SV=1	O88668	CREG1	SORT_enrich	yes
180	sp|O88833|CP4AA_MOUSE Cytochrome P450 4A10 OS=Mus musculus OX=10090 GN=Cyp4a10 PE=2 SV=2	O88833	CP4AA	SORT_enrich	yes
181	sp|O88844|IDHC_MOUSE Isocitrate dehydrogenase [NADP] cytoplasmic OS=Mus musculus OX=10090 GN=Idh1 PE=1 SV=2	O88844	IDHC	SORT_enrich	yes
186	sp|O89023|TPP1_MOUSE Tripeptidyl-peptidase 1 OS=Mus musculus OX=10090 GN=Tpp1 PE=1 SV=2	O89023	TPP1	SORT_enrich	yes
209	sp|P01898|HA10_MOUSE H-2 class I histocompatibility antigen, Q10 alpha chain OS=Mus musculus OX=10090 GN=H2-Q10 PE=1 SV=3	P01898	HA10	SORT_enrich	yes
211	sp|P01901|HA1B_MOUSE H-2 class I histocompatibility antigen, K-B alpha chain OS=Mus musculus OX=10090 GN=H2-K1 PE=1 SV=1;sp|P04223|HA1K_MOUSE H-2 class I histocompatibility antigen, K-K alpha chain OS=Mus musculus OX=10090 GN=H2-K1 PE=1 SV=1	P01901	HA1B	SORT_enrich	yes
231	sp|P06745|G6PI_MOUSE Glucose-6-phosphate isomerase OS=Mus musculus OX=10090 GN=Gpi PE=1 SV=4	P06745	G6PI	SORT_enrich	yes
242	sp|P08003|PDIA4_MOUSE Protein disulfide-isomerase A4 OS=Mus musculus OX=10090 GN=Pdia4 PE=1 SV=3	P08003	PDIA4	SORT_enrich	yes
243	sp|P08030|APT_MOUSE Adenine phosphoribosyltransferase OS=Mus musculus OX=10090 GN=Aprt PE=1 SV=2	P08030	APT	SORT_enrich	yes
245	sp|P08113|ENPL_MOUSE Endoplasmin OS=Mus musculus OX=10090 GN=Hsp90b1 PE=1 SV=2	P08113	ENPL	SORT_enrich	yes
250	sp|P08752|GNAI2_MOUSE Guanine nucleotide-binding protein G(i) subunit alpha-2 OS=Mus musculus OX=10090 GN=Gnai2 PE=1 SV=5	P08752	GNAI2	SORT_enrich	yes
252	sp|P09103|PDIA1_MOUSE Protein disulfide-isomerase OS=Mus musculus OX=10090 GN=P4hb PE=1 SV=2	P09103	PDIA1	SORT_enrich	yes
255	sp|P09411|PGK1_MOUSE Phosphoglycerate kinase 1 OS=Mus musculus OX=10090 GN=Pgk1 PE=1 SV=4	P09411	PGK1	SORT_enrich	yes
263	sp|P10605|CATB_MOUSE Cathepsin B OS=Mus musculus OX=10090 GN=Ctsb PE=1 SV=2	P10605	CATB	SORT_enrich	yes
266	sp|P10833|RRAS_MOUSE Ras-related protein R-Ras OS=Mus musculus OX=10090 GN=Rras PE=1 SV=1	P10833	RRAS	SORT_enrich	yes
267	sp|P10852|4F2_MOUSE 4F2 cell-surface antigen heavy chain OS=Mus musculus OX=10090 GN=Slc3a2 PE=1 SV=1	P10852	4F2	SORT_enrich	yes
271	sp|P11352|GPX1_MOUSE Glutathione peroxidase 1 OS=Mus musculus OX=10090 GN=Gpx1 PE=1 SV=2	P11352	GPX1	SORT_enrich	yes
283	sp|P12710|FABPL_MOUSE Fatty acid-binding protein, liver OS=Mus musculus OX=10090 GN=Fabp1 PE=1 SV=2	P12710	FABPL	SORT_enrich	yes
289	sp|P13707|GPDA_MOUSE Glycerol-3-phosphate dehydrogenase [NAD(+)], cytoplasmic OS=Mus musculus OX=10090 GN=Gpd1 PE=1 SV=3	P13707	GPDA	SORT_enrich	yes
300	sp|P14685|PSMD3_MOUSE 26S proteasome non-ATPase regulatory subunit 3 OS=Mus musculus OX=10090 GN=Psmd3 PE=1 SV=3	P14685	PSMD3	SORT_enrich	yes
301	sp|P14824|ANXA6_MOUSE Annexin A6 OS=Mus musculus OX=10090 GN=Anxa6 PE=1 SV=3	P14824	ANXA6	SORT_enrich	yes
306	sp|P15532|NDKA_MOUSE Nucleoside diphosphate kinase A OS=Mus musculus OX=10090 GN=Nme1 PE=1 SV=1	P15532	NDKA	SORT_enrich	yes
316	sp|P16675|PPGB_MOUSE Lysosomal protective protein OS=Mus musculus OX=10090 GN=Ctsa PE=1 SV=1	P16675	PPGB	SORT_enrich	yes
319	sp|P17182|ENOA_MOUSE Alpha-enolase OS=Mus musculus OX=10090 GN=Eno1 PE=1 SV=3	P17182	ENOA	SORT_enrich	yes
326	sp|Q61696|HS71A_MOUSE Heat shock 70 kDa protein 1A OS=Mus musculus OX=10090 GN=Hspa1a PE=1 SV=2;sp|P17879|HS71B_MOUSE Heat shock 70 kDa protein 1B OS=Mus musculus OX=10090 GN=Hspa1b PE=1 SV=3	Q61696	HS71A	SORT_enrich	yes
328	sp|P18242|CATD_MOUSE Cathepsin D OS=Mus musculus OX=10090 GN=Ctsd PE=1 SV=1	P18242	CATD	SORT_enrich	yes
329	sp|P18572|BASI_MOUSE Basigin OS=Mus musculus OX=10090 GN=Bsg PE=1 SV=2	P18572	BASI	SORT_enrich	yes
330	sp|P18760|COF1_MOUSE Cofilin-1 OS=Mus musculus OX=10090 GN=Cfl1 PE=1 SV=3	P18760	COF1	SORT_enrich	yes
339	sp|P20852|CP2A5_MOUSE Cytochrome P450 2A5 OS=Mus musculus OX=10090 GN=Cyp2a5 PE=2 SV=1	P20852	CP2A5	SORT_enrich	yes
343	sp|P21614|VTDB_MOUSE Vitamin D-binding protein OS=Mus musculus OX=10090 GN=Gc PE=1 SV=2	P21614	VTDB	SORT_enrich	yes
350	sp|P23780|BGAL_MOUSE Beta-galactosidase OS=Mus musculus OX=10090 GN=Glb1 PE=1 SV=1	P23780	BGAL	SORT_enrich	yes
373	sp|P27773|PDIA3_MOUSE Protein disulfide-isomerase A3 OS=Mus musculus OX=10090 GN=Pdia3 PE=1 SV=2	P27773	PDIA3	SORT_enrich	yes
374	sp|P28063|PSB8_MOUSE Proteasome subunit beta type-8 OS=Mus musculus OX=10090 GN=Psmb8 PE=1 SV=2	P28063	PSB8	SORT_enrich	yes
375	sp|P28271|ACOC_MOUSE Cytoplasmic aconitate hydratase OS=Mus musculus OX=10090 GN=Aco1 PE=1 SV=3	P28271	ACOC	SORT_enrich	yes
376	sp|P28474|ADHX_MOUSE Alcohol dehydrogenase class-3 OS=Mus musculus OX=10090 GN=Adh5 PE=1 SV=3	P28474	ADHX	SORT_enrich	yes
379	sp|P28665|MUG1_MOUSE Murinoglobulin-1 OS=Mus musculus OX=10090 GN=Mug1 PE=1 SV=3	P28665	MUG1	SORT_enrich	yes
388	sp|P30416|FKBP4_MOUSE Peptidyl-prolyl cis-trans isomerase FKBP4 OS=Mus musculus OX=10090 GN=Fkbp4 PE=1 SV=5	P30416	FKBP4	SORT_enrich	yes
389	sp|P31786|ACBP_MOUSE Acyl-CoA-binding protein OS=Mus musculus OX=10090 GN=Dbi PE=1 SV=2	P31786	ACBP	SORT_enrich	yes
396	sp|P34884|MIF_MOUSE Macrophage migration inhibitory factor OS=Mus musculus OX=10090 GN=Mif PE=1 SV=2	P34884	MIF	SORT_enrich	yes
400	sp|P35279|RAB6A_MOUSE Ras-related protein Rab-6A OS=Mus musculus OX=10090 GN=Rab6a PE=1 SV=4;sp|P61294|RAB6B_MOUSE Ras-related protein Rab-6B OS=Mus musculus OX=10090 GN=Rab6b PE=1 SV=1	P35279	RAB6A	SORT_enrich	yes
402	sp|P35293|RAB18_MOUSE Ras-related protein Rab-18 OS=Mus musculus OX=10090 GN=Rab18 PE=1 SV=2	P35293	RAB18	SORT_enrich	yes
405	sp|P35505|FAAA_MOUSE Fumarylacetoacetase OS=Mus musculus OX=10090 GN=Fah PE=1 SV=2	P35505	FAAA	SORT_enrich	yes
406	sp|P35564|CALX_MOUSE Calnexin OS=Mus musculus OX=10090 GN=Canx PE=1 SV=1	P35564	CALX	SORT_enrich	yes
412	sp|P37040|NCPR_MOUSE NADPH--cytochrome P450 reductase OS=Mus musculus OX=10090 GN=Por PE=1 SV=2	P37040	NCPR	SORT_enrich	yes
418	sp|P40237|CD82_MOUSE CD82 antigen OS=Mus musculus OX=10090 GN=Cd82 PE=1 SV=1	P40237	CD82	SORT_enrich	yes
420	sp|P41216|ACSL1_MOUSE Long-chain-fatty-acid--CoA ligase 1 OS=Mus musculus OX=10090 GN=Acsl1 PE=1 SV=2	P41216	ACSL1	SORT_enrich	yes
428	sp|P45591|COF2_MOUSE Cofilin-2 OS=Mus musculus OX=10090 GN=Cfl2 PE=1 SV=1	P45591	COF2	SORT_enrich	yes
432	sp|P46638|RB11B_MOUSE Ras-related protein Rab-11B OS=Mus musculus OX=10090 GN=Rab11b PE=1 SV=3;sp|P62492|RB11A_MOUSE Ras-related protein Rab-11A OS=Mus musculus OX=10090 GN=Rab11a PE=1 SV=3	P46638	RB11B	SORT_enrich	yes
436	sp|P47740|AL3A2_MOUSE Fatty aldehyde dehydrogenase OS=Mus musculus OX=10090 GN=Aldh3a2 PE=1 SV=2	P47740	AL3A2	SORT_enrich	yes
438	sp|P47754|CAZA2_MOUSE F-actin-capping protein subunit alpha-2 OS=Mus musculus OX=10090 GN=Capza2 PE=1 SV=3	P47754	CAZA2	SORT_enrich	yes
439	sp|P47757|CAPZB_MOUSE F-actin-capping protein subunit beta OS=Mus musculus OX=10090 GN=Capzb PE=1 SV=3	P47757	CAPZB	SORT_enrich	yes
443	sp|P47962|RL5_MOUSE 60S ribosomal protein L5 OS=Mus musculus OX=10090 GN=Rpl5 PE=1 SV=3	P47962	RL5	SORT_enrich	yes
445	sp|P48036|ANXA5_MOUSE Annexin A5 OS=Mus musculus OX=10090 GN=Anxa5 PE=1 SV=1	P48036	ANXA5	SORT_enrich	yes
452	sp|P49429|HPPD_MOUSE 4-hydroxyphenylpyruvate dioxygenase OS=Mus musculus OX=10090 GN=Hpd PE=1 SV=3	P49429	HPPD	SORT_enrich	yes
454	sp|P49722|PSA2_MOUSE Proteasome subunit alpha type-2 OS=Mus musculus OX=10090 GN=Psma2 PE=1 SV=3	P49722	PSA2	SORT_enrich	yes
455	sp|P49935|CATH_MOUSE Pro-cathepsin H OS=Mus musculus OX=10090 GN=Ctsh PE=1 SV=2	P49935	CATH	SORT_enrich	yes
460	sp|P50285|FMO1_MOUSE Dimethylaniline monooxygenase [N-oxide-forming] 1 OS=Mus musculus OX=10090 GN=Fmo1 PE=1 SV=1	P50285	FMO1	SORT_enrich	yes
461	sp|P50396|GDIA_MOUSE Rab GDP dissociation inhibitor alpha OS=Mus musculus OX=10090 GN=Gdi1 PE=1 SV=3	P50396	GDIA	SORT_enrich	yes
465	sp|P50431|GLYC_MOUSE Serine hydroxymethyltransferase, cytosolic OS=Mus musculus OX=10090 GN=Shmt1 PE=1 SV=3	P50431	GLYC	SORT_enrich	yes
468	sp|P50544|ACADV_MOUSE Very long-chain specific acyl-CoA dehydrogenase, mitochondrial OS=Mus musculus OX=10090 GN=Acadvl PE=1 SV=3	P50544	ACADV	SORT_enrich	yes
470	sp|P51150|RAB7A_MOUSE Ras-related protein Rab-7a OS=Mus musculus OX=10090 GN=Rab7a PE=1 SV=2	P51150	RAB7A	SORT_enrich	yes
476	sp|P51855|GSHB_MOUSE Glutathione synthetase OS=Mus musculus OX=10090 GN=Gss PE=1 SV=1	P51855	GSHB	SORT_enrich	yes
482	sp|P52480|KPYM_MOUSE Pyruvate kinase PKM OS=Mus musculus OX=10090 GN=Pkm PE=1 SV=4	P52480	KPYM	SORT_enrich	yes
483	sp|P52760|RIDA_MOUSE 2-iminobutanoate/2-iminopropanoate deaminase OS=Mus musculus OX=10090 GN=Rida PE=1 SV=3	P52760	RIDA	SORT_enrich	yes
484	sp|P52825|CPT2_MOUSE Carnitine O-palmitoyltransferase 2, mitochondrial OS=Mus musculus OX=10090 GN=Cpt2 PE=1 SV=2	P52825	CPT2	SORT_enrich	yes
488	sp|P53808|PPCT_MOUSE Phosphatidylcholine transfer protein OS=Mus musculus OX=10090 GN=Pctp PE=1 SV=2	P53808	PPCT	SORT_enrich	yes
492	sp|P53994|RAB2A_MOUSE Ras-related protein Rab-2A OS=Mus musculus OX=10090 GN=Rab2a PE=1 SV=1	P53994	RAB2A	SORT_enrich	yes
497	sp|P55258|RAB8A_MOUSE Ras-related protein Rab-8A OS=Mus musculus OX=10090 GN=Rab8a PE=1 SV=2	P55258	RAB8A	SORT_enrich	yes
505	sp|P56528|CD38_MOUSE ADP-ribosyl cyclase/cyclic ADP-ribose hydrolase 1 OS=Mus musculus OX=10090 GN=Cd38 PE=1 SV=2	P56528	CD38	SORT_enrich	yes
507	sp|P56593|CP2AC_MOUSE Cytochrome P450 2A12 OS=Mus musculus OX=10090 GN=Cyp2a12 PE=1 SV=2	P56593	CP2AC	SORT_enrich	yes
514	sp|P58044|IDI1_MOUSE Isopentenyl-diphosphate Delta-isomerase 1 OS=Mus musculus OX=10090 GN=Idi1 PE=1 SV=1	P58044	IDI1	SORT_enrich	yes
522	sp|P60710|ACTB_MOUSE Actin, cytoplasmic 1 OS=Mus musculus OX=10090 GN=Actb PE=1 SV=1	P60710	ACTB	SORT_enrich	yes
525	sp|P61027|RAB10_MOUSE Ras-related protein Rab-10 OS=Mus musculus OX=10090 GN=Rab10 PE=1 SV=1	P61027	RAB10	SORT_enrich	yes
538	sp|P62192|PRS4_MOUSE 26S proteasome regulatory subunit 4 OS=Mus musculus OX=10090 GN=Psmc1 PE=1 SV=1	P62192	PRS4	SORT_enrich	yes
544	sp|P62334|PRS10_MOUSE 26S proteasome regulatory subunit 10B OS=Mus musculus OX=10090 GN=Psmc6 PE=1 SV=1	P62334	PRS10	SORT_enrich	yes
551	sp|P62821|RAB1A_MOUSE Ras-related protein Rab-1A OS=Mus musculus OX=10090 GN=Rab1A PE=1 SV=3	P62821	RAB1A	SORT_enrich	yes
554	sp|P62835|RAP1A_MOUSE Ras-related protein Rap-1A OS=Mus musculus OX=10090 GN=Rap1a PE=1 SV=1	P62835	RAP1A	SORT_enrich	yes
556	sp|P62874|GBB1_MOUSE Guanine nucleotide-binding protein G(I)/G(S)/G(T) subunit beta-1 OS=Mus musculus OX=10090 GN=Gnb1 PE=1 SV=3	P62874	GBB1	SORT_enrich	yes
558	sp|P62897|CYC_MOUSE Cytochrome c, somatic OS=Mus musculus OX=10090 GN=Cycs PE=1 SV=2	P62897	CYC	SORT_enrich	yes
563	sp|P63017|HSP7C_MOUSE Heat shock cognate 71 kDa protein OS=Mus musculus OX=10090 GN=Hspa8 PE=1 SV=1	P63017	HSP7C	SORT_enrich	yes
576	sp|P68033|ACTC_MOUSE Actin, alpha cardiac muscle 1 OS=Mus musculus OX=10090 GN=Actc1 PE=1 SV=1;sp|P68134|ACTS_MOUSE Actin, alpha skeletal muscle OS=Mus musculus OX=10090 GN=Acta1 PE=1 SV=1;sp|P62737|ACTA_MOUSE Actin, aortic smooth muscle OS=Mus musculus OX	P68033	ACTC	SORT_enrich	yes
577	sp|P68037|UB2L3_MOUSE Ubiquitin-conjugating enzyme E2 L3 OS=Mus musculus OX=10090 GN=Ube2l3 PE=1 SV=1	P68037	UB2L3	SORT_enrich	yes
579	sp|P68254|1433T_MOUSE 14-3-3 protein theta OS=Mus musculus OX=10090 GN=Ywhaq PE=1 SV=1	P68254	1433T	SORT_enrich	yes
610	sp|P97364|SPS2_MOUSE Selenide, water dikinase 2 OS=Mus musculus OX=10090 GN=Sephs2 PE=1 SV=3	P97364	SPS2	SORT_enrich	yes
622	sp|P97821|CATC_MOUSE Dipeptidyl peptidase 1 OS=Mus musculus OX=10090 GN=Ctsc PE=1 SV=1	P97821	CATC	SORT_enrich	yes
627	sp|P99026|PSB4_MOUSE Proteasome subunit beta type-4 OS=Mus musculus OX=10090 GN=Psmb4 PE=1 SV=1	P99026	PSB4	SORT_enrich	yes
630	sp|Q00519|XDH_MOUSE Xanthine dehydrogenase/oxidase OS=Mus musculus OX=10090 GN=Xdh PE=1 SV=5	Q00519	XDH	SORT_enrich	yes
632	sp|Q00623|APOA1_MOUSE Apolipoprotein A-I OS=Mus musculus OX=10090 GN=Apoa1 PE=1 SV=2	Q00623	APOA1	SORT_enrich	yes
641	sp|Q02053|UBA1_MOUSE Ubiquitin-like modifier-activating enzyme 1 OS=Mus musculus OX=10090 GN=Uba1 PE=1 SV=1	Q02053	UBA1	SORT_enrich	yes
646	sp|Q03311|CHLE_MOUSE Cholinesterase OS=Mus musculus OX=10090 GN=Bche PE=1 SV=2	Q03311	CHLE	SORT_enrich	yes
653	sp|Q06890|CLUS_MOUSE Clusterin OS=Mus musculus OX=10090 GN=Clu PE=1 SV=1	Q06890	CLUS	SORT_enrich	yes
654	sp|Q07076|ANXA7_MOUSE Annexin A7 OS=Mus musculus OX=10090 GN=Anxa7 PE=1 SV=2	Q07076	ANXA7	SORT_enrich	yes
662	sp|Q11136|PEPD_MOUSE Xaa-Pro dipeptidase OS=Mus musculus OX=10090 GN=Pepd PE=1 SV=3	Q11136	PEPD	SORT_enrich	yes
668	sp|Q3TMH2|SCRN3_MOUSE Secernin-3 OS=Mus musculus OX=10090 GN=Scrn3 PE=1 SV=1	Q3TMH2	SCRN3	SORT_enrich	yes
669	sp|Q3TNA1|XYLB_MOUSE Xylulose kinase OS=Mus musculus OX=10090 GN=Xylb PE=1 SV=1	Q3TNA1	XYLB	SORT_enrich	yes
671	sp|Q3TXS7|PSMD1_MOUSE 26S proteasome non-ATPase regulatory subunit 1 OS=Mus musculus OX=10090 GN=Psmd1 PE=1 SV=1	Q3TXS7	PSMD1	SORT_enrich	yes
673	sp|Q3U0B3|DHR11_MOUSE Dehydrogenase/reductase SDR family member 11 OS=Mus musculus OX=10090 GN=Dhrs11 PE=1 SV=1	Q3U0B3	DHR11	SORT_enrich	yes
678	sp|Q3UGR5|HDHD2_MOUSE Haloacid dehalogenase-like hydrolase domain-containing protein 2 OS=Mus musculus OX=10090 GN=Hdhd2 PE=1 SV=2	Q3UGR5	HDHD2	SORT_enrich	yes
693	sp|Q505B7|ARCH_MOUSE Protein archease OS=Mus musculus OX=10090 GN=Zbtb8os PE=1 SV=2	Q505B7	ARCH	SORT_enrich	yes
697	sp|Q5FW57|GLYAL_MOUSE Glycine N-acyltransferase-like protein OS=Mus musculus OX=10090 GN=Gm4952 PE=1 SV=3	Q5FW57	GLYAL	SORT_enrich	yes
700	sp|Q5SUR0|PUR4_MOUSE Phosphoribosylformylglycinamidine synthase OS=Mus musculus OX=10090 GN=Pfas PE=1 SV=1	Q5SUR0	PUR4	SORT_enrich	yes
718	sp|Q61133|GSTT2_MOUSE Glutathione S-transferase theta-2 OS=Mus musculus OX=10090 GN=Gstt2 PE=1 SV=4	Q61133	GSTT2	SORT_enrich	yes
719	sp|Q61147|CERU_MOUSE Ceruloplasmin OS=Mus musculus OX=10090 GN=Cp PE=1 SV=2	Q61147	CERU	SORT_enrich	yes
723	sp|Q61233|PLSL_MOUSE Plastin-2 OS=Mus musculus OX=10090 GN=Lcp1 PE=1 SV=4	Q61233	PLSL	SORT_enrich	yes
724	sp|Q61316|HSP74_MOUSE Heat shock 70 kDa protein 4 OS=Mus musculus OX=10090 GN=Hspa4 PE=1 SV=1	Q61316	HSP74	SORT_enrich	yes
731	sp|Q61598|GDIB_MOUSE Rab GDP dissociation inhibitor beta OS=Mus musculus OX=10090 GN=Gdi2 PE=1 SV=1	Q61598	GDIB	SORT_enrich	yes
739	sp|Q62087|PON3_MOUSE Serum paraoxonase/lactonase 3 OS=Mus musculus OX=10090 GN=Pon3 PE=1 SV=2	Q62087	PON3	SORT_enrich	yes
744	sp|Q62425|NDUA4_MOUSE Cytochrome c oxidase subunit NDUFA4 OS=Mus musculus OX=10090 GN=Ndufa4 PE=1 SV=2	Q62425	NDUA4	SORT_enrich	yes
746	sp|Q62433|NDRG1_MOUSE Protein NDRG1 OS=Mus musculus OX=10090 GN=Ndrg1 PE=1 SV=1	Q62433	NDRG1	SORT_enrich	yes
750	sp|Q63880|EST3A_MOUSE Carboxylesterase 3A OS=Mus musculus OX=10090 GN=Ces3a PE=1 SV=2	Q63880	EST3A	SORT_enrich	yes
755	sp|Q64176|EST1E_MOUSE Carboxylesterase 1E OS=Mus musculus OX=10090 GN=Ces1e PE=1 SV=1	Q64176	EST1E	SORT_enrich	yes
756	sp|Q64374|RGN_MOUSE Regucalcin OS=Mus musculus OX=10090 GN=Rgn PE=1 SV=1	Q64374	RGN	SORT_enrich	yes
758	sp|Q64435|UD16_MOUSE UDP-glucuronosyltransferase 1-6 OS=Mus musculus OX=10090 GN=Ugt1a6 PE=1 SV=1	Q64435	UD16	SORT_enrich	yes
765	sp|Q64516|GLPK_MOUSE Glycerol kinase OS=Mus musculus OX=10090 GN=Gk PE=1 SV=2	Q64516	GLPK	SORT_enrich	yes
768	sp|Q64669|NQO1_MOUSE NAD(P)H dehydrogenase [quinone] 1 OS=Mus musculus OX=10090 GN=Nqo1 PE=1 SV=3	Q64669	NQO1	SORT_enrich	yes
769	sp|Q64674|SPEE_MOUSE Spermidine synthase OS=Mus musculus OX=10090 GN=Srm PE=1 SV=1	Q64674	SPEE	SORT_enrich	yes
778	sp|Q6P1B1|XPP1_MOUSE Xaa-Pro aminopeptidase 1 OS=Mus musculus OX=10090 GN=Xpnpep1 PE=1 SV=1	Q6P1B1	XPP1	SORT_enrich	yes
779	sp|Q6P5E4|UGGG1_MOUSE UDP-glucose:glycoprotein glucosyltransferase 1 OS=Mus musculus OX=10090 GN=Uggt1 PE=1 SV=4	Q6P5E4	UGGG1	SORT_enrich	yes
788	sp|Q71RI9|KAT3_MOUSE Kynurenine--oxoglutarate transaminase 3 OS=Mus musculus OX=10090 GN=Kyat3 PE=1 SV=1	Q71RI9	KAT3	SORT_enrich	yes
796	sp|Q78JT3|3HAO_MOUSE 3-hydroxyanthranilate 3,4-dioxygenase OS=Mus musculus OX=10090 GN=Haao PE=1 SV=1	Q78JT3	3HAO	SORT_enrich	yes
798	sp|Q791V5|MTCH2_MOUSE Mitochondrial carrier homolog 2 OS=Mus musculus OX=10090 GN=Mtch2 PE=1 SV=1	Q791V5	MTCH2	SORT_enrich	yes
830	sp|Q8BH00|AL8A1_MOUSE 2-aminomuconic semialdehyde dehydrogenase OS=Mus musculus OX=10090 GN=Aldh8a1 PE=1 SV=1	Q8BH00	AL8A1	SORT_enrich	yes
831	sp|Q8BH24|TM9S4_MOUSE Transmembrane 9 superfamily member 4 OS=Mus musculus OX=10090 GN=Tm9sf4 PE=1 SV=1	Q8BH24	TM9S4	SORT_enrich	yes
837	sp|Q8BHN3|GANAB_MOUSE Neutral alpha-glucosidase AB OS=Mus musculus OX=10090 GN=Ganab PE=1 SV=1	Q8BHN3	GANAB	SORT_enrich	yes
839	sp|Q8BJ64|CHDH_MOUSE Choline dehydrogenase, mitochondrial OS=Mus musculus OX=10090 GN=Chdh PE=1 SV=1	Q8BJ64	CHDH	SORT_enrich	yes
843	sp|Q8BLF1|NCEH1_MOUSE Neutral cholesterol ester hydrolase 1 OS=Mus musculus OX=10090 GN=Nceh1 PE=1 SV=1	Q8BLF1	NCEH1	SORT_enrich	yes
853	sp|Q8BTJ4|ENPP4_MOUSE Bis(5-adenosyl)-triphosphatase enpp4 OS=Mus musculus OX=10090 GN=Enpp4 PE=1 SV=1	Q8BTJ4	ENPP4	SORT_enrich	yes
854	sp|Q8BTY1|KAT1_MOUSE Kynurenine--oxoglutarate transaminase 1 OS=Mus musculus OX=10090 GN=Kyat1 PE=1 SV=1	Q8BTY1	KAT1	SORT_enrich	yes
856	sp|Q8BVI4|DHPR_MOUSE Dihydropteridine reductase OS=Mus musculus OX=10090 GN=Qdpr PE=1 SV=2	Q8BVI4	DHPR	SORT_enrich	yes
858	sp|Q8BWM0|PGES2_MOUSE Prostaglandin E synthase 2 OS=Mus musculus OX=10090 GN=Ptges2 PE=1 SV=3	Q8BWM0	PGES2	SORT_enrich	yes
870	sp|Q8C1A5|THOP1_MOUSE Thimet oligopeptidase OS=Mus musculus OX=10090 GN=Thop1 PE=1 SV=1	Q8C1A5	THOP1	SORT_enrich	yes
874	sp|Q8C7E7|STBD1_MOUSE Starch-binding domain-containing protein 1 OS=Mus musculus OX=10090 GN=Stbd1 PE=1 SV=1	Q8C7E7	STBD1	SORT_enrich	yes
876	sp|Q8C878|UBA3_MOUSE NEDD8-activating enzyme E1 catalytic subunit OS=Mus musculus OX=10090 GN=Uba3 PE=1 SV=2	Q8C878	UBA3	SORT_enrich	yes
879	sp|Q8CDN6|TXNL1_MOUSE Thioredoxin-like protein 1 OS=Mus musculus OX=10090 GN=Txnl1 PE=1 SV=3	Q8CDN6	TXNL1	SORT_enrich	yes
888	sp|Q8CHP8|PGP_MOUSE Glycerol-3-phosphate phosphatase OS=Mus musculus OX=10090 GN=Pgp PE=1 SV=1	Q8CHP8	PGP	SORT_enrich	yes
897	sp|Q8JZR0|ACSL5_MOUSE Long-chain-fatty-acid--CoA ligase 5 OS=Mus musculus OX=10090 GN=Acsl5 PE=1 SV=1	Q8JZR0	ACSL5	SORT_enrich	yes
898	sp|Q8JZU2|TXTP_MOUSE Tricarboxylate transport protein, mitochondrial OS=Mus musculus OX=10090 GN=Slc25a1 PE=1 SV=1	Q8JZU2	TXTP	SORT_enrich	yes
900	sp|Q8JZZ0|UD3A2_MOUSE UDP-glucuronosyltransferase 3A2 OS=Mus musculus OX=10090 GN=Ugt3a2 PE=1 SV=2	Q8JZZ0	UD3A2	SORT_enrich	yes
922	sp|Q8R016|BLMH_MOUSE Bleomycin hydrolase OS=Mus musculus OX=10090 GN=Blmh PE=1 SV=1	Q8R016	BLMH	SORT_enrich	yes
924	sp|Q8R086|SUOX_MOUSE Sulfite oxidase, mitochondrial OS=Mus musculus OX=10090 GN=Suox PE=1 SV=2	Q8R086	SUOX	SORT_enrich	yes
930	sp|Q8R0Y8|S2542_MOUSE Mitochondrial coenzyme A transporter SLC25A42 OS=Mus musculus OX=10090 GN=Slc25a42 PE=1 SV=1	Q8R0Y8	S2542	SORT_enrich	yes
944	sp|Q8VBW6|ULA1_MOUSE NEDD8-activating enzyme E1 regulatory subunit OS=Mus musculus OX=10090 GN=Nae1 PE=1 SV=1	Q8VBW6	ULA1	SORT_enrich	yes
947	sp|Q8VC12|HUTU_MOUSE Urocanate hydratase OS=Mus musculus OX=10090 GN=Uroc1 PE=1 SV=2	Q8VC12	HUTU	SORT_enrich	yes
954	sp|Q8VCH0|THIKB_MOUSE 3-ketoacyl-CoA thiolase B, peroxisomal OS=Mus musculus OX=10090 GN=Acaa1b PE=1 SV=1	Q8VCH0	THIKB	SORT_enrich	yes
957	sp|Q8VCN5|CGL_MOUSE Cystathionine gamma-lyase OS=Mus musculus OX=10090 GN=Cth PE=1 SV=1	Q8VCN5	CGL	SORT_enrich	yes
961	sp|Q8VCT4|CES1D_MOUSE Carboxylesterase 1D OS=Mus musculus OX=10090 GN=Ces1d PE=1 SV=1	Q8VCT4	CES1D	SORT_enrich	yes
962	sp|Q8VCU1|EST3B_MOUSE Carboxylesterase 3B OS=Mus musculus OX=10090 GN=Ces3b PE=1 SV=2	Q8VCU1	EST3B	SORT_enrich	yes
982	sp|Q91V41|RAB14_MOUSE Ras-related protein Rab-14 OS=Mus musculus OX=10090 GN=Rab14 PE=1 SV=3	Q91V41	RAB14	SORT_enrich	yes
992	sp|Q91VS7|MGST1_MOUSE Microsomal glutathione S-transferase 1 OS=Mus musculus OX=10090 GN=Mgst1 PE=1 SV=3	Q91VS7	MGST1	SORT_enrich	yes
995	sp|Q91W90|TXND5_MOUSE Thioredoxin domain-containing protein 5 OS=Mus musculus OX=10090 GN=Txndc5 PE=1 SV=2	Q91W90	TXND5	SORT_enrich	yes
1002	sp|Q91WT9|CBS_MOUSE Cystathionine beta-synthase OS=Mus musculus OX=10090 GN=Cbs PE=1 SV=3	Q91WT9	CBS	SORT_enrich	yes
1004	sp|Q91WU5|AS3MT_MOUSE Arsenite methyltransferase OS=Mus musculus OX=10090 GN=As3mt PE=1 SV=2	Q91WU5	AS3MT	SORT_enrich	yes
1014	sp|Q91XF0|PNPO_MOUSE Pyridoxine-5-phosphate oxidase OS=Mus musculus OX=10090 GN=Pnpo PE=1 SV=1	Q91XF0	PNPO	SORT_enrich	yes
1017	sp|Q91YI0|ARLY_MOUSE Argininosuccinate lyase OS=Mus musculus OX=10090 GN=Asl PE=1 SV=1	Q91YI0	ARLY	SORT_enrich	yes
1021	sp|Q91YR1|TWF1_MOUSE Twinfilin-1 OS=Mus musculus OX=10090 GN=Twf1 PE=1 SV=2	Q91YR1	TWF1	SORT_enrich	yes
1028	sp|Q91ZJ5|UGPA_MOUSE UTP--glucose-1-phosphate uridylyltransferase OS=Mus musculus OX=10090 GN=Ugp2 PE=1 SV=3	Q91ZJ5	UGPA	SORT_enrich	yes
1042	sp|Q922Q1|MARC2_MOUSE Mitochondrial amidoxime reducing component 2 OS=Mus musculus OX=10090 GN=Marc2 PE=1 SV=1	Q922Q1	2024-03-02	SORT_enrich	yes
1044	sp|Q922R8|PDIA6_MOUSE Protein disulfide-isomerase A6 OS=Mus musculus OX=10090 GN=Pdia6 PE=1 SV=3	Q922R8	PDIA6	SORT_enrich	yes
1051	sp|Q93092|TALDO_MOUSE Transaldolase OS=Mus musculus OX=10090 GN=Taldo1 PE=1 SV=2	Q93092	TALDO	SORT_enrich	yes
1057	sp|Q99JI4|PSMD6_MOUSE 26S proteasome non-ATPase regulatory subunit 6 OS=Mus musculus OX=10090 GN=Psmd6 PE=1 SV=1	Q99JI4	PSMD6	SORT_enrich	yes
1059	sp|Q99JR1|SFXN1_MOUSE Sideroflexin-1 OS=Mus musculus OX=10090 GN=Sfxn1 PE=1 SV=3	Q99JR1	SFXN1	SORT_enrich	yes
1066	sp|Q99K51|PLST_MOUSE Plastin-3 OS=Mus musculus OX=10090 GN=Pls3 PE=1 SV=3	Q99K51	PLST	SORT_enrich	yes
1068	sp|Q99KB8|GLO2_MOUSE Hydroxyacylglutathione hydrolase, mitochondrial OS=Mus musculus OX=10090 GN=Hagh PE=1 SV=2	Q99KB8	GLO2	SORT_enrich	yes
1103	sp|Q9CPU0|LGUL_MOUSE Lactoylglutathione lyase OS=Mus musculus OX=10090 GN=Glo1 PE=1 SV=3	Q9CPU0	LGUL	SORT_enrich	yes
1112	sp|Q9CQF9|PCYOX_MOUSE Prenylcysteine oxidase OS=Mus musculus OX=10090 GN=Pcyox1 PE=1 SV=1	Q9CQF9	PCYOX	SORT_enrich	yes
1120	sp|Q9CQU3|RER1_MOUSE Protein RER1 OS=Mus musculus OX=10090 GN=Rer1 PE=1 SV=1	Q9CQU3	RER1	SORT_enrich	yes
1127	sp|Q9CR67|TMM33_MOUSE Transmembrane protein 33 OS=Mus musculus OX=10090 GN=Tmem33 PE=1 SV=1	Q9CR67	TMM33	SORT_enrich	yes
1128	sp|Q9CR68|UCRI_MOUSE Cytochrome b-c1 complex subunit Rieske, mitochondrial OS=Mus musculus OX=10090 GN=Uqcrfs1 PE=1 SV=1	Q9CR68	UCRI	SORT_enrich	yes
1137	sp|Q9CWS0|DDAH1_MOUSE N(G),N(G)-dimethylarginine dimethylaminohydrolase 1 OS=Mus musculus OX=10090 GN=Ddah1 PE=1 SV=3	Q9CWS0	DDAH1	SORT_enrich	yes
1139	sp|Q9CXF0|KYNU_MOUSE Kynureninase OS=Mus musculus OX=10090 GN=Kynu PE=1 SV=3	Q9CXF0	KYNU	SORT_enrich	yes
1148	sp|Q9CY64|BIEA_MOUSE Biliverdin reductase A OS=Mus musculus OX=10090 GN=Blvra PE=1 SV=1	Q9CY64	BIEA	SORT_enrich	yes
1169	sp|Q9D0F9|PGM1_MOUSE Phosphoglucomutase-1 OS=Mus musculus OX=10090 GN=Pgm1 PE=1 SV=4	Q9D0F9	PGM1	SORT_enrich	yes
1173	sp|Q9D0R2|SYTC_MOUSE Threonine--tRNA ligase, cytoplasmic OS=Mus musculus OX=10090 GN=Tars PE=1 SV=2	Q9D0R2	SYTC	SORT_enrich	yes
1181	sp|Q9D1Q6|ERP44_MOUSE Endoplasmic reticulum resident protein 44 OS=Mus musculus OX=10090 GN=Erp44 PE=1 SV=1	Q9D1Q6	ERP44	SORT_enrich	yes
1188	sp|Q9D6M3|GHC1_MOUSE Mitochondrial glutamate carrier 1 OS=Mus musculus OX=10090 GN=Slc25a22 PE=1 SV=1	Q9D6M3	GHC1	SORT_enrich	yes
1194	sp|Q9D7I5|LHPP_MOUSE Phospholysine phosphohistidine inorganic pyrophosphate phosphatase OS=Mus musculus OX=10090 GN=Lhpp PE=1 SV=1	Q9D7I5	LHPP	SORT_enrich	yes
1197	sp|Q9D819|IPYR_MOUSE Inorganic pyrophosphatase OS=Mus musculus OX=10090 GN=Ppa1 PE=1 SV=1	Q9D819	IPYR	SORT_enrich	yes
1200	sp|Q9D892|ITPA_MOUSE Inosine triphosphate pyrophosphatase OS=Mus musculus OX=10090 GN=Itpa PE=1 SV=2	Q9D892	ITPA	SORT_enrich	yes
1204	sp|Q9D8T2|GSDMD_MOUSE Gasdermin-D OS=Mus musculus OX=10090 GN=Gsdmdc1 PE=1 SV=1	Q9D8T2	GSDMD	SORT_enrich	yes
1206	sp|Q9D8W5|PSD12_MOUSE 26S proteasome non-ATPase regulatory subunit 12 OS=Mus musculus OX=10090 GN=Psmd12 PE=1 SV=4	Q9D8W5	PSD12	SORT_enrich	yes
1207	sp|Q9D8Y0|EFHD2_MOUSE EF-hand domain-containing protein D2 OS=Mus musculus OX=10090 GN=Efhd2 PE=1 SV=1	Q9D8Y0	EFHD2	SORT_enrich	yes
1210	sp|Q9D9V3|ECHD1_MOUSE Ethylmalonyl-CoA decarboxylase OS=Mus musculus OX=10090 GN=Echdc1 PE=1 SV=2	Q9D9V3	ECHD1	SORT_enrich	yes
1221	sp|Q9DBE0|CSAD_MOUSE Cysteine sulfinic acid decarboxylase OS=Mus musculus OX=10090 GN=Csad PE=1 SV=1	Q9DBE0	CSAD	SORT_enrich	yes
1226	sp|Q9DBH5|LMAN2_MOUSE Vesicular integral-membrane protein VIP36 OS=Mus musculus OX=10090 GN=Lman2 PE=1 SV=2	Q9DBH5	LMAN2	SORT_enrich	yes
1240	sp|Q9DCG6|PBLD1_MOUSE Phenazine biosynthesis-like domain-containing protein 1 OS=Mus musculus OX=10090 GN=Pbld1 PE=1 SV=2	Q9DCG6	PBLD1	SORT_enrich	yes
1244	sp|Q9DCP2|S38A3_MOUSE Sodium-coupled neutral amino acid transporter 3 OS=Mus musculus OX=10090 GN=Slc38a3 PE=1 SV=1	Q9DCP2	S38A3	SORT_enrich	yes
1245	sp|Q9DCQ2|ASPD_MOUSE Putative L-aspartate dehydrogenase OS=Mus musculus OX=10090 GN=Aspdh PE=1 SV=1	Q9DCQ2	ASPD	SORT_enrich	yes
1248	sp|Q9DCU9|HOGA1_MOUSE 4-hydroxy-2-oxoglutarate aldolase, mitochondrial OS=Mus musculus OX=10090 GN=Hoga1 PE=1 SV=1	Q9DCU9	HOGA1	SORT_enrich	yes
1257	sp|Q9EQF5|DPYS_MOUSE Dihydropyrimidinase OS=Mus musculus OX=10090 GN=Dpys PE=1 SV=2	Q9EQF5	DPYS	SORT_enrich	yes
1258	sp|Q9EQH2|ERAP1_MOUSE Endoplasmic reticulum aminopeptidase 1 OS=Mus musculus OX=10090 GN=Erap1 PE=1 SV=2	Q9EQH2	ERAP1	SORT_enrich	yes
1263	sp|Q9ES97|RTN3_MOUSE Reticulon-3 OS=Mus musculus OX=10090 GN=Rtn3 PE=1 SV=2	Q9ES97	RTN3	SORT_enrich	yes
1270	sp|Q9ET30|TM9S3_MOUSE Transmembrane 9 superfamily member 3 OS=Mus musculus OX=10090 GN=Tm9sf3 PE=1 SV=1	Q9ET30	TM9S3	SORT_enrich	yes
1275	sp|Q9JHW2|NIT2_MOUSE Omega-amidase NIT2 OS=Mus musculus OX=10090 GN=Nit2 PE=1 SV=1	Q9JHW2	NIT2	SORT_enrich	yes
1277	sp|Q9JI75|NQO2_MOUSE Ribosyldihydronicotinamide dehydrogenase [quinone] OS=Mus musculus OX=10090 GN=Nqo2 PE=1 SV=3	Q9JI75	NQO2	SORT_enrich	yes
1282	sp|Q9JIM1|S29A1_MOUSE Equilibrative nucleoside transporter 1 OS=Mus musculus OX=10090 GN=Slc29a1 PE=1 SV=3	Q9JIM1	S29A1	SORT_enrich	yes
1294	sp|Q9JLJ2|AL9A1_MOUSE 4-trimethylaminobutyraldehyde dehydrogenase OS=Mus musculus OX=10090 GN=Aldh9a1 PE=1 SV=1	Q9JLJ2	AL9A1	SORT_enrich	yes
1300	sp|Q9JMD3|STA10_MOUSE START domain-containing protein 10 OS=Mus musculus OX=10090 GN=Stard10 PE=1 SV=1	Q9JMD3	STA10	SORT_enrich	yes
1306	sp|Q9QWR8|NAGAB_MOUSE Alpha-N-acetylgalactosaminidase OS=Mus musculus OX=10090 GN=Naga PE=1 SV=2	Q9QWR8	NAGAB	SORT_enrich	yes
1310	sp|Q9QXE0|HACL1_MOUSE 2-hydroxyacyl-CoA lyase 1 OS=Mus musculus OX=10090 GN=Hacl1 PE=1 SV=2	Q9QXE0	HACL1	SORT_enrich	yes
1313	sp|Q9QXT0|CNPY2_MOUSE Protein canopy homolog 2 OS=Mus musculus OX=10090 GN=Cnpy2 PE=1 SV=1	Q9QXT0	CNPY2	SORT_enrich	yes
1318	sp|Q9QY76|VAPB_MOUSE Vesicle-associated membrane protein-associated protein B OS=Mus musculus OX=10090 GN=Vapb PE=1 SV=3	Q9QY76	VAPB	SORT_enrich	yes
1328	sp|Q9QZD8|DIC_MOUSE Mitochondrial dicarboxylate carrier OS=Mus musculus OX=10090 GN=Slc25a10 PE=1 SV=2	Q9QZD8	DIC	SORT_enrich	yes
1340	sp|Q9R0Q7|TEBP_MOUSE Prostaglandin E synthase 3 OS=Mus musculus OX=10090 GN=Ptges3 PE=1 SV=1	Q9R0Q7	TEBP	SORT_enrich	yes
1341	sp|Q9R0Q9|MPU1_MOUSE Mannose-P-dolichol utilization defect 1 protein OS=Mus musculus OX=10090 GN=Mpdu1 PE=1 SV=1	Q9R0Q9	MPU1	SORT_enrich	yes
1342	sp|Q9R111|GUAD_MOUSE Guanine deaminase OS=Mus musculus OX=10090 GN=Gda PE=1 SV=1	Q9R111	GUAD	SORT_enrich	yes
1345	sp|Q9R1P0|PSA4_MOUSE Proteasome subunit alpha type-4 OS=Mus musculus OX=10090 GN=Psma4 PE=1 SV=1	Q9R1P0	PSA4	SORT_enrich	yes
1346	sp|Q9R1P1|PSB3_MOUSE Proteasome subunit beta type-3 OS=Mus musculus OX=10090 GN=Psmb3 PE=1 SV=1	Q9R1P1	PSB3	SORT_enrich	yes
1348	sp|Q9R1P4|PSA1_MOUSE Proteasome subunit alpha type-1 OS=Mus musculus OX=10090 GN=Psma1 PE=1 SV=1	Q9R1P4	PSA1	SORT_enrich	yes
1371	sp|Q9WVJ3|CBPQ_MOUSE Carboxypeptidase Q OS=Mus musculus OX=10090 GN=Cpq PE=1 SV=1	Q9WVJ3	CBPQ	SORT_enrich	yes
1372	sp|Q9WVL0|MAAI_MOUSE Maleylacetoacetate isomerase OS=Mus musculus OX=10090 GN=Gstz1 PE=1 SV=1	Q9WVL0	MAAI	SORT_enrich	yes
1374	sp|Q9Z0K8|VNN1_MOUSE Pantetheinase OS=Mus musculus OX=10090 GN=Vnn1 PE=1 SV=3	Q9Z0K8	VNN1	SORT_enrich	yes
1380	sp|Q9Z1Q5|CLIC1_MOUSE Chloride intracellular channel protein 1 OS=Mus musculus OX=10090 GN=Clic1 PE=1 SV=3	Q9Z1Q5	CLIC1	SORT_enrich	yes
1386	sp|Q9Z211|PX11A_MOUSE Peroxisomal membrane protein 11A OS=Mus musculus OX=10090 GN=Pex11a PE=1 SV=1	Q9Z211	PX11A	SORT_enrich	yes
1388	sp|Q9Z2G9|HTAI2_MOUSE Oxidoreductase HTATIP2 OS=Mus musculus OX=10090 GN=Htatip2 PE=1 SV=3	Q9Z2G9	HTAI2	SORT_enrich	yes
1394	sp|Q9Z2U1|PSA5_MOUSE Proteasome subunit alpha type-5 OS=Mus musculus OX=10090 GN=Psma5 PE=1 SV=1	Q9Z2U1	PSA5	SORT_enrich	yes
1398	sp|Q9Z2Z6|MCAT_MOUSE Mitochondrial carnitine/acylcarnitine carrier protein OS=Mus musculus OX=10090 GN=Slc25a20 PE=1 SV=1	Q9Z2Z6	MCAT	SORT_enrich	yes

## Sheet: protein_identification
id	Fasta.headers	ACCID	PROTEIN	ctr_1	ctr_2	sort_1	sort_2	Classification	Liver expression
72	sp|A2ADY9|DDI2_MOUSE Protein DDI1 homolog 2 OS=Mus musculus OX=10090 GN=Ddi2 PE=1 SV=1	A2ADY9	DDI2	0	0	1	1	SORT_unique	yes
103	sp|O08966|S22A1_MOUSE Solute carrier family 22 member 1 OS=Mus musculus OX=10090 GN=Slc22a1 PE=1 SV=2;sp|O70577|S22A2_MOUSE Solute carrier family 22 member 2 OS=Mus musculus OX=10090 GN=Slc22a2 PE=1 SV=1	O08966	S22A1	0	0	1	1	SORT_unique	yes
116	sp|O35226|PSMD4_MOUSE 26S proteasome non-ATPase regulatory subunit 4 OS=Mus musculus OX=10090 GN=Psmd4 PE=1 SV=1	O35226	PSMD4	0	0	1	1	SORT_unique	yes
136	sp|O35678|MGLL_MOUSE Monoglyceride lipase OS=Mus musculus OX=10090 GN=Mgll PE=1 SV=1	O35678	MGLL	0	0	1	1	SORT_unique	yes
143	sp|O54754|AOXA_MOUSE Aldehyde oxidase 1 OS=Mus musculus OX=10090 GN=Aox1 PE=1 SV=2	O54754	AOXA	0	0	1	1	SORT_unique	yes
159	sp|O70325|GPX4_MOUSE Phospholipid hydroperoxide glutathione peroxidase OS=Mus musculus OX=10090 GN=Gpx4 PE=1 SV=4	O70325	GPX4	0	0	1	1	SORT_unique	yes
166	sp|O70503|DHB12_MOUSE Very-long-chain 3-oxoacyl-CoA reductase OS=Mus musculus OX=10090 GN=Hsd17b12 PE=1 SV=1	O70503	DHB12	0	0	1	1	SORT_unique	yes
169	sp|O88455|DHCR7_MOUSE 7-dehydrocholesterol reductase OS=Mus musculus OX=10090 GN=Dhcr7 PE=1 SV=1	O88455	DHCR7	0	0	1	1	SORT_unique	yes
216	sp|P03958|ADA_MOUSE Adenosine deaminase OS=Mus musculus OX=10090 GN=Ada PE=1 SV=3	P03958	ADA	0	0	1	1	SORT_unique	yes
342	sp|P21440|MDR3_MOUSE Phosphatidylcholine translocator ABCB4 OS=Mus musculus OX=10090 GN=Abcb4 PE=1 SV=2;sp|P21447|MDR1A_MOUSE Multidrug resistance protein 1A OS=Mus musculus OX=10090 GN=Abcb1a PE=1 SV=3;sp|P06795|MDR1B_MOUSE Multidrug resistance protein 1B	P21440	MDR3	0	0	1	1	SORT_unique	yes
354	sp|P24452|CAPG_MOUSE Macrophage-capping protein OS=Mus musculus OX=10090 GN=Capg PE=1 SV=2	P24452	CAPG	0	0	1	1	SORT_unique	yes
393	sp|P32507|NECT2_MOUSE Nectin-2 OS=Mus musculus OX=10090 GN=Nectin2 PE=1 SV=2	P32507	NECT2	0	0	1	1	SORT_unique	yes
433	sp|P46664|PURA2_MOUSE Adenylosuccinate synthetase isozyme 2 OS=Mus musculus OX=10090 GN=Adss PE=1 SV=2	P46664	PURA2	0	0	1	1	SORT_unique	yes
473	sp|P51569|AGAL_MOUSE Alpha-galactosidase A OS=Mus musculus OX=10090 GN=Gla PE=1 SV=1	P51569	AGAL	0	0	1	1	SORT_unique	yes
611	sp|P97370|AT1B3_MOUSE Sodium/potassium-transporting ATPase subunit beta-3 OS=Mus musculus OX=10090 GN=Atp1b3 PE=1 SV=1	P97370	AT1B3	0	0	1	1	SORT_unique	yes
658	sp|Q07813|BAX_MOUSE Apoptosis regulator BAX OS=Mus musculus OX=10090 GN=Bax PE=1 SV=1	Q07813	BAX	0	0	1	1	SORT_unique	yes
664	sp|Q2TPA8|HSDL2_MOUSE Hydroxysteroid dehydrogenase-like protein 2 OS=Mus musculus OX=10090 GN=Hsdl2 PE=1 SV=1	Q2TPA8	HSDL2	0	0	1	1	SORT_unique	yes
675	sp|Q3U2P1|SC24A_MOUSE Protein transport protein Sec24A OS=Mus musculus OX=10090 GN=Sec24a PE=1 SV=1	Q3U2P1	SC24A	0	0	1	1	SORT_unique	yes
694	sp|Q571E4|GALNS_MOUSE N-acetylgalactosamine-6-sulfatase OS=Mus musculus OX=10090 GN=Galns PE=1 SV=2	Q571E4	GALNS	0	0	1	1	SORT_unique	yes
704	sp|Q60676|PPP5_MOUSE Serine/threonine-protein phosphatase 5 OS=Mus musculus OX=10090 GN=Ppp5c PE=1 SV=3	Q60676	PPP5	0	0	1	1	SORT_unique	yes
729	sp|Q61559|FCGRN_MOUSE IgG receptor FcRn large subunit p51 OS=Mus musculus OX=10090 GN=Fcgrt PE=1 SV=1	Q61559	FCGRN	0	0	1	1	SORT_unique	yes
735	sp|Q61830|MRC1_MOUSE Macrophage mannose receptor 1 OS=Mus musculus OX=10090 GN=Mrc1 PE=1 SV=2	Q61830	MRC1	0	0	1	1	SORT_unique	yes
745	sp|Q62426|CYTB_MOUSE Cystatin-B OS=Mus musculus OX=10090 GN=Cstb PE=1 SV=1	Q62426	CYTB	0	0	1	1	SORT_unique	yes
752	sp|Q63961|EGLN_MOUSE Endoglin OS=Mus musculus OX=10090 GN=Eng PE=1 SV=2	Q63961	EGLN	0	0	1	1	SORT_unique	yes
754	sp|Q64133|AOFA_MOUSE Amine oxidase [flavin-containing] A OS=Mus musculus OX=10090 GN=Maoa PE=1 SV=3	Q64133	AOFA	0	0	1	1	SORT_unique	yes
770	sp|Q64726|ZA2G_MOUSE Zinc-alpha-2-glycoprotein OS=Mus musculus OX=10090 GN=Azgp1 PE=1 SV=2	Q64726	ZA2G	0	0	1	1	SORT_unique	yes
775	sp|Q6DYE8|ENPP3_MOUSE Ectonucleotide pyrophosphatase/phosphodiesterase family member 3 OS=Mus musculus OX=10090 GN=Enpp3 PE=1 SV=2	Q6DYE8	ENPP3	0	0	1	1	SORT_unique	yes
777	sp|Q6NZJ6|IF4G1_MOUSE Eukaryotic translation initiation factor 4 gamma 1 OS=Mus musculus OX=10090 GN=Eif4g1 PE=1 SV=1	Q6NZJ6	IF4G1	0	0	1	1	SORT_unique	yes
781	sp|Q6P6M5|PX11C_MOUSE Peroxisomal membrane protein 11C OS=Mus musculus OX=10090 GN=Pex11g PE=1 SV=2	Q6P6M5	PX11C	0	0	1	1	SORT_unique	yes
786	sp|Q6ZWX6|IF2A_MOUSE Eukaryotic translation initiation factor 2 subunit 1 OS=Mus musculus OX=10090 GN=Eif2s1 PE=1 SV=3	Q6ZWX6	IF2A	0	0	1	1	SORT_unique	yes
787	sp|Q71KT5|ERG24_MOUSE Delta(14)-sterol reductase OS=Mus musculus OX=10090 GN=Tm7sf2 PE=1 SV=2	Q71KT5	ERG24	0	0	1	1	SORT_unique	yes
795	sp|Q78JE5|FBX22_MOUSE F-box only protein 22 OS=Mus musculus OX=10090 GN=Fbxo22 PE=1 SV=2	Q78JE5	FBX22	0	0	1	1	SORT_unique	yes
810	sp|Q80TA1|EPT1_MOUSE Ethanolaminephosphotransferase 1 OS=Mus musculus OX=10090 GN=Selenoi PE=2 SV=3	Q80TA1	EPT1	0	0	1	1	SORT_unique	no
836	sp|Q8BHI7|ELOV5_MOUSE Elongation of very long chain fatty acids protein 5 OS=Mus musculus OX=10090 GN=Elovl5 PE=1 SV=1	Q8BHI7	ELOV5	0	0	1	1	SORT_unique	yes
852	sp|Q8BSF4|PISD_MOUSE Phosphatidylserine decarboxylase proenzyme, mitochondrial OS=Mus musculus OX=10090 GN=Pisd PE=2 SV=1	Q8BSF4	PISD	0	0	1	1	SORT_unique	yes
859	sp|Q8BWN8|ACOT4_MOUSE Acyl-coenzyme A thioesterase 4 OS=Mus musculus OX=10090 GN=Acot4 PE=1 SV=1	Q8BWN8	ACOT4	0	0	1	1	SORT_unique	yes
873	sp|Q8C5W3|TBCEL_MOUSE Tubulin-specific chaperone cofactor E-like protein OS=Mus musculus OX=10090 GN=Tbcel PE=1 SV=1	Q8C5W3	TBCEL	0	0	1	1	SORT_unique	yes
875	sp|Q8C7R4|UBA6_MOUSE Ubiquitin-like modifier-activating enzyme 6 OS=Mus musculus OX=10090 GN=Uba6 PE=1 SV=1	Q8C7R4	UBA6	0	0	1	1	SORT_unique	yes
885	sp|Q8CGF5|TMM56_MOUSE Transmembrane protein 56 OS=Mus musculus OX=10090 GN=Tmem56 PE=2 SV=1	Q8CGF5	TMM56	0	0	1	1	SORT_unique	yes
896	sp|Q8JZN5|ACAD9_MOUSE Acyl-CoA dehydrogenase family member 9, mitochondrial OS=Mus musculus OX=10090 GN=Acad9 PE=1 SV=2	Q8JZN5	ACAD9	0	0	1	1	SORT_unique	yes
905	sp|Q8K0L2|ENTP8_MOUSE Ectonucleoside triphosphate diphosphohydrolase 8 OS=Mus musculus OX=10090 GN=Entpd8 PE=1 SV=3	Q8K0L2	ENTP8	0	0	1	1	SORT_unique	no
916	sp|Q8K3K7|PLCB_MOUSE 1-acyl-sn-glycerol-3-phosphate acyltransferase beta OS=Mus musculus OX=10090 GN=Agpat2 PE=1 SV=1	Q8K3K7	PLCB	0	0	1	1	SORT_unique	yes
942	sp|Q8VBT9|ASPC1_MOUSE Tether containing UBX domain for GLUT4 OS=Mus musculus OX=10090 GN=Aspscr1 PE=1 SV=1	Q8VBT9	ASPC1	0	0	1	1	SORT_unique	yes
946	sp|Q8VBZ3|CLPT1_MOUSE Cleft lip and palate transmembrane protein 1 homolog OS=Mus musculus OX=10090 GN=Clptm1 PE=1 SV=1	Q8VBZ3	CLPT1	0	0	1	1	SORT_unique	yes
973	sp|Q8VDP6|CDIPT_MOUSE CDP-diacylglycerol--inositol 3-phosphatidyltransferase OS=Mus musculus OX=10090 GN=Cdipt PE=1 SV=1	Q8VDP6	CDIPT	0	0	1	1	SORT_unique	yes
993	sp|Q91W34|RUS1_MOUSE RUS1 family protein C16orf58 homolog OS=Mus musculus OX=10090 PE=1 SV=1	Q91W34	RUS1	0	0	1	1	SORT_unique	yes
1000	sp|Q91WQ3|SYYC_MOUSE Tyrosine--tRNA ligase, cytoplasmic OS=Mus musculus OX=10090 GN=Yars PE=1 SV=3	Q91WQ3	SYYC	0	0	1	1	SORT_unique	yes
1069	sp|Q99KC8|VMA5A_MOUSE von Willebrand factor A domain-containing protein 5A OS=Mus musculus OX=10090 GN=Vwa5a PE=1 SV=2	Q99KC8	VMA5A	0	0	1	1	SORT_unique	yes
1077	sp|Q99KU0|VMP1_MOUSE Vacuole membrane protein 1 OS=Mus musculus OX=10090 GN=Vmp1 PE=1 SV=2	Q99KU0	VMP1	0	0	1	1	SORT_unique	yes
1081	sp|Q99L43|CDS2_MOUSE Phosphatidate cytidylyltransferase 2 OS=Mus musculus OX=10090 GN=Cds2 PE=1 SV=1	Q99L43	CDS2	0	0	1	1	SORT_unique	yes
1100	sp|Q9CPQ3|TOM22_MOUSE Mitochondrial import receptor subunit TOM22 homolog OS=Mus musculus OX=10090 GN=Tomm22 PE=1 SV=3	Q9CPQ3	TOM22	0	0	1	1	SORT_unique	yes
1129	sp|Q9CRB3|HIUH_MOUSE 5-hydroxyisourate hydrolase OS=Mus musculus OX=10090 GN=Urah PE=1 SV=1	Q9CRB3	HIUH	0	0	1	1	SORT_unique	yes
1142	sp|Q9CXJ4|ABCB8_MOUSE ATP-binding cassette sub-family B member 8, mitochondrial OS=Mus musculus OX=10090 GN=Abcb8 PE=1 SV=1	Q9CXJ4	ABCB8	0	0	1	1	SORT_unique	yes
1178	sp|Q9D1G1|RAB1B_MOUSE Ras-related protein Rab-1B OS=Mus musculus OX=10090 GN=Rab1b PE=1 SV=1	Q9D1G1	RAB1B	0	0	1	1	SORT_unique	yes
1203	sp|Q9D8S4|ORN_MOUSE Oligoribonuclease, mitochondrial OS=Mus musculus OX=10090 GN=Rexo2 PE=1 SV=2	Q9D8S4	ORN	0	0	1	1	SORT_unique	yes
1267	sp|Q9ESY9|GILT_MOUSE Gamma-interferon-inducible lysosomal thiol reductase OS=Mus musculus OX=10090 GN=Ifi30 PE=1 SV=3	Q9ESY9	GILT	0	0	1	1	SORT_unique	yes
1285	sp|Q9JJW0|PXMP4_MOUSE Peroxisomal membrane protein 4 OS=Mus musculus OX=10090 GN=Pxmp4 PE=1 SV=3	Q9JJW0	PXMP4	0	0	1	1	SORT_unique	yes
1302	sp|Q9QUH0|GLRX1_MOUSE Glutaredoxin-1 OS=Mus musculus OX=10090 GN=Glrx PE=1 SV=3	Q9QUH0	GLRX1	0	0	1	1	SORT_unique	yes
1325	sp|Q9QZ25|VNN3_MOUSE Vascular non-inflammatory molecule 3 OS=Mus musculus OX=10090 GN=Vnn3 PE=1 SV=3	Q9QZ25	VNN3	0	0	1	1	SORT_unique	no
1349	sp|Q9R1T2|SAE1_MOUSE SUMO-activating enzyme subunit 1 OS=Mus musculus OX=10090 GN=Sae1 PE=1 SV=1	Q9R1T2	SAE1	0	0	1	1	SORT_unique	yes
1383	sp|Q9Z1Z0|USO1_MOUSE General vesicular transport factor p115 OS=Mus musculus OX=10090 GN=Uso1 PE=1 SV=2	Q9Z1Z0	USO1	0	0	1	1	SORT_unique	yes
87	sp|G5E829|AT2B1_MOUSE Plasma membrane calcium-transporting ATPase 1 OS=Mus musculus OX=10090 GN=Atp2b1 PE=1 SV=1;sp|Q6Q477|AT2B4_MOUSE Plasma membrane calcium-transporting ATPase 4 OS=Mus musculus OX=10090 GN=Atp2b4 PE=1 SV=1;sp|Q9R0K7|AT2B2_MOUSE Plasma m	G5E829	AT2B1	0	0	1	0		yes
117	sp|O35344|IMA4_MOUSE Importin subunit alpha-4 OS=Mus musculus OX=10090 GN=Kpna3 PE=1 SV=1	O35344	IMA4	0	0	1	0		yes
173	sp|O88544|CSN4_MOUSE COP9 signalosome complex subunit 4 OS=Mus musculus OX=10090 GN=Cops4 PE=1 SV=1	O88544	CSN4	0	0	1	0		yes
378	sp|P28656|NP1L1_MOUSE Nucleosome assembly protein 1-like 1 OS=Mus musculus OX=10090 GN=Nap1l1 PE=1 SV=2	P28656	NP1L1	0	0	1	0		yes
472	sp|P51410|RL9_MOUSE 60S ribosomal protein L9 OS=Mus musculus OX=10090 GN=Rpl9 PE=2 SV=2	P51410	RL9	0	0	1	0		yes
511	sp|P57776|EF1D_MOUSE Elongation factor 1-delta OS=Mus musculus OX=10090 GN=Eef1d PE=1 SV=3	P57776	EF1D	0	0	1	0		yes
519	sp|P58735|S26A1_MOUSE Sulfate anion transporter 1 OS=Mus musculus OX=10090 GN=Slc26a1 PE=1 SV=1	P58735	S26A1	0	0	1	0		yes
643	sp|Q02566|MYH6_MOUSE Myosin-6 OS=Mus musculus OX=10090 GN=Myh6 PE=1 SV=2	Q02566	MYH6	0	0	1	0		yes
695	sp|Q5BKP2|UBP13_MOUSE Ubiquitin carboxyl-terminal hydrolase 13 OS=Mus musculus OX=10090 GN=Usp13 PE=1 SV=1	Q5BKP2	UBP13	0	0	1	0		no
828	sp|Q8BGT6|MILK1_MOUSE MICAL-like protein 1 OS=Mus musculus OX=10090 GN=Micall1 PE=1 SV=3	Q8BGT6	MILK1	0	0	1	0		yes
913	sp|Q8K2I3|FMO2_MOUSE Dimethylaniline monooxygenase [N-oxide-forming] 2 OS=Mus musculus OX=10090 GN=Fmo2 PE=1 SV=3	Q8K2I3	FMO2	0	0	1	0		yes
1070	sp|Q99KE1|MAOM_MOUSE NAD-dependent malic enzyme, mitochondrial OS=Mus musculus OX=10090 GN=Me2 PE=1 SV=1	Q99KE1	MAOM	0	0	1	0		yes
1113	sp|Q9CQI6|COTL1_MOUSE Coactosin-like protein OS=Mus musculus OX=10090 GN=Cotl1 PE=1 SV=3	Q9CQI6	COTL1	0	0	1	0		yes
1131	sp|Q9CRC0|VKOR1_MOUSE Vitamin K epoxide reductase complex subunit 1 OS=Mus musculus OX=10090 GN=Vkorc1 PE=1 SV=1	Q9CRC0	VKOR1	0	0	1	0		no
1140	sp|Q9CXI0|COQ5_MOUSE 2-methoxy-6-polyprenyl-1,4-benzoquinol methylase, mitochondrial OS=Mus musculus OX=10090 GN=Coq5 PE=1 SV=2	Q9CXI0	COQ5	0	0	1	0		yes
1205	sp|Q9D8V0|HM13_MOUSE Minor histocompatibility antigen H13 OS=Mus musculus OX=10090 GN=Hm13 PE=1 SV=1	Q9D8V0	HM13	0	0	1	0		yes
1208	sp|Q9D8Y1|T126A_MOUSE Transmembrane protein 126A OS=Mus musculus OX=10090 GN=Tmem126a PE=1 SV=1	Q9D8Y1	T126A	0	0	1	0		yes
1278	sp|Q9JI91|ACTN2_MOUSE Alpha-actinin-2 OS=Mus musculus OX=10090 GN=Actn2 PE=1 SV=2	Q9JI91	ACTN2	0	0	1	0		yes
1334	sp|Q9R092|H17B6_MOUSE 17-beta-hydroxysteroid dehydrogenase type 6 OS=Mus musculus OX=10090 GN=Hsd17b6 PE=1 SV=1	Q9R092	H17B6	0	0	1	0		yes
1337	sp|Q9R0M6|RAB9A_MOUSE Ras-related protein Rab-9A OS=Mus musculus OX=10090 GN=Rab9a PE=1 SV=1	Q9R0M6	RAB9A	0	0	1	0		yes
123	sp|O35453|HEPS_MOUSE Serine protease hepsin OS=Mus musculus OX=10090 GN=Hpn PE=1 SV=3	O35453	HEPS	0	0	0	1		no
158	sp|O70252|HMOX2_MOUSE Heme oxygenase 2 OS=Mus musculus OX=10090 GN=Hmox2 PE=1 SV=1	O70252	HMOX2	0	0	0	1		yes
178	sp|O88696|CLPP_MOUSE ATP-dependent Clp protease proteolytic subunit, mitochondrial OS=Mus musculus OX=10090 GN=Clpp PE=1 SV=1	O88696	CLPP	0	0	0	1		yes
282	sp|P12367|KAP2_MOUSE cAMP-dependent protein kinase type II-alpha regulatory subunit OS=Mus musculus OX=10090 GN=Prkar2a PE=1 SV=2	P12367	KAP2	0	0	0	1		yes
288	sp|P13597|ICAM1_MOUSE Intercellular adhesion molecule 1 OS=Mus musculus OX=10090 GN=Icam1 PE=1 SV=1	P13597	ICAM1	0	0	0	1		yes
377	sp|P28651|CAH8_MOUSE Carbonic anhydrase-related protein OS=Mus musculus OX=10090 GN=Ca8 PE=1 SV=5	P28651	CAH8	0	0	0	1		yes
517	sp|P58389|PTPA_MOUSE Serine/threonine-protein phosphatase 2A activator OS=Mus musculus OX=10090 GN=Ptpa PE=1 SV=1	P58389	PTPA	0	0	0	1		yes
680	sp|Q3UJC8|CE034_MOUSE Uncharacterized protein C5orf34 homolog OS=Mus musculus OX=10090 PE=2 SV=1	Q3UJC8	CE034	0	0	0	1		no
780	sp|Q6P6J9|TXD15_MOUSE Thioredoxin domain-containing protein 15 OS=Mus musculus OX=10090 GN=Txndc15 PE=1 SV=1	Q6P6J9	TXD15	0	0	0	1		yes
794	sp|Q78IQ7|S39A4_MOUSE Zinc transporter ZIP4 OS=Mus musculus OX=10090 GN=Slc39a4 PE=1 SV=1	Q78IQ7	S39A4	0	0	0	1		no
846	sp|Q8BMG8|MFTC_MOUSE Mitochondrial folate transporter/carrier OS=Mus musculus OX=10090 GN=Slc25a32 PE=1 SV=1	Q8BMG8	MFTC	0	0	0	1		yes
849	sp|Q8BNI4|DERL2_MOUSE Derlin-2 OS=Mus musculus OX=10090 GN=Derl2 PE=1 SV=2	Q8BNI4	DERL2	0	0	0	1		yes
902	sp|Q8K023|AKC1H_MOUSE Aldo-keto reductase family 1 member C18 OS=Mus musculus OX=10090 GN=Akr1c18 PE=1 SV=2	Q8K023	AKC1H	0	0	0	1		yes
989	sp|Q91VF2|HNMT_MOUSE Histamine N-methyltransferase OS=Mus musculus OX=10090 GN=Hnmt PE=1 SV=1	Q91VF2	HNMT	0	0	0	1		yes
1192	sp|Q9D711|PIR_MOUSE Pirin OS=Mus musculus OX=10090 GN=Pir PE=1 SV=1	Q9D711	PIR	0	0	0	1		yes
1296	sp|Q9JLZ3|AUHM_MOUSE Methylglutaconyl-CoA hydratase, mitochondrial OS=Mus musculus OX=10090 GN=Auh PE=1 SV=1	Q9JLZ3	AUHM	0	0	0	1		yes
1298	sp|Q9JM76|ARPC3_MOUSE Actin-related protein 2/3 complex subunit 3 OS=Mus musculus OX=10090 GN=Arpc3 PE=1 SV=3	Q9JM76	ARPC3	0	0	0	1		yes
1384	sp|Q9Z1Z2|STRAP_MOUSE Serine-threonine kinase receptor-associated protein OS=Mus musculus OX=10090 GN=Strap PE=1 SV=2	Q9Z1Z2	STRAP	0	0	0	1		yes
71	sp|A0JNU3|LPP60_MOUSE 60 kDa lysophospholipase OS=Mus musculus OX=10090 GN=Aspg PE=1 SV=1	A0JNU3	LPP60	1	1	1	1	Common	yes
73	sp|A2AS89|SPEB_MOUSE Agmatinase, mitochondrial OS=Mus musculus OX=10090 GN=Agmat PE=1 SV=1	A2AS89	SPEB	1	1	1	1	Common	yes
74	sp|P02762|MUP6_MOUSE Major urinary protein 6 OS=Mus musculus OX=10090 GN=Mup6 PE=1 SV=2;sp|P04938|MUP11_MOUSE Major urinary protein 11 OS=Mus musculus OX=10090 GN=Mup11 PE=1 SV=2;sp|A2BIM8|MUP18_MOUSE Major urinary protein 18 OS=Mus musculus OX=10090 GN=Mu	P02762	MUP6	1	1	1	1	Common	no
75	sp|A3KMP2|TTC38_MOUSE Tetratricopeptide repeat protein 38 OS=Mus musculus OX=10090 GN=Ttc38 PE=1 SV=2	A3KMP2	TTC38	1	1	1	1	Common	yes
76	sp|B1AQ75|KRT36_MOUSE Keratin, type I cuticular Ha6 OS=Mus musculus OX=10090 GN=Krt36 PE=1 SV=1	B1AQ75	KRT36	1	1	0	1		yes
77	sp|P0C0S6|H2AZ_MOUSE Histone H2A.Z OS=Mus musculus OX=10090 GN=H2afz PE=1 SV=2;sp|Q8CGP6|H2A1H_MOUSE Histone H2A type 1-H OS=Mus musculus OX=10090 GN=Hist1h2ah PE=1 SV=3;sp|C0HKE1|H2A1B_MOUSE Histone H2A type 1-B OS=Mus musculus OX=10090 GN=Hist1h2ab PE=1	P0C0S6	H2AZ	1	1	0	0	CTR_unique	no
78	sp|C0HKG6|RNT2B_MOUSE Ribonuclease T2-B OS=Mus musculus OX=10090 GN=Rnaset2b PE=1 SV=1;sp|C0HKG5|RNT2A_MOUSE Ribonuclease T2-A OS=Mus musculus OX=10090 GN=Rnaset2a PE=1 SV=1	C0HKG6	RNT2B	1	0	1	1		no
80	sp|D3Z6P0|PDIA2_MOUSE Protein disulfide-isomerase A2 OS=Mus musculus OX=10090 GN=Pdia2 PE=1 SV=1	D3Z6P0	PDIA2	1	0	1	0		yes
81	sp|E9PV24|FIBA_MOUSE Fibrinogen alpha chain OS=Mus musculus OX=10090 GN=Fga PE=1 SV=1	E9PV24	FIBA	1	1	1	1	Common	yes
82	sp|E9Q414|APOB_MOUSE Apolipoprotein B-100 OS=Mus musculus OX=10090 GN=Apob PE=1 SV=1	E9Q414	APOB	1	1	1	1	Common	yes
83	sp|Q5SWU9|ACACA_MOUSE Acetyl-CoA carboxylase 1 OS=Mus musculus OX=10090 GN=Acaca PE=1 SV=1;sp|E9Q4Z2|ACACB_MOUSE Acetyl-CoA carboxylase 2 OS=Mus musculus OX=10090 GN=Acacb PE=1 SV=1	Q5SWU9	ACACA	1	0	0	0		yes
84	sp|E9Q557|DESP_MOUSE Desmoplakin OS=Mus musculus OX=10090 GN=Dsp PE=1 SV=1	E9Q557	DESP	1	1	0	0	CTR_unique	yes
86	sp|G3X982|AOXC_MOUSE Aldehyde oxidase 3 OS=Mus musculus OX=10090 GN=Aox3 PE=1 SV=1	G3X982	AOXC	1	1	1	1	Common	yes
88	sp|G5E897|PLGT3_MOUSE Protein O-glucosyltransferase 3 OS=Mus musculus OX=10090 GN=Kdelc2 PE=1 SV=1	G5E897	PLGT3	1	1	1	0		no
89	sp|O08529|CAN2_MOUSE Calpain-2 catalytic subunit OS=Mus musculus OX=10090 GN=Capn2 PE=1 SV=4	O08529	CAN2	1	0	1	1		yes
90	sp|O08547|SC22B_MOUSE Vesicle-trafficking protein SEC22b OS=Mus musculus OX=10090 GN=Sec22b PE=1 SV=3	O08547	SC22B	0	1	1	0		yes
91	sp|O08553|DPYL2_MOUSE Dihydropyrimidinase-related protein 2 OS=Mus musculus OX=10090 GN=Dpysl2 PE=1 SV=2	O08553	DPYL2	1	1	1	1	Common	yes
92	sp|O08573|LEG9_MOUSE Galectin-9 OS=Mus musculus OX=10090 GN=Lgals9 PE=1 SV=1	O08573	LEG9	1	1	1	1	Common	yes
93	sp|O08601|MTP_MOUSE Microsomal triglyceride transfer protein large subunit OS=Mus musculus OX=10090 GN=Mttp PE=1 SV=2	O08601	MTP	1	1	1	1	Common	yes
94	sp|O08640|KRA14_MOUSE Keratin-associated protein 14 OS=Mus musculus OX=10090 GN=Krtap14 PE=2 SV=1	O08640	KRA14	1	0	0	0		no
95	sp|O08677|KNG1_MOUSE Kininogen-1 OS=Mus musculus OX=10090 GN=Kng1 PE=1 SV=1	O08677	KNG1	1	1	1	1	Common	yes
96	sp|O08705|NTCP_MOUSE Sodium/bile acid cotransporter OS=Mus musculus OX=10090 GN=Slc10a1 PE=1 SV=1	O08705	NTCP	1	1	1	1	Common	no
97	sp|O08709|PRDX6_MOUSE Peroxiredoxin-6 OS=Mus musculus OX=10090 GN=Prdx6 PE=1 SV=3	O08709	PRDX6	1	1	1	1	Common	yes
98	sp|O08749|DLDH_MOUSE Dihydrolipoyl dehydrogenase, mitochondrial OS=Mus musculus OX=10090 GN=Dld PE=1 SV=2	O08749	DLDH	1	1	1	1	Common	yes
99	sp|O08756|HCD2_MOUSE 3-hydroxyacyl-CoA dehydrogenase type-2 OS=Mus musculus OX=10090 GN=Hsd17b10 PE=1 SV=4	O08756	HCD2	1	1	1	1	Common	yes
100	sp|O08795|GLU2B_MOUSE Glucosidase 2 subunit beta OS=Mus musculus OX=10090 GN=Prkcsh PE=1 SV=1	O08795	GLU2B	1	1	1	1	Common	yes
101	sp|O08807|PRDX4_MOUSE Peroxiredoxin-4 OS=Mus musculus OX=10090 GN=Prdx4 PE=1 SV=1	O08807	PRDX4	1	1	1	1	Common	yes
102	sp|O08917|FLOT1_MOUSE Flotillin-1 OS=Mus musculus OX=10090 GN=Flot1 PE=1 SV=1	O08917	FLOT1	1	1	1	1	Common	yes
104	sp|O09043|NAPSA_MOUSE Napsin-A OS=Mus musculus OX=10090 GN=Napsa PE=1 SV=1	O09043	NAPSA	1	1	1	1	Common	yes
105	sp|O09044|SNP23_MOUSE Synaptosomal-associated protein 23 OS=Mus musculus OX=10090 GN=Snap23 PE=1 SV=1	O09044	SNP23	1	1	1	1	Common	yes
106	sp|O09061|PSB1_MOUSE Proteasome subunit beta type-1 OS=Mus musculus OX=10090 GN=Psmb1 PE=1 SV=1	O09061	PSB1	1	1	1	1	Common	yes
107	sp|O09131|GSTO1_MOUSE Glutathione S-transferase omega-1 OS=Mus musculus OX=10090 GN=Gsto1 PE=1 SV=2	O09131	GSTO1	1	1	1	1	Common	yes
108	sp|O09159|MA2B1_MOUSE Lysosomal alpha-mannosidase OS=Mus musculus OX=10090 GN=Man2b1 PE=1 SV=4	O09159	MA2B1	1	1	1	1	Common	yes
109	sp|O09172|GSH0_MOUSE Glutamate--cysteine ligase regulatory subunit OS=Mus musculus OX=10090 GN=Gclm PE=1 SV=1	O09172	GSH0	1	1	1	1	Common	yes
110	sp|O09173|HGD_MOUSE Homogentisate 1,2-dioxygenase OS=Mus musculus OX=10090 GN=Hgd PE=1 SV=2	O09173	HGD	1	1	1	1	Common	yes
111	sp|O09174|AMACR_MOUSE Alpha-methylacyl-CoA racemase OS=Mus musculus OX=10090 GN=Amacr PE=1 SV=4	O09174	AMACR	1	1	1	1	Common	yes
112	sp|O10438|CAP3_ADEM1 Pre-hexon-linking protein IIIa OS=Murine adenovirus A serotype 1 OX=10530 GN=L1 PE=3 SV=1	O10438	CAP3	0	0	0	0		no
113	sp|O35114|SCRB2_MOUSE Lysosome membrane protein 2 OS=Mus musculus OX=10090 GN=Scarb2 PE=1 SV=3	O35114	SCRB2	1	1	1	1	Common	yes
114	sp|O35129|PHB2_MOUSE Prohibitin-2 OS=Mus musculus OX=10090 GN=Phb2 PE=1 SV=1	O35129	PHB2	1	1	1	1	Common	yes
115	sp|O35215|DOPD_MOUSE D-dopachrome decarboxylase OS=Mus musculus OX=10090 GN=Ddt PE=1 SV=3	O35215	DOPD	1	1	1	1	Common	yes
118	sp|O35403|ST3A1_MOUSE Amine sulfotransferase OS=Mus musculus OX=10090 GN=Sult3a1 PE=2 SV=1	O35403	ST3A1	1	1	1	1	Common	no
119	sp|O35405|PLD3_MOUSE Phospholipase D3 OS=Mus musculus OX=10090 GN=Pld3 PE=1 SV=1	O35405	PLD3	1	1	1	1	Common	yes
120	sp|O35423|SPYA_MOUSE Serine--pyruvate aminotransferase, mitochondrial OS=Mus musculus OX=10090 GN=Agxt PE=1 SV=3	O35423	SPYA	1	0	1	0		yes
121	sp|O35435|PYRD_MOUSE Dihydroorotate dehydrogenase (quinone), mitochondrial OS=Mus musculus OX=10090 GN=Dhodh PE=1 SV=2	O35435	PYRD	1	0	1	1		yes
122	sp|O35448|PPT2_MOUSE Lysosomal thioesterase PPT2 OS=Mus musculus OX=10090 GN=Ppt2 PE=1 SV=1	O35448	PPT2	1	1	1	1	Common	yes
124	sp|O35459|ECH1_MOUSE Delta(3,5)-Delta(2,4)-dienoyl-CoA isomerase, mitochondrial OS=Mus musculus OX=10090 GN=Ech1 PE=1 SV=1	O35459	ECH1	1	1	1	1	Common	yes
125	sp|O35488|S27A2_MOUSE Very long-chain acyl-CoA synthetase OS=Mus musculus OX=10090 GN=Slc27a2 PE=1 SV=2	O35488	S27A2	1	1	1	1	Common	yes
126	sp|O35490|BHMT1_MOUSE Betaine--homocysteine S-methyltransferase 1 OS=Mus musculus OX=10090 GN=Bhmt PE=1 SV=1	O35490	BHMT1	1	1	1	1	Common	yes
127	sp|P28076|PSB9_MOUSE Proteasome subunit beta type-9 OS=Mus musculus OX=10090 GN=Psmb9 PE=1 SV=1;sp|O35522|PSB9_MUSMB Proteasome subunit beta type-9 OS=Mus musculus bactrianus OX=35531 GN=Psmb9 PE=1 SV=1	P28076	PSB9	1	1	1	1	Common	yes
128	sp|O35593|PSDE_MOUSE 26S proteasome non-ATPase regulatory subunit 14 OS=Mus musculus OX=10090 GN=Psmd14 PE=1 SV=2	O35593	PSDE	1	1	1	1	Common	yes
129	sp|O35604|NPC1_MOUSE NPC intracellular cholesterol transporter 1 OS=Mus musculus OX=10090 GN=Npc1 PE=1 SV=2	O35604	NPC1	1	1	1	1	Common	yes
130	sp|O35609|SCAM3_MOUSE Secretory carrier-associated membrane protein 3 OS=Mus musculus OX=10090 GN=Scamp3 PE=1 SV=3	O35609	SCAM3	0	1	1	0		yes
131	sp|O35632|HYAL2_MOUSE Hyaluronidase-2 OS=Mus musculus OX=10090 GN=Hyal2 PE=1 SV=2	O35632	HYAL2	1	1	1	1	Common	yes
132	sp|O35639|ANXA3_MOUSE Annexin A3 OS=Mus musculus OX=10090 GN=Anxa3 PE=1 SV=4	O35639	ANXA3	0	0	0	0		yes
133	sp|O35657|NEUR1_MOUSE Sialidase-1 OS=Mus musculus OX=10090 GN=Neu1 PE=1 SV=1	O35657	NEUR1	1	1	1	1	Common	yes
134	sp|O35658|C1QBP_MOUSE Complement component 1 Q subcomponent-binding protein, mitochondrial OS=Mus musculus OX=10090 GN=C1qbp PE=1 SV=1	O35658	C1QBP	1	0	0	0		yes
135	sp|O35660|GSTM6_MOUSE Glutathione S-transferase Mu 6 OS=Mus musculus OX=10090 GN=Gstm6 PE=1 SV=4	O35660	GSTM6	0	1	1	1		yes
137	sp|O35685|NUDC_MOUSE Nuclear migration protein nudC OS=Mus musculus OX=10090 GN=Nudc PE=1 SV=1	O35685	NUDC	1	0	1	1		yes
138	sp|O35728|CP4AE_MOUSE Cytochrome P450 4A14 OS=Mus musculus OX=10090 GN=Cyp4a14 PE=1 SV=1	O35728	CP4AE	1	1	1	1	Common	no
139	sp|O35887|CALU_MOUSE Calumenin OS=Mus musculus OX=10090 GN=Calu PE=1 SV=1	O35887	CALU	1	0	1	0		yes
140	sp|O35945|AL1A7_MOUSE Aldehyde dehydrogenase, cytosolic 1 OS=Mus musculus OX=10090 GN=Aldh1a7 PE=1 SV=1	O35945	AL1A7	1	1	1	1	Common	yes
141	sp|O35955|PSB10_MOUSE Proteasome subunit beta type-10 OS=Mus musculus OX=10090 GN=Psmb10 PE=1 SV=1	O35955	PSB10	1	1	1	0		yes
142	sp|O54734|OST48_MOUSE Dolichyl-diphosphooligosaccharide--protein glycosyltransferase 48 kDa subunit OS=Mus musculus OX=10090 GN=Ddost PE=1 SV=2	O54734	OST48	1	1	1	1	Common	yes
144	sp|O54782|MA2B2_MOUSE Epididymis-specific alpha-mannosidase OS=Mus musculus OX=10090 GN=Man2b2 PE=1 SV=2	O54782	MA2B2	1	1	1	1	Common	yes
145	sp|O54984|ASNA_MOUSE ATPase Asna1 OS=Mus musculus OX=10090 GN=Asna1 PE=1 SV=2	O54984	ASNA	1	1	1	1	Common	yes
146	sp|O55022|PGRC1_MOUSE Membrane-associated progesterone receptor component 1 OS=Mus musculus OX=10090 GN=Pgrmc1 PE=1 SV=4	O55022	PGRC1	1	1	1	1	Common	yes
147	sp|O55023|IMPA1_MOUSE Inositol monophosphatase 1 OS=Mus musculus OX=10090 GN=Impa1 PE=1 SV=1	O55023	IMPA1	1	1	1	1	Common	yes
148	sp|O55060|TPMT_MOUSE Thiopurine S-methyltransferase OS=Mus musculus OX=10090 GN=Tpmt PE=1 SV=1	O55060	TPMT	1	1	1	1	Common	yes
149	sp|O55125|NIPS1_MOUSE Protein NipSnap homolog 1 OS=Mus musculus OX=10090 GN=Nipsnap1 PE=1 SV=1	O55125	NIPS1	1	1	1	1	Common	yes
150	sp|O55135|IF6_MOUSE Eukaryotic translation initiation factor 6 OS=Mus musculus OX=10090 GN=Eif6 PE=1 SV=2	O55135	IF6	1	1	1	1	Common	yes
151	sp|O55137|ACOT1_MOUSE Acyl-coenzyme A thioesterase 1 OS=Mus musculus OX=10090 GN=Acot1 PE=1 SV=1	O55137	ACOT1	1	1	1	1	Common	yes
152	sp|O55143|AT2A2_MOUSE Sarcoplasmic/endoplasmic reticulum calcium ATPase 2 OS=Mus musculus OX=10090 GN=Atp2a2 PE=1 SV=2;sp|Q8R429|AT2A1_MOUSE Sarcoplasmic/endoplasmic reticulum calcium ATPase 1 OS=Mus musculus OX=10090 GN=Atp2a1 PE=1 SV=1	O55143	AT2A2	1	0	1	1		yes
153	sp|O55229|CHKB_MOUSE Choline/ethanolamine kinase OS=Mus musculus OX=10090 GN=Chkb PE=1 SV=3	O55229	CHKB	1	1	1	1	Common	yes
154	sp|O55234|PSB5_MOUSE Proteasome subunit beta type-5 OS=Mus musculus OX=10090 GN=Psmb5 PE=1 SV=3	O55234	PSB5	1	1	1	1	Common	yes
155	sp|O55242|SGMR1_MOUSE Sigma non-opioid intracellular receptor 1 OS=Mus musculus OX=10090 GN=Sigmar1 PE=1 SV=1	O55242	SGMR1	1	1	1	1	Common	yes
156	sp|O70152|DPM1_MOUSE Dolichol-phosphate mannosyltransferase subunit 1 OS=Mus musculus OX=10090 GN=Dpm1 PE=1 SV=1	O70152	DPM1	1	0	1	1		yes
157	sp|O70251|EF1B_MOUSE Elongation factor 1-beta OS=Mus musculus OX=10090 GN=Eef1b PE=1 SV=5	O70251	EF1B	1	1	1	1	Common	yes
160	sp|O70362|PHLD_MOUSE Phosphatidylinositol-glycan-specific phospholipase D OS=Mus musculus OX=10090 GN=Gpld1 PE=1 SV=1	O70362	PHLD	1	1	1	1	Common	yes
161	sp|O70370|CATS_MOUSE Cathepsin S OS=Mus musculus OX=10090 GN=Ctss PE=1 SV=2	O70370	CATS	1	1	1	1	Common	yes
162	sp|O70435|PSA3_MOUSE Proteasome subunit alpha type-3 OS=Mus musculus OX=10090 GN=Psma3 PE=1 SV=3	O70435	PSA3	1	1	1	1	Common	yes
163	sp|O70456|1433S_MOUSE 14-3-3 protein sigma OS=Mus musculus OX=10090 GN=Sfn PE=1 SV=2	O70456	1433S	1	1	1	1	Common	no
164	sp|O70475|UGDH_MOUSE UDP-glucose 6-dehydrogenase OS=Mus musculus OX=10090 GN=Ugdh PE=1 SV=1	O70475	UGDH	1	1	1	1	Common	yes
165	sp|O70492|SNX3_MOUSE Sorting nexin-3 OS=Mus musculus OX=10090 GN=Snx3 PE=1 SV=3	O70492	SNX3	1	1	1	1	Common	yes
167	sp|O88342|WDR1_MOUSE WD repeat-containing protein 1 OS=Mus musculus OX=10090 GN=Wdr1 PE=1 SV=3	O88342	WDR1	1	1	1	1	Common	yes
168	sp|O88451|RDH7_MOUSE Retinol dehydrogenase 7 OS=Mus musculus OX=10090 GN=Rdh7 PE=1 SV=1	O88451	RDH7	1	1	1	1	Common	yes
170	sp|O88456|CPNS1_MOUSE Calpain small subunit 1 OS=Mus musculus OX=10090 GN=Capns1 PE=1 SV=1	O88456	CPNS1	1	1	1	1	Common	yes
171	sp|O88531|PPT1_MOUSE Palmitoyl-protein thioesterase 1 OS=Mus musculus OX=10090 GN=Ppt1 PE=1 SV=2	O88531	PPT1	1	1	1	1	Common	yes
172	sp|O88533|DDC_MOUSE Aromatic-L-amino-acid decarboxylase OS=Mus musculus OX=10090 GN=Ddc PE=1 SV=1	O88533	DDC	1	1	1	1	Common	yes
174	sp|O88569|ROA2_MOUSE Heterogeneous nuclear ribonucleoproteins A2/B1 OS=Mus musculus OX=10090 GN=Hnrnpa2b1 PE=1 SV=2	O88569	ROA2	1	1	1	1	Common	yes
175	sp|O88587|COMT_MOUSE Catechol O-methyltransferase OS=Mus musculus OX=10090 GN=Comt PE=1 SV=2	O88587	COMT	1	1	1	1	Common	yes
176	sp|O88668|CREG1_MOUSE Protein CREG1 OS=Mus musculus OX=10090 GN=Creg1 PE=1 SV=1	O88668	CREG1	1	1	1	1	Common	yes
177	sp|O88685|PRS6A_MOUSE 26S proteasome regulatory subunit 6A OS=Mus musculus OX=10090 GN=Psmc3 PE=1 SV=2	O88685	PRS6A	1	0	1	1		yes
179	sp|O88736|DHB7_MOUSE 3-keto-steroid reductase OS=Mus musculus OX=10090 GN=Hsd17b7 PE=1 SV=1	O88736	DHB7	1	1	1	1	Common	yes
180	sp|O88833|CP4AA_MOUSE Cytochrome P450 4A10 OS=Mus musculus OX=10090 GN=Cyp4a10 PE=2 SV=2	O88833	CP4AA	1	1	1	1	Common	yes
181	sp|O88844|IDHC_MOUSE Isocitrate dehydrogenase [NADP] cytoplasmic OS=Mus musculus OX=10090 GN=Idh1 PE=1 SV=2	O88844	IDHC	1	1	1	1	Common	yes
182	sp|O88958|GNPI1_MOUSE Glucosamine-6-phosphate isomerase 1 OS=Mus musculus OX=10090 GN=Gnpda1 PE=1 SV=3	O88958	GNPI1	1	1	1	1	Common	yes
183	sp|O88986|KBL_MOUSE 2-amino-3-ketobutyrate coenzyme A ligase, mitochondrial OS=Mus musculus OX=10090 GN=Gcat PE=1 SV=2	O88986	KBL	1	0	0	0		yes
184	sp|O89001|CBPD_MOUSE Carboxypeptidase D OS=Mus musculus OX=10090 GN=Cpd PE=1 SV=2	O89001	CBPD	1	1	1	1	Common	yes
185	sp|O89017|LGMN_MOUSE Legumain OS=Mus musculus OX=10090 GN=Lgmn PE=1 SV=1	O89017	LGMN	1	1	1	1	Common	yes
186	sp|O89023|TPP1_MOUSE Tripeptidyl-peptidase 1 OS=Mus musculus OX=10090 GN=Tpp1 PE=1 SV=2	O89023	TPP1	1	1	1	1	Common	yes
187	sp|O89079|COPE_MOUSE Coatomer subunit epsilon OS=Mus musculus OX=10090 GN=Cope PE=1 SV=3	O89079	COPE	1	0	1	1		yes
188	sp|P00186|CP1A2_MOUSE Cytochrome P450 1A2 OS=Mus musculus OX=10090 GN=Cyp1a2 PE=1 SV=1	P00186	CP1A2	1	1	1	1	Common	yes
189	sp|P00329|ADH1_MOUSE Alcohol dehydrogenase 1 OS=Mus musculus OX=10090 GN=Adh1 PE=1 SV=2	P00329	ADH1	1	1	1	1	Common	yes
190	sp|P00375|DYR_MOUSE Dihydrofolate reductase OS=Mus musculus OX=10090 GN=Dhfr PE=1 SV=3	P00375	DYR	1	1	1	1	Common	yes
191	sp|P00397|COX1_MOUSE Cytochrome c oxidase subunit 1 OS=Mus musculus OX=10090 GN=Mtco1 PE=1 SV=2	P00397	COX1	1	1	1	1	Common	yes
192	sp|P00405|COX2_MOUSE Cytochrome c oxidase subunit 2 OS=Mus musculus OX=10090 GN=Mtco2 PE=1 SV=1	P00405	COX2	1	1	1	1	Common	yes
193	sp|P00493|HPRT_MOUSE Hypoxanthine-guanine phosphoribosyltransferase OS=Mus musculus OX=10090 GN=Hprt1 PE=1 SV=3	P00493	HPRT	1	1	1	1	Common	yes
194	sp|P00688|AMYP_MOUSE Pancreatic alpha-amylase OS=Mus musculus OX=10090 GN=Amy2 PE=1 SV=2;sp|P00687|AMY1_MOUSE Alpha-amylase 1 OS=Mus musculus OX=10090 GN=Amy1 PE=1 SV=2	P00688	AMYP	1	1	1	0		yes
195	sp|P00920|CAH2_MOUSE Carbonic anhydrase 2 OS=Mus musculus OX=10090 GN=Ca2 PE=1 SV=4	P00920	CAH2	1	1	1	1	Common	yes
196	sp|P01027|CO3_MOUSE Complement C3 OS=Mus musculus OX=10090 GN=C3 PE=1 SV=3	P01027	CO3	1	1	1	1	Common	yes
197	sp|P01029|CO4B_MOUSE Complement C4-B OS=Mus musculus OX=10090 GN=C4b PE=1 SV=3	P01029	CO4B	0	1	1	1		yes
198	sp|P01592|IGJ_MOUSE Immunoglobulin J chain OS=Mus musculus OX=10090 GN=Jchain PE=1 SV=4	P01592	IGJ	0	1	1	0		no
199	sp|P01631|KV2A7_MOUSE Ig kappa chain V-II region 26-10 OS=Mus musculus OX=10090 PE=1 SV=1	P01631	KV2A7	1	1	1	1	Common	no
200	sp|P01646|KV5AD_MOUSE Ig kappa chain V-V region HP 123E6 OS=Mus musculus OX=10090 PE=1 SV=1;sp|P01645|KV5AC_MOUSE Ig kappa chain V-V region HP 93G7 OS=Mus musculus OX=10090 PE=1 SV=1;sp|P01644|KV5AB_MOUSE Ig kappa chain V-V region HP R16.7 OS=Mus musculus	P01646	KV5AD	1	1	0	1		no
201	sp|P03977|KV3A4_MOUSE Ig kappa chain V-III region 50S10.1 OS=Mus musculus OX=10090 PE=1 SV=1;sp|P01656|KV3A3_MOUSE Ig kappa chain V-III region MOPC 70 OS=Mus musculus OX=10090 PE=1 SV=1;sp|P01654|KV3A1_MOUSE Ig kappa chain V-III region PC 2880/PC 1229 OS=M	P03977	KV3A4	1	0	0	1		no
202	sp|P01668|KV3AG_MOUSE Ig kappa chain V-III region PC 7210 OS=Mus musculus OX=10090 PE=1 SV=1;sp|P01666|KV3AE_MOUSE Ig kappa chain V-III region PC 7183 OS=Mus musculus OX=10090 PE=1 SV=1;sp|P01665|KV3AD_MOUSE Ig kappa chain V-III region PC 7043 OS=Mus muscu	P01668	KV3AG	1	0	0	0		no
203	sp|P01837|IGKC_MOUSE Immunoglobulin kappa constant OS=Mus musculus OX=10090 GN=Igkc PE=1 SV=2	P01837	IGKC	1	1	1	1	Common	yes
204	sp|P01864|GCAB_MOUSE Ig gamma-2A chain C region secreted form OS=Mus musculus OX=10090 PE=1 SV=1	P01864	GCAB	1	1	1	1	Common	yes
205	sp|P01867|IGG2B_MOUSE Ig gamma-2B chain C region OS=Mus musculus OX=10090 GN=Igh-3 PE=1 SV=3	P01867	IGG2B	1	1	1	1	Common	yes
206	sp|P01872|IGHM_MOUSE Immunoglobulin heavy constant mu OS=Mus musculus OX=10090 GN=Ighm PE=1 SV=2	P01872	IGHM	1	1	1	1	Common	yes
207	sp|P01878|IGHA_MOUSE Ig alpha chain C region OS=Mus musculus OX=10090 PE=1 SV=1	P01878	IGHA	1	1	1	0		no
208	sp|P01887|B2MG_MOUSE Beta-2-microglobulin OS=Mus musculus OX=10090 GN=B2m PE=1 SV=2	P01887	B2MG	1	1	1	1	Common	yes
209	sp|P01898|HA10_MOUSE H-2 class I histocompatibility antigen, Q10 alpha chain OS=Mus musculus OX=10090 GN=H2-Q10 PE=1 SV=3	P01898	HA10	1	1	1	1	Common	yes
210	sp|P01899|HA11_MOUSE H-2 class I histocompatibility antigen, D-B alpha chain OS=Mus musculus OX=10090 GN=H2-D1 PE=1 SV=2	P01899	HA11	1	1	1	1	Common	yes
211	sp|P01901|HA1B_MOUSE H-2 class I histocompatibility antigen, K-B alpha chain OS=Mus musculus OX=10090 GN=H2-K1 PE=1 SV=1;sp|P04223|HA1K_MOUSE H-2 class I histocompatibility antigen, K-K alpha chain OS=Mus musculus OX=10090 GN=H2-K1 PE=1 SV=1	P01901	HA1B	1	1	1	1	Common	yes
212	sp|P14483|HB2A_MOUSE H-2 class II histocompatibility antigen, A beta chain OS=Mus musculus OX=10090 GN=H2-Ab1 PE=1 SV=1;sp|P06342|HB2Q_MOUSE H-2 class II histocompatibility antigen, A-Q beta chain OS=Mus musculus OX=10090 GN=H2-Ab1 PE=1 SV=1;sp|P01921|HB2D	P14483	HB2A	1	0	1	0		no
213	sp|P01942|HBA_MOUSE Hemoglobin subunit alpha OS=Mus musculus OX=10090 GN=Hba PE=1 SV=2	P01942	HBA	1	1	1	1	Common	yes
214	sp|P02088|HBB1_MOUSE Hemoglobin subunit beta-1 OS=Mus musculus OX=10090 GN=Hbb-b1 PE=1 SV=2;sp|P02089|HBB2_MOUSE Hemoglobin subunit beta-2 OS=Mus musculus OX=10090 GN=Hbb-b2 PE=1 SV=2	P02088	HBB1	1	1	1	1	Common	yes
215	sp|P84244|H33_MOUSE Histone H3.3 OS=Mus musculus OX=10090 GN=H3f3a PE=1 SV=2;sp|P84228|H32_MOUSE Histone H3.2 OS=Mus musculus OX=10090 GN=Hist1h3b PE=1 SV=2;sp|P68433|H31_MOUSE Histone H3.1 OS=Mus musculus OX=10090 GN=Hist1h3a PE=1 SV=2;sp|P02301|H3C_MOUSE	P84244	H33	1	1	1	1	Common	no
217	sp|P03987|IGHG3_MOUSE Ig gamma-3 chain C region OS=Mus musculus OX=10090 PE=1 SV=2	P03987	IGHG3	1	1	1	1	Common	yes
218	sp|P04104|K2C1_MOUSE Keratin, type II cytoskeletal 1 OS=Mus musculus OX=10090 GN=Krt1 PE=1 SV=4	P04104	K2C1	1	1	1	1	Common	no
219	sp|P04117|FABP4_MOUSE Fatty acid-binding protein, adipocyte OS=Mus musculus OX=10090 GN=Fabp4 PE=1 SV=3	P04117	FABP4	1	1	1	1	Common	yes
220	sp|P11590|MUP4_MOUSE Major urinary protein 4 OS=Mus musculus OX=10090 GN=Mup4 PE=1 SV=1;sp|P04939|MUP3_MOUSE Major urinary protein 3 OS=Mus musculus OX=10090 GN=Mup3 PE=1 SV=1	P11590	MUP4	0	1	0	1		no
221	sp|P04945|KV6AB_MOUSE Ig kappa chain V-VI region NQ2-6.1 OS=Mus musculus OX=10090 PE=2 SV=1	P04945	KV6AB	1	0	0	0		no
222	sp|P05063|ALDOC_MOUSE Fructose-bisphosphate aldolase C OS=Mus musculus OX=10090 GN=Aldoc PE=1 SV=4	P05063	ALDOC	1	1	1	0		yes
223	sp|P05064|ALDOA_MOUSE Fructose-bisphosphate aldolase A OS=Mus musculus OX=10090 GN=Aldoa PE=1 SV=2	P05064	ALDOA	1	1	1	1	Common	yes
224	sp|P05201|AATC_MOUSE Aspartate aminotransferase, cytoplasmic OS=Mus musculus OX=10090 GN=Got1 PE=1 SV=3	P05201	AATC	1	1	1	1	Common	yes
225	sp|P05202|AATM_MOUSE Aspartate aminotransferase, mitochondrial OS=Mus musculus OX=10090 GN=Got2 PE=1 SV=1	P05202	AATM	1	1	1	1	Common	yes
226	sp|P05213|TBA1B_MOUSE Tubulin alpha-1B chain OS=Mus musculus OX=10090 GN=Tuba1b PE=1 SV=2	P05213	TBA1B	1	1	1	1	Common	no
227	sp|P05480|SRC_MOUSE Neuronal proto-oncogene tyrosine-protein kinase Src OS=Mus musculus OX=10090 GN=Src PE=1 SV=4	P05480	SRC	1	1	1	0		yes
228	sp|P06151|LDHA_MOUSE L-lactate dehydrogenase A chain OS=Mus musculus OX=10090 GN=Ldha PE=1 SV=3	P06151	LDHA	1	1	1	1	Common	yes
229	sp|P06330|HVM51_MOUSE Ig heavy chain V region AC38 205.12 OS=Mus musculus OX=10090 PE=1 SV=1	P06330	HVM51	1	1	1	1	Common	yes
230	sp|P06728|APOA4_MOUSE Apolipoprotein A-IV OS=Mus musculus OX=10090 GN=Apoa4 PE=1 SV=3	P06728	APOA4	1	0	1	1		yes
231	sp|P06745|G6PI_MOUSE Glucose-6-phosphate isomerase OS=Mus musculus OX=10090 GN=Gpi PE=1 SV=4	P06745	G6PI	1	1	1	1	Common	yes
232	sp|P06797|CATL1_MOUSE Cathepsin L1 OS=Mus musculus OX=10090 GN=Ctsl PE=1 SV=2	P06797	CATL1	1	1	1	1	Common	yes
233	sp|P06801|MAOX_MOUSE NADP-dependent malic enzyme OS=Mus musculus OX=10090 GN=Me1 PE=1 SV=2	P06801	MAOX	1	1	1	1	Common	yes
234	sp|P06802|ENPP1_MOUSE Ectonucleotide pyrophosphatase/phosphodiesterase family member 1 OS=Mus musculus OX=10090 GN=Enpp1 PE=1 SV=4	P06802	ENPP1	1	1	1	1	Common	yes
235	sp|P07309|TTHY_MOUSE Transthyretin OS=Mus musculus OX=10090 GN=Ttr PE=1 SV=1	P07309	TTHY	1	1	1	1	Common	yes
236	sp|P07310|KCRM_MOUSE Creatine kinase M-type OS=Mus musculus OX=10090 GN=Ckm PE=1 SV=1	P07310	KCRM	0	1	1	0		yes
237	sp|P07356|ANXA2_MOUSE Annexin A2 OS=Mus musculus OX=10090 GN=Anxa2 PE=1 SV=2	P07356	ANXA2	1	1	1	1	Common	yes
238	sp|P07724|ALBU_MOUSE Serum albumin OS=Mus musculus OX=10090 GN=Alb PE=1 SV=3	P07724	ALBU	1	1	1	1	Common	yes
239	sp|Q00896|A1AT3_MOUSE Alpha-1-antitrypsin 1-3 OS=Mus musculus OX=10090 GN=Serpina1c PE=1 SV=2;sp|P07758|A1AT1_MOUSE Alpha-1-antitrypsin 1-1 OS=Mus musculus OX=10090 GN=Serpina1a PE=1 SV=4	Q00896	A1AT3	1	1	1	1	Common	no
240	sp|P07759|SPA3K_MOUSE Serine protease inhibitor A3K OS=Mus musculus OX=10090 GN=Serpina3k PE=1 SV=2;sp|Q03734|SPA3M_MOUSE Serine protease inhibitor A3M OS=Mus musculus OX=10090 GN=Serpina3m PE=1 SV=2	P07759	SPA3K	1	1	1	1	Common	yes
241	sp|P07901|HS90A_MOUSE Heat shock protein HSP 90-alpha OS=Mus musculus OX=10090 GN=Hsp90aa1 PE=1 SV=4	P07901	HS90A	1	1	1	1	Common	yes
242	sp|P08003|PDIA4_MOUSE Protein disulfide-isomerase A4 OS=Mus musculus OX=10090 GN=Pdia4 PE=1 SV=3	P08003	PDIA4	1	1	1	1	Common	yes
243	sp|P08030|APT_MOUSE Adenine phosphoribosyltransferase OS=Mus musculus OX=10090 GN=Aprt PE=1 SV=2	P08030	APT	1	1	1	1	Common	yes
244	sp|P08101|FCGR2_MOUSE Low affinity immunoglobulin gamma Fc region receptor II OS=Mus musculus OX=10090 GN=Fcgr2 PE=1 SV=2	P08101	FCGR2	1	1	1	0		yes
245	sp|P08113|ENPL_MOUSE Endoplasmin OS=Mus musculus OX=10090 GN=Hsp90b1 PE=1 SV=2	P08113	ENPL	1	1	1	1	Common	yes
246	sp|P08226|APOE_MOUSE Apolipoprotein E OS=Mus musculus OX=10090 GN=Apoe PE=1 SV=2	P08226	APOE	1	1	1	1	Common	yes
247	sp|P08228|SODC_MOUSE Superoxide dismutase [Cu-Zn] OS=Mus musculus OX=10090 GN=Sod1 PE=1 SV=2	P08228	SODC	1	1	1	1	Common	yes
248	sp|P08249|MDHM_MOUSE Malate dehydrogenase, mitochondrial OS=Mus musculus OX=10090 GN=Mdh2 PE=1 SV=3	P08249	MDHM	1	1	1	1	Common	yes
249	sp|P08551|NFL_MOUSE Neurofilament light polypeptide OS=Mus musculus OX=10090 GN=Nefl PE=1 SV=5	P08551	NFL	1	0	0	0		yes
250	sp|P08752|GNAI2_MOUSE Guanine nucleotide-binding protein G(i) subunit alpha-2 OS=Mus musculus OX=10090 GN=Gnai2 PE=1 SV=5	P08752	GNAI2	1	1	1	1	Common	yes
251	sp|P09055|ITB1_MOUSE Integrin beta-1 OS=Mus musculus OX=10090 GN=Itgb1 PE=1 SV=1	P09055	ITB1	1	1	1	1	Common	yes
252	sp|P09103|PDIA1_MOUSE Protein disulfide-isomerase OS=Mus musculus OX=10090 GN=P4hb PE=1 SV=2	P09103	PDIA1	1	1	1	1	Common	yes
253	sp|P09242|PPBT_MOUSE Alkaline phosphatase, tissue-nonspecific isozyme OS=Mus musculus OX=10090 GN=Alpl PE=1 SV=2	P09242	PPBT	1	0	1	1		yes
254	sp|P09405|NUCL_MOUSE Nucleolin OS=Mus musculus OX=10090 GN=Ncl PE=1 SV=2	P09405	NUCL	1	1	1	0		yes
255	sp|P09411|PGK1_MOUSE Phosphoglycerate kinase 1 OS=Mus musculus OX=10090 GN=Pgk1 PE=1 SV=4	P09411	PGK1	1	1	1	1	Common	yes
256	sp|P09528|FRIH_MOUSE Ferritin heavy chain OS=Mus musculus OX=10090 GN=Fth1 PE=1 SV=2	P09528	FRIH	1	1	1	1	Common	yes
257	sp|P09671|SODM_MOUSE Superoxide dismutase [Mn], mitochondrial OS=Mus musculus OX=10090 GN=Sod2 PE=1 SV=3	P09671	SODM	1	1	1	1	Common	yes
258	sp|P26627|R1AB_CVMJD Replicase polyprotein 1ab (Fragment) OS=Murine coronavirus (strain defective JHM) OX=11143 GN=rep PE=3 SV=1;sp|P0C6U9|R1A_CVM2 Replicase polyprotein 1a OS=Murine coronavirus (strain 2) OX=76344 GN=1a PE=3 SV=1;sp|P0C6V0|R1A_CVMA5 Repli	P26627	R1AB	0	0	0	0		no
259	sp|P0CG50|UBC_MOUSE Polyubiquitin-C OS=Mus musculus OX=10090 GN=Ubc PE=1 SV=2;sp|P62984|RL40_MOUSE Ubiquitin-60S ribosomal protein L40 OS=Mus musculus OX=10090 GN=Uba52 PE=1 SV=2;sp|P62983|RS27A_MOUSE Ubiquitin-40S ribosomal protein S27a OS=Mus musculus OX	P0CG50	UBC	1	1	1	1	Common	no
260	sp|P0DP28|CALM3_MOUSE Calmodulin-3 OS=Mus musculus OX=10090 GN=Calm3 PE=1 SV=1;sp|P0DP27|CALM2_MOUSE Calmodulin-2 OS=Mus musculus OX=10090 GN=Calm2 PE=1 SV=1;sp|P0DP26|CALM1_MOUSE Calmodulin-1 OS=Mus musculus OX=10090 GN=Calm1 PE=1 SV=1;sp|Q9D6P8|CALL3_MOU	P0DP28	CALM3	1	1	1	1	Common	no
261	sp|P10126|EF1A1_MOUSE Elongation factor 1-alpha 1 OS=Mus musculus OX=10090 GN=Eef1a1 PE=1 SV=3	P10126	EF1A1	1	1	1	1	Common	yes
262	sp|P10518|HEM2_MOUSE Delta-aminolevulinic acid dehydratase OS=Mus musculus OX=10090 GN=Alad PE=1 SV=1	P10518	HEM2	1	1	1	1	Common	yes
263	sp|P10605|CATB_MOUSE Cathepsin B OS=Mus musculus OX=10090 GN=Ctsb PE=1 SV=2	P10605	CATB	1	1	1	1	Common	yes
264	sp|P10639|THIO_MOUSE Thioredoxin OS=Mus musculus OX=10090 GN=Txn PE=1 SV=3	P10639	THIO	1	1	1	1	Common	yes
265	sp|P10649|GSTM1_MOUSE Glutathione S-transferase Mu 1 OS=Mus musculus OX=10090 GN=Gstm1 PE=1 SV=2	P10649	GSTM1	1	1	1	1	Common	yes
266	sp|P10833|RRAS_MOUSE Ras-related protein R-Ras OS=Mus musculus OX=10090 GN=Rras PE=1 SV=1	P10833	RRAS	1	1	1	1	Common	yes
267	sp|P10852|4F2_MOUSE 4F2 cell-surface antigen heavy chain OS=Mus musculus OX=10090 GN=Slc3a2 PE=1 SV=1	P10852	4F2	1	1	1	1	Common	yes
268	sp|Q8CGP2|H2B1P_MOUSE Histone H2B type 1-P OS=Mus musculus OX=10090 GN=Hist1h2bp PE=1 SV=3;sp|Q8CGP1|H2B1K_MOUSE Histone H2B type 1-K OS=Mus musculus OX=10090 GN=Hist1h2bk PE=1 SV=3;sp|Q6ZWY9|H2B1C_MOUSE Histone H2B type 1-C/E/G OS=Mus musculus OX=10090 GN	Q8CGP2	H2B1P	1	1	1	1	Common	no
269	sp|P10922|H10_MOUSE Histone H1.0 OS=Mus musculus OX=10090 GN=H1f0 PE=2 SV=4	P10922	H10	1	1	1	0		yes
270	sp|P11276|FINC_MOUSE Fibronectin OS=Mus musculus OX=10090 GN=Fn1 PE=1 SV=4	P11276	FINC	1	1	1	1	Common	yes
271	sp|P11352|GPX1_MOUSE Glutathione peroxidase 1 OS=Mus musculus OX=10090 GN=Gpx1 PE=1 SV=2	P11352	GPX1	1	1	1	1	Common	yes
272	sp|P11438|LAMP1_MOUSE Lysosome-associated membrane glycoprotein 1 OS=Mus musculus OX=10090 GN=Lamp1 PE=1 SV=2	P11438	LAMP1	1	1	1	1	Common	yes
273	sp|P11499|HS90B_MOUSE Heat shock protein HSP 90-beta OS=Mus musculus OX=10090 GN=Hsp90ab1 PE=1 SV=3	P11499	HS90B	1	1	1	1	Common	yes
274	sp|P11589|MUP2_MOUSE Major urinary protein 2 OS=Mus musculus OX=10090 GN=Mup2 PE=1 SV=1	P11589	MUP2	1	1	1	1	Common	no
275	sp|P11609|CD1D1_MOUSE Antigen-presenting glycoprotein CD1d1 OS=Mus musculus OX=10090 GN=Cd1d1 PE=1 SV=3;sp|P11610|CD1D2_MOUSE Antigen-presenting glycoprotein CD1d2 OS=Mus musculus OX=10090 GN=Cd1d2 PE=1 SV=2	P11609	CD1D1	1	1	1	1	Common	yes
277	sp|P11714|CP2D9_MOUSE Cytochrome P450 2D9 OS=Mus musculus OX=10090 GN=Cyp2d9 PE=1 SV=2	P11714	CP2D9	1	1	1	1	Common	yes
278	sp|P11725|OTC_MOUSE Ornithine carbamoyltransferase, mitochondrial OS=Mus musculus OX=10090 GN=Otc PE=1 SV=1	P11725	OTC	1	1	1	1	Common	yes
279	sp|P11859|ANGT_MOUSE Angiotensinogen OS=Mus musculus OX=10090 GN=Agt PE=1 SV=1	P11859	ANGT	1	1	1	1	Common	yes
280	sp|P11983|TCPA_MOUSE T-complex protein 1 subunit alpha OS=Mus musculus OX=10090 GN=Tcp1 PE=1 SV=3	P11983	TCPA	1	0	1	1		yes
281	sp|P12265|BGLR_MOUSE Beta-glucuronidase OS=Mus musculus OX=10090 GN=Gusb PE=1 SV=2	P12265	BGLR	1	1	1	1	Common	no
283	sp|P12710|FABPL_MOUSE Fatty acid-binding protein, liver OS=Mus musculus OX=10090 GN=Fabp1 PE=1 SV=2	P12710	FABPL	1	1	1	1	Common	yes
284	sp|P12787|COX5A_MOUSE Cytochrome c oxidase subunit 5A, mitochondrial OS=Mus musculus OX=10090 GN=Cox5a PE=1 SV=2	P12787	COX5A	1	0	1	1		yes
285	sp|P12790|CP2B9_MOUSE Cytochrome P450 2B9 OS=Mus musculus OX=10090 GN=Cyp2b9 PE=1 SV=2	P12790	CP2B9	1	0	1	1		no
286	sp|P13439|UMPS_MOUSE Uridine 5-monophosphate synthase OS=Mus musculus OX=10090 GN=Umps PE=1 SV=3	P13439	UMPS	1	1	1	1	Common	yes
287	sp|P13516|ACOD1_MOUSE Acyl-CoA desaturase 1 OS=Mus musculus OX=10090 GN=Scd1 PE=1 SV=2	P13516	ACOD1	1	1	1	1	Common	yes
289	sp|P13707|GPDA_MOUSE Glycerol-3-phosphate dehydrogenase [NAD(+)], cytoplasmic OS=Mus musculus OX=10090 GN=Gpd1 PE=1 SV=3	P13707	GPDA	1	1	1	1	Common	yes
290	sp|P13745|GSTA1_MOUSE Glutathione S-transferase A1 OS=Mus musculus OX=10090 GN=Gsta1 PE=1 SV=2;sp|P10648|GSTA2_MOUSE Glutathione S-transferase A2 OS=Mus musculus OX=10090 GN=Gsta2 PE=1 SV=3	P13745	GSTA1	1	1	1	1	Common	no
291	sp|P14094|AT1B1_MOUSE Sodium/potassium-transporting ATPase subunit beta-1 OS=Mus musculus OX=10090 GN=Atp1b1 PE=1 SV=1	P14094	AT1B1	1	1	1	1	Common	yes
292	sp|P14106|C1QB_MOUSE Complement C1q subcomponent subunit B OS=Mus musculus OX=10090 GN=C1qb PE=1 SV=2	P14106	C1QB	1	0	1	0		yes
293	sp|P14131|RS16_MOUSE 40S ribosomal protein S16 OS=Mus musculus OX=10090 GN=Rps16 PE=1 SV=4	P14131	RS16	1	1	1	1	Common	yes
294	sp|P14148|RL7_MOUSE 60S ribosomal protein L7 OS=Mus musculus OX=10090 GN=Rpl7 PE=1 SV=2	P14148	RL7	1	1	1	1	Common	yes
295	sp|P14152|MDHC_MOUSE Malate dehydrogenase, cytoplasmic OS=Mus musculus OX=10090 GN=Mdh1 PE=1 SV=3	P14152	MDHC	1	1	1	1	Common	yes
296	sp|P14206|RSSA_MOUSE 40S ribosomal protein SA OS=Mus musculus OX=10090 GN=Rpsa PE=1 SV=4	P14206	RSSA	1	1	1	1	Common	yes
297	sp|P14211|CALR_MOUSE Calreticulin OS=Mus musculus OX=10090 GN=Calr PE=1 SV=1	P14211	CALR	1	1	1	1	Common	yes
298	sp|P14246|GTR2_MOUSE Solute carrier family 2, facilitated glucose transporter member 2 OS=Mus musculus OX=10090 GN=Slc2a2 PE=1 SV=3	P14246	GTR2	1	1	1	1	Common	yes
299	sp|P14602|HSPB1_MOUSE Heat shock protein beta-1 OS=Mus musculus OX=10090 GN=Hspb1 PE=1 SV=3	P14602	HSPB1	1	1	1	1	Common	yes
300	sp|P14685|PSMD3_MOUSE 26S proteasome non-ATPase regulatory subunit 3 OS=Mus musculus OX=10090 GN=Psmd3 PE=1 SV=3	P14685	PSMD3	1	1	1	1	Common	yes
301	sp|P14824|ANXA6_MOUSE Annexin A6 OS=Mus musculus OX=10090 GN=Anxa6 PE=1 SV=3	P14824	ANXA6	1	1	1	1	Common	yes
302	sp|P14869|RLA0_MOUSE 60S acidic ribosomal protein P0 OS=Mus musculus OX=10090 GN=Rplp0 PE=1 SV=3	P14869	RLA0	1	1	1	1	Common	yes
303	sp|P14901|HMOX1_MOUSE Heme oxygenase 1 OS=Mus musculus OX=10090 GN=Hmox1 PE=1 SV=1	P14901	HMOX1	1	0	1	1		yes
304	sp|P15105|GLNA_MOUSE Glutamine synthetase OS=Mus musculus OX=10090 GN=Glul PE=1 SV=6	P15105	GLNA	1	1	1	1	Common	yes
305	sp|P15392|CP2A4_MOUSE Cytochrome P450 2A4 OS=Mus musculus OX=10090 GN=Cyp2a4 PE=2 SV=3	P15392	CP2A4	1	0	1	1		no
306	sp|P15532|NDKA_MOUSE Nucleoside diphosphate kinase A OS=Mus musculus OX=10090 GN=Nme1 PE=1 SV=1	P15532	NDKA	1	1	1	1	Common	yes
307	sp|P15626|GSTM2_MOUSE Glutathione S-transferase Mu 2 OS=Mus musculus OX=10090 GN=Gstm2 PE=1 SV=2	P15626	GSTM2	1	1	1	1	Common	yes
308	sp|P15864|H12_MOUSE Histone H1.2 OS=Mus musculus OX=10090 GN=Hist1h1c PE=1 SV=2;sp|Q07133|H1T_MOUSE Histone H1t OS=Mus musculus OX=10090 GN=Hist1h1t PE=1 SV=4	P15864	H12	1	0	0	0		yes
309	sp|P16015|CAH3_MOUSE Carbonic anhydrase 3 OS=Mus musculus OX=10090 GN=Ca3 PE=1 SV=3	P16015	CAH3	1	1	1	1	Common	yes
310	sp|P16125|LDHB_MOUSE L-lactate dehydrogenase B chain OS=Mus musculus OX=10090 GN=Ldhb PE=1 SV=2	P16125	LDHB	1	1	1	1	Common	yes
311	sp|P16301|LCAT_MOUSE Phosphatidylcholine-sterol acyltransferase OS=Mus musculus OX=10090 GN=Lcat PE=1 SV=2	P16301	LCAT	1	0	1	1		yes
312	sp|P16331|PH4H_MOUSE Phenylalanine-4-hydroxylase OS=Mus musculus OX=10090 GN=Pah PE=1 SV=4	P16331	PH4H	1	1	1	1	Common	yes
313	sp|Q62095|DDX3Y_MOUSE ATP-dependent RNA helicase DDX3Y OS=Mus musculus OX=10090 GN=Ddx3y PE=1 SV=2;sp|P16381|DDX3L_MOUSE Putative ATP-dependent RNA helicase Pl10 OS=Mus musculus OX=10090 GN=D1Pas1 PE=1 SV=1;sp|Q62167|DDX3X_MOUSE ATP-dependent RNA helicase	Q62095	DDX3Y	1	1	1	0		yes
314	sp|P16406|AMPE_MOUSE Glutamyl aminopeptidase OS=Mus musculus OX=10090 GN=Enpep PE=1 SV=1	P16406	AMPE	1	1	1	1	Common	yes
315	sp|P16460|ASSY_MOUSE Argininosuccinate synthase OS=Mus musculus OX=10090 GN=Ass1 PE=1 SV=1	P16460	ASSY	1	1	1	1	Common	yes
316	sp|P16675|PPGB_MOUSE Lysosomal protective protein OS=Mus musculus OX=10090 GN=Ctsa PE=1 SV=1	P16675	PPGB	1	1	1	1	Common	yes
317	sp|P16858|G3P_MOUSE Glyceraldehyde-3-phosphate dehydrogenase OS=Mus musculus OX=10090 GN=Gapdh PE=1 SV=2	P16858	G3P	1	1	1	1	Common	yes
318	sp|P17047|LAMP2_MOUSE Lysosome-associated membrane glycoprotein 2 OS=Mus musculus OX=10090 GN=Lamp2 PE=1 SV=2	P17047	LAMP2	1	1	1	1	Common	yes
319	sp|P17182|ENOA_MOUSE Alpha-enolase OS=Mus musculus OX=10090 GN=Eno1 PE=1 SV=3	P17182	ENOA	1	1	1	1	Common	yes
320	sp|P17225|PTBP1_MOUSE Polypyrimidine tract-binding protein 1 OS=Mus musculus OX=10090 GN=Ptbp1 PE=1 SV=2	P17225	PTBP1	1	0	0	0		yes
321	sp|P17439|GLCM_MOUSE Lysosomal acid glucosylceramidase OS=Mus musculus OX=10090 GN=Gba PE=1 SV=1	P17439	GLCM	1	1	1	1	Common	yes
322	sp|P17563|SBP1_MOUSE Methanethiol oxidase OS=Mus musculus OX=10090 GN=Selenbp1 PE=1 SV=2	P17563	SBP1	1	1	1	1	Common	yes
323	sp|P17717|UDB17_MOUSE UDP-glucuronosyltransferase 2B17 OS=Mus musculus OX=10090 GN=Ugt2b17 PE=1 SV=1	P17717	UDB17	1	1	1	1	Common	yes
324	sp|P17742|PPIA_MOUSE Peptidyl-prolyl cis-trans isomerase A OS=Mus musculus OX=10090 GN=Ppia PE=1 SV=2	P17742	PPIA	1	1	1	1	Common	yes
325	sp|P17751|TPIS_MOUSE Triosephosphate isomerase OS=Mus musculus OX=10090 GN=Tpi1 PE=1 SV=4	P17751	TPIS	1	1	1	1	Common	yes
326	sp|Q61696|HS71A_MOUSE Heat shock 70 kDa protein 1A OS=Mus musculus OX=10090 GN=Hspa1a PE=1 SV=2;sp|P17879|HS71B_MOUSE Heat shock 70 kDa protein 1B OS=Mus musculus OX=10090 GN=Hspa1b PE=1 SV=3	Q61696	HS71A	1	1	1	1	Common	yes
327	sp|P17918|PCNA_MOUSE Proliferating cell nuclear antigen OS=Mus musculus OX=10090 GN=Pcna PE=1 SV=2	P17918	PCNA	1	1	1	1	Common	yes
328	sp|P18242|CATD_MOUSE Cathepsin D OS=Mus musculus OX=10090 GN=Ctsd PE=1 SV=1	P18242	CATD	1	1	1	1	Common	yes
329	sp|P18572|BASI_MOUSE Basigin OS=Mus musculus OX=10090 GN=Bsg PE=1 SV=2	P18572	BASI	1	1	1	1	Common	yes
330	sp|P18760|COF1_MOUSE Cofilin-1 OS=Mus musculus OX=10090 GN=Cfl1 PE=1 SV=3	P18760	COF1	1	1	1	1	Common	yes
331	sp|P19096|FAS_MOUSE Fatty acid synthase OS=Mus musculus OX=10090 GN=Fasn PE=1 SV=2	P19096	FAS	1	1	1	1	Common	yes
332	sp|P19157|GSTP1_MOUSE Glutathione S-transferase P 1 OS=Mus musculus OX=10090 GN=Gstp1 PE=1 SV=2;sp|P46425|GSTP2_MOUSE Glutathione S-transferase P 2 OS=Mus musculus OX=10090 GN=Gstp2 PE=1 SV=2	P19157	GSTP1	1	1	1	1	Common	yes
333	sp|P19324|SERPH_MOUSE Serpin H1 OS=Mus musculus OX=10090 GN=Serpinh1 PE=1 SV=3	P19324	SERPH	1	0	1	1		yes
334	sp|P19639|GSTM3_MOUSE Glutathione S-transferase Mu 3 OS=Mus musculus OX=10090 GN=Gstm3 PE=1 SV=2	P19639	GSTM3	1	1	1	1	Common	yes
335	sp|P19783|COX41_MOUSE Cytochrome c oxidase subunit 4 isoform 1, mitochondrial OS=Mus musculus OX=10090 GN=Cox4i1 PE=1 SV=2	P19783	COX41	1	1	1	1	Common	yes
336	sp|P20029|BIP_MOUSE Endoplasmic reticulum chaperone BiP OS=Mus musculus OX=10090 GN=Hspa5 PE=1 SV=3	P20029	BIP	1	1	1	1	Common	yes
337	sp|P20060|HEXB_MOUSE Beta-hexosaminidase subunit beta OS=Mus musculus OX=10090 GN=Hexb PE=1 SV=2	P20060	HEXB	1	1	1	1	Common	yes
338	sp|P20108|PRDX3_MOUSE Thioredoxin-dependent peroxide reductase, mitochondrial OS=Mus musculus OX=10090 GN=Prdx3 PE=1 SV=1	P20108	PRDX3	1	1	1	1	Common	yes
339	sp|P20852|CP2A5_MOUSE Cytochrome P450 2A5 OS=Mus musculus OX=10090 GN=Cyp2a5 PE=2 SV=1	P20852	CP2A5	1	1	1	1	Common	yes
340	sp|P20918|PLMN_MOUSE Plasminogen OS=Mus musculus OX=10090 GN=Plg PE=1 SV=3	P20918	PLMN	1	1	1	1	Common	yes
343	sp|P21614|VTDB_MOUSE Vitamin D-binding protein OS=Mus musculus OX=10090 GN=Gc PE=1 SV=2	P21614	VTDB	1	1	1	1	Common	yes
344	sp|P21981|TGM2_MOUSE Protein-glutamine gamma-glutamyltransferase 2 OS=Mus musculus OX=10090 GN=Tgm2 PE=1 SV=4	P21981	TGM2	1	1	1	1	Common	yes
345	sp|P22315|HEMH_MOUSE Ferrochelatase, mitochondrial OS=Mus musculus OX=10090 GN=Fech PE=1 SV=2	P22315	HEMH	1	0	1	1		yes
346	sp|P22437|PGH1_MOUSE Prostaglandin G/H synthase 1 OS=Mus musculus OX=10090 GN=Ptgs1 PE=1 SV=1	P22437	PGH1	1	1	1	1	Common	yes
347	sp|P22599|A1AT2_MOUSE Alpha-1-antitrypsin 1-2 OS=Mus musculus OX=10090 GN=Serpina1b PE=1 SV=2	P22599	A1AT2	1	1	1	1	Common	yes
348	sp|P23492|PNPH_MOUSE Purine nucleoside phosphorylase OS=Mus musculus OX=10090 GN=Pnp PE=1 SV=2	P23492	PNPH	1	1	1	1	Common	yes
349	sp|P23591|FCL_MOUSE GDP-L-fucose synthase OS=Mus musculus OX=10090 GN=Tsta3 PE=1 SV=3	P23591	FCL	1	1	1	1	Common	yes
350	sp|P23780|BGAL_MOUSE Beta-galactosidase OS=Mus musculus OX=10090 GN=Glb1 PE=1 SV=1	P23780	BGAL	1	1	1	1	Common	yes
351	sp|P23953|EST1C_MOUSE Carboxylesterase 1C OS=Mus musculus OX=10090 GN=Ces1c PE=1 SV=4	P23953	EST1C	1	1	1	1	Common	yes
352	sp|P24270|CATA_MOUSE Catalase OS=Mus musculus OX=10090 GN=Cat PE=1 SV=4	P24270	CATA	1	1	1	1	Common	yes
353	sp|P24369|PPIB_MOUSE Peptidyl-prolyl cis-trans isomerase B OS=Mus musculus OX=10090 GN=Ppib PE=1 SV=2	P24369	PPIB	1	1	1	1	Common	yes
355	sp|P24456|CP2DA_MOUSE Cytochrome P450 2D10 OS=Mus musculus OX=10090 GN=Cyp2d10 PE=1 SV=2	P24456	CP2DA	1	1	1	1	Common	yes
357	sp|P24472|GSTA4_MOUSE Glutathione S-transferase A4 OS=Mus musculus OX=10090 GN=Gsta4 PE=1 SV=3	P24472	GSTA4	1	1	1	1	Common	yes
358	sp|P24527|LKHA4_MOUSE Leukotriene A-4 hydrolase OS=Mus musculus OX=10090 GN=Lta4h PE=1 SV=4	P24527	LKHA4	1	1	1	1	Common	yes
359	sp|P24547|IMDH2_MOUSE Inosine-5-monophosphate dehydrogenase 2 OS=Mus musculus OX=10090 GN=Impdh2 PE=1 SV=2	P24547	IMDH2	1	1	1	1	Common	yes
360	sp|P24549|AL1A1_MOUSE Retinal dehydrogenase 1 OS=Mus musculus OX=10090 GN=Aldh1a1 PE=1 SV=5	P24549	AL1A1	1	1	1	1	Common	yes
361	sp|P24638|PPAL_MOUSE Lysosomal acid phosphatase OS=Mus musculus OX=10090 GN=Acp2 PE=1 SV=2	P24638	PPAL	1	1	1	1	Common	yes
362	sp|P24668|MPRD_MOUSE Cation-dependent mannose-6-phosphate receptor OS=Mus musculus OX=10090 GN=M6pr PE=1 SV=1	P24668	MPRD	1	1	1	1	Common	yes
363	sp|P25688|URIC_MOUSE Uricase OS=Mus musculus OX=10090 GN=Uox PE=1 SV=2	P25688	URIC	1	1	1	1	Common	yes
364	sp|P26041|MOES_MOUSE Moesin OS=Mus musculus OX=10090 GN=Msn PE=1 SV=3	P26041	MOES	1	1	1	1	Common	yes
365	sp|P26043|RADI_MOUSE Radixin OS=Mus musculus OX=10090 GN=Rdx PE=1 SV=3;sp|P26040|EZRI_MOUSE Ezrin OS=Mus musculus OX=10090 GN=Ezr PE=1 SV=3	P26043	RADI	1	0	1	1		yes
366	sp|P26150|3BHS3_MOUSE 3 beta-hydroxysteroid dehydrogenase/Delta 5-->4-isomerase type 3 OS=Mus musculus OX=10090 GN=Hsd3b3 PE=1 SV=3	P26150	3BHS3	1	1	1	1	Common	yes
367	sp|P26350|PTMA_MOUSE Prothymosin alpha OS=Mus musculus OX=10090 GN=Ptma PE=1 SV=2	P26350	PTMA	1	1	1	1	Common	yes
368	sp|P26443|DHE3_MOUSE Glutamate dehydrogenase 1, mitochondrial OS=Mus musculus OX=10090 GN=Glud1 PE=1 SV=1	P26443	DHE3	1	1	1	1	Common	yes
369	sp|P26516|PSMD7_MOUSE 26S proteasome non-ATPase regulatory subunit 7 OS=Mus musculus OX=10090 GN=Psmd7 PE=1 SV=2	P26516	PSMD7	1	1	1	1	Common	yes
370	sp|P26638|SYSC_MOUSE Serine--tRNA ligase, cytoplasmic OS=Mus musculus OX=10090 GN=Sars PE=1 SV=3	P26638	SYSC	1	1	1	1	Common	yes
371	sp|P26645|MARCS_MOUSE Myristoylated alanine-rich C-kinase substrate OS=Mus musculus OX=10090 GN=Marcks PE=1 SV=2	P26645	MARCS	1	1	1	1	Common	yes
372	sp|P27659|RL3_MOUSE 60S ribosomal protein L3 OS=Mus musculus OX=10090 GN=Rpl3 PE=1 SV=3	P27659	RL3	1	1	1	1	Common	yes
373	sp|P27773|PDIA3_MOUSE Protein disulfide-isomerase A3 OS=Mus musculus OX=10090 GN=Pdia3 PE=1 SV=2	P27773	PDIA3	1	1	1	1	Common	yes
374	sp|P28063|PSB8_MOUSE Proteasome subunit beta type-8 OS=Mus musculus OX=10090 GN=Psmb8 PE=1 SV=2	P28063	PSB8	1	1	1	1	Common	yes
375	sp|P28271|ACOC_MOUSE Cytoplasmic aconitate hydratase OS=Mus musculus OX=10090 GN=Aco1 PE=1 SV=3	P28271	ACOC	1	1	1	1	Common	yes
376	sp|P28474|ADHX_MOUSE Alcohol dehydrogenase class-3 OS=Mus musculus OX=10090 GN=Adh5 PE=1 SV=3	P28474	ADHX	1	1	1	1	Common	yes
379	sp|P28665|MUG1_MOUSE Murinoglobulin-1 OS=Mus musculus OX=10090 GN=Mug1 PE=1 SV=3	P28665	MUG1	1	1	1	1	Common	yes
380	sp|P28667|MRP_MOUSE MARCKS-related protein OS=Mus musculus OX=10090 GN=Marcksl1 PE=1 SV=2	P28667	MRP	1	1	1	1	Common	yes
381	sp|P28843|DPP4_MOUSE Dipeptidyl peptidase 4 OS=Mus musculus OX=10090 GN=Dpp4 PE=1 SV=3	P28843	DPP4	1	1	1	1	Common	yes
382	sp|P29341|PABP1_MOUSE Polyadenylate-binding protein 1 OS=Mus musculus OX=10090 GN=Pabpc1 PE=1 SV=2	P29341	PABP1	1	0	1	1		yes
383	sp|P29391|FRIL1_MOUSE Ferritin light chain 1 OS=Mus musculus OX=10090 GN=Ftl1 PE=1 SV=2;sp|P49945|FRIL2_MOUSE Ferritin light chain 2 OS=Mus musculus OX=10090 GN=Ftl2 PE=3 SV=2	P29391	FRIL1	1	1	1	1	Common	yes
384	sp|P29416|HEXA_MOUSE Beta-hexosaminidase subunit alpha OS=Mus musculus OX=10090 GN=Hexa PE=1 SV=2	P29416	HEXA	1	1	1	1	Common	yes
385	sp|P29699|FETUA_MOUSE Alpha-2-HS-glycoprotein OS=Mus musculus OX=10090 GN=Ahsg PE=1 SV=1	P29699	FETUA	1	0	0	0		yes
386	sp|P29758|OAT_MOUSE Ornithine aminotransferase, mitochondrial OS=Mus musculus OX=10090 GN=Oat PE=1 SV=1	P29758	OAT	1	1	1	1	Common	yes
387	sp|P30115|GSTA3_MOUSE Glutathione S-transferase A3 OS=Mus musculus OX=10090 GN=Gsta3 PE=1 SV=2	P30115	GSTA3	1	1	1	1	Common	yes
388	sp|P30416|FKBP4_MOUSE Peptidyl-prolyl cis-trans isomerase FKBP4 OS=Mus musculus OX=10090 GN=Fkbp4 PE=1 SV=5	P30416	FKBP4	1	1	1	1	Common	yes
389	sp|P31786|ACBP_MOUSE Acyl-CoA-binding protein OS=Mus musculus OX=10090 GN=Dbi PE=1 SV=2	P31786	ACBP	1	1	1	1	Common	yes
390	sp|P31809|CEAM1_MOUSE Carcinoembryonic antigen-related cell adhesion molecule 1 OS=Mus musculus OX=10090 GN=Ceacam1 PE=1 SV=1	P31809	CEAM1	1	1	1	1	Common	yes
391	sp|P32020|NLTP_MOUSE Non-specific lipid-transfer protein OS=Mus musculus OX=10090 GN=Scp2 PE=1 SV=3	P32020	NLTP	1	1	1	1	Common	yes
392	sp|P32261|ANT3_MOUSE Antithrombin-III OS=Mus musculus OX=10090 GN=Serpinc1 PE=1 SV=1	P32261	ANT3	1	1	1	1	Common	yes
394	sp|P32921|SYWC_MOUSE Tryptophan--tRNA ligase, cytoplasmic OS=Mus musculus OX=10090 GN=Wars PE=1 SV=2	P32921	SYWC	1	1	1	1	Common	yes
395	sp|P33267|CP2F2_MOUSE Cytochrome P450 2F2 OS=Mus musculus OX=10090 GN=Cyp2f2 PE=1 SV=1	P33267	CP2F2	1	1	1	1	Common	yes
396	sp|P34884|MIF_MOUSE Macrophage migration inhibitory factor OS=Mus musculus OX=10090 GN=Mif PE=1 SV=2	P34884	MIF	1	1	1	1	Common	yes
397	sp|P34914|HYES_MOUSE Bifunctional epoxide hydrolase 2 OS=Mus musculus OX=10090 GN=Ephx2 PE=1 SV=2	P34914	HYES	1	1	1	1	Common	yes
398	sp|P34927|ASGR1_MOUSE Asialoglycoprotein receptor 1 OS=Mus musculus OX=10090 GN=Asgr1 PE=1 SV=4	P34927	ASGR1	1	1	1	1	Common	yes
399	sp|P35278|RAB5C_MOUSE Ras-related protein Rab-5C OS=Mus musculus OX=10090 GN=Rab5c PE=1 SV=2;sp|Q9CQD1|RAB5A_MOUSE Ras-related protein Rab-5A OS=Mus musculus OX=10090 GN=Rab5a PE=1 SV=1;sp|P61021|RAB5B_MOUSE Ras-related protein Rab-5B OS=Mus musculus OX=10	P35278	RAB5C	1	1	1	1	Common	yes
400	sp|P35279|RAB6A_MOUSE Ras-related protein Rab-6A OS=Mus musculus OX=10090 GN=Rab6a PE=1 SV=4;sp|P61294|RAB6B_MOUSE Ras-related protein Rab-6B OS=Mus musculus OX=10090 GN=Rab6b PE=1 SV=1	P35279	RAB6A	1	1	1	1	Common	yes
401	sp|P35282|RAB21_MOUSE Ras-related protein Rab-21 OS=Mus musculus OX=10090 GN=Rab21 PE=1 SV=4	P35282	RAB21	1	1	1	0		yes
402	sp|P35293|RAB18_MOUSE Ras-related protein Rab-18 OS=Mus musculus OX=10090 GN=Rab18 PE=1 SV=2	P35293	RAB18	1	1	1	1	Common	yes
403	sp|P35486|ODPA_MOUSE Pyruvate dehydrogenase E1 component subunit alpha, somatic form, mitochondrial OS=Mus musculus OX=10090 GN=Pdha1 PE=1 SV=1	P35486	ODPA	1	1	1	1	Common	yes
404	sp|P35492|HUTH_MOUSE Histidine ammonia-lyase OS=Mus musculus OX=10090 GN=Hal PE=1 SV=1	P35492	HUTH	1	1	1	1	Common	yes
405	sp|P35505|FAAA_MOUSE Fumarylacetoacetase OS=Mus musculus OX=10090 GN=Fah PE=1 SV=2	P35505	FAAA	1	1	1	1	Common	yes
406	sp|P35564|CALX_MOUSE Calnexin OS=Mus musculus OX=10090 GN=Canx PE=1 SV=1	P35564	CALX	1	1	1	1	Common	yes
407	sp|P35700|PRDX1_MOUSE Peroxiredoxin-1 OS=Mus musculus OX=10090 GN=Prdx1 PE=1 SV=1	P35700	PRDX1	1	1	1	1	Common	yes
408	sp|P35762|CD81_MOUSE CD81 antigen OS=Mus musculus OX=10090 GN=Cd81 PE=1 SV=2	P35762	CD81	1	0	1	1		yes
409	sp|P35979|RL12_MOUSE 60S ribosomal protein L12 OS=Mus musculus OX=10090 GN=Rpl12 PE=1 SV=2	P35979	RL12	1	1	1	1	Common	yes
410	sp|P35980|RL18_MOUSE 60S ribosomal protein L18 OS=Mus musculus OX=10090 GN=Rpl18 PE=1 SV=3	P35980	RL18	1	1	1	1	Common	yes
411	sp|P36552|HEM6_MOUSE Oxygen-dependent coproporphyrinogen-III oxidase, mitochondrial OS=Mus musculus OX=10090 GN=Cpox PE=1 SV=2	P36552	HEM6	1	1	1	1	Common	yes
412	sp|P37040|NCPR_MOUSE NADPH--cytochrome P450 reductase OS=Mus musculus OX=10090 GN=Por PE=1 SV=2	P37040	NCPR	1	1	1	1	Common	yes
413	sp|P38060|HMGCL_MOUSE Hydroxymethylglutaryl-CoA lyase, mitochondrial OS=Mus musculus OX=10090 GN=Hmgcl PE=1 SV=2	P38060	HMGCL	1	1	1	1	Common	yes
414	sp|P38647|GRP75_MOUSE Stress-70 protein, mitochondrial OS=Mus musculus OX=10090 GN=Hspa9 PE=1 SV=3	P38647	GRP75	1	1	1	1	Common	yes
415	sp|P39654|LOX15_MOUSE Arachidonate 15-lipoxygenase OS=Mus musculus OX=10090 GN=Alox15 PE=1 SV=4	P39654	LOX15	1	1	1	1	Common	no
416	sp|P40124|CAP1_MOUSE Adenylyl cyclase-associated protein 1 OS=Mus musculus OX=10090 GN=Cap1 PE=1 SV=4	P40124	CAP1	1	1	1	1	Common	yes
417	sp|P40142|TKT_MOUSE Transketolase OS=Mus musculus OX=10090 GN=Tkt PE=1 SV=1	P40142	TKT	1	1	1	1	Common	yes
418	sp|P40237|CD82_MOUSE CD82 antigen OS=Mus musculus OX=10090 GN=Cd82 PE=1 SV=1	P40237	CD82	1	1	1	1	Common	yes
419	sp|P40936|INMT_MOUSE Indolethylamine N-methyltransferase OS=Mus musculus OX=10090 GN=Inmt PE=1 SV=1	P40936	INMT	1	1	1	1	Common	yes
420	sp|P41216|ACSL1_MOUSE Long-chain-fatty-acid--CoA ligase 1 OS=Mus musculus OX=10090 GN=Acsl1 PE=1 SV=2	P41216	ACSL1	1	1	1	1	Common	yes
421	sp|P41317|MBL2_MOUSE Mannose-binding protein C OS=Mus musculus OX=10090 GN=Mbl2 PE=1 SV=2	P41317	MBL2	1	1	1	1	Common	yes
422	sp|P42125|ECI1_MOUSE Enoyl-CoA delta isomerase 1, mitochondrial OS=Mus musculus OX=10090 GN=Eci1 PE=1 SV=2	P42125	ECI1	1	1	1	1	Common	yes
423	sp|P42925|PXMP2_MOUSE Peroxisomal membrane protein 2 OS=Mus musculus OX=10090 GN=Pxmp2 PE=1 SV=2	P42925	PXMP2	1	1	1	1	Common	yes
424	sp|P42932|TCPQ_MOUSE T-complex protein 1 subunit theta OS=Mus musculus OX=10090 GN=Cct8 PE=1 SV=3	P42932	TCPQ	1	1	1	1	Common	yes
425	sp|P43274|H14_MOUSE Histone H1.4 OS=Mus musculus OX=10090 GN=Hist1h1e PE=1 SV=2	P43274	H14	1	1	1	0		yes
426	sp|P43883|PLIN2_MOUSE Perilipin-2 OS=Mus musculus OX=10090 GN=Plin2 PE=1 SV=2	P43883	PLIN2	1	1	1	1	Common	yes
427	sp|P45376|ALDR_MOUSE Aldose reductase OS=Mus musculus OX=10090 GN=Akr1b1 PE=1 SV=3	P45376	ALDR	1	1	1	1	Common	yes
428	sp|P45591|COF2_MOUSE Cofilin-2 OS=Mus musculus OX=10090 GN=Cfl2 PE=1 SV=1	P45591	COF2	1	1	1	1	Common	yes
429	sp|P45952|ACADM_MOUSE Medium-chain specific acyl-CoA dehydrogenase, mitochondrial OS=Mus musculus OX=10090 GN=Acadm PE=1 SV=1	P45952	ACADM	1	1	1	1	Common	yes
430	sp|P46412|GPX3_MOUSE Glutathione peroxidase 3 OS=Mus musculus OX=10090 GN=Gpx3 PE=1 SV=2;sp|P21765|GPX5_MOUSE Epididymal secretory glutathione peroxidase OS=Mus musculus OX=10090 GN=Gpx5 PE=2 SV=3	P46412	GPX3	1	0	1	1		yes
431	sp|P46471|PRS7_MOUSE 26S proteasome regulatory subunit 7 OS=Mus musculus OX=10090 GN=Psmc2 PE=1 SV=5	P46471	PRS7	1	1	1	1	Common	yes
432	sp|P46638|RB11B_MOUSE Ras-related protein Rab-11B OS=Mus musculus OX=10090 GN=Rab11b PE=1 SV=3;sp|P62492|RB11A_MOUSE Ras-related protein Rab-11A OS=Mus musculus OX=10090 GN=Rab11a PE=1 SV=3	P46638	RB11B	1	1	1	1	Common	yes
434	sp|P47199|QOR_MOUSE Quinone oxidoreductase OS=Mus musculus OX=10090 GN=Cryz PE=1 SV=1	P47199	QOR	1	1	1	1	Common	yes
435	sp|P47738|ALDH2_MOUSE Aldehyde dehydrogenase, mitochondrial OS=Mus musculus OX=10090 GN=Aldh2 PE=1 SV=1	P47738	ALDH2	1	1	1	1	Common	yes
436	sp|P47740|AL3A2_MOUSE Fatty aldehyde dehydrogenase OS=Mus musculus OX=10090 GN=Aldh3a2 PE=1 SV=2	P47740	AL3A2	1	1	1	1	Common	yes
437	sp|P47753|CAZA1_MOUSE F-actin-capping protein subunit alpha-1 OS=Mus musculus OX=10090 GN=Capza1 PE=1 SV=4	P47753	CAZA1	1	1	1	1	Common	yes
438	sp|P47754|CAZA2_MOUSE F-actin-capping protein subunit alpha-2 OS=Mus musculus OX=10090 GN=Capza2 PE=1 SV=3	P47754	CAZA2	1	1	1	1	Common	yes
439	sp|P47757|CAPZB_MOUSE F-actin-capping protein subunit beta OS=Mus musculus OX=10090 GN=Capzb PE=1 SV=3	P47757	CAPZB	1	1	1	1	Common	yes
440	sp|P47791|GSHR_MOUSE Glutathione reductase, mitochondrial OS=Mus musculus OX=10090 GN=Gsr PE=1 SV=3	P47791	GSHR	1	1	1	1	Common	yes
441	sp|P47911|RL6_MOUSE 60S ribosomal protein L6 OS=Mus musculus OX=10090 GN=Rpl6 PE=1 SV=3	P47911	RL6	1	1	1	1	Common	yes
442	sp|P47934|CACP_MOUSE Carnitine O-acetyltransferase OS=Mus musculus OX=10090 GN=Crat PE=1 SV=3	P47934	CACP	0	1	1	1		yes
443	sp|P47962|RL5_MOUSE 60S ribosomal protein L5 OS=Mus musculus OX=10090 GN=Rpl5 PE=1 SV=3	P47962	RL5	1	1	1	1	Common	yes
444	sp|P47963|RL13_MOUSE 60S ribosomal protein L13 OS=Mus musculus OX=10090 GN=Rpl13 PE=1 SV=3	P47963	RL13	1	1	1	0		yes
445	sp|P48036|ANXA5_MOUSE Annexin A5 OS=Mus musculus OX=10090 GN=Anxa5 PE=1 SV=1	P48036	ANXA5	1	1	1	1	Common	yes
446	sp|P48722|HS74L_MOUSE Heat shock 70 kDa protein 4L OS=Mus musculus OX=10090 GN=Hspa4l PE=1 SV=2	P48722	HS74L	1	1	1	1	Common	yes
447	sp|P48758|CBR1_MOUSE Carbonyl reductase [NADPH] 1 OS=Mus musculus OX=10090 GN=Cbr1 PE=1 SV=3	P48758	CBR1	1	1	1	1	Common	yes
448	sp|P48774|GSTM5_MOUSE Glutathione S-transferase Mu 5 OS=Mus musculus OX=10090 GN=Gstm5 PE=1 SV=1	P48774	GSTM5	1	1	1	1	Common	yes
449	sp|P48962|ADT1_MOUSE ADP/ATP translocase 1 OS=Mus musculus OX=10090 GN=Slc25a4 PE=1 SV=4;sp|Q3V132|ADT4_MOUSE ADP/ATP translocase 4 OS=Mus musculus OX=10090 GN=Slc25a31 PE=1 SV=1	P48962	ADT1	0	1	1	1		yes
450	sp|P49182|HEP2_MOUSE Heparin cofactor 2 OS=Mus musculus OX=10090 GN=Serpind1 PE=1 SV=1	P49182	HEP2	1	1	1	1	Common	yes
451	sp|P49300|CLC10_MOUSE C-type lectin domain family 10 member A OS=Mus musculus OX=10090 GN=Clec10a PE=1 SV=1	P49300	CLC10	1	0	0	0		no
452	sp|P49429|HPPD_MOUSE 4-hydroxyphenylpyruvate dioxygenase OS=Mus musculus OX=10090 GN=Hpd PE=1 SV=3	P49429	HPPD	1	1	1	1	Common	yes
453	sp|P49442|INPP_MOUSE Inositol polyphosphate 1-phosphatase OS=Mus musculus OX=10090 GN=Inpp1 PE=1 SV=2	P49442	INPP	1	0	1	1		yes
454	sp|P49722|PSA2_MOUSE Proteasome subunit alpha type-2 OS=Mus musculus OX=10090 GN=Psma2 PE=1 SV=3	P49722	PSA2	1	1	1	1	Common	yes
455	sp|P49935|CATH_MOUSE Pro-cathepsin H OS=Mus musculus OX=10090 GN=Ctsh PE=1 SV=2	P49935	CATH	1	1	1	1	Common	yes
456	sp|P50136|ODBA_MOUSE 2-oxoisovalerate dehydrogenase subunit alpha, mitochondrial OS=Mus musculus OX=10090 GN=Bckdha PE=1 SV=1	P50136	ODBA	1	1	1	0		yes
457	sp|P50171|DHB8_MOUSE Estradiol 17-beta-dehydrogenase 8 OS=Mus musculus OX=10090 GN=Hsd17b8 PE=1 SV=2	P50171	DHB8	1	1	1	1	Common	yes
458	sp|P50172|DHI1_MOUSE Corticosteroid 11-beta-dehydrogenase isozyme 1 OS=Mus musculus OX=10090 GN=Hsd11b1 PE=1 SV=3	P50172	DHI1	1	1	1	1	Common	yes
459	sp|P50247|SAHH_MOUSE Adenosylhomocysteinase OS=Mus musculus OX=10090 GN=Ahcy PE=1 SV=3	P50247	SAHH	1	1	1	1	Common	yes
460	sp|P50285|FMO1_MOUSE Dimethylaniline monooxygenase [N-oxide-forming] 1 OS=Mus musculus OX=10090 GN=Fmo1 PE=1 SV=1	P50285	FMO1	1	1	1	1	Common	yes
461	sp|P50396|GDIA_MOUSE Rab GDP dissociation inhibitor alpha OS=Mus musculus OX=10090 GN=Gdi1 PE=1 SV=3	P50396	GDIA	1	1	1	1	Common	yes
462	sp|P50427|STS_MOUSE Steryl-sulfatase OS=Mus musculus OX=10090 GN=Sts PE=1 SV=1	P50427	STS	1	1	1	1	Common	yes
463	sp|P50428|ARSA_MOUSE Arylsulfatase A OS=Mus musculus OX=10090 GN=Arsa PE=1 SV=2	P50428	ARSA	0	1	1	1		yes
464	sp|P50429|ARSB_MOUSE Arylsulfatase B OS=Mus musculus OX=10090 GN=Arsb PE=1 SV=3	P50429	ARSB	1	1	1	1	Common	yes
465	sp|P50431|GLYC_MOUSE Serine hydroxymethyltransferase, cytosolic OS=Mus musculus OX=10090 GN=Shmt1 PE=1 SV=3	P50431	GLYC	1	1	1	1	Common	yes
466	sp|P50516|VATA_MOUSE V-type proton ATPase catalytic subunit A OS=Mus musculus OX=10090 GN=Atp6v1a PE=1 SV=2	P50516	VATA	1	1	1	1	Common	yes
467	sp|P50518|VATE1_MOUSE V-type proton ATPase subunit E 1 OS=Mus musculus OX=10090 GN=Atp6v1e1 PE=1 SV=2	P50518	VATE1	1	0	1	0		yes
468	sp|P50544|ACADV_MOUSE Very long-chain specific acyl-CoA dehydrogenase, mitochondrial OS=Mus musculus OX=10090 GN=Acadvl PE=1 SV=3	P50544	ACADV	1	1	1	1	Common	yes
469	sp|P50580|PA2G4_MOUSE Proliferation-associated protein 2G4 OS=Mus musculus OX=10090 GN=Pa2g4 PE=1 SV=3	P50580	PA2G4	1	1	1	1	Common	yes
470	sp|P51150|RAB7A_MOUSE Ras-related protein Rab-7a OS=Mus musculus OX=10090 GN=Rab7a PE=1 SV=2	P51150	RAB7A	1	1	1	1	Common	yes
471	sp|P51174|ACADL_MOUSE Long-chain specific acyl-CoA dehydrogenase, mitochondrial OS=Mus musculus OX=10090 GN=Acadl PE=1 SV=2	P51174	ACADL	1	1	1	1	Common	yes
474	sp|P51655|GPC4_MOUSE Glypican-4 OS=Mus musculus OX=10090 GN=Gpc4 PE=1 SV=2	P51655	GPC4	1	1	1	0		yes
475	sp|P51660|DHB4_MOUSE Peroxisomal multifunctional enzyme type 2 OS=Mus musculus OX=10090 GN=Hsd17b4 PE=1 SV=3	P51660	DHB4	1	1	1	1	Common	yes
476	sp|P51855|GSHB_MOUSE Glutathione synthetase OS=Mus musculus OX=10090 GN=Gss PE=1 SV=1	P51855	GSHB	1	1	1	1	Common	yes
477	sp|P51859|HDGF_MOUSE Hepatoma-derived growth factor OS=Mus musculus OX=10090 GN=Hdgf PE=1 SV=2	P51859	HDGF	1	1	1	1	Common	yes
478	sp|P51881|ADT2_MOUSE ADP/ATP translocase 2 OS=Mus musculus OX=10090 GN=Slc25a5 PE=1 SV=3	P51881	ADT2	1	1	1	1	Common	yes
480	sp|P52196|THTR_MOUSE Thiosulfate sulfurtransferase OS=Mus musculus OX=10090 GN=Tst PE=1 SV=3	P52196	THTR	1	1	1	1	Common	yes
481	sp|P52430|PON1_MOUSE Serum paraoxonase/arylesterase 1 OS=Mus musculus OX=10090 GN=Pon1 PE=1 SV=2	P52430	PON1	1	1	1	1	Common	yes
482	sp|P52480|KPYM_MOUSE Pyruvate kinase PKM OS=Mus musculus OX=10090 GN=Pkm PE=1 SV=4	P52480	KPYM	1	1	1	1	Common	yes
483	sp|P52760|RIDA_MOUSE 2-iminobutanoate/2-iminopropanoate deaminase OS=Mus musculus OX=10090 GN=Rida PE=1 SV=3	P52760	RIDA	1	1	1	1	Common	yes
484	sp|P52825|CPT2_MOUSE Carnitine O-palmitoyltransferase 2, mitochondrial OS=Mus musculus OX=10090 GN=Cpt2 PE=1 SV=2	P52825	CPT2	1	1	1	1	Common	yes
485	sp|P52840|ST1A1_MOUSE Sulfotransferase 1A1 OS=Mus musculus OX=10090 GN=Sult1a1 PE=1 SV=1	P52840	ST1A1	1	1	1	1	Common	yes
486	sp|P52843|ST2A1_MOUSE Bile salt sulfotransferase 1 OS=Mus musculus OX=10090 GN=Sult2a1 PE=1 SV=1;sp|P50236|ST2A2_MOUSE Bile salt sulfotransferase 2 OS=Mus musculus OX=10090 GN=Sult2a2 PE=2 SV=1	P52843	ST2A1	1	1	1	1	Common	no
487	sp|P53657|KPYR_MOUSE Pyruvate kinase PKLR OS=Mus musculus OX=10090 GN=Pklr PE=1 SV=1	P53657	KPYR	1	1	1	1	Common	yes
488	sp|P53808|PPCT_MOUSE Phosphatidylcholine transfer protein OS=Mus musculus OX=10090 GN=Pctp PE=1 SV=2	P53808	PPCT	1	1	1	1	Common	yes
489	sp|P53810|PIPNA_MOUSE Phosphatidylinositol transfer protein alpha isoform OS=Mus musculus OX=10090 GN=Pitpna PE=1 SV=2	P53810	PIPNA	1	0	1	1		yes
490	sp|P53811|PIPNB_MOUSE Phosphatidylinositol transfer protein beta isoform OS=Mus musculus OX=10090 GN=Pitpnb PE=1 SV=2	P53811	PIPNB	1	1	1	1	Common	yes
491	sp|P53986|MOT1_MOUSE Monocarboxylate transporter 1 OS=Mus musculus OX=10090 GN=Slc16a1 PE=1 SV=1	P53986	MOT1	1	1	1	1	Common	yes
492	sp|P53994|RAB2A_MOUSE Ras-related protein Rab-2A OS=Mus musculus OX=10090 GN=Rab2a PE=1 SV=1	P53994	RAB2A	1	1	1	1	Common	yes
493	sp|P54071|IDHP_MOUSE Isocitrate dehydrogenase [NADP], mitochondrial OS=Mus musculus OX=10090 GN=Idh2 PE=1 SV=3	P54071	IDHP	1	1	1	1	Common	yes
494	sp|P54775|PRS6B_MOUSE 26S proteasome regulatory subunit 6B OS=Mus musculus OX=10090 GN=Psmc4 PE=1 SV=2	P54775	PRS6B	1	1	1	1	Common	yes
495	sp|P54869|HMCS2_MOUSE Hydroxymethylglutaryl-CoA synthase, mitochondrial OS=Mus musculus OX=10090 GN=Hmgcs2 PE=1 SV=2	P54869	HMCS2	1	1	1	1	Common	yes
496	sp|P55096|ABCD3_MOUSE ATP-binding cassette sub-family D member 3 OS=Mus musculus OX=10090 GN=Abcd3 PE=1 SV=2	P55096	ABCD3	1	1	1	1	Common	yes
497	sp|P55258|RAB8A_MOUSE Ras-related protein Rab-8A OS=Mus musculus OX=10090 GN=Rab8a PE=1 SV=2	P55258	RAB8A	1	1	1	1	Common	yes
498	sp|P55264|ADK_MOUSE Adenosine kinase OS=Mus musculus OX=10090 GN=Adk PE=1 SV=2	P55264	ADK	1	1	1	1	Common	yes
499	sp|P55292|DSC2_MOUSE Desmocollin-2 OS=Mus musculus OX=10090 GN=Dsc2 PE=1 SV=1	P55292	DSC2	1	1	0	0	CTR_unique	yes
500	sp|P55302|AMRP_MOUSE Alpha-2-macroglobulin receptor-associated protein OS=Mus musculus OX=10090 GN=Lrpap1 PE=1 SV=1	P55302	AMRP	1	1	1	1	Common	yes
501	sp|P56391|CX6B1_MOUSE Cytochrome c oxidase subunit 6B1 OS=Mus musculus OX=10090 GN=Cox6b1 PE=1 SV=2	P56391	CX6B1	1	1	1	1	Common	yes
502	sp|P56395|CYB5_MOUSE Cytochrome b5 OS=Mus musculus OX=10090 GN=Cyb5a PE=1 SV=2	P56395	CYB5	1	1	1	1	Common	yes
503	sp|P56399|UBP5_MOUSE Ubiquitin carboxyl-terminal hydrolase 5 OS=Mus musculus OX=10090 GN=Usp5 PE=1 SV=1	P56399	UBP5	1	0	1	1		yes
504	sp|P56480|ATPB_MOUSE ATP synthase subunit beta, mitochondrial OS=Mus musculus OX=10090 GN=Atp5f1b PE=1 SV=2	P56480	ATPB	1	1	1	1	Common	yes
505	sp|P56528|CD38_MOUSE ADP-ribosyl cyclase/cyclic ADP-ribose hydrolase 1 OS=Mus musculus OX=10090 GN=Cd38 PE=1 SV=2	P56528	CD38	1	1	1	1	Common	yes
506	sp|P56542|DNS2A_MOUSE Deoxyribonuclease-2-alpha OS=Mus musculus OX=10090 GN=Dnase2 PE=1 SV=1	P56542	DNS2A	0	0	0	0		yes
507	sp|P56593|CP2AC_MOUSE Cytochrome P450 2A12 OS=Mus musculus OX=10090 GN=Cyp2a12 PE=1 SV=2	P56593	CP2AC	1	1	1	1	Common	yes
508	sp|P56654|CP237_MOUSE Cytochrome P450 2C37 OS=Mus musculus OX=10090 GN=Cyp2c37 PE=1 SV=2	P56654	CP237	1	1	1	1	Common	yes
509	sp|P56657|CP240_MOUSE Cytochrome P450 2C40 OS=Mus musculus OX=10090 GN=Cyp2c40 PE=1 SV=2	P56657	CP240	1	1	1	1	Common	yes
510	sp|P57759|ERP29_MOUSE Endoplasmic reticulum resident protein 29 OS=Mus musculus OX=10090 GN=Erp29 PE=1 SV=2	P57759	ERP29	1	1	1	1	Common	yes
512	sp|P57780|ACTN4_MOUSE Alpha-actinin-4 OS=Mus musculus OX=10090 GN=Actn4 PE=1 SV=1	P57780	ACTN4	1	1	1	1	Common	yes
513	sp|P58021|TM9S2_MOUSE Transmembrane 9 superfamily member 2 OS=Mus musculus OX=10090 GN=Tm9sf2 PE=1 SV=1	P58021	TM9S2	1	1	1	1	Common	yes
514	sp|P58044|IDI1_MOUSE Isopentenyl-diphosphate Delta-isomerase 1 OS=Mus musculus OX=10090 GN=Idi1 PE=1 SV=1	P58044	IDI1	1	1	1	1	Common	yes
515	sp|P58252|EF2_MOUSE Elongation factor 2 OS=Mus musculus OX=10090 GN=Eef2 PE=1 SV=2	P58252	EF2	1	1	1	1	Common	yes
516	sp|Q9JKB1|UCHL3_MOUSE Ubiquitin carboxyl-terminal hydrolase isozyme L3 OS=Mus musculus OX=10090 GN=Uchl3 PE=1 SV=2;sp|P58321|UCHL4_MOUSE Ubiquitin carboxyl-terminal hydrolase isozyme L4 OS=Mus musculus OX=10090 GN=Uchl4 PE=2 SV=1	Q9JKB1	UCHL3	1	0	1	1		yes
518	sp|P58710|GGLO_MOUSE L-gulonolactone oxidase OS=Mus musculus OX=10090 GN=Gulo PE=1 SV=3	P58710	GGLO	1	1	1	1	Common	yes
520	sp|P59017|B2L13_MOUSE Bcl-2-like protein 13 OS=Mus musculus OX=10090 GN=Bcl2l13 PE=1 SV=2	P59017	B2L13	1	1	1	1	Common	yes
521	sp|P60335|PCBP1_MOUSE Poly(rC)-binding protein 1 OS=Mus musculus OX=10090 GN=Pcbp1 PE=1 SV=1	P60335	PCBP1	1	1	1	1	Common	yes
522	sp|P60710|ACTB_MOUSE Actin, cytoplasmic 1 OS=Mus musculus OX=10090 GN=Actb PE=1 SV=1	P60710	ACTB	1	1	1	1	Common	yes
523	sp|P60766|CDC42_MOUSE Cell division control protein 42 homolog OS=Mus musculus OX=10090 GN=Cdc42 PE=1 SV=2	P60766	CDC42	1	1	1	1	Common	yes
524	sp|P60843|IF4A1_MOUSE Eukaryotic initiation factor 4A-I OS=Mus musculus OX=10090 GN=Eif4a1 PE=1 SV=1;sp|P10630|IF4A2_MOUSE Eukaryotic initiation factor 4A-II OS=Mus musculus OX=10090 GN=Eif4a2 PE=1 SV=2	P60843	IF4A1	1	1	1	1	Common	yes
525	sp|P61027|RAB10_MOUSE Ras-related protein Rab-10 OS=Mus musculus OX=10090 GN=Rab10 PE=1 SV=1	P61027	RAB10	1	1	1	1	Common	yes
526	sp|P61087|UBE2K_MOUSE Ubiquitin-conjugating enzyme E2 K OS=Mus musculus OX=10090 GN=Ube2k PE=1 SV=3	P61087	UBE2K	1	1	1	1	Common	yes
527	sp|P61089|UBE2N_MOUSE Ubiquitin-conjugating enzyme E2 N OS=Mus musculus OX=10090 GN=Ube2n PE=1 SV=1	P61089	UBE2N	1	1	1	1	Common	yes
528	sp|P61161|ARP2_MOUSE Actin-related protein 2 OS=Mus musculus OX=10090 GN=Actr2 PE=1 SV=1	P61161	ARP2	1	1	1	1	Common	yes
529	sp|P61205|ARF3_MOUSE ADP-ribosylation factor 3 OS=Mus musculus OX=10090 GN=Arf3 PE=2 SV=2;sp|P84078|ARF1_MOUSE ADP-ribosylation factor 1 OS=Mus musculus OX=10090 GN=Arf1 PE=1 SV=2;sp|Q8BSL7|ARF2_MOUSE ADP-ribosylation factor 2 OS=Mus musculus OX=10090 GN=A	P61205	ARF3	1	1	1	1	Common	no
530	sp|P61458|PHS_MOUSE Pterin-4-alpha-carbinolamine dehydratase OS=Mus musculus OX=10090 GN=Pcbd1 PE=1 SV=2	P61458	PHS	1	1	1	1	Common	yes
531	sp|P61804|DAD1_MOUSE Dolichyl-diphosphooligosaccharide--protein glycosyltransferase subunit DAD1 OS=Mus musculus OX=10090 GN=Dad1 PE=1 SV=3	P61804	DAD1	1	1	1	0		yes
532	sp|P61922|GABT_MOUSE 4-aminobutyrate aminotransferase, mitochondrial OS=Mus musculus OX=10090 GN=Abat PE=1 SV=1	P61922	GABT	1	1	1	1	Common	yes
533	sp|P61979|HNRPK_MOUSE Heterogeneous nuclear ribonucleoprotein K OS=Mus musculus OX=10090 GN=Hnrnpk PE=1 SV=1	P61979	HNRPK	1	0	1	0		yes
534	sp|P61982|1433G_MOUSE 14-3-3 protein gamma OS=Mus musculus OX=10090 GN=Ywhag PE=1 SV=2	P61982	1433G	1	1	1	1	Common	yes
535	sp|P62075|TIM13_MOUSE Mitochondrial import inner membrane translocase subunit Tim13 OS=Mus musculus OX=10090 GN=Timm13 PE=1 SV=1	P62075	TIM13	0	1	1	0		yes
536	sp|P62082|RS7_MOUSE 40S ribosomal protein S7 OS=Mus musculus OX=10090 GN=Rps7 PE=2 SV=1	P62082	RS7	1	1	1	0		yes
537	sp|P62137|PP1A_MOUSE Serine/threonine-protein phosphatase PP1-alpha catalytic subunit OS=Mus musculus OX=10090 GN=Ppp1ca PE=1 SV=1	P62137	PP1A	1	1	1	1	Common	yes
538	sp|P62192|PRS4_MOUSE 26S proteasome regulatory subunit 4 OS=Mus musculus OX=10090 GN=Psmc1 PE=1 SV=1	P62192	PRS4	1	1	1	1	Common	yes
539	sp|P62196|PRS8_MOUSE 26S proteasome regulatory subunit 8 OS=Mus musculus OX=10090 GN=Psmc5 PE=1 SV=1	P62196	PRS8	1	1	1	1	Common	yes
540	sp|P62242|RS8_MOUSE 40S ribosomal protein S8 OS=Mus musculus OX=10090 GN=Rps8 PE=1 SV=2	P62242	RS8	1	1	1	1	Common	yes
541	sp|P62259|1433E_MOUSE 14-3-3 protein epsilon OS=Mus musculus OX=10090 GN=Ywhae PE=1 SV=1	P62259	1433E	1	1	1	1	Common	yes
542	sp|P62270|RS18_MOUSE 40S ribosomal protein S18 OS=Mus musculus OX=10090 GN=Rps18 PE=1 SV=3	P62270	RS18	1	1	1	0		yes
543	sp|P62301|RS13_MOUSE 40S ribosomal protein S13 OS=Mus musculus OX=10090 GN=Rps13 PE=1 SV=2	P62301	RS13	1	1	1	0		yes
544	sp|P62334|PRS10_MOUSE 26S proteasome regulatory subunit 10B OS=Mus musculus OX=10090 GN=Psmc6 PE=1 SV=1	P62334	PRS10	1	1	1	1	Common	yes
545	sp|P62702|RS4X_MOUSE 40S ribosomal protein S4, X isoform OS=Mus musculus OX=10090 GN=Rps4x PE=1 SV=2	P62702	RS4X	1	1	1	1	Common	yes
546	sp|P63330|PP2AA_MOUSE Serine/threonine-protein phosphatase 2A catalytic subunit alpha isoform OS=Mus musculus OX=10090 GN=Ppp2ca PE=1 SV=1;sp|P62715|PP2AB_MOUSE Serine/threonine-protein phosphatase 2A catalytic subunit beta isoform OS=Mus musculus OX=10090	P63330	PP2AA	1	1	1	1	Common	no
547	sp|P62754|RS6_MOUSE 40S ribosomal protein S6 OS=Mus musculus OX=10090 GN=Rps6 PE=1 SV=1	P62754	RS6	1	1	1	0		yes
548	sp|P62774|MTPN_MOUSE Myotrophin OS=Mus musculus OX=10090 GN=Mtpn PE=1 SV=2	P62774	MTPN	1	0	1	1		yes
549	sp|P62806|H4_MOUSE Histone H4 OS=Mus musculus OX=10090 GN=Hist1h4a PE=1 SV=2	P62806	H4	1	1	1	1	Common	yes
550	sp|P62814|VATB2_MOUSE V-type proton ATPase subunit B, brain isoform OS=Mus musculus OX=10090 GN=Atp6v1b2 PE=1 SV=1	P62814	VATB2	1	1	1	1	Common	yes
551	sp|P62821|RAB1A_MOUSE Ras-related protein Rab-1A OS=Mus musculus OX=10090 GN=Rab1A PE=1 SV=3	P62821	RAB1A	1	1	1	1	Common	yes
552	sp|P62827|RAN_MOUSE GTP-binding nuclear protein Ran OS=Mus musculus OX=10090 GN=Ran PE=1 SV=3;sp|Q61820|RANT_MOUSE GTP-binding nuclear protein Ran, testis-specific isoform OS=Mus musculus OX=10090 GN=Rasl2-9 PE=2 SV=1	P62827	RAN	1	1	1	1	Common	yes
553	sp|P62830|RL23_MOUSE 60S ribosomal protein L23 OS=Mus musculus OX=10090 GN=Rpl23 PE=1 SV=1	P62830	RL23	1	0	1	1		yes
554	sp|P62835|RAP1A_MOUSE Ras-related protein Rap-1A OS=Mus musculus OX=10090 GN=Rap1a PE=1 SV=1	P62835	RAP1A	1	1	1	1	Common	yes
555	sp|P62852|RS25_MOUSE 40S ribosomal protein S25 OS=Mus musculus OX=10090 GN=Rps25 PE=1 SV=1	P62852	RS25	1	1	1	1	Common	yes
556	sp|P62874|GBB1_MOUSE Guanine nucleotide-binding protein G(I)/G(S)/G(T) subunit beta-1 OS=Mus musculus OX=10090 GN=Gnb1 PE=1 SV=3	P62874	GBB1	1	1	1	1	Common	yes
557	sp|P62880|GBB2_MOUSE Guanine nucleotide-binding protein G(I)/G(S)/G(T) subunit beta-2 OS=Mus musculus OX=10090 GN=Gnb2 PE=1 SV=3	P62880	GBB2	1	1	1	1	Common	no
558	sp|P62897|CYC_MOUSE Cytochrome c, somatic OS=Mus musculus OX=10090 GN=Cycs PE=1 SV=2	P62897	CYC	1	1	1	1	Common	yes
559	sp|P62908|RS3_MOUSE 40S ribosomal protein S3 OS=Mus musculus OX=10090 GN=Rps3 PE=1 SV=1	P62908	RS3	1	1	1	1	Common	yes
560	sp|P62918|RL8_MOUSE 60S ribosomal protein L8 OS=Mus musculus OX=10090 GN=Rpl8 PE=1 SV=2	P62918	RL8	1	1	1	1	Common	yes
562	sp|P63001|RAC1_MOUSE Ras-related C3 botulinum toxin substrate 1 OS=Mus musculus OX=10090 GN=Rac1 PE=1 SV=1;sp|Q05144|RAC2_MOUSE Ras-related C3 botulinum toxin substrate 2 OS=Mus musculus OX=10090 GN=Rac2 PE=1 SV=1	P63001	RAC1	1	1	1	1	Common	yes
563	sp|P63017|HSP7C_MOUSE Heat shock cognate 71 kDa protein OS=Mus musculus OX=10090 GN=Hspa8 PE=1 SV=1	P63017	HSP7C	1	1	1	1	Common	yes
564	sp|P63028|TCTP_MOUSE Translationally-controlled tumor protein OS=Mus musculus OX=10090 GN=Tpt1 PE=1 SV=1	P63028	TCTP	1	1	1	1	Common	yes
565	sp|P63030|MPC1_MOUSE Mitochondrial pyruvate carrier 1 OS=Mus musculus OX=10090 GN=Mpc1 PE=1 SV=1	P63030	MPC1	1	1	1	1	Common	yes
566	sp|P63038|CH60_MOUSE 60 kDa heat shock protein, mitochondrial OS=Mus musculus OX=10090 GN=Hspd1 PE=1 SV=1	P63038	CH60	1	1	1	1	Common	yes
567	sp|Q6R0H7|GNAS1_MOUSE Guanine nucleotide-binding protein G(s) subunit alpha isoforms XLas OS=Mus musculus OX=10090 GN=Gnas PE=1 SV=1;sp|P63094|GNAS2_MOUSE Guanine nucleotide-binding protein G(s) subunit alpha isoforms short OS=Mus musculus OX=10090 GN=Gnas	Q6R0H7	GNAS1	1	1	1	1	Common	no
568	sp|P63101|1433Z_MOUSE 14-3-3 protein zeta/delta OS=Mus musculus OX=10090 GN=Ywhaz PE=1 SV=1	P63101	1433Z	1	1	1	1	Common	yes
569	sp|P63158|HMGB1_MOUSE High mobility group protein B1 OS=Mus musculus OX=10090 GN=Hmgb1 PE=1 SV=2	P63158	HMGB1	1	1	1	1	Common	yes
570	sp|P63242|IF5A1_MOUSE Eukaryotic translation initiation factor 5A-1 OS=Mus musculus OX=10090 GN=Eif5a PE=1 SV=2;sp|Q8BGY2|IF5A2_MOUSE Eukaryotic translation initiation factor 5A-2 OS=Mus musculus OX=10090 GN=Eif5a2 PE=1 SV=3	P63242	IF5A1	1	1	1	1	Common	yes
571	sp|P63260|ACTG_MOUSE Actin, cytoplasmic 2 OS=Mus musculus OX=10090 GN=Actg1 PE=1 SV=1	P63260	ACTG	1	1	1	1	Common	no
572	sp|P63321|RALA_MOUSE Ras-related protein Ral-A OS=Mus musculus OX=10090 GN=Rala PE=1 SV=1	P63321	RALA	0	1	1	1		yes
573	sp|P63325|RS10_MOUSE 40S ribosomal protein S10 OS=Mus musculus OX=10090 GN=Rps10 PE=1 SV=1	P63325	RS10	1	1	1	0		yes
574	sp|P67778|PHB_MOUSE Prohibitin OS=Mus musculus OX=10090 GN=Phb PE=1 SV=1	P67778	PHB	1	1	1	1	Common	yes
575	sp|P67871|CSK2B_MOUSE Casein kinase II subunit beta OS=Mus musculus OX=10090 GN=Csnk2b PE=1 SV=1	P67871	CSK2B	1	0	1	0		yes
576	sp|P68033|ACTC_MOUSE Actin, alpha cardiac muscle 1 OS=Mus musculus OX=10090 GN=Actc1 PE=1 SV=1;sp|P68134|ACTS_MOUSE Actin, alpha skeletal muscle OS=Mus musculus OX=10090 GN=Acta1 PE=1 SV=1;sp|P62737|ACTA_MOUSE Actin, aortic smooth muscle OS=Mus musculus OX	P68033	ACTC	1	1	1	1	Common	yes
577	sp|P68037|UB2L3_MOUSE Ubiquitin-conjugating enzyme E2 L3 OS=Mus musculus OX=10090 GN=Ube2l3 PE=1 SV=1	P68037	UB2L3	1	1	1	1	Common	yes
578	sp|P68040|RACK1_MOUSE Receptor of activated protein C kinase 1 OS=Mus musculus OX=10090 GN=Rack1 PE=1 SV=3	P68040	RACK1	1	1	1	1	Common	yes
579	sp|P68254|1433T_MOUSE 14-3-3 protein theta OS=Mus musculus OX=10090 GN=Ywhaq PE=1 SV=1	P68254	1433T	1	1	1	1	Common	yes
580	sp|P68368|TBA4A_MOUSE Tubulin alpha-4A chain OS=Mus musculus OX=10090 GN=Tuba4a PE=1 SV=1	P68368	TBA4A	1	1	1	1	Common	yes
581	sp|P68369|TBA1A_MOUSE Tubulin alpha-1A chain OS=Mus musculus OX=10090 GN=Tuba1a PE=1 SV=1;sp|P68373|TBA1C_MOUSE Tubulin alpha-1C chain OS=Mus musculus OX=10090 GN=Tuba1c PE=1 SV=1;sp|P05214|TBA3_MOUSE Tubulin alpha-3 chain OS=Mus musculus OX=10090 GN=Tuba3	P68369	TBA1A	1	1	1	1	Common	yes
582	sp|P68372|TBB4B_MOUSE Tubulin beta-4B chain OS=Mus musculus OX=10090 GN=Tubb4b PE=1 SV=1;sp|Q9D6F9|TBB4A_MOUSE Tubulin beta-4A chain OS=Mus musculus OX=10090 GN=Tubb4a PE=1 SV=3	P68372	TBB4B	1	1	1	1	Common	yes
583	sp|P68510|1433F_MOUSE 14-3-3 protein eta OS=Mus musculus OX=10090 GN=Ywhah PE=1 SV=2	P68510	1433F	1	1	1	1	Common	yes
584	sp|P70158|ASM3A_MOUSE Acid sphingomyelinase-like phosphodiesterase 3a OS=Mus musculus OX=10090 GN=Smpdl3a PE=1 SV=2	P70158	ASM3A	1	0	1	1		yes
585	sp|P70168|IMB1_MOUSE Importin subunit beta-1 OS=Mus musculus OX=10090 GN=Kpnb1 PE=1 SV=2	P70168	IMB1	1	1	1	1	Common	yes
586	sp|P70195|PSB7_MOUSE Proteasome subunit beta type-7 OS=Mus musculus OX=10090 GN=Psmb7 PE=1 SV=1	P70195	PSB7	1	1	1	1	Common	yes
587	sp|P70245|EBP_MOUSE 3-beta-hydroxysteroid-Delta(8),Delta(7)-isomerase OS=Mus musculus OX=10090 GN=Ebp PE=1 SV=3	P70245	EBP	1	0	1	1		yes
588	sp|P70269|CATE_MOUSE Cathepsin E OS=Mus musculus OX=10090 GN=Ctse PE=1 SV=2	P70269	CATE	0	1	0	1		no
589	sp|P70296|PEBP1_MOUSE Phosphatidylethanolamine-binding protein 1 OS=Mus musculus OX=10090 GN=Pebp1 PE=1 SV=3	P70296	PEBP1	1	1	1	1	Common	yes
590	sp|P70335|ROCK1_MOUSE Rho-associated protein kinase 1 OS=Mus musculus OX=10090 GN=Rock1 PE=1 SV=1	P70335	ROCK1	1	0	0	0		yes
591	sp|P70441|NHRF1_MOUSE Na(+)/H(+) exchange regulatory cofactor NHE-RF1 OS=Mus musculus OX=10090 GN=Slc9a3r1 PE=1 SV=3	P70441	NHRF1	1	1	1	1	Common	yes
592	sp|P70665|SIAE_MOUSE Sialate O-acetylesterase OS=Mus musculus OX=10090 GN=Siae PE=1 SV=3	P70665	SIAE	1	1	1	1	Common	yes
593	sp|Q60817|NACA_MOUSE Nascent polypeptide-associated complex subunit alpha OS=Mus musculus OX=10090 GN=Naca PE=1 SV=1;sp|P70670|NACAM_MOUSE Nascent polypeptide-associated complex subunit alpha, muscle-specific form OS=Mus musculus OX=10090 GN=Naca PE=1 SV=2	Q60817	NACA	1	1	1	1	Common	no
594	sp|P70694|DHB5_MOUSE Estradiol 17 beta-dehydrogenase 5 OS=Mus musculus OX=10090 GN=Akr1c6 PE=1 SV=1	P70694	DHB5	1	1	1	1	Common	yes
595	sp|P70695|F16P2_MOUSE Fructose-1,6-bisphosphatase isozyme 2 OS=Mus musculus OX=10090 GN=Fbp2 PE=1 SV=2	P70695	F16P2	0	1	1	1		yes
596	sp|P70697|DCUP_MOUSE Uroporphyrinogen decarboxylase OS=Mus musculus OX=10090 GN=Urod PE=1 SV=2	P70697	DCUP	1	1	1	1	Common	yes
597	sp|P70699|LYAG_MOUSE Lysosomal alpha-glucosidase OS=Mus musculus OX=10090 GN=Gaa PE=1 SV=2	P70699	LYAG	1	1	1	1	Common	yes
598	sp|P80313|TCPH_MOUSE T-complex protein 1 subunit eta OS=Mus musculus OX=10090 GN=Cct7 PE=1 SV=1	P80313	TCPH	1	0	1	0		yes
599	sp|P80314|TCPB_MOUSE T-complex protein 1 subunit beta OS=Mus musculus OX=10090 GN=Cct2 PE=1 SV=4	P80314	TCPB	1	1	1	1	Common	yes
600	sp|P80315|TCPD_MOUSE T-complex protein 1 subunit delta OS=Mus musculus OX=10090 GN=Cct4 PE=1 SV=3	P80315	TCPD	1	1	1	1	Common	yes
601	sp|P80316|TCPE_MOUSE T-complex protein 1 subunit epsilon OS=Mus musculus OX=10090 GN=Cct5 PE=1 SV=1	P80316	TCPE	1	0	1	0		yes
602	sp|P80317|TCPZ_MOUSE T-complex protein 1 subunit zeta OS=Mus musculus OX=10090 GN=Cct6a PE=1 SV=3	P80317	TCPZ	1	0	1	1		yes
603	sp|P80318|TCPG_MOUSE T-complex protein 1 subunit gamma OS=Mus musculus OX=10090 GN=Cct3 PE=1 SV=1	P80318	TCPG	1	0	1	1		yes
604	sp|P84084|ARF5_MOUSE ADP-ribosylation factor 5 OS=Mus musculus OX=10090 GN=Arf5 PE=1 SV=2	P84084	ARF5	1	1	1	1	Common	yes
605	sp|P84099|RL19_MOUSE 60S ribosomal protein L19 OS=Mus musculus OX=10090 GN=Rpl19 PE=1 SV=1	P84099	RL19	1	1	1	0		yes
606	sp|P85094|ISC2A_MOUSE Isochorismatase domain-containing protein 2A OS=Mus musculus OX=10090 GN=Isoc2a PE=1 SV=1	P85094	ISC2A	1	1	1	1	Common	yes
607	sp|P97290|IC1_MOUSE Plasma protease C1 inhibitor OS=Mus musculus OX=10090 GN=Serping1 PE=1 SV=3	P97290	IC1	1	0	1	1		yes
608	sp|P97328|KHK_MOUSE Ketohexokinase OS=Mus musculus OX=10090 GN=Khk PE=1 SV=1	P97328	KHK	1	1	1	1	Common	yes
609	sp|P97351|RS3A_MOUSE 40S ribosomal protein S3a OS=Mus musculus OX=10090 GN=Rps3a PE=1 SV=3	P97351	RS3A	1	1	1	0		yes
610	sp|P97364|SPS2_MOUSE Selenide, water dikinase 2 OS=Mus musculus OX=10090 GN=Sephs2 PE=1 SV=3	P97364	SPS2	1	1	1	1	Common	yes
612	sp|P97371|PSME1_MOUSE Proteasome activator complex subunit 1 OS=Mus musculus OX=10090 GN=Psme1 PE=1 SV=2	P97371	PSME1	1	1	1	1	Common	yes
613	sp|P97372|PSME2_MOUSE Proteasome activator complex subunit 2 OS=Mus musculus OX=10090 GN=Psme2 PE=1 SV=4	P97372	PSME2	1	1	1	1	Common	yes
614	sp|P97384|ANX11_MOUSE Annexin A11 OS=Mus musculus OX=10090 GN=Anxa11 PE=1 SV=2	P97384	ANX11	1	1	1	1	Common	yes
615	sp|P97429|ANXA4_MOUSE Annexin A4 OS=Mus musculus OX=10090 GN=Anxa4 PE=1 SV=4	P97429	ANXA4	1	1	1	1	Common	yes
616	sp|P97449|AMPN_MOUSE Aminopeptidase N OS=Mus musculus OX=10090 GN=Anpep PE=1 SV=4	P97449	AMPN	1	1	1	1	Common	yes
617	sp|P97461|RS5_MOUSE 40S ribosomal protein S5 OS=Mus musculus OX=10090 GN=Rps5 PE=1 SV=3	P97461	RS5	1	1	1	0		yes
618	sp|P97494|GSH1_MOUSE Glutamate--cysteine ligase catalytic subunit OS=Mus musculus OX=10090 GN=Gclc PE=1 SV=4	P97494	GSH1	1	1	1	1	Common	yes
619	sp|P97501|FMO3_MOUSE Dimethylaniline monooxygenase [N-oxide-forming] 3 OS=Mus musculus OX=10090 GN=Fmo3 PE=1 SV=1	P97501	FMO3	1	0	0	0		yes
620	sp|P97742|CPT1A_MOUSE Carnitine O-palmitoyltransferase 1, liver isoform OS=Mus musculus OX=10090 GN=Cpt1a PE=1 SV=4	P97742	CPT1A	1	1	1	1	Common	yes
621	sp|P97807|FUMH_MOUSE Fumarate hydratase, mitochondrial OS=Mus musculus OX=10090 GN=Fh PE=1 SV=3	P97807	FUMH	1	1	1	1	Common	yes
622	sp|P97821|CATC_MOUSE Dipeptidyl peptidase 1 OS=Mus musculus OX=10090 GN=Ctsc PE=1 SV=1	P97821	CATC	1	1	1	1	Common	yes
623	sp|P97823|LYPA1_MOUSE Acyl-protein thioesterase 1 OS=Mus musculus OX=10090 GN=Lypla1 PE=1 SV=1	P97823	LYPA1	1	1	1	1	Common	yes
624	sp|P97861|KRT86_MOUSE Keratin, type II cuticular Hb6 OS=Mus musculus OX=10090 GN=Krt86 PE=2 SV=2	P97861	KRT86	1	1	0	1		no
625	sp|P97872|FMO5_MOUSE Dimethylaniline monooxygenase [N-oxide-forming] 5 OS=Mus musculus OX=10090 GN=Fmo5 PE=1 SV=4	P97872	FMO5	1	1	1	1	Common	yes
626	sp|P99024|TBB5_MOUSE Tubulin beta-5 chain OS=Mus musculus OX=10090 GN=Tubb5 PE=1 SV=1	P99024	TBB5	1	1	1	1	Common	yes
627	sp|P99026|PSB4_MOUSE Proteasome subunit beta type-4 OS=Mus musculus OX=10090 GN=Psmb4 PE=1 SV=1	P99026	PSB4	1	1	1	1	Common	yes
628	sp|P99027|RLA2_MOUSE 60S acidic ribosomal protein P2 OS=Mus musculus OX=10090 GN=Rplp2 PE=1 SV=3	P99027	RLA2	1	1	1	1	Common	yes
629	sp|P99029|PRDX5_MOUSE Peroxiredoxin-5, mitochondrial OS=Mus musculus OX=10090 GN=Prdx5 PE=1 SV=2	P99029	PRDX5	1	1	1	1	Common	yes
630	sp|Q00519|XDH_MOUSE Xanthine dehydrogenase/oxidase OS=Mus musculus OX=10090 GN=Xdh PE=1 SV=5	Q00519	XDH	1	1	1	1	Common	yes
631	sp|Q00612|G6PD1_MOUSE Glucose-6-phosphate 1-dehydrogenase X OS=Mus musculus OX=10090 GN=G6pdx PE=1 SV=3	Q00612	G6PD1	1	1	1	1	Common	yes
632	sp|Q00623|APOA1_MOUSE Apolipoprotein A-I OS=Mus musculus OX=10090 GN=Apoa1 PE=1 SV=2	Q00623	APOA1	1	1	1	1	Common	yes
633	sp|Q00724|RET4_MOUSE Retinol-binding protein 4 OS=Mus musculus OX=10090 GN=Rbp4 PE=1 SV=2	Q00724	RET4	1	1	1	1	Common	yes
634	sp|Q00897|A1AT4_MOUSE Alpha-1-antitrypsin 1-4 OS=Mus musculus OX=10090 GN=Serpina1d PE=1 SV=1	Q00897	A1AT4	1	1	1	1	Common	yes
635	sp|Q00898|A1AT5_MOUSE Alpha-1-antitrypsin 1-5 OS=Mus musculus OX=10090 GN=Serpina1e PE=1 SV=1	Q00898	A1AT5	0	1	0	1		yes
636	sp|Q01279|EGFR_MOUSE Epidermal growth factor receptor OS=Mus musculus OX=10090 GN=Egfr PE=1 SV=1	Q01279	EGFR	1	1	0	1		yes
637	sp|Q01405|SC23A_MOUSE Protein transport protein Sec23A OS=Mus musculus OX=10090 GN=Sec23a PE=1 SV=2	Q01405	SC23A	1	1	1	1	Common	yes
638	sp|Q01730|RSU1_MOUSE Ras suppressor protein 1 OS=Mus musculus OX=10090 GN=Rsu1 PE=1 SV=3	Q01730	RSU1	1	1	1	1	Common	yes
639	sp|Q01768|NDKB_MOUSE Nucleoside diphosphate kinase B OS=Mus musculus OX=10090 GN=Nme2 PE=1 SV=1	Q01768	NDKB	1	1	1	1	Common	yes
640	sp|Q01853|TERA_MOUSE Transitional endoplasmic reticulum ATPase OS=Mus musculus OX=10090 GN=Vcp PE=1 SV=4	Q01853	TERA	1	1	1	1	Common	yes
641	sp|Q02053|UBA1_MOUSE Ubiquitin-like modifier-activating enzyme 1 OS=Mus musculus OX=10090 GN=Uba1 PE=1 SV=1	Q02053	UBA1	1	1	1	1	Common	yes
642	sp|Q02257|PLAK_MOUSE Junction plakoglobin OS=Mus musculus OX=10090 GN=Jup PE=1 SV=3;sp|Q02248|CTNB1_MOUSE Catenin beta-1 OS=Mus musculus OX=10090 GN=Ctnnb1 PE=1 SV=1	Q02257	PLAK	1	1	0	0	CTR_unique	yes
644	sp|Q02819|NUCB1_MOUSE Nucleobindin-1 OS=Mus musculus OX=10090 GN=Nucb1 PE=1 SV=2	Q02819	NUCB1	1	1	1	1	Common	yes
645	sp|Q03265|ATPA_MOUSE ATP synthase subunit alpha, mitochondrial OS=Mus musculus OX=10090 GN=Atp5f1a PE=1 SV=1	Q03265	ATPA	1	1	1	1	Common	yes
646	sp|Q03311|CHLE_MOUSE Cholinesterase OS=Mus musculus OX=10090 GN=Bche PE=1 SV=2	Q03311	CHLE	1	1	1	1	Common	yes
647	sp|Q04519|ASM_MOUSE Sphingomyelin phosphodiesterase OS=Mus musculus OX=10090 GN=Smpd1 PE=1 SV=2	Q04519	ASM	1	1	1	1	Common	yes
648	sp|Q04857|CO6A1_MOUSE Collagen alpha-1(VI) chain OS=Mus musculus OX=10090 GN=Col6a1 PE=1 SV=1	Q04857	CO6A1	1	1	1	1	Common	yes
649	sp|Q05117|PPA5_MOUSE Tartrate-resistant acid phosphatase type 5 OS=Mus musculus OX=10090 GN=Acp5 PE=1 SV=2	Q05117	PPA5	1	1	1	1	Common	yes
650	sp|Q05421|CP2E1_MOUSE Cytochrome P450 2E1 OS=Mus musculus OX=10090 GN=Cyp2e1 PE=1 SV=1	Q05421	CP2E1	1	1	1	1	Common	yes
651	sp|Q05816|FABP5_MOUSE Fatty acid-binding protein 5 OS=Mus musculus OX=10090 GN=Fabp5 PE=1 SV=3	Q05816	FABP5	1	1	1	1	Common	yes
652	sp|Q05920|PYC_MOUSE Pyruvate carboxylase, mitochondrial OS=Mus musculus OX=10090 GN=Pc PE=1 SV=1	Q05920	PYC	1	1	1	1	Common	yes
653	sp|Q06890|CLUS_MOUSE Clusterin OS=Mus musculus OX=10090 GN=Clu PE=1 SV=1	Q06890	CLUS	1	1	1	1	Common	yes
654	sp|Q07076|ANXA7_MOUSE Annexin A7 OS=Mus musculus OX=10090 GN=Anxa7 PE=1 SV=2	Q07076	ANXA7	1	1	1	1	Common	yes
655	sp|Q07417|ACADS_MOUSE Short-chain specific acyl-CoA dehydrogenase, mitochondrial OS=Mus musculus OX=10090 GN=Acads PE=1 SV=2	Q07417	ACADS	1	1	1	1	Common	yes
656	sp|Q07456|AMBP_MOUSE Protein AMBP OS=Mus musculus OX=10090 GN=Ambp PE=1 SV=2	Q07456	AMBP	1	1	1	1	Common	yes
657	sp|Q07797|LG3BP_MOUSE Galectin-3-binding protein OS=Mus musculus OX=10090 GN=Lgals3bp PE=1 SV=1	Q07797	LG3BP	1	1	1	1	Common	yes
659	sp|Q08189|TGM3_MOUSE Protein-glutamine gamma-glutamyltransferase E OS=Mus musculus OX=10090 GN=Tgm3 PE=1 SV=2	Q08189	TGM3	1	0	0	0		no
660	sp|Q08857|CD36_MOUSE Platelet glycoprotein 4 OS=Mus musculus OX=10090 GN=Cd36 PE=1 SV=2	Q08857	CD36	1	1	1	1	Common	yes
661	sp|Q11011|PSA_MOUSE Puromycin-sensitive aminopeptidase OS=Mus musculus OX=10090 GN=Npepps PE=1 SV=2	Q11011	PSA	1	1	1	1	Common	yes
662	sp|Q11136|PEPD_MOUSE Xaa-Pro dipeptidase OS=Mus musculus OX=10090 GN=Pepd PE=1 SV=3	Q11136	PEPD	1	1	1	1	Common	yes
663	sp|Q283N4|URAD_MOUSE 2-oxo-4-hydroxy-4-carboxy-5-ureidoimidazoline decarboxylase OS=Mus musculus OX=10090 GN=Urad PE=1 SV=1	Q283N4	URAD	1	1	1	1	Common	yes
665	sp|Q3TCN2|PLBL2_MOUSE Putative phospholipase B-like 2 OS=Mus musculus OX=10090 GN=Plbd2 PE=1 SV=2	Q3TCN2	PLBL2	0	1	0	1		yes
666	sp|Q3THS6|METK2_MOUSE S-adenosylmethionine synthase isoform type-2 OS=Mus musculus OX=10090 GN=Mat2a PE=1 SV=2	Q3THS6	METK2	1	1	1	1	Common	yes
667	sp|Q3TLP5|ECHD2_MOUSE Enoyl-CoA hydratase domain-containing protein 2, mitochondrial OS=Mus musculus OX=10090 GN=Echdc2 PE=1 SV=2	Q3TLP5	ECHD2	1	1	1	1	Common	yes
668	sp|Q3TMH2|SCRN3_MOUSE Secernin-3 OS=Mus musculus OX=10090 GN=Scrn3 PE=1 SV=1	Q3TMH2	SCRN3	1	1	1	1	Common	yes
669	sp|Q3TNA1|XYLB_MOUSE Xylulose kinase OS=Mus musculus OX=10090 GN=Xylb PE=1 SV=1	Q3TNA1	XYLB	1	1	1	1	Common	yes
670	sp|Q3TW96|UAP1L_MOUSE UDP-N-acetylhexosamine pyrophosphorylase-like protein 1 OS=Mus musculus OX=10090 GN=Uap1l1 PE=1 SV=1;sp|Q91YN5|UAP1_MOUSE UDP-N-acetylhexosamine pyrophosphorylase OS=Mus musculus OX=10090 GN=Uap1 PE=1 SV=1	Q3TW96	UAP1L	1	0	1	1		yes
671	sp|Q3TXS7|PSMD1_MOUSE 26S proteasome non-ATPase regulatory subunit 1 OS=Mus musculus OX=10090 GN=Psmd1 PE=1 SV=1	Q3TXS7	PSMD1	1	1	1	1	Common	yes
673	sp|Q3U0B3|DHR11_MOUSE Dehydrogenase/reductase SDR family member 11 OS=Mus musculus OX=10090 GN=Dhrs11 PE=1 SV=1	Q3U0B3	DHR11	1	1	1	1	Common	yes
674	sp|Q3U1J4|DDB1_MOUSE DNA damage-binding protein 1 OS=Mus musculus OX=10090 GN=Ddb1 PE=1 SV=2	Q3U1J4	DDB1	1	1	1	1	Common	yes
676	sp|Q3U5Q7|CMPK2_MOUSE UMP-CMP kinase 2, mitochondrial OS=Mus musculus OX=10090 GN=Cmpk2 PE=1 SV=2	Q3U5Q7	CMPK2	1	0	1	1		yes
677	sp|Q3UEG6|AGT2_MOUSE Alanine--glyoxylate aminotransferase 2, mitochondrial OS=Mus musculus OX=10090 GN=Agxt2 PE=1 SV=1	Q3UEG6	AGT2	1	1	1	1	Common	yes
678	sp|Q3UGR5|HDHD2_MOUSE Haloacid dehalogenase-like hydrolase domain-containing protein 2 OS=Mus musculus OX=10090 GN=Hdhd2 PE=1 SV=2	Q3UGR5	HDHD2	1	1	1	1	Common	yes
679	sp|Q3UH53|SDK1_MOUSE Protein sidekick-1 OS=Mus musculus OX=10090 GN=Sdk1 PE=1 SV=1	Q3UH53	SDK1	1	1	1	1	Common	no
681	sp|Q3ULD5|MCCB_MOUSE Methylcrotonoyl-CoA carboxylase beta chain, mitochondrial OS=Mus musculus OX=10090 GN=Mccc2 PE=1 SV=1	Q3ULD5	MCCB	1	0	1	0		yes
682	sp|Q3ULJ0|GPD1L_MOUSE Glycerol-3-phosphate dehydrogenase 1-like protein OS=Mus musculus OX=10090 GN=Gpd1l PE=1 SV=2	Q3ULJ0	GPD1L	1	1	1	1	Common	yes
683	sp|Q3UM45|PP1R7_MOUSE Protein phosphatase 1 regulatory subunit 7 OS=Mus musculus OX=10090 GN=Ppp1r7 PE=1 SV=2	Q3UM45	PP1R7	1	1	1	1	Common	yes
684	sp|Q9D3R6|KATL2_MOUSE Katanin p60 ATPase-containing subunit A-like 2 OS=Mus musculus OX=10090 GN=Katnal2 PE=2 SV=2;sp|Q3UMC0|AFG2H_MOUSE ATPase family protein 2 homolog OS=Mus musculus OX=10090 GN=Spata5 PE=1 SV=2	Q9D3R6	KATL2	0	1	1	1		no
685	sp|Q3UP75|UD3A1_MOUSE UDP-glucuronosyltransferase 3A1 OS=Mus musculus OX=10090 GN=Ugt3a1 PE=1 SV=1	Q3UP75	UD3A1	1	0	1	1		yes
686	sp|Q3UQ44|IQGA2_MOUSE Ras GTPase-activating-like protein IQGAP2 OS=Mus musculus OX=10090 GN=Iqgap2 PE=1 SV=2	Q3UQ44	IQGA2	1	0	1	0		yes
687	sp|Q3UV17|K22O_MOUSE Keratin, type II cytoskeletal 2 oral OS=Mus musculus OX=10090 GN=Krt76 PE=1 SV=1	Q3UV17	K22O	1	1	1	1	Common	yes
688	sp|Q3UZZ6|ST1D1_MOUSE Sulfotransferase 1 family member D1 OS=Mus musculus OX=10090 GN=Sult1d1 PE=1 SV=1	Q3UZZ6	ST1D1	1	1	1	1	Common	yes
689	sp|Q3V1H3|HPHL1_MOUSE Hephaestin-like protein 1 OS=Mus musculus OX=10090 GN=Hephl1 PE=2 SV=2	Q3V1H3	HPHL1	1	0	0	0		no
690	sp|Q3V3A1|CDK15_MOUSE Cyclin-dependent kinase 15 OS=Mus musculus OX=10090 GN=Cdk15 PE=2 SV=2	Q3V3A1	CDK15	0	0	0	0		no
691	sp|Q4LDG0|S27A5_MOUSE Bile acyl-CoA synthetase OS=Mus musculus OX=10090 GN=Slc27a5 PE=1 SV=2	Q4LDG0	S27A5	1	1	1	1	Common	yes
692	sp|Q4PZA2|ECE1_MOUSE Endothelin-converting enzyme 1 OS=Mus musculus OX=10090 GN=Ece1 PE=1 SV=1	Q4PZA2	ECE1	1	0	1	1		yes
693	sp|Q505B7|ARCH_MOUSE Protein archease OS=Mus musculus OX=10090 GN=Zbtb8os PE=1 SV=2	Q505B7	ARCH	1	1	1	1	Common	yes
696	sp|Q5F285|TM256_MOUSE Transmembrane protein 256 OS=Mus musculus OX=10090 GN=Tmem256 PE=1 SV=1	Q5F285	TM256	1	0	1	0		no
697	sp|Q5FW57|GLYAL_MOUSE Glycine N-acyltransferase-like protein OS=Mus musculus OX=10090 GN=Gm4952 PE=1 SV=3	Q5FW57	GLYAL	1	1	1	1	Common	yes
698	sp|Q5FW60|MUP20_MOUSE Major urinary protein 20 OS=Mus musculus OX=10090 GN=Mup20 PE=1 SV=1	Q5FW60	MUP20	0	1	1	1		yes
699	sp|Q5M8N4|D39U1_MOUSE Epimerase family protein SDR39U1 OS=Mus musculus OX=10090 GN=Sdr39u1 PE=1 SV=1	Q5M8N4	D39U1	1	1	1	1	Common	yes
700	sp|Q5SUR0|PUR4_MOUSE Phosphoribosylformylglycinamidine synthase OS=Mus musculus OX=10090 GN=Pfas PE=1 SV=1	Q5SUR0	PUR4	1	1	1	1	Common	yes
701	sp|Q5SX39|MYH4_MOUSE Myosin-4 OS=Mus musculus OX=10090 GN=Myh4 PE=2 SV=1	Q5SX39	MYH4	1	1	1	0		yes
702	sp|Q5U5V2|HYKK_MOUSE Hydroxylysine kinase OS=Mus musculus OX=10090 GN=Hykk PE=1 SV=2	Q5U5V2	HYKK	0	1	1	1		yes
703	sp|Q60668|HNRPD_MOUSE Heterogeneous nuclear ribonucleoprotein D0 OS=Mus musculus OX=10090 GN=Hnrnpd PE=1 SV=2	Q60668	HNRPD	1	0	1	0		yes
705	sp|Q60692|PSB6_MOUSE Proteasome subunit beta type-6 OS=Mus musculus OX=10090 GN=Psmb6 PE=1 SV=3	Q60692	PSB6	1	1	1	1	Common	yes
706	sp|Q60710|SAMH1_MOUSE Deoxynucleoside triphosphate triphosphohydrolase SAMHD1 OS=Mus musculus OX=10090 GN=Samhd1 PE=1 SV=3	Q60710	SAMH1	1	1	1	1	Common	yes
707	sp|Q60737|CSK21_MOUSE Casein kinase II subunit alpha OS=Mus musculus OX=10090 GN=Csnk2a1 PE=1 SV=2	Q60737	CSK21	1	0	1	1		yes
708	sp|Q60759|GCDH_MOUSE Glutaryl-CoA dehydrogenase, mitochondrial OS=Mus musculus OX=10090 GN=Gcdh PE=1 SV=2	Q60759	GCDH	1	1	1	1	Common	yes
709	sp|Q60854|SPB6_MOUSE Serpin B6 OS=Mus musculus OX=10090 GN=Serpinb6 PE=1 SV=1	Q60854	SPB6	1	0	1	1		yes
710	sp|Q60864|STIP1_MOUSE Stress-induced-phosphoprotein 1 OS=Mus musculus OX=10090 GN=Stip1 PE=1 SV=1	Q60864	STIP1	1	1	1	1	Common	yes
711	sp|Q60866|PTER_MOUSE Phosphotriesterase-related protein OS=Mus musculus OX=10090 GN=Pter PE=1 SV=1	Q60866	PTER	1	1	1	1	Common	yes
712	sp|Q60930|VDAC2_MOUSE Voltage-dependent anion-selective channel protein 2 OS=Mus musculus OX=10090 GN=Vdac2 PE=1 SV=2	Q60930	VDAC2	1	1	1	1	Common	yes
713	sp|Q60931|VDAC3_MOUSE Voltage-dependent anion-selective channel protein 3 OS=Mus musculus OX=10090 GN=Vdac3 PE=1 SV=1	Q60931	VDAC3	1	1	1	1	Common	yes
714	sp|Q60932|VDAC1_MOUSE Voltage-dependent anion-selective channel protein 1 OS=Mus musculus OX=10090 GN=Vdac1 PE=1 SV=3	Q60932	VDAC1	1	1	1	1	Common	yes
715	sp|Q60936|COQ8A_MOUSE Atypical kinase COQ8A, mitochondrial OS=Mus musculus OX=10090 GN=Coq8a PE=1 SV=2	Q60936	COQ8A	1	0	1	1		yes
716	sp|Q61009|SCRB1_MOUSE Scavenger receptor class B member 1 OS=Mus musculus OX=10090 GN=Scarb1 PE=1 SV=1	Q61009	SCRB1	1	1	1	1	Common	yes
717	sp|Q61035|SYHC_MOUSE Histidine--tRNA ligase, cytoplasmic OS=Mus musculus OX=10090 GN=Hars PE=1 SV=2	Q61035	SYHC	1	1	1	1	Common	yes
718	sp|Q61133|GSTT2_MOUSE Glutathione S-transferase theta-2 OS=Mus musculus OX=10090 GN=Gstt2 PE=1 SV=4	Q61133	GSTT2	1	1	1	1	Common	yes
719	sp|Q61147|CERU_MOUSE Ceruloplasmin OS=Mus musculus OX=10090 GN=Cp PE=1 SV=2	Q61147	CERU	1	1	1	1	Common	yes
720	sp|Q61171|PRDX2_MOUSE Peroxiredoxin-2 OS=Mus musculus OX=10090 GN=Prdx2 PE=1 SV=3	Q61171	PRDX2	1	1	1	1	Common	yes
721	sp|Q61176|ARGI1_MOUSE Arginase-1 OS=Mus musculus OX=10090 GN=Arg1 PE=1 SV=1	Q61176	ARGI1	1	1	1	1	Common	yes
722	sp|Q61206|PA1B2_MOUSE Platelet-activating factor acetylhydrolase IB subunit beta OS=Mus musculus OX=10090 GN=Pafah1b2 PE=1 SV=2	Q61206	PA1B2	1	1	1	1	Common	yes
723	sp|Q61233|PLSL_MOUSE Plastin-2 OS=Mus musculus OX=10090 GN=Lcp1 PE=1 SV=4	Q61233	PLSL	1	1	1	1	Common	yes
724	sp|Q61316|HSP74_MOUSE Heat shock 70 kDa protein 4 OS=Mus musculus OX=10090 GN=Hspa4 PE=1 SV=1	Q61316	HSP74	1	1	1	1	Common	yes
725	sp|Q61411|RASH_MOUSE GTPase HRas OS=Mus musculus OX=10090 GN=Hras PE=1 SV=2;sp|P23175|RASH_MSVNS GTPase HRas OS=Murine sarcoma virus NS.C58 OX=11815 GN=H-RAS PE=3 SV=1;sp|P32883|RASK_MOUSE GTPase KRas OS=Mus musculus OX=10090 GN=Kras PE=1 SV=1;sp|P08556|RA	Q61411	RASH	1	1	1	1	Common	yes
726	sp|Q61425|HCDH_MOUSE Hydroxyacyl-coenzyme A dehydrogenase, mitochondrial OS=Mus musculus OX=10090 GN=Hadh PE=1 SV=2	Q61425	HCDH	1	1	1	1	Common	yes
727	sp|Q61490|CD166_MOUSE CD166 antigen OS=Mus musculus OX=10090 GN=Alcam PE=1 SV=3	Q61490	CD166	1	0	1	1		yes
728	sp|Q61503|5NTD_MOUSE 5-nucleotidase OS=Mus musculus OX=10090 GN=Nt5e PE=1 SV=2	Q61503	5NTD	1	1	1	1	Common	yes
730	sp|Q61578|ADRO_MOUSE NADPH:adrenodoxin oxidoreductase, mitochondrial OS=Mus musculus OX=10090 GN=Fdxr PE=1 SV=1	Q61578	ADRO	1	1	1	1	Common	yes
731	sp|Q61598|GDIB_MOUSE Rab GDP dissociation inhibitor beta OS=Mus musculus OX=10090 GN=Gdi2 PE=1 SV=1	Q61598	GDIB	1	1	1	1	Common	yes
732	sp|Q61599|GDIR2_MOUSE Rho GDP-dissociation inhibitor 2 OS=Mus musculus OX=10090 GN=Arhgdib PE=1 SV=3	Q61599	GDIR2	1	1	1	1	Common	yes
733	sp|Q61646|HPT_MOUSE Haptoglobin OS=Mus musculus OX=10090 GN=Hp PE=1 SV=1	Q61646	HPT	1	1	1	1	Common	yes
734	sp|Q61699|HS105_MOUSE Heat shock protein 105 kDa OS=Mus musculus OX=10090 GN=Hsph1 PE=1 SV=2	Q61699	HS105	1	1	1	1	Common	yes
736	sp|Q61838|PZP_MOUSE Pregnancy zone protein OS=Mus musculus OX=10090 GN=Pzp PE=1 SV=3	Q61838	PZP	1	1	1	1	Common	yes
738	sp|Q62086|PON2_MOUSE Serum paraoxonase/arylesterase 2 OS=Mus musculus OX=10090 GN=Pon2 PE=1 SV=2	Q62086	PON2	1	1	1	1	Common	yes
739	sp|Q62087|PON3_MOUSE Serum paraoxonase/lactonase 3 OS=Mus musculus OX=10090 GN=Pon3 PE=1 SV=2	Q62087	PON3	1	1	1	1	Common	yes
740	sp|Q62186|SSRD_MOUSE Translocon-associated protein subunit delta OS=Mus musculus OX=10090 GN=Ssr4 PE=1 SV=1	Q62186	SSRD	1	1	1	0		yes
741	sp|Q62264|THRSP_MOUSE Thyroid hormone-inducible hepatic protein OS=Mus musculus OX=10090 GN=Thrsp PE=1 SV=1	Q62264	THRSP	1	1	1	1	Common	yes
742	sp|Q62348|TSN_MOUSE Translin OS=Mus musculus OX=10090 GN=Tsn PE=1 SV=1	Q62348	TSN	1	1	1	1	Common	yes
744	sp|Q62425|NDUA4_MOUSE Cytochrome c oxidase subunit NDUFA4 OS=Mus musculus OX=10090 GN=Ndufa4 PE=1 SV=2	Q62425	NDUA4	1	1	1	1	Common	yes
746	sp|Q62433|NDRG1_MOUSE Protein NDRG1 OS=Mus musculus OX=10090 GN=Ndrg1 PE=1 SV=1	Q62433	NDRG1	1	1	1	1	Common	yes
747	sp|Q62452|UD19_MOUSE UDP-glucuronosyltransferase 1-9 OS=Mus musculus OX=10090 GN=Ugt1a9 PE=1 SV=3	Q62452	UD19	1	0	1	1		yes
748	sp|Q62465|VAT1_MOUSE Synaptic vesicle membrane protein VAT-1 homolog OS=Mus musculus OX=10090 GN=Vat1 PE=1 SV=3	Q62465	VAT1	1	1	1	1	Common	yes
749	sp|Q63836|SBP2_MOUSE Selenium-binding protein 2 OS=Mus musculus OX=10090 GN=Selenbp2 PE=1 SV=2	Q63836	SBP2	1	1	1	1	Common	yes
750	sp|Q63880|EST3A_MOUSE Carboxylesterase 3A OS=Mus musculus OX=10090 GN=Ces3a PE=1 SV=2	Q63880	EST3A	1	1	1	1	Common	yes
751	sp|Q63886|UD11_MOUSE UDP-glucuronosyltransferase 1-1 OS=Mus musculus OX=10090 GN=Ugt1a1 PE=1 SV=2	Q63886	UD11	1	1	1	1	Common	yes
753	sp|Q64105|SPRE_MOUSE Sepiapterin reductase OS=Mus musculus OX=10090 GN=Spr PE=1 SV=1	Q64105	SPRE	1	1	1	1	Common	yes
755	sp|Q64176|EST1E_MOUSE Carboxylesterase 1E OS=Mus musculus OX=10090 GN=Ces1e PE=1 SV=1	Q64176	EST1E	1	1	1	1	Common	yes
756	sp|Q64374|RGN_MOUSE Regucalcin OS=Mus musculus OX=10090 GN=Rgn PE=1 SV=1	Q64374	RGN	1	1	1	1	Common	yes
757	sp|Q64433|CH10_MOUSE 10 kDa heat shock protein, mitochondrial OS=Mus musculus OX=10090 GN=Hspe1 PE=1 SV=2	Q64433	CH10	1	1	1	1	Common	yes
758	sp|Q64435|UD16_MOUSE UDP-glucuronosyltransferase 1-6 OS=Mus musculus OX=10090 GN=Ugt1a6 PE=1 SV=1	Q64435	UD16	1	1	1	1	Common	yes
759	sp|Q64442|DHSO_MOUSE Sorbitol dehydrogenase OS=Mus musculus OX=10090 GN=Sord PE=1 SV=3	Q64442	DHSO	1	1	1	1	Common	yes
760	sp|Q64458|CP2CT_MOUSE Cytochrome P450 2C29 OS=Mus musculus OX=10090 GN=Cyp2c29 PE=1 SV=2	Q64458	CP2CT	1	1	1	1	Common	yes
761	sp|Q64459|CP3AB_MOUSE Cytochrome P450 3A11 OS=Mus musculus OX=10090 GN=Cyp3a11 PE=1 SV=1	Q64459	CP3AB	1	1	1	1	Common	yes
762	sp|Q64464|CP3AD_MOUSE Cytochrome P450 3A13 OS=Mus musculus OX=10090 GN=Cyp3a13 PE=1 SV=1	Q64464	CP3AD	1	1	1	1	Common	yes
763	sp|Q64467|G3PT_MOUSE Glyceraldehyde-3-phosphate dehydrogenase, testis-specific OS=Mus musculus OX=10090 GN=Gapdhs PE=1 SV=1	Q64467	G3PT	1	1	1	0		yes
764	sp|Q64471|GSTT1_MOUSE Glutathione S-transferase theta-1 OS=Mus musculus OX=10090 GN=Gstt1 PE=1 SV=4	Q64471	GSTT1	1	1	1	1	Common	yes
765	sp|Q64516|GLPK_MOUSE Glycerol kinase OS=Mus musculus OX=10090 GN=Gk PE=1 SV=2	Q64516	GLPK	1	1	1	1	Common	yes
766	sp|Q64520|KGUA_MOUSE Guanylate kinase OS=Mus musculus OX=10090 GN=Guk1 PE=1 SV=2	Q64520	KGUA	0	1	1	1		yes
767	sp|Q64521|GPDM_MOUSE Glycerol-3-phosphate dehydrogenase, mitochondrial OS=Mus musculus OX=10090 GN=Gpd2 PE=1 SV=2	Q64521	GPDM	1	1	1	1	Common	yes
768	sp|Q64669|NQO1_MOUSE NAD(P)H dehydrogenase [quinone] 1 OS=Mus musculus OX=10090 GN=Nqo1 PE=1 SV=3	Q64669	NQO1	1	1	1	1	Common	yes
769	sp|Q64674|SPEE_MOUSE Spermidine synthase OS=Mus musculus OX=10090 GN=Srm PE=1 SV=1	Q64674	SPEE	1	1	1	1	Common	yes
771	sp|Q64727|VINC_MOUSE Vinculin OS=Mus musculus OX=10090 GN=Vcl PE=1 SV=4	Q64727	VINC	1	0	1	0		yes
772	sp|Q64737|PUR2_MOUSE Trifunctional purine biosynthetic protein adenosine-3 OS=Mus musculus OX=10090 GN=Gart PE=1 SV=3	Q64737	PUR2	1	1	1	1	Common	yes
773	sp|Q64FW2|RETST_MOUSE All-trans-retinol 13,14-reductase OS=Mus musculus OX=10090 GN=Retsat PE=1 SV=3	Q64FW2	RETST	1	1	1	1	Common	yes
774	sp|Q68FD5|CLH1_MOUSE Clathrin heavy chain 1 OS=Mus musculus OX=10090 GN=Cltc PE=1 SV=3	Q68FD5	CLH1	1	0	0	0		yes
776	sp|Q6IMF0|KRT87_MOUSE Keratin, type II cuticular 87 OS=Mus musculus OX=10090 GN=Krt87 PE=2 SV=2	Q6IMF0	KRT87	1	1	0	0	CTR_unique	no
778	sp|Q6P1B1|XPP1_MOUSE Xaa-Pro aminopeptidase 1 OS=Mus musculus OX=10090 GN=Xpnpep1 PE=1 SV=1	Q6P1B1	XPP1	1	1	1	1	Common	yes
779	sp|Q6P5E4|UGGG1_MOUSE UDP-glucose:glycoprotein glucosyltransferase 1 OS=Mus musculus OX=10090 GN=Uggt1 PE=1 SV=4	Q6P5E4	UGGG1	1	1	1	1	Common	yes
783	sp|Q6WVG3|KCD12_MOUSE BTB/POZ domain-containing protein KCTD12 OS=Mus musculus OX=10090 GN=Kctd12 PE=1 SV=1	Q6WVG3	KCD12	1	1	1	1	Common	yes
784	sp|Q6ZQI3|MLEC_MOUSE Malectin OS=Mus musculus OX=10090 GN=Mlec PE=1 SV=2	Q6ZQI3	MLEC	1	1	1	1	Common	yes
785	sp|Q6ZWN5|RS9_MOUSE 40S ribosomal protein S9 OS=Mus musculus OX=10090 GN=Rps9 PE=1 SV=3	Q6ZWN5	RS9	1	1	1	1	Common	yes
788	sp|Q71RI9|KAT3_MOUSE Kynurenine--oxoglutarate transaminase 3 OS=Mus musculus OX=10090 GN=Kyat3 PE=1 SV=1	Q71RI9	KAT3	1	1	1	1	Common	yes
789	sp|Q75N62|GIMA8_MOUSE GTPase IMAP family member 8 OS=Mus musculus OX=10090 GN=Gimap8 PE=1 SV=1	Q75N62	GIMA8	1	1	1	1	Common	yes
790	sp|Q76LS9|MINY1_MOUSE Ubiquitin carboxyl-terminal hydrolase MINDY-1 OS=Mus musculus OX=10090 GN=Mindy1 PE=1 SV=1	Q76LS9	MINY1	1	1	1	1	Common	yes
791	sp|Q76MZ3|2AAA_MOUSE Serine/threonine-protein phosphatase 2A 65 kDa regulatory subunit A alpha isoform OS=Mus musculus OX=10090 GN=Ppp2r1a PE=1 SV=3	Q76MZ3	2AAA	1	1	1	1	Common	yes
792	sp|Q78IK2|USMG5_MOUSE Up-regulated during skeletal muscle growth protein 5 OS=Mus musculus OX=10090 GN=Atp5md PE=1 SV=1	Q78IK2	USMG5	1	1	1	1	Common	yes
793	sp|Q78IK4|MIC27_MOUSE MICOS complex subunit Mic27 OS=Mus musculus OX=10090 GN=Apool PE=1 SV=1	Q78IK4	MIC27	1	0	0	1		yes
796	sp|Q78JT3|3HAO_MOUSE 3-hydroxyanthranilate 3,4-dioxygenase OS=Mus musculus OX=10090 GN=Haao PE=1 SV=1	Q78JT3	3HAO	1	1	1	1	Common	yes
797	sp|Q78PY7|SND1_MOUSE Staphylococcal nuclease domain-containing protein 1 OS=Mus musculus OX=10090 GN=Snd1 PE=1 SV=1	Q78PY7	SND1	1	1	1	1	Common	yes
798	sp|Q791V5|MTCH2_MOUSE Mitochondrial carrier homolog 2 OS=Mus musculus OX=10090 GN=Mtch2 PE=1 SV=1	Q791V5	MTCH2	1	1	1	1	Common	yes
799	sp|Q7TMD7|DSG4_MOUSE Desmoglein-4 OS=Mus musculus OX=10090 GN=Dsg4 PE=1 SV=1	Q7TMD7	DSG4	1	0	0	1		no
800	sp|Q7TMF3|NDUAC_MOUSE NADH dehydrogenase [ubiquinone] 1 alpha subcomplex subunit 12 OS=Mus musculus OX=10090 GN=Ndufa12 PE=1 SV=2	Q7TMF3	NDUAC	1	0	1	1		yes
801	sp|Q7TMM9|TBB2A_MOUSE Tubulin beta-2A chain OS=Mus musculus OX=10090 GN=Tubb2a PE=1 SV=1;sp|Q9CWF2|TBB2B_MOUSE Tubulin beta-2B chain OS=Mus musculus OX=10090 GN=Tubb2b PE=1 SV=1	Q7TMM9	TBB2A	1	1	1	1	Common	yes
802	sp|Q7TMR0|PCP_MOUSE Lysosomal Pro-X carboxypeptidase OS=Mus musculus OX=10090 GN=Prcp PE=1 SV=2	Q7TMR0	PCP	1	1	1	1	Common	yes
803	sp|Q7TMS5|ABCG2_MOUSE ATP-binding cassette sub-family G member 2 OS=Mus musculus OX=10090 GN=Abcg2 PE=1 SV=1	Q7TMS5	ABCG2	1	1	1	1	Common	yes
804	sp|Q7TMY8|HUWE1_MOUSE E3 ubiquitin-protein ligase HUWE1 OS=Mus musculus OX=10090 GN=Huwe1 PE=1 SV=5	Q7TMY8	HUWE1	0	1	1	1		yes
806	sp|Q7TPC1|CDSN_MOUSE Corneodesmosin OS=Mus musculus OX=10090 GN=Cdsn PE=2 SV=2	Q7TPC1	CDSN	1	1	0	0	CTR_unique	no
807	sp|Q7TPR4|ACTN1_MOUSE Alpha-actinin-1 OS=Mus musculus OX=10090 GN=Actn1 PE=1 SV=1	Q7TPR4	ACTN1	1	1	0	0	CTR_unique	yes
808	sp|Q7TQI3|OTUB1_MOUSE Ubiquitin thioesterase OTUB1 OS=Mus musculus OX=10090 GN=Otub1 PE=1 SV=2	Q7TQI3	OTUB1	1	1	1	1	Common	yes
809	sp|Q7TSV4|PGM2_MOUSE Phosphoglucomutase-2 OS=Mus musculus OX=10090 GN=Pgm2 PE=1 SV=1	Q7TSV4	PGM2	1	1	1	1	Common	yes
811	sp|Q80UU9|PGRC2_MOUSE Membrane-associated progesterone receptor component 2 OS=Mus musculus OX=10090 GN=Pgrmc2 PE=1 SV=2	Q80UU9	PGRC2	1	1	1	1	Common	yes
812	sp|Q80W21|GSTM7_MOUSE Glutathione S-transferase Mu 7 OS=Mus musculus OX=10090 GN=Gstm7 PE=1 SV=1	Q80W21	GSTM7	1	1	1	1	Common	yes
813	sp|Q80W22|THNS2_MOUSE Threonine synthase-like 2 OS=Mus musculus OX=10090 GN=Thnsl2 PE=1 SV=1	Q80W22	THNS2	0	1	1	1		yes
814	sp|Q80W54|FACE1_MOUSE CAAX prenyl protease 1 homolog OS=Mus musculus OX=10090 GN=Zmpste24 PE=1 SV=2	Q80W54	FACE1	1	1	1	1	Common	yes
815	sp|Q80XL6|ACD11_MOUSE Acyl-CoA dehydrogenase family member 11 OS=Mus musculus OX=10090 GN=Acad11 PE=1 SV=2	Q80XL6	ACD11	1	1	1	1	Common	yes
816	sp|Q80XN0|BDH_MOUSE D-beta-hydroxybutyrate dehydrogenase, mitochondrial OS=Mus musculus OX=10090 GN=Bdh1 PE=1 SV=2	Q80XN0	BDH	1	1	1	1	Common	yes
817	sp|Q80Y14|GLRX5_MOUSE Glutaredoxin-related protein 5, mitochondrial OS=Mus musculus OX=10090 GN=Glrx5 PE=1 SV=2	Q80Y14	GLRX5	1	1	1	0		yes
819	sp|Q8BFR4|GNS_MOUSE N-acetylglucosamine-6-sulfatase OS=Mus musculus OX=10090 GN=Gns PE=1 SV=1	Q8BFR4	GNS	1	1	1	1	Common	yes
820	sp|Q8BFR5|EFTU_MOUSE Elongation factor Tu, mitochondrial OS=Mus musculus OX=10090 GN=Tufm PE=1 SV=1	Q8BFR5	EFTU	1	1	1	1	Common	yes
821	sp|Q8BFS6|CPPED_MOUSE Serine/threonine-protein phosphatase CPPED1 OS=Mus musculus OX=10090 GN=Cpped1 PE=1 SV=1	Q8BFS6	CPPED	1	1	1	1	Common	yes
822	sp|Q8BG05|ROA3_MOUSE Heterogeneous nuclear ribonucleoprotein A3 OS=Mus musculus OX=10090 GN=Hnrnpa3 PE=1 SV=1	Q8BG05	ROA3	1	0	1	0		yes
823	sp|Q8BG07|PLD4_MOUSE Phospholipase D4 OS=Mus musculus OX=10090 GN=Pld4 PE=1 SV=1	Q8BG07	PLD4	1	1	1	1	Common	yes
824	sp|Q8BG32|PSD11_MOUSE 26S proteasome non-ATPase regulatory subunit 11 OS=Mus musculus OX=10090 GN=Psmd11 PE=1 SV=3	Q8BG32	PSD11	1	1	1	1	Common	yes
825	sp|Q8BGA8|ACSM5_MOUSE Acyl-coenzyme A synthetase ACSM5, mitochondrial OS=Mus musculus OX=10090 GN=Acsm5 PE=1 SV=1	Q8BGA8	ACSM5	1	1	1	0		yes
826	sp|Q8BGC4|PTGR3_MOUSE Prostaglandin reductase-3 OS=Mus musculus OX=10090 GN=Zadh2 PE=1 SV=1	Q8BGC4	PTGR3	1	1	1	1	Common	yes
827	sp|Q8BGQ7|SYAC_MOUSE Alanine--tRNA ligase, cytoplasmic OS=Mus musculus OX=10090 GN=Aars PE=1 SV=1	Q8BGQ7	SYAC	1	1	1	1	Common	yes
829	sp|Q8BGY7|F210A_MOUSE Protein FAM210A OS=Mus musculus OX=10090 GN=Fam210a PE=1 SV=1	Q8BGY7	F210A	1	0	1	0		yes
830	sp|Q8BH00|AL8A1_MOUSE 2-aminomuconic semialdehyde dehydrogenase OS=Mus musculus OX=10090 GN=Aldh8a1 PE=1 SV=1	Q8BH00	AL8A1	1	1	1	1	Common	yes
831	sp|Q8BH24|TM9S4_MOUSE Transmembrane 9 superfamily member 4 OS=Mus musculus OX=10090 GN=Tm9sf4 PE=1 SV=1	Q8BH24	TM9S4	1	1	1	1	Common	yes
832	sp|Q8BH64|EHD2_MOUSE EH domain-containing protein 2 OS=Mus musculus OX=10090 GN=Ehd2 PE=1 SV=1	Q8BH64	EHD2	1	1	0	1		yes
833	sp|Q8BH69|SPS1_MOUSE Selenide, water dikinase 1 OS=Mus musculus OX=10090 GN=Sephs1 PE=1 SV=1	Q8BH69	SPS1	0	1	1	1		yes
834	sp|Q8BH95|ECHM_MOUSE Enoyl-CoA hydratase, mitochondrial OS=Mus musculus OX=10090 GN=Echs1 PE=1 SV=1	Q8BH95	ECHM	1	1	1	1	Common	yes
835	sp|Q8BHG1|NRDC_MOUSE Nardilysin OS=Mus musculus OX=10090 GN=Nrdc PE=1 SV=1	Q8BHG1	NRDC	1	1	1	1	Common	yes
837	sp|Q8BHN3|GANAB_MOUSE Neutral alpha-glucosidase AB OS=Mus musculus OX=10090 GN=Ganab PE=1 SV=1	Q8BHN3	GANAB	1	1	1	1	Common	yes
838	sp|Q8BI08|MAL2_MOUSE Protein MAL2 OS=Mus musculus OX=10090 GN=Mal2 PE=1 SV=1	Q8BI08	MAL2	1	1	1	1	Common	no
839	sp|Q8BJ64|CHDH_MOUSE Choline dehydrogenase, mitochondrial OS=Mus musculus OX=10090 GN=Chdh PE=1 SV=1	Q8BJ64	CHDH	1	1	1	1	Common	yes
840	sp|Q8BJU0|SGTA_MOUSE Small glutamine-rich tetratricopeptide repeat-containing protein alpha OS=Mus musculus OX=10090 GN=Sgta PE=1 SV=2	Q8BJU0	SGTA	1	1	1	1	Common	yes
841	sp|Q8BJY1|PSMD5_MOUSE 26S proteasome non-ATPase regulatory subunit 5 OS=Mus musculus OX=10090 GN=Psmd5 PE=1 SV=4	Q8BJY1	PSMD5	1	1	1	1	Common	yes
842	sp|Q8BK48|EST2E_MOUSE Pyrethroid hydrolase Ces2e OS=Mus musculus OX=10090 GN=Ces2e PE=1 SV=1	Q8BK48	EST2E	1	1	1	1	Common	yes
843	sp|Q8BLF1|NCEH1_MOUSE Neutral cholesterol ester hydrolase 1 OS=Mus musculus OX=10090 GN=Nceh1 PE=1 SV=1	Q8BLF1	NCEH1	1	1	1	1	Common	yes
844	sp|Q8BLN5|ERG7_MOUSE Lanosterol synthase OS=Mus musculus OX=10090 GN=Lss PE=1 SV=2	Q8BLN5	ERG7	1	1	1	1	Common	yes
845	sp|Q8BMF4|ODP2_MOUSE Dihydrolipoyllysine-residue acetyltransferase component of pyruvate dehydrogenase complex, mitochondrial OS=Mus musculus OX=10090 GN=Dlat PE=1 SV=2	Q8BMF4	ODP2	1	1	1	0		yes
847	sp|Q8BMS1|ECHA_MOUSE Trifunctional enzyme subunit alpha, mitochondrial OS=Mus musculus OX=10090 GN=Hadha PE=1 SV=1	Q8BMS1	ECHA	1	1	1	1	Common	yes
848	sp|Q8BMS4|COQ3_MOUSE Ubiquinone biosynthesis O-methyltransferase, mitochondrial OS=Mus musculus OX=10090 GN=Coq3 PE=1 SV=1	Q8BMS4	COQ3	1	1	1	1	Common	yes
850	sp|Q8BP40|PPA6_MOUSE Lysophosphatidic acid phosphatase type 6 OS=Mus musculus OX=10090 GN=Acp6 PE=1 SV=1	Q8BP40	PPA6	1	1	1	1	Common	yes
851	sp|Q8BP47|SYNC_MOUSE Asparagine--tRNA ligase, cytoplasmic OS=Mus musculus OX=10090 GN=Nars PE=1 SV=2	Q8BP47	SYNC	1	1	1	1	Common	yes
853	sp|Q8BTJ4|ENPP4_MOUSE Bis(5-adenosyl)-triphosphatase enpp4 OS=Mus musculus OX=10090 GN=Enpp4 PE=1 SV=1	Q8BTJ4	ENPP4	1	1	1	1	Common	yes
854	sp|Q8BTY1|KAT1_MOUSE Kynurenine--oxoglutarate transaminase 1 OS=Mus musculus OX=10090 GN=Kyat1 PE=1 SV=1	Q8BTY1	KAT1	1	1	1	1	Common	yes
855	sp|Q8BV79|TRNK1_MOUSE TPR and ankyrin repeat-containing protein 1 OS=Mus musculus OX=10090 GN=Trank1 PE=2 SV=3	Q8BV79	TRNK1	1	1	0	1		no
856	sp|Q8BVI4|DHPR_MOUSE Dihydropteridine reductase OS=Mus musculus OX=10090 GN=Qdpr PE=1 SV=2	Q8BVI4	DHPR	1	1	1	1	Common	yes
857	sp|Q8BW75|AOFB_MOUSE Amine oxidase [flavin-containing] B OS=Mus musculus OX=10090 GN=Maob PE=1 SV=4	Q8BW75	AOFB	1	1	1	1	Common	yes
858	sp|Q8BWM0|PGES2_MOUSE Prostaglandin E synthase 2 OS=Mus musculus OX=10090 GN=Ptges2 PE=1 SV=3	Q8BWM0	PGES2	1	1	1	1	Common	yes
860	sp|Q8BWP5|TTPA_MOUSE Alpha-tocopherol transfer protein OS=Mus musculus OX=10090 GN=Ttpa PE=1 SV=1	Q8BWP5	TTPA	1	1	1	1	Common	yes
861	sp|Q8BWQ1|UD2A3_MOUSE UDP-glucuronosyltransferase 2A3 OS=Mus musculus OX=10090 GN=Ugt2a3 PE=1 SV=1	Q8BWQ1	UD2A3	1	1	1	1	Common	yes
862	sp|Q8BWT1|THIM_MOUSE 3-ketoacyl-CoA thiolase, mitochondrial OS=Mus musculus OX=10090 GN=Acaa2 PE=1 SV=3	Q8BWT1	THIM	1	1	1	1	Common	yes
863	sp|Q8BXB6|SO2B1_MOUSE Solute carrier organic anion transporter family member 2B1 OS=Mus musculus OX=10090 GN=Slco2b1 PE=1 SV=1	Q8BXB6	SO2B1	0	1	1	1		yes
864	sp|Q8BY87|UBP47_MOUSE Ubiquitin carboxyl-terminal hydrolase 47 OS=Mus musculus OX=10090 GN=Usp47 PE=1 SV=2	Q8BY87	UBP47	1	0	1	0		yes
865	sp|Q8BYJ6|TBCD4_MOUSE TBC1 domain family member 4 OS=Mus musculus OX=10090 GN=Tbc1d4 PE=1 SV=2	Q8BYJ6	TBCD4	1	0	0	0		yes
866	sp|Q8BZ09|ODC_MOUSE Mitochondrial 2-oxodicarboxylate carrier OS=Mus musculus OX=10090 GN=Slc25a21 PE=1 SV=1	Q8BZ09	ODC	1	1	1	1	Common	yes
867	sp|Q8C0Z1|F234A_MOUSE Protein FAM234A OS=Mus musculus OX=10090 GN=Fam234a PE=1 SV=1	Q8C0Z1	F234A	1	1	1	1	Common	yes
868	sp|Q8C165|P20D1_MOUSE N-fatty-acyl-amino acid synthase/hydrolase PM20D1 OS=Mus musculus OX=10090 GN=Pm20d1 PE=1 SV=1	Q8C165	P20D1	1	1	1	1	Common	yes
869	sp|Q8C196|CPSM_MOUSE Carbamoyl-phosphate synthase [ammonia], mitochondrial OS=Mus musculus OX=10090 GN=Cps1 PE=1 SV=2	Q8C196	CPSM	1	1	1	1	Common	yes
870	sp|Q8C1A5|THOP1_MOUSE Thimet oligopeptidase OS=Mus musculus OX=10090 GN=Thop1 PE=1 SV=1	Q8C1A5	THOP1	1	1	1	1	Common	yes
872	sp|Q8C5H8|NAKD2_MOUSE NAD kinase 2, mitochondrial OS=Mus musculus OX=10090 GN=Nadk2 PE=1 SV=2	Q8C5H8	NAKD2	1	1	1	0		yes
874	sp|Q8C7E7|STBD1_MOUSE Starch-binding domain-containing protein 1 OS=Mus musculus OX=10090 GN=Stbd1 PE=1 SV=1	Q8C7E7	STBD1	1	1	1	1	Common	yes
876	sp|Q8C878|UBA3_MOUSE NEDD8-activating enzyme E1 catalytic subunit OS=Mus musculus OX=10090 GN=Uba3 PE=1 SV=2	Q8C878	UBA3	1	1	1	1	Common	yes
877	sp|Q8CAY6|THIC_MOUSE Acetyl-CoA acetyltransferase, cytosolic OS=Mus musculus OX=10090 GN=Acat2 PE=1 SV=2	Q8CAY6	THIC	1	1	1	1	Common	yes
878	sp|Q8CC86|PNCB_MOUSE Nicotinate phosphoribosyltransferase OS=Mus musculus OX=10090 GN=Naprt PE=1 SV=1	Q8CC86	PNCB	1	1	1	1	Common	yes
879	sp|Q8CDN6|TXNL1_MOUSE Thioredoxin-like protein 1 OS=Mus musculus OX=10090 GN=Txnl1 PE=1 SV=3	Q8CDN6	TXNL1	1	1	1	1	Common	yes
880	sp|Q8CFX1|G6PE_MOUSE GDH/6PGL endoplasmic bifunctional protein OS=Mus musculus OX=10090 GN=H6pd PE=1 SV=2	Q8CFX1	G6PE	1	1	1	1	Common	yes
881	sp|Q8CG72|ARHL2_MOUSE ADP-ribose glycohydrolase ARH3 OS=Mus musculus OX=10090 GN=Adprhl2 PE=1 SV=1	Q8CG72	ARHL2	1	1	1	1	Common	yes
882	sp|Q8CG76|ARK72_MOUSE Aflatoxin B1 aldehyde reductase member 2 OS=Mus musculus OX=10090 GN=Akr7a2 PE=1 SV=3	Q8CG76	ARK72	1	1	1	1	Common	yes
883	sp|Q8CGA2|TBC14_MOUSE TBC1 domain family member 14 OS=Mus musculus OX=10090 GN=Tbc1d14 PE=1 SV=2	Q8CGA2	TBC14	1	1	1	1	Common	no
884	sp|Q8CGC7|SYEP_MOUSE Bifunctional glutamate/proline--tRNA ligase OS=Mus musculus OX=10090 GN=Eprs PE=1 SV=4	Q8CGC7	SYEP	1	1	1	1	Common	yes
886	sp|Q8CGR7|UPP2_MOUSE Uridine phosphorylase 2 OS=Mus musculus OX=10090 GN=Upp2 PE=2 SV=1	Q8CGR7	UPP2	1	1	1	1	Common	no
888	sp|Q8CHP8|PGP_MOUSE Glycerol-3-phosphate phosphatase OS=Mus musculus OX=10090 GN=Pgp PE=1 SV=1	Q8CHP8	PGP	1	1	1	1	Common	yes
889	sp|Q8CHQ9|NT8F2_MOUSE N-acetyltransferase family 8 member 2 OS=Mus musculus OX=10090 GN=Nat8f2 PE=1 SV=1	Q8CHQ9	NT8F2	1	1	1	1	Common	yes
890	sp|Q8CHR6|DPYD_MOUSE Dihydropyrimidine dehydrogenase [NADP(+)] OS=Mus musculus OX=10090 GN=Dpyd PE=1 SV=1	Q8CHR6	DPYD	1	1	1	1	Common	yes
891	sp|Q8CHT0|AL4A1_MOUSE Delta-1-pyrroline-5-carboxylate dehydrogenase, mitochondrial OS=Mus musculus OX=10090 GN=Aldh4a1 PE=1 SV=3	Q8CHT0	AL4A1	1	1	1	1	Common	yes
892	sp|Q8CIF4|BTD_MOUSE Biotinidase OS=Mus musculus OX=10090 GN=Btd PE=1 SV=2	Q8CIF4	BTD	1	1	1	1	Common	yes
893	sp|Q8CIG8|ANM5_MOUSE Protein arginine N-methyltransferase 5 OS=Mus musculus OX=10090 GN=Prmt5 PE=1 SV=3	Q8CIG8	ANM5	1	1	0	0	CTR_unique	yes
894	sp|Q8CIM7|CP2DQ_MOUSE Cytochrome P450 2D26 OS=Mus musculus OX=10090 GN=Cyp2d26 PE=1 SV=1	Q8CIM7	CP2DQ	1	1	1	1	Common	yes
895	sp|Q8JZK9|HMCS1_MOUSE Hydroxymethylglutaryl-CoA synthase, cytoplasmic OS=Mus musculus OX=10090 GN=Hmgcs1 PE=1 SV=1	Q8JZK9	HMCS1	1	1	1	1	Common	yes
897	sp|Q8JZR0|ACSL5_MOUSE Long-chain-fatty-acid--CoA ligase 5 OS=Mus musculus OX=10090 GN=Acsl5 PE=1 SV=1	Q8JZR0	ACSL5	1	1	1	1	Common	yes
898	sp|Q8JZU2|TXTP_MOUSE Tricarboxylate transport protein, mitochondrial OS=Mus musculus OX=10090 GN=Slc25a1 PE=1 SV=1	Q8JZU2	TXTP	1	1	1	1	Common	yes
899	sp|Q8JZV7|NAGA_MOUSE N-acetylglucosamine-6-phosphate deacetylase OS=Mus musculus OX=10090 GN=Amdhd2 PE=1 SV=1	Q8JZV7	NAGA	0	1	1	1		yes
900	sp|Q8JZZ0|UD3A2_MOUSE UDP-glucuronosyltransferase 3A2 OS=Mus musculus OX=10090 GN=Ugt3a2 PE=1 SV=2	Q8JZZ0	UD3A2	1	1	1	1	Common	yes
901	sp|Q8K010|OPLA_MOUSE 5-oxoprolinase OS=Mus musculus OX=10090 GN=Oplah PE=1 SV=1	Q8K010	OPLA	1	1	1	1	Common	yes
903	sp|Q8K0C4|CP51A_MOUSE Lanosterol 14-alpha demethylase OS=Mus musculus OX=10090 GN=Cyp51a1 PE=1 SV=1	Q8K0C4	CP51A	1	1	1	1	Common	yes
904	sp|Q8K0E8|FIBB_MOUSE Fibrinogen beta chain OS=Mus musculus OX=10090 GN=Fgb PE=1 SV=1	Q8K0E8	FIBB	1	1	0	1		yes
906	sp|Q8K0Y2|KT33A_MOUSE Keratin, type I cuticular Ha3-I OS=Mus musculus OX=10090 GN=Krt33a PE=1 SV=1	Q8K0Y2	KT33A	1	1	1	1	Common	no
907	sp|Q8K157|GALM_MOUSE Aldose 1-epimerase OS=Mus musculus OX=10090 GN=Galm PE=1 SV=1	Q8K157	GALM	1	1	1	1	Common	yes
908	sp|Q8K183|PDXK_MOUSE Pyridoxal kinase OS=Mus musculus OX=10090 GN=Pdxk PE=1 SV=1	Q8K183	PDXK	1	1	1	1	Common	yes
909	sp|Q8K1Z0|COQ9_MOUSE Ubiquinone biosynthesis protein COQ9, mitochondrial OS=Mus musculus OX=10090 GN=Coq9 PE=1 SV=1	Q8K1Z0	COQ9	1	1	1	1	Common	yes
910	sp|Q8K297|GT251_MOUSE Procollagen galactosyltransferase 1 OS=Mus musculus OX=10090 GN=Colgalt1 PE=1 SV=2	Q8K297	GT251	0	1	1	1		yes
911	sp|Q8K2B3|SDHA_MOUSE Succinate dehydrogenase [ubiquinone] flavoprotein subunit, mitochondrial OS=Mus musculus OX=10090 GN=Sdha PE=1 SV=1	Q8K2B3	SDHA	1	1	1	1	Common	yes
912	sp|Q8K2C9|HACD3_MOUSE Very-long-chain (3R)-3-hydroxyacyl-CoA dehydratase 3 OS=Mus musculus OX=10090 GN=Hacd3 PE=1 SV=2	Q8K2C9	HACD3	1	0	1	1		yes
914	sp|Q8K2I4|MANBA_MOUSE Beta-mannosidase OS=Mus musculus OX=10090 GN=Manba PE=1 SV=1	Q8K2I4	MANBA	0	1	1	1		yes
915	sp|Q8K354|CBR3_MOUSE Carbonyl reductase [NADPH] 3 OS=Mus musculus OX=10090 GN=Cbr3 PE=1 SV=1	Q8K354	CBR3	1	1	0	1		yes
917	sp|Q8K4Z3|NNRE_MOUSE NAD(P)H-hydrate epimerase OS=Mus musculus OX=10090 GN=Naxe PE=1 SV=1	Q8K4Z3	NNRE	1	1	1	1	Common	yes
918	sp|Q8QZR3|EST2A_MOUSE Pyrethroid hydrolase Ces2a OS=Mus musculus OX=10090 GN=Ces2a PE=1 SV=1	Q8QZR3	EST2A	1	1	1	1	Common	yes
919	sp|Q8QZR5|ALAT1_MOUSE Alanine aminotransferase 1 OS=Mus musculus OX=10090 GN=Gpt PE=1 SV=3	Q8QZR5	ALAT1	1	1	1	1	Common	yes
920	sp|Q8QZS1|HIBCH_MOUSE 3-hydroxyisobutyryl-CoA hydrolase, mitochondrial OS=Mus musculus OX=10090 GN=Hibch PE=1 SV=1	Q8QZS1	HIBCH	1	1	1	1	Common	yes
921	sp|Q8QZT1|THIL_MOUSE Acetyl-CoA acetyltransferase, mitochondrial OS=Mus musculus OX=10090 GN=Acat1 PE=1 SV=1	Q8QZT1	THIL	1	1	1	1	Common	yes
922	sp|Q8R016|BLMH_MOUSE Bleomycin hydrolase OS=Mus musculus OX=10090 GN=Blmh PE=1 SV=1	Q8R016	BLMH	1	1	1	1	Common	yes
923	sp|Q8R059|GALE_MOUSE UDP-glucose 4-epimerase OS=Mus musculus OX=10090 GN=Gale PE=1 SV=1	Q8R059	GALE	1	1	1	1	Common	yes
924	sp|Q8R086|SUOX_MOUSE Sulfite oxidase, mitochondrial OS=Mus musculus OX=10090 GN=Suox PE=1 SV=2	Q8R086	SUOX	1	1	1	1	Common	yes
925	sp|Q8R0F8|FAHD1_MOUSE Acylpyruvase FAHD1, mitochondrial OS=Mus musculus OX=10090 GN=Fahd1 PE=1 SV=2	Q8R0F8	FAHD1	1	0	0	1		yes
926	sp|Q8R0F9|S14L4_MOUSE SEC14-like protein 4 OS=Mus musculus OX=10090 GN=Sec14l4 PE=1 SV=1	Q8R0F9	S14L4	1	1	1	1	Common	yes
927	sp|Q8R0N6|HOT_MOUSE Hydroxyacid-oxoacid transhydrogenase, mitochondrial OS=Mus musculus OX=10090 GN=Adhfe1 PE=1 SV=2	Q8R0N6	HOT	1	1	1	1	Common	yes
928	sp|Q8R0V5|I23O2_MOUSE Indoleamine 2,3-dioxygenase 2 OS=Mus musculus OX=10090 GN=Ido2 PE=1 SV=3	Q8R0V5	I23O2	1	1	1	1	Common	yes
929	sp|Q8R0Y6|AL1L1_MOUSE Cytosolic 10-formyltetrahydrofolate dehydrogenase OS=Mus musculus OX=10090 GN=Aldh1l1 PE=1 SV=1	Q8R0Y6	AL1L1	1	1	1	1	Common	yes
930	sp|Q8R0Y8|S2542_MOUSE Mitochondrial coenzyme A transporter SLC25A42 OS=Mus musculus OX=10090 GN=Slc25a42 PE=1 SV=1	Q8R0Y8	S2542	1	1	1	1	Common	yes
931	sp|Q8R146|APEH_MOUSE Acylamino-acid-releasing enzyme OS=Mus musculus OX=10090 GN=Apeh PE=1 SV=3	Q8R146	APEH	1	1	1	1	Common	yes
932	sp|Q8R164|BPHL_MOUSE Valacyclovir hydrolase OS=Mus musculus OX=10090 GN=Bphl PE=1 SV=1	Q8R164	BPHL	1	1	1	1	Common	yes
933	sp|Q8R180|ERO1A_MOUSE ERO1-like protein alpha OS=Mus musculus OX=10090 GN=Ero1a PE=1 SV=2	Q8R180	ERO1A	1	0	1	1		yes
934	sp|Q8R1F1|NIBL1_MOUSE Niban-like protein 1 OS=Mus musculus OX=10090 GN=Fam129b PE=1 SV=2	Q8R1F1	NIBL1	1	1	1	1	Common	yes
935	sp|Q8R1G2|CMBL_MOUSE Carboxymethylenebutenolidase homolog OS=Mus musculus OX=10090 GN=Cmbl PE=1 SV=1	Q8R1G2	CMBL	1	1	1	1	Common	yes
936	sp|Q8R1S0|COQ6_MOUSE Ubiquinone biosynthesis monooxygenase COQ6, mitochondrial OS=Mus musculus OX=10090 GN=Coq6 PE=1 SV=3	Q8R1S0	COQ6	1	1	1	1	Common	yes
937	sp|Q8R2E9|ERO1B_MOUSE ERO1-like protein beta OS=Mus musculus OX=10090 GN=Ero1b PE=1 SV=1	Q8R2E9	ERO1B	1	1	1	1	Common	yes
938	sp|Q8R317|UBQL1_MOUSE Ubiquilin-1 OS=Mus musculus OX=10090 GN=Ubqln1 PE=1 SV=1	Q8R317	UBQL1	1	1	1	1	Common	yes
939	sp|Q8R3P0|ACY2_MOUSE Aspartoacylase OS=Mus musculus OX=10090 GN=Aspa PE=1 SV=2	Q8R3P0	ACY2	1	1	1	0		yes
940	sp|Q8R4N0|CLYBL_MOUSE Citramalyl-CoA lyase, mitochondrial OS=Mus musculus OX=10090 GN=Clybl PE=1 SV=2	Q8R4N0	CLYBL	1	1	1	1	Common	yes
941	sp|Q8VBT2|SDHL_MOUSE L-serine dehydratase/L-threonine deaminase OS=Mus musculus OX=10090 GN=Sds PE=1 SV=3	Q8VBT2	SDHL	1	1	1	1	Common	yes
943	sp|Q8VBV7|CSN8_MOUSE COP9 signalosome complex subunit 8 OS=Mus musculus OX=10090 GN=Cops8 PE=1 SV=1	Q8VBV7	CSN8	1	1	1	1	Common	yes
944	sp|Q8VBW6|ULA1_MOUSE NEDD8-activating enzyme E1 regulatory subunit OS=Mus musculus OX=10090 GN=Nae1 PE=1 SV=1	Q8VBW6	ULA1	1	1	1	1	Common	yes
945	sp|Q8VBW8|TTC36_MOUSE Tetratricopeptide repeat protein 36 OS=Mus musculus OX=10090 GN=Ttc36 PE=1 SV=1	Q8VBW8	TTC36	1	1	1	1	Common	yes
947	sp|Q8VC12|HUTU_MOUSE Urocanate hydratase OS=Mus musculus OX=10090 GN=Uroc1 PE=1 SV=2	Q8VC12	HUTU	1	1	1	1	Common	yes
948	sp|Q8VC28|AK1CD_MOUSE Aldo-keto reductase family 1 member C13 OS=Mus musculus OX=10090 GN=Akr1c13 PE=1 SV=2	Q8VC28	AK1CD	1	1	1	1	Common	yes
949	sp|Q8VC30|TKFC_MOUSE Triokinase/FMN cyclase OS=Mus musculus OX=10090 GN=Tkfc PE=1 SV=1	Q8VC30	TKFC	1	1	1	1	Common	yes
950	sp|Q8VC97|BUP1_MOUSE Beta-ureidopropionase OS=Mus musculus OX=10090 GN=Upb1 PE=1 SV=1	Q8VC97	BUP1	1	1	1	1	Common	yes
951	sp|Q8VCA8|SCRN2_MOUSE Secernin-2 OS=Mus musculus OX=10090 GN=Scrn2 PE=1 SV=1	Q8VCA8	SCRN2	1	1	1	1	Common	yes
952	sp|Q8VCC2|EST1_MOUSE Liver carboxylesterase 1 OS=Mus musculus OX=10090 GN=Ces1 PE=1 SV=1	Q8VCC2	EST1	1	1	1	1	Common	yes
953	sp|Q8VCF0|MAVS_MOUSE Mitochondrial antiviral-signaling protein OS=Mus musculus OX=10090 GN=Mavs PE=1 SV=1	Q8VCF0	MAVS	1	0	1	1		yes
954	sp|Q8VCH0|THIKB_MOUSE 3-ketoacyl-CoA thiolase B, peroxisomal OS=Mus musculus OX=10090 GN=Acaa1b PE=1 SV=1	Q8VCH0	THIKB	1	1	1	1	Common	yes
955	sp|Q8VCI0|PLBL1_MOUSE Phospholipase B-like 1 OS=Mus musculus OX=10090 GN=Plbd1 PE=1 SV=1	Q8VCI0	PLBL1	1	1	1	1	Common	yes
956	sp|Q8VCM7|FIBG_MOUSE Fibrinogen gamma chain OS=Mus musculus OX=10090 GN=Fgg PE=1 SV=1	Q8VCM7	FIBG	1	1	1	1	Common	yes
957	sp|Q8VCN5|CGL_MOUSE Cystathionine gamma-lyase OS=Mus musculus OX=10090 GN=Cth PE=1 SV=1	Q8VCN5	CGL	1	1	1	1	Common	yes
958	sp|Q8VCR2|DHB13_MOUSE 17-beta-hydroxysteroid dehydrogenase 13 OS=Mus musculus OX=10090 GN=Hsd17b13 PE=1 SV=2	Q8VCR2	DHB13	1	0	1	1		yes
959	sp|Q8VCR7|ABHEB_MOUSE Protein ABHD14B OS=Mus musculus OX=10090 GN=Abhd14b PE=1 SV=1	Q8VCR7	ABHEB	1	1	1	1	Common	yes
960	sp|Q8VCT3|AMPB_MOUSE Aminopeptidase B OS=Mus musculus OX=10090 GN=Rnpep PE=1 SV=2	Q8VCT3	AMPB	1	1	1	1	Common	yes
961	sp|Q8VCT4|CES1D_MOUSE Carboxylesterase 1D OS=Mus musculus OX=10090 GN=Ces1d PE=1 SV=1	Q8VCT4	CES1D	1	1	1	1	Common	yes
962	sp|Q8VCU1|EST3B_MOUSE Carboxylesterase 3B OS=Mus musculus OX=10090 GN=Ces3b PE=1 SV=2	Q8VCU1	EST3B	1	1	1	1	Common	yes
963	sp|Q8VCW8|ACSF2_MOUSE Acyl-CoA synthetase family member 2, mitochondrial OS=Mus musculus OX=10090 GN=Acsf2 PE=1 SV=1	Q8VCW8	ACSF2	1	1	1	1	Common	yes
964	sp|Q8VCX1|AK1D1_MOUSE 3-oxo-5-beta-steroid 4-dehydrogenase OS=Mus musculus OX=10090 GN=Akr1d1 PE=1 SV=1	Q8VCX1	AK1D1	1	1	1	1	Common	yes
965	sp|Q8VCZ9|HYPDH_MOUSE Hydroxyproline dehydrogenase OS=Mus musculus OX=10090 GN=Prodh2 PE=1 SV=1	Q8VCZ9	HYPDH	1	1	1	1	Common	yes
966	sp|Q8VDG5|PPCS_MOUSE Phosphopantothenate--cysteine ligase OS=Mus musculus OX=10090 GN=Ppcs PE=1 SV=1	Q8VDG5	PPCS	1	1	1	1	Common	yes
967	sp|Q8VDG7|PAFA2_MOUSE Platelet-activating factor acetylhydrolase 2, cytoplasmic OS=Mus musculus OX=10090 GN=Pafah2 PE=1 SV=2	Q8VDG7	PAFA2	1	1	1	1	Common	yes
968	sp|Q8VDJ3|VIGLN_MOUSE Vigilin OS=Mus musculus OX=10090 GN=Hdlbp PE=1 SV=1	Q8VDJ3	VIGLN	1	0	1	0		yes
969	sp|Q8VDK1|NIT1_MOUSE Deaminated glutathione amidase OS=Mus musculus OX=10090 GN=Nit1 PE=1 SV=2	Q8VDK1	NIT1	1	0	1	1		yes
970	sp|Q8VDL4|ADPGK_MOUSE ADP-dependent glucokinase OS=Mus musculus OX=10090 GN=Adpgk PE=1 SV=2	Q8VDL4	ADPGK	1	1	1	1	Common	yes
971	sp|Q8VDM4|PSMD2_MOUSE 26S proteasome non-ATPase regulatory subunit 2 OS=Mus musculus OX=10090 GN=Psmd2 PE=1 SV=1	Q8VDM4	PSMD2	1	1	1	1	Common	yes
972	sp|Q8VDN2|AT1A1_MOUSE Sodium/potassium-transporting ATPase subunit alpha-1 OS=Mus musculus OX=10090 GN=Atp1a1 PE=1 SV=1	Q8VDN2	AT1A1	1	1	1	1	Common	yes
974	sp|Q8VDQ1|PTGR2_MOUSE Prostaglandin reductase 2 OS=Mus musculus OX=10090 GN=Ptgr2 PE=1 SV=2	Q8VDQ1	PTGR2	0	1	1	1		yes
975	sp|Q8VE09|TT39C_MOUSE Tetratricopeptide repeat protein 39C OS=Mus musculus OX=10090 GN=Ttc39c PE=1 SV=2	Q8VE09	TT39C	1	1	1	1	Common	yes
976	sp|Q8VE88|F1142_MOUSE Protein FAM114A2 OS=Mus musculus OX=10090 GN=Fam114a2 PE=1 SV=2	Q8VE88	F1142	0	1	0	1		yes
977	sp|Q8VEB4|PAG15_MOUSE Group XV phospholipase A2 OS=Mus musculus OX=10090 GN=Pla2g15 PE=1 SV=1	Q8VEB4	PAG15	1	1	0	1		yes
978	sp|Q8VEK3|HNRPU_MOUSE Heterogeneous nuclear ribonucleoprotein U OS=Mus musculus OX=10090 GN=Hnrnpu PE=1 SV=1	Q8VEK3	HNRPU	1	0	1	0		yes
979	sp|Q8VEM8|MPCP_MOUSE Phosphate carrier protein, mitochondrial OS=Mus musculus OX=10090 GN=Slc25a3 PE=1 SV=1	Q8VEM8	MPCP	1	1	1	1	Common	yes
980	sp|Q91V01|MBOA5_MOUSE Lysophospholipid acyltransferase 5 OS=Mus musculus OX=10090 GN=Lpcat3 PE=1 SV=1	Q91V01	MBOA5	1	1	1	1	Common	yes
982	sp|Q91V41|RAB14_MOUSE Ras-related protein Rab-14 OS=Mus musculus OX=10090 GN=Rab14 PE=1 SV=3	Q91V41	RAB14	1	1	1	1	Common	yes
983	sp|Q91V61|SFXN3_MOUSE Sideroflexin-3 OS=Mus musculus OX=10090 GN=Sfxn3 PE=1 SV=1	Q91V61	SFXN3	1	1	1	1	Common	no
984	sp|Q91V64|ISOC1_MOUSE Isochorismatase domain-containing protein 1 OS=Mus musculus OX=10090 GN=Isoc1 PE=1 SV=1	Q91V64	ISOC1	1	1	1	1	Common	yes
985	sp|Q91V76|CK054_MOUSE Ester hydrolase C11orf54 homolog OS=Mus musculus OX=10090 PE=1 SV=1	Q91V76	CK054	1	1	1	1	Common	yes
986	sp|Q91V92|ACLY_MOUSE ATP-citrate synthase OS=Mus musculus OX=10090 GN=Acly PE=1 SV=1	Q91V92	ACLY	1	1	1	1	Common	yes
987	sp|Q91VA0|ACSM1_MOUSE Acyl-coenzyme A synthetase ACSM1, mitochondrial OS=Mus musculus OX=10090 GN=Acsm1 PE=1 SV=1	Q91VA0	ACSM1	1	1	1	1	Common	yes
988	sp|Q91VD9|NDUS1_MOUSE NADH-ubiquinone oxidoreductase 75 kDa subunit, mitochondrial OS=Mus musculus OX=10090 GN=Ndufs1 PE=1 SV=2	Q91VD9	NDUS1	1	1	1	1	Common	yes
990	sp|Q91VM9|IPYR2_MOUSE Inorganic pyrophosphatase 2, mitochondrial OS=Mus musculus OX=10090 GN=Ppa2 PE=1 SV=1	Q91VM9	IPYR2	1	0	1	0		yes
991	sp|Q91VR2|ATPG_MOUSE ATP synthase subunit gamma, mitochondrial OS=Mus musculus OX=10090 GN=Atp5f1c PE=1 SV=1	Q91VR2	ATPG	1	1	1	1	Common	yes
992	sp|Q91VS7|MGST1_MOUSE Microsomal glutathione S-transferase 1 OS=Mus musculus OX=10090 GN=Mgst1 PE=1 SV=3	Q91VS7	MGST1	1	1	1	1	Common	yes
994	sp|Q91W43|GCSP_MOUSE Glycine dehydrogenase (decarboxylating), mitochondrial OS=Mus musculus OX=10090 GN=Gldc PE=1 SV=1	Q91W43	GCSP	1	1	0	0	CTR_unique	yes
995	sp|Q91W90|TXND5_MOUSE Thioredoxin domain-containing protein 5 OS=Mus musculus OX=10090 GN=Txndc5 PE=1 SV=2	Q91W90	TXND5	1	1	1	1	Common	yes
996	sp|Q91WG0|EST2C_MOUSE Acylcarnitine hydrolase OS=Mus musculus OX=10090 GN=Ces2c PE=1 SV=1	Q91WG0	EST2C	1	1	1	1	Common	yes
997	sp|Q91WK1|SPRY4_MOUSE SPRY domain-containing protein 4 OS=Mus musculus OX=10090 GN=Spryd4 PE=1 SV=1	Q91WK1	SPRY4	0	1	1	1		yes
998	sp|Q91WL5|CP4CA_MOUSE Cytochrome P450 4A12A OS=Mus musculus OX=10090 GN=Cyp4a12a PE=1 SV=2	Q91WL5	CP4CA	0	1	0	1		yes
999	sp|Q91WN4|KMO_MOUSE Kynurenine 3-monooxygenase OS=Mus musculus OX=10090 GN=Kmo PE=1 SV=1	Q91WN4	KMO	1	1	1	1	Common	yes
1001	sp|Q91WS0|CISD1_MOUSE CDGSH iron-sulfur domain-containing protein 1 OS=Mus musculus OX=10090 GN=Cisd1 PE=1 SV=1	Q91WS0	CISD1	1	1	1	1	Common	yes
1002	sp|Q91WT9|CBS_MOUSE Cystathionine beta-synthase OS=Mus musculus OX=10090 GN=Cbs PE=1 SV=3	Q91WT9	CBS	1	1	1	1	Common	yes
1003	sp|Q91WU0|CES1F_MOUSE Carboxylesterase 1F OS=Mus musculus OX=10090 GN=Ces1f PE=1 SV=1	Q91WU0	CES1F	1	1	1	1	Common	yes
1004	sp|Q91WU5|AS3MT_MOUSE Arsenite methyltransferase OS=Mus musculus OX=10090 GN=As3mt PE=1 SV=2	Q91WU5	AS3MT	1	1	1	1	Common	yes
1005	sp|Q91X52|DCXR_MOUSE L-xylulose reductase OS=Mus musculus OX=10090 GN=Dcxr PE=1 SV=2	Q91X52	DCXR	1	1	1	1	Common	yes
1006	sp|Q91X72|HEMO_MOUSE Hemopexin OS=Mus musculus OX=10090 GN=Hpx PE=1 SV=2	Q91X72	HEMO	1	1	1	1	Common	yes
1007	sp|Q91X77|CY250_MOUSE Cytochrome P450 2C50 OS=Mus musculus OX=10090 GN=Cyp2c50 PE=1 SV=2	Q91X77	CY250	1	1	1	1	Common	yes
1008	sp|Q91X83|METK1_MOUSE S-adenosylmethionine synthase isoform type-1 OS=Mus musculus OX=10090 GN=Mat1a PE=1 SV=1	Q91X83	METK1	1	1	1	1	Common	yes
1009	sp|Q91X91|NADC_MOUSE Nicotinate-nucleotide pyrophosphorylase [carboxylating] OS=Mus musculus OX=10090 GN=Qprt PE=1 SV=1	Q91X91	NADC	1	1	1	1	Common	yes
1010	sp|Q91XD4|FTCD_MOUSE Formimidoyltransferase-cyclodeaminase OS=Mus musculus OX=10090 GN=Ftcd PE=1 SV=1	Q91XD4	FTCD	1	1	1	1	Common	yes
1011	sp|Q91XE0|GLYAT_MOUSE Glycine N-acyltransferase OS=Mus musculus OX=10090 GN=Glyat PE=1 SV=1	Q91XE0	GLYAT	1	1	1	1	Common	yes
1012	sp|Q91XE4|ACY3_MOUSE N-acyl-aromatic-L-amino acid amidohydrolase (carboxylate-forming) OS=Mus musculus OX=10090 GN=Acy3 PE=1 SV=1	Q91XE4	ACY3	1	1	1	1	Common	yes
1013	sp|Q91XE8|TM205_MOUSE Transmembrane protein 205 OS=Mus musculus OX=10090 GN=Tmem205 PE=1 SV=1	Q91XE8	TM205	1	1	1	1	Common	yes
1014	sp|Q91XF0|PNPO_MOUSE Pyridoxine-5-phosphate oxidase OS=Mus musculus OX=10090 GN=Pnpo PE=1 SV=1	Q91XF0	PNPO	1	1	1	1	Common	yes
1015	sp|Q91Y97|ALDOB_MOUSE Fructose-bisphosphate aldolase B OS=Mus musculus OX=10090 GN=Aldob PE=1 SV=3	Q91Y97	ALDOB	1	1	1	1	Common	yes
1016	sp|Q91YH5|ATLA3_MOUSE Atlastin-3 OS=Mus musculus OX=10090 GN=Atl3 PE=1 SV=1	Q91YH5	ATLA3	1	1	1	1	Common	yes
1017	sp|Q91YI0|ARLY_MOUSE Argininosuccinate lyase OS=Mus musculus OX=10090 GN=Asl PE=1 SV=1	Q91YI0	ARLY	1	1	1	1	Common	yes
1018	sp|Q91YJ2|SNX4_MOUSE Sorting nexin-4 OS=Mus musculus OX=10090 GN=Snx4 PE=1 SV=1	Q91YJ2	SNX4	0	1	1	1		yes
1019	sp|Q91YP0|L2HDH_MOUSE L-2-hydroxyglutarate dehydrogenase, mitochondrial OS=Mus musculus OX=10090 GN=L2hgdh PE=1 SV=1	Q91YP0	L2HDH	1	1	1	1	Common	yes
1020	sp|Q91YQ5|RPN1_MOUSE Dolichyl-diphosphooligosaccharide--protein glycosyltransferase subunit 1 OS=Mus musculus OX=10090 GN=Rpn1 PE=1 SV=1	Q91YQ5	RPN1	1	1	1	0		yes
1021	sp|Q91YR1|TWF1_MOUSE Twinfilin-1 OS=Mus musculus OX=10090 GN=Twf1 PE=1 SV=2	Q91YR1	TWF1	1	1	1	1	Common	yes
1022	sp|Q91YT0|NDUV1_MOUSE NADH dehydrogenase [ubiquinone] flavoprotein 1, mitochondrial OS=Mus musculus OX=10090 GN=Ndufv1 PE=1 SV=1	Q91YT0	NDUV1	1	1	0	1		yes
1023	sp|Q91YW3|DNJC3_MOUSE DnaJ homolog subfamily C member 3 OS=Mus musculus OX=10090 GN=Dnajc3 PE=1 SV=1	Q91YW3	DNJC3	1	1	1	1	Common	yes
1024	sp|Q91Z53|GRHPR_MOUSE Glyoxylate reductase/hydroxypyruvate reductase OS=Mus musculus OX=10090 GN=Grhpr PE=1 SV=1	Q91Z53	GRHPR	1	1	1	1	Common	yes
1025	sp|Q91Z83|MYH7_MOUSE Myosin-7 OS=Mus musculus OX=10090 GN=Myh7 PE=2 SV=1	Q91Z83	MYH7	0	1	1	0		no
1026	sp|Q91Z98|CHIL4_MOUSE Chitinase-like protein 4 OS=Mus musculus OX=10090 GN=Chil4 PE=1 SV=2	Q91Z98	CHIL4	1	1	1	1	Common	yes
1027	sp|Q91ZA3|PCCA_MOUSE Propionyl-CoA carboxylase alpha chain, mitochondrial OS=Mus musculus OX=10090 GN=Pcca PE=1 SV=2	Q91ZA3	PCCA	1	1	1	1	Common	yes
1028	sp|Q91ZJ5|UGPA_MOUSE UTP--glucose-1-phosphate uridylyltransferase OS=Mus musculus OX=10090 GN=Ugp2 PE=1 SV=3	Q91ZJ5	UGPA	1	1	1	1	Common	yes
1029	sp|Q91ZW2|OFUT1_MOUSE GDP-fucose protein O-fucosyltransferase 1 OS=Mus musculus OX=10090 GN=Pofut1 PE=1 SV=1	Q91ZW2	OFUT1	1	0	1	1		yes
1030	sp|Q920A5|RISC_MOUSE Retinoid-inducible serine carboxypeptidase OS=Mus musculus OX=10090 GN=Scpep1 PE=1 SV=2	Q920A5	RISC	1	1	1	1	Common	yes
1031	sp|Q920E5|FPPS_MOUSE Farnesyl pyrophosphate synthase OS=Mus musculus OX=10090 GN=Fdps PE=1 SV=1	Q920E5	FPPS	1	1	1	1	Common	yes
1032	sp|Q921C5|BICD2_MOUSE Protein bicaudal D homolog 2 OS=Mus musculus OX=10090 GN=Bicd2 PE=1 SV=1	Q921C5	BICD2	1	1	1	1	Common	yes
1033	sp|Q921G7|ETFD_MOUSE Electron transfer flavoprotein-ubiquinone oxidoreductase, mitochondrial OS=Mus musculus OX=10090 GN=Etfdh PE=1 SV=1	Q921G7	ETFD	1	1	1	1	Common	yes
1034	sp|Q921H8|THIKA_MOUSE 3-ketoacyl-CoA thiolase A, peroxisomal OS=Mus musculus OX=10090 GN=Acaa1a PE=1 SV=1	Q921H8	THIKA	1	0	1	1		yes
1035	sp|Q921I1|TRFE_MOUSE Serotransferrin OS=Mus musculus OX=10090 GN=Tf PE=1 SV=1	Q921I1	TRFE	1	1	1	1	Common	yes
1036	sp|Q921L3|TMCO1_MOUSE Calcium load-activated calcium channel OS=Mus musculus OX=10090 GN=Tmco1 PE=1 SV=1	Q921L3	TMCO1	1	1	1	1	Common	yes
1037	sp|Q921X9|PDIA5_MOUSE Protein disulfide-isomerase A5 OS=Mus musculus OX=10090 GN=Pdia5 PE=1 SV=1	Q921X9	PDIA5	1	1	1	1	Common	yes
1038	sp|Q922B2|SYDC_MOUSE Aspartate--tRNA ligase, cytoplasmic OS=Mus musculus OX=10090 GN=Dars PE=1 SV=2	Q922B2	SYDC	1	1	1	1	Common	yes
1039	sp|Q922D8|C1TC_MOUSE C-1-tetrahydrofolate synthase, cytoplasmic OS=Mus musculus OX=10090 GN=Mthfd1 PE=1 SV=4	Q922D8	C1TC	1	1	1	1	Common	yes
1040	sp|Q922E4|PCY2_MOUSE Ethanolamine-phosphate cytidylyltransferase OS=Mus musculus OX=10090 GN=Pcyt2 PE=1 SV=1	Q922E4	PCY2	1	1	1	1	Common	yes
1041	sp|Q922F4|TBB6_MOUSE Tubulin beta-6 chain OS=Mus musculus OX=10090 GN=Tubb6 PE=1 SV=1	Q922F4	TBB6	1	1	1	1	Common	yes
1042	sp|Q922Q1|MARC2_MOUSE Mitochondrial amidoxime reducing component 2 OS=Mus musculus OX=10090 GN=Marc2 PE=1 SV=1	Q922Q1	2024-03-02	1	1	1	1	Common	yes
1043	sp|Q922Q8|LRC59_MOUSE Leucine-rich repeat-containing protein 59 OS=Mus musculus OX=10090 GN=Lrrc59 PE=1 SV=1	Q922Q8	LRC59	1	1	1	0		yes
1044	sp|Q922R8|PDIA6_MOUSE Protein disulfide-isomerase A6 OS=Mus musculus OX=10090 GN=Pdia6 PE=1 SV=3	Q922R8	PDIA6	1	1	1	1	Common	yes
1045	sp|Q922Y1|UBXN1_MOUSE UBX domain-containing protein 1 OS=Mus musculus OX=10090 GN=Ubxn1 PE=1 SV=1	Q922Y1	UBXN1	1	1	1	1	Common	yes
1046	sp|Q923B6|STEA4_MOUSE Metalloreductase STEAP4 OS=Mus musculus OX=10090 GN=Steap4 PE=1 SV=1	Q923B6	STEA4	1	1	1	1	Common	yes
1047	sp|Q923D2|BLVRB_MOUSE Flavin reductase (NADPH) OS=Mus musculus OX=10090 GN=Blvrb PE=1 SV=3	Q923D2	BLVRB	1	1	1	1	Common	yes
1048	sp|Q925H3|KRA65_MOUSE Keratin-associated protein 6-5 OS=Mus musculus OX=10090 GN=Krtap6-5 PE=2 SV=1	Q925H3	KRA65	1	0	0	0		no
1049	sp|Q925N0|SFXN5_MOUSE Sideroflexin-5 OS=Mus musculus OX=10090 GN=Sfxn5 PE=1 SV=2	Q925N0	SFXN5	1	1	1	1	Common	yes
1050	sp|Q925N2|SFXN2_MOUSE Sideroflexin-2 OS=Mus musculus OX=10090 GN=Sfxn2 PE=1 SV=1	Q925N2	SFXN2	1	1	1	1	Common	yes
1051	sp|Q93092|TALDO_MOUSE Transaldolase OS=Mus musculus OX=10090 GN=Taldo1 PE=1 SV=2	Q93092	TALDO	1	1	1	1	Common	yes
1052	sp|Q99020|ROAA_MOUSE Heterogeneous nuclear ribonucleoprotein A/B OS=Mus musculus OX=10090 GN=Hnrnpab PE=1 SV=1	Q99020	ROAA	1	0	1	1		yes
1053	sp|Q99J08|S14L2_MOUSE SEC14-like protein 2 OS=Mus musculus OX=10090 GN=Sec14l2 PE=1 SV=1	Q99J08	S14L2	1	1	1	1	Common	yes
1054	sp|Q99J39|DCMC_MOUSE Malonyl-CoA decarboxylase, mitochondrial OS=Mus musculus OX=10090 GN=Mlycd PE=1 SV=1	Q99J39	DCMC	1	0	1	0		yes
1055	sp|Q99J99|THTM_MOUSE 3-mercaptopyruvate sulfurtransferase OS=Mus musculus OX=10090 GN=Mpst PE=1 SV=4	Q99J99	THTM	1	1	1	1	Common	yes
1056	sp|Q99JF5|MVD1_MOUSE Diphosphomevalonate decarboxylase OS=Mus musculus OX=10090 GN=Mvd PE=1 SV=2	Q99JF5	MVD1	1	1	1	1	Common	yes
1057	sp|Q99JI4|PSMD6_MOUSE 26S proteasome non-ATPase regulatory subunit 6 OS=Mus musculus OX=10090 GN=Psmd6 PE=1 SV=1	Q99JI4	PSMD6	1	1	1	1	Common	yes
1058	sp|Q99JI6|RAP1B_MOUSE Ras-related protein Rap-1b OS=Mus musculus OX=10090 GN=Rap1b PE=1 SV=2	Q99JI6	RAP1B	1	1	1	1	Common	yes
1059	sp|Q99JR1|SFXN1_MOUSE Sideroflexin-1 OS=Mus musculus OX=10090 GN=Sfxn1 PE=1 SV=3	Q99JR1	SFXN1	1	1	1	1	Common	yes
1060	sp|Q99JT9|MTND_MOUSE 1,2-dihydroxy-3-keto-5-methylthiopentene dioxygenase OS=Mus musculus OX=10090 GN=Adi1 PE=1 SV=1	Q99JT9	MTND	1	1	1	1	Common	yes
1061	sp|Q99JW2|ACY1_MOUSE Aminoacylase-1 OS=Mus musculus OX=10090 GN=Acy1 PE=1 SV=1	Q99JW2	ACY1	1	1	1	1	Common	yes
1062	sp|Q99JX3|GORS2_MOUSE Golgi reassembly-stacking protein 2 OS=Mus musculus OX=10090 GN=Gorasp2 PE=1 SV=3	Q99JX3	GORS2	0	1	1	1		yes
1063	sp|Q99JY0|ECHB_MOUSE Trifunctional enzyme subunit beta, mitochondrial OS=Mus musculus OX=10090 GN=Hadhb PE=1 SV=1	Q99JY0	ECHB	1	1	1	1	Common	yes
1064	sp|Q99JY3|GIMA4_MOUSE GTPase IMAP family member 4 OS=Mus musculus OX=10090 GN=Gimap4 PE=1 SV=1	Q99JY3	GIMA4	1	1	1	1	Common	yes
1065	sp|Q99JY9|ARP3_MOUSE Actin-related protein 3 OS=Mus musculus OX=10090 GN=Actr3 PE=1 SV=3	Q99JY9	ARP3	1	1	1	1	Common	yes
1066	sp|Q99K51|PLST_MOUSE Plastin-3 OS=Mus musculus OX=10090 GN=Pls3 PE=1 SV=3	Q99K51	PLST	1	1	1	1	Common	yes
1067	sp|Q99K67|AASS_MOUSE Alpha-aminoadipic semialdehyde synthase, mitochondrial OS=Mus musculus OX=10090 GN=Aass PE=1 SV=1	Q99K67	AASS	1	1	1	1	Common	yes
1068	sp|Q99KB8|GLO2_MOUSE Hydroxyacylglutathione hydrolase, mitochondrial OS=Mus musculus OX=10090 GN=Hagh PE=1 SV=2	Q99KB8	GLO2	1	1	1	1	Common	yes
1071	sp|Q99KF1|TMED9_MOUSE Transmembrane emp24 domain-containing protein 9 OS=Mus musculus OX=10090 GN=Tmed9 PE=1 SV=2	Q99KF1	TMED9	1	1	1	1	Common	yes
1072	sp|Q99KI0|ACON_MOUSE Aconitate hydratase, mitochondrial OS=Mus musculus OX=10090 GN=Aco2 PE=1 SV=1	Q99KI0	ACON	1	1	1	1	Common	yes
1073	sp|Q99KK7|DPP3_MOUSE Dipeptidyl peptidase 3 OS=Mus musculus OX=10090 GN=Dpp3 PE=1 SV=2	Q99KK7	DPP3	1	1	1	1	Common	yes
1074	sp|Q99KP3|CRYL1_MOUSE Lambda-crystallin homolog OS=Mus musculus OX=10090 GN=Cryl1 PE=1 SV=3	Q99KP3	CRYL1	1	1	1	1	Common	yes
1075	sp|Q99KQ4|NAMPT_MOUSE Nicotinamide phosphoribosyltransferase OS=Mus musculus OX=10090 GN=Nampt PE=1 SV=1	Q99KQ4	NAMPT	1	1	1	1	Common	yes
1076	sp|Q99KR3|LACB2_MOUSE Endoribonuclease LACTB2 OS=Mus musculus OX=10090 GN=Lactb2 PE=1 SV=1	Q99KR3	LACB2	1	1	1	1	Common	yes
1078	sp|Q99L04|DHRS1_MOUSE Dehydrogenase/reductase SDR family member 1 OS=Mus musculus OX=10090 GN=Dhrs1 PE=1 SV=1	Q99L04	DHRS1	1	1	1	1	Common	yes
1079	sp|Q99L13|3HIDH_MOUSE 3-hydroxyisobutyrate dehydrogenase, mitochondrial OS=Mus musculus OX=10090 GN=Hibadh PE=1 SV=1	Q99L13	3HIDH	1	1	1	1	Common	yes
1080	sp|Q99L20|GSTT3_MOUSE Glutathione S-transferase theta-3 OS=Mus musculus OX=10090 GN=Gstt3 PE=1 SV=1	Q99L20	GSTT3	1	1	1	1	Common	yes
1082	sp|Q99L47|F10A1_MOUSE Hsc70-interacting protein OS=Mus musculus OX=10090 GN=St13 PE=1 SV=1	Q99L47	F10A1	1	1	1	1	Common	yes
1083	sp|Q99LB2|DHRS4_MOUSE Dehydrogenase/reductase SDR family member 4 OS=Mus musculus OX=10090 GN=Dhrs4 PE=1 SV=3	Q99LB2	DHRS4	1	1	1	1	Common	yes
1084	sp|Q99LB6|MAT2B_MOUSE Methionine adenosyltransferase 2 subunit beta OS=Mus musculus OX=10090 GN=Mat2b PE=1 SV=1	Q99LB6	MAT2B	1	1	1	1	Common	yes
1085	sp|Q99LB7|SARDH_MOUSE Sarcosine dehydrogenase, mitochondrial OS=Mus musculus OX=10090 GN=Sardh PE=1 SV=1	Q99LB7	SARDH	1	1	1	1	Common	yes
1086	sp|Q99LC5|ETFA_MOUSE Electron transfer flavoprotein subunit alpha, mitochondrial OS=Mus musculus OX=10090 GN=Etfa PE=1 SV=2	Q99LC5	ETFA	1	1	1	1	Common	yes
1087	sp|Q99LX0|PARK7_MOUSE Protein/nucleic acid deglycase DJ-1 OS=Mus musculus OX=10090 GN=Park7 PE=1 SV=1	Q99LX0	PARK7	1	1	1	1	Common	yes
1088	sp|Q99M73|KRT84_MOUSE Keratin, type II cuticular Hb4 OS=Mus musculus OX=10090 GN=Krt84 PE=2 SV=2	Q99M73	KRT84	1	1	0	1		no
1090	sp|Q99MN1|SYK_MOUSE Lysine--tRNA ligase OS=Mus musculus OX=10090 GN=Kars PE=1 SV=1	Q99MN1	SYK	1	1	1	1	Common	yes
1091	sp|Q99MN9|PCCB_MOUSE Propionyl-CoA carboxylase beta chain, mitochondrial OS=Mus musculus OX=10090 GN=Pccb PE=1 SV=2	Q99MN9	PCCB	1	1	1	0		yes
1092	sp|Q99MZ7|PECR_MOUSE Peroxisomal trans-2-enoyl-CoA reductase OS=Mus musculus OX=10090 GN=Pecr PE=1 SV=1	Q99MZ7	PECR	1	1	1	1	Common	yes
1093	sp|Q99N16|CP4F3_MOUSE Leukotriene-B(4) omega-hydroxylase 2 OS=Mus musculus OX=10090 GN=Cyp4f3 PE=1 SV=2;sp|Q9EP75|CP4FE_MOUSE Leukotriene-B4 omega-hydroxylase 3 OS=Mus musculus OX=10090 GN=Cyp4f14 PE=1 SV=1	Q99N16	CP4F3	1	1	1	1	Common	yes
1095	sp|Q99P30|NUDT7_MOUSE Peroxisomal coenzyme A diphosphatase NUDT7 OS=Mus musculus OX=10090 GN=Nudt7 PE=1 SV=2	Q99P30	NUDT7	1	1	1	1	Common	yes
1096	sp|Q99P72|RTN4_MOUSE Reticulon-4 OS=Mus musculus OX=10090 GN=Rtn4 PE=1 SV=2	Q99P72	RTN4	1	1	1	1	Common	yes
1097	sp|Q99PG0|AAAD_MOUSE Arylacetamide deacetylase OS=Mus musculus OX=10090 GN=Aadac PE=1 SV=3	Q99PG0	AAAD	1	1	1	1	Common	yes
1098	sp|Q99PT1|GDIR1_MOUSE Rho GDP-dissociation inhibitor 1 OS=Mus musculus OX=10090 GN=Arhgdia PE=1 SV=3	Q99PT1	GDIR1	1	1	1	1	Common	yes
1099	sp|Q9CPQ1|COX6C_MOUSE Cytochrome c oxidase subunit 6C OS=Mus musculus OX=10090 GN=Cox6c PE=1 SV=3	Q9CPQ1	COX6C	1	1	1	1	Common	yes
1101	sp|Q9CPQ8|ATP5L_MOUSE ATP synthase subunit g, mitochondrial OS=Mus musculus OX=10090 GN=Atp5mg PE=1 SV=1	Q9CPQ8	ATP5L	1	0	1	1		yes
1102	sp|Q9CPR4|RL17_MOUSE 60S ribosomal protein L17 OS=Mus musculus OX=10090 GN=Rpl17 PE=1 SV=3	Q9CPR4	RL17	1	1	1	0		yes
1103	sp|Q9CPU0|LGUL_MOUSE Lactoylglutathione lyase OS=Mus musculus OX=10090 GN=Glo1 PE=1 SV=3	Q9CPU0	LGUL	1	1	1	1	Common	yes
1104	sp|Q9CPV4|GLOD4_MOUSE Glyoxalase domain-containing protein 4 OS=Mus musculus OX=10090 GN=Glod4 PE=1 SV=1	Q9CPV4	GLOD4	1	1	1	1	Common	yes
1105	sp|Q9CPX6|ATG3_MOUSE Ubiquitin-like-conjugating enzyme ATG3 OS=Mus musculus OX=10090 GN=Atg3 PE=1 SV=1	Q9CPX6	ATG3	1	1	1	1	Common	yes
1106	sp|Q9CPY7|AMPL_MOUSE Cytosol aminopeptidase OS=Mus musculus OX=10090 GN=Lap3 PE=1 SV=3	Q9CPY7	AMPL	1	1	1	1	Common	yes
1107	sp|Q9CQ22|LTOR1_MOUSE Ragulator complex protein LAMTOR1 OS=Mus musculus OX=10090 GN=Lamtor1 PE=1 SV=1	Q9CQ22	LTOR1	0	1	1	1		yes
1108	sp|Q9CQ60|6PGL_MOUSE 6-phosphogluconolactonase OS=Mus musculus OX=10090 GN=Pgls PE=1 SV=1	Q9CQ60	6PGL	1	1	1	1	Common	yes
1109	sp|Q9CQ62|DECR_MOUSE 2,4-dienoyl-CoA reductase, mitochondrial OS=Mus musculus OX=10090 GN=Decr1 PE=1 SV=1	Q9CQ62	DECR	1	1	1	1	Common	yes
1110	sp|Q9CQA3|SDHB_MOUSE Succinate dehydrogenase [ubiquinone] iron-sulfur subunit, mitochondrial OS=Mus musculus OX=10090 GN=Sdhb PE=1 SV=1	Q9CQA3	SDHB	1	1	1	1	Common	yes
1111	sp|Q9CQC9|SAR1B_MOUSE GTP-binding protein SAR1b OS=Mus musculus OX=10090 GN=Sar1b PE=1 SV=1	Q9CQC9	SAR1B	1	1	1	1	Common	yes
1112	sp|Q9CQF9|PCYOX_MOUSE Prenylcysteine oxidase OS=Mus musculus OX=10090 GN=Pcyox1 PE=1 SV=1	Q9CQF9	PCYOX	1	1	1	1	Common	yes
1114	sp|Q9CQM9|GLRX3_MOUSE Glutaredoxin-3 OS=Mus musculus OX=10090 GN=Glrx3 PE=1 SV=1	Q9CQM9	GLRX3	1	0	0	1		yes
1115	sp|Q9CQN1|TRAP1_MOUSE Heat shock protein 75 kDa, mitochondrial OS=Mus musculus OX=10090 GN=Trap1 PE=1 SV=1	Q9CQN1	TRAP1	1	0	1	1		yes
1116	sp|Q9CQN6|TM14C_MOUSE Transmembrane protein 14C OS=Mus musculus OX=10090 GN=Tmem14c PE=1 SV=1	Q9CQN6	TM14C	1	1	1	1	Common	yes
1117	sp|Q9CQQ7|AT5F1_MOUSE ATP synthase F(0) complex subunit B1, mitochondrial OS=Mus musculus OX=10090 GN=Atp5pb PE=1 SV=1	Q9CQQ7	AT5F1	1	1	1	1	Common	yes
1118	sp|Q9CQR4|ACO13_MOUSE Acyl-coenzyme A thioesterase 13 OS=Mus musculus OX=10090 GN=Acot13 PE=1 SV=1	Q9CQR4	ACO13	1	0	1	1		yes
1119	sp|Q9CQT1|MTNA_MOUSE Methylthioribose-1-phosphate isomerase OS=Mus musculus OX=10090 GN=Mri1 PE=1 SV=1	Q9CQT1	MTNA	1	1	1	1	Common	yes
1120	sp|Q9CQU3|RER1_MOUSE Protein RER1 OS=Mus musculus OX=10090 GN=Rer1 PE=1 SV=1	Q9CQU3	RER1	1	1	1	1	Common	yes
1121	sp|Q9CQV8|1433B_MOUSE 14-3-3 protein beta/alpha OS=Mus musculus OX=10090 GN=Ywhab PE=1 SV=3	Q9CQV8	1433B	1	1	1	1	Common	yes
1122	sp|Q9CQW2|ARL8B_MOUSE ADP-ribosylation factor-like protein 8B OS=Mus musculus OX=10090 GN=Arl8b PE=1 SV=1	Q9CQW2	ARL8B	1	0	1	1		yes
1123	sp|Q9CQX2|CYB5B_MOUSE Cytochrome b5 type B OS=Mus musculus OX=10090 GN=Cyb5b PE=1 SV=1	Q9CQX2	CYB5B	1	1	1	1	Common	yes
1124	sp|Q9CR57|RL14_MOUSE 60S ribosomal protein L14 OS=Mus musculus OX=10090 GN=Rpl14 PE=1 SV=3	Q9CR57	RL14	1	1	1	0		yes
1125	sp|Q9CR60|GOT1B_MOUSE Vesicle transport protein GOT1B OS=Mus musculus OX=10090 GN=Golt1b PE=1 SV=1	Q9CR60	GOT1B	1	0	1	1		yes
1126	sp|Q9CR62|M2OM_MOUSE Mitochondrial 2-oxoglutarate/malate carrier protein OS=Mus musculus OX=10090 GN=Slc25a11 PE=1 SV=3	Q9CR62	M2OM	1	1	1	1	Common	yes
1127	sp|Q9CR67|TMM33_MOUSE Transmembrane protein 33 OS=Mus musculus OX=10090 GN=Tmem33 PE=1 SV=1	Q9CR67	TMM33	1	1	1	1	Common	yes
1128	sp|Q9CR68|UCRI_MOUSE Cytochrome b-c1 complex subunit Rieske, mitochondrial OS=Mus musculus OX=10090 GN=Uqcrfs1 PE=1 SV=1	Q9CR68	UCRI	1	1	1	1	Common	yes
1130	sp|Q9CRB8|MTFP1_MOUSE Mitochondrial fission process protein 1 OS=Mus musculus OX=10090 GN=Mtfp1 PE=1 SV=1	Q9CRB8	MTFP1	1	1	1	1	Common	yes
1132	sp|Q9D7G0|PRPS1_MOUSE Ribose-phosphate pyrophosphokinase 1 OS=Mus musculus OX=10090 GN=Prps1 PE=1 SV=4;sp|Q9CS42|PRPS2_MOUSE Ribose-phosphate pyrophosphokinase 2 OS=Mus musculus OX=10090 GN=Prps2 PE=1 SV=4	Q9D7G0	PRPS1	1	1	1	0		yes
1133	sp|Q9CUL5|DRC11_MOUSE Dynein regulatory complex protein 11 OS=Mus musculus OX=10090 GN=Iqca1 PE=2 SV=2	Q9CUL5	DRC11	1	1	1	1	Common	no
1134	sp|Q9CW42|MARC1_MOUSE Mitochondrial amidoxime-reducing component 1 OS=Mus musculus OX=10090 GN=Marc1 PE=1 SV=2	Q9CW42	2024-03-01	1	0	1	1		yes
1135	sp|Q9CWJ9|PUR9_MOUSE Bifunctional purine biosynthesis protein PURH OS=Mus musculus OX=10090 GN=Atic PE=1 SV=2	Q9CWJ9	PUR9	1	1	1	1	Common	yes
1136	sp|Q9CWK8|SNX2_MOUSE Sorting nexin-2 OS=Mus musculus OX=10090 GN=Snx2 PE=1 SV=2	Q9CWK8	SNX2	1	1	1	1	Common	yes
1137	sp|Q9CWS0|DDAH1_MOUSE N(G),N(G)-dimethylarginine dimethylaminohydrolase 1 OS=Mus musculus OX=10090 GN=Ddah1 PE=1 SV=3	Q9CWS0	DDAH1	1	1	1	1	Common	yes
1138	sp|Q9CX56|PSMD8_MOUSE 26S proteasome non-ATPase regulatory subunit 8 OS=Mus musculus OX=10090 GN=Psmd8 PE=1 SV=2	Q9CX56	PSMD8	1	1	1	1	Common	yes
1139	sp|Q9CXF0|KYNU_MOUSE Kynureninase OS=Mus musculus OX=10090 GN=Kynu PE=1 SV=3	Q9CXF0	KYNU	1	1	1	1	Common	yes
1141	sp|Q9CXI5|MANF_MOUSE Mesencephalic astrocyte-derived neurotrophic factor OS=Mus musculus OX=10090 GN=Manf PE=1 SV=1	Q9CXI5	MANF	0	1	1	1		yes
1143	sp|Q9CXN7|PBLD2_MOUSE Phenazine biosynthesis-like domain-containing protein 2 OS=Mus musculus OX=10090 GN=Pbld2 PE=1 SV=1	Q9CXN7	PBLD2	1	1	1	1	Common	yes
1144	sp|Q9CXW2|RT22_MOUSE 28S ribosomal protein S22, mitochondrial OS=Mus musculus OX=10090 GN=Mrps22 PE=1 SV=1	Q9CXW2	RT22	0	1	0	1		yes
1145	sp|Q9CXW4|RL11_MOUSE 60S ribosomal protein L11 OS=Mus musculus OX=10090 GN=Rpl11 PE=1 SV=4	Q9CXW4	RL11	1	1	1	1	Common	yes
1146	sp|Q9CY50|SSRA_MOUSE Translocon-associated protein subunit alpha OS=Mus musculus OX=10090 GN=Ssr1 PE=1 SV=1	Q9CY50	SSRA	1	1	1	0		yes
1147	sp|Q9CY58|PAIRB_MOUSE Plasminogen activator inhibitor 1 RNA-binding protein OS=Mus musculus OX=10090 GN=Serbp1 PE=1 SV=2	Q9CY58	PAIRB	0	1	1	0		yes
1148	sp|Q9CY64|BIEA_MOUSE Biliverdin reductase A OS=Mus musculus OX=10090 GN=Blvra PE=1 SV=1	Q9CY64	BIEA	1	1	1	1	Common	yes
1149	sp|Q9CYA0|CREL2_MOUSE Cysteine-rich with EGF-like domain protein 2 OS=Mus musculus OX=10090 GN=Creld2 PE=1 SV=1	Q9CYA0	CREL2	0	1	1	1		yes
1150	sp|Q9CYH2|PXL2A_MOUSE Peroxiredoxin-like 2A OS=Mus musculus OX=10090 GN=Prxl2a PE=1 SV=2	Q9CYH2	PXL2A	1	1	1	1	Common	yes
1151	sp|Q9CYS6|CB072_MOUSE Uncharacterized protein C2orf72 homolog OS=Mus musculus OX=10090 PE=1 SV=2	Q9CYS6	CB072	0	1	1	1		yes
1152	sp|Q9CYW4|HDHD3_MOUSE Haloacid dehalogenase-like hydrolase domain-containing protein 3 OS=Mus musculus OX=10090 GN=Hdhd3 PE=1 SV=1	Q9CYW4	HDHD3	1	1	1	1	Common	yes
1153	sp|Q9CYZ2|TPD54_MOUSE Tumor protein D54 OS=Mus musculus OX=10090 GN=Tpd52l2 PE=1 SV=1	Q9CYZ2	TPD54	1	1	1	1	Common	yes
1154	sp|Q9CZ13|QCR1_MOUSE Cytochrome b-c1 complex subunit 1, mitochondrial OS=Mus musculus OX=10090 GN=Uqcrc1 PE=1 SV=2	Q9CZ13	QCR1	1	1	1	1	Common	yes
1155	sp|Q9CZ30|OLA1_MOUSE Obg-like ATPase 1 OS=Mus musculus OX=10090 GN=Ola1 PE=1 SV=1	Q9CZ30	OLA1	0	1	1	1		yes
1156	sp|Q9CZ42|NNRD_MOUSE ATP-dependent (S)-NAD(P)H-hydrate dehydratase OS=Mus musculus OX=10090 GN=Naxd PE=1 SV=1	Q9CZ42	NNRD	1	1	1	1	Common	yes
1157	sp|Q9CZ44|NSF1C_MOUSE NSFL1 cofactor p47 OS=Mus musculus OX=10090 GN=Nsfl1c PE=1 SV=1	Q9CZ44	NSF1C	1	1	1	1	Common	yes
1158	sp|Q9CZ69|CKLF6_MOUSE CKLF-like MARVEL transmembrane domain-containing protein 6 OS=Mus musculus OX=10090 GN=Cmtm6 PE=1 SV=1	Q9CZ69	CKLF6	1	1	1	1	Common	yes
1159	sp|Q9CZD3|GARS_MOUSE Glycine--tRNA ligase OS=Mus musculus OX=10090 GN=Gars PE=1 SV=1	Q9CZD3	GARS	1	1	1	1	Common	yes
1160	sp|Q9CZM2|RL15_MOUSE 60S ribosomal protein L15 OS=Mus musculus OX=10090 GN=Rpl15 PE=1 SV=4	Q9CZM2	RL15	1	1	1	1	Common	yes
1161	sp|Q9CZN7|GLYM_MOUSE Serine hydroxymethyltransferase, mitochondrial OS=Mus musculus OX=10090 GN=Shmt2 PE=1 SV=1	Q9CZN7	GLYM	1	1	1	1	Common	yes
1162	sp|Q9CZR2|NALD2_MOUSE N-acetylated-alpha-linked acidic dipeptidase 2 OS=Mus musculus OX=10090 GN=Naalad2 PE=1 SV=2	Q9CZR2	NALD2	0	1	1	1		yes
1163	sp|Q9CZS1|AL1B1_MOUSE Aldehyde dehydrogenase X, mitochondrial OS=Mus musculus OX=10090 GN=Aldh1b1 PE=1 SV=1	Q9CZS1	AL1B1	1	1	1	1	Common	yes
1164	sp|Q9CZU3|MTREX_MOUSE Exosome RNA helicase MTR4 OS=Mus musculus OX=10090 GN=Mtrex PE=1 SV=1	Q9CZU3	MTREX	1	1	1	0		yes
1165	sp|Q9CZU6|CISY_MOUSE Citrate synthase, mitochondrial OS=Mus musculus OX=10090 GN=Cs PE=1 SV=1	Q9CZU6	CISY	1	1	1	1	Common	yes
1166	sp|Q9D2M8|UB2V2_MOUSE Ubiquitin-conjugating enzyme E2 variant 2 OS=Mus musculus OX=10090 GN=Ube2v2 PE=1 SV=4;sp|Q9CZY3|UB2V1_MOUSE Ubiquitin-conjugating enzyme E2 variant 1 OS=Mus musculus OX=10090 GN=Ube2v1 PE=1 SV=1	Q9D2M8	UB2V2	1	1	1	1	Common	yes
1167	sp|Q9D023|MPC2_MOUSE Mitochondrial pyruvate carrier 2 OS=Mus musculus OX=10090 GN=Mpc2 PE=1 SV=1	Q9D023	MPC2	1	1	1	1	Common	yes
1168	sp|Q9D051|ODPB_MOUSE Pyruvate dehydrogenase E1 component subunit beta, mitochondrial OS=Mus musculus OX=10090 GN=Pdhb PE=1 SV=1	Q9D051	ODPB	1	1	1	1	Common	yes
1169	sp|Q9D0F9|PGM1_MOUSE Phosphoglucomutase-1 OS=Mus musculus OX=10090 GN=Pgm1 PE=1 SV=4	Q9D0F9	PGM1	1	1	1	1	Common	yes
1170	sp|Q9D0I9|SYRC_MOUSE Arginine--tRNA ligase, cytoplasmic OS=Mus musculus OX=10090 GN=Rars PE=1 SV=2	Q9D0I9	SYRC	1	1	1	1	Common	yes
1171	sp|Q9D0J8|PTMS_MOUSE Parathymosin OS=Mus musculus OX=10090 GN=Ptms PE=1 SV=3	Q9D0J8	PTMS	1	1	1	1	Common	yes
1172	sp|Q9D0M3|CY1_MOUSE Cytochrome c1, heme protein, mitochondrial OS=Mus musculus OX=10090 GN=Cyc1 PE=1 SV=1	Q9D0M3	CY1	1	1	1	1	Common	yes
1173	sp|Q9D0R2|SYTC_MOUSE Threonine--tRNA ligase, cytoplasmic OS=Mus musculus OX=10090 GN=Tars PE=1 SV=2	Q9D0R2	SYTC	1	1	1	1	Common	yes
1174	sp|Q9D110|MTHFS_MOUSE 5-formyltetrahydrofolate cyclo-ligase OS=Mus musculus OX=10090 GN=Mthfs PE=2 SV=2	Q9D110	MTHFS	1	0	1	1		yes
1175	sp|Q9D154|ILEUA_MOUSE Leukocyte elastase inhibitor A OS=Mus musculus OX=10090 GN=Serpinb1a PE=1 SV=1	Q9D154	ILEUA	1	1	1	1	Common	yes
1176	sp|Q9D1A2|CNDP2_MOUSE Cytosolic non-specific dipeptidase OS=Mus musculus OX=10090 GN=Cndp2 PE=1 SV=1	Q9D1A2	CNDP2	1	1	1	1	Common	yes
1177	sp|Q9D1D4|TMEDA_MOUSE Transmembrane emp24 domain-containing protein 10 OS=Mus musculus OX=10090 GN=Tmed10 PE=1 SV=1	Q9D1D4	TMEDA	1	1	1	1	Common	yes
1179	sp|Q9D1G2|PMVK_MOUSE Phosphomevalonate kinase OS=Mus musculus OX=10090 GN=Pmvk PE=1 SV=3	Q9D1G2	PMVK	1	1	0	1		yes
1180	sp|Q9D1L0|CHCH2_MOUSE Coiled-coil-helix-coiled-coil-helix domain-containing protein 2 OS=Mus musculus OX=10090 GN=Chchd2 PE=2 SV=1	Q9D1L0	CHCH2	0	1	1	1		no
1181	sp|Q9D1Q6|ERP44_MOUSE Endoplasmic reticulum resident protein 44 OS=Mus musculus OX=10090 GN=Erp44 PE=1 SV=1	Q9D1Q6	ERP44	1	1	1	1	Common	yes
1182	sp|Q9D281|NXP20_MOUSE Protein Noxp20 OS=Mus musculus OX=10090 GN=Fam114a1 PE=1 SV=1	Q9D281	NXP20	0	1	1	0		yes
1183	sp|Q9D2G2|ODO2_MOUSE Dihydrolipoyllysine-residue succinyltransferase component of 2-oxoglutarate dehydrogenase complex, mitochondrial OS=Mus musculus OX=10090 GN=Dlst PE=1 SV=1	Q9D2G2	ODO2	1	1	1	1	Common	yes
1184	sp|Q9D2R0|AACS_MOUSE Acetoacetyl-CoA synthetase OS=Mus musculus OX=10090 GN=Aacs PE=1 SV=1	Q9D2R0	AACS	1	1	1	1	Common	yes
1185	sp|Q9D379|HYEP_MOUSE Epoxide hydrolase 1 OS=Mus musculus OX=10090 GN=Ephx1 PE=1 SV=2	Q9D379	HYEP	1	1	1	1	Common	yes
1186	sp|Q9D5J6|SHPK_MOUSE Sedoheptulokinase OS=Mus musculus OX=10090 GN=Shpk PE=1 SV=1	Q9D5J6	SHPK	1	1	1	1	Common	yes
1187	sp|Q9D6J6|NDUV2_MOUSE NADH dehydrogenase [ubiquinone] flavoprotein 2, mitochondrial OS=Mus musculus OX=10090 GN=Ndufv2 PE=1 SV=2	Q9D6J6	NDUV2	1	1	1	1	Common	yes
1188	sp|Q9D6M3|GHC1_MOUSE Mitochondrial glutamate carrier 1 OS=Mus musculus OX=10090 GN=Slc25a22 PE=1 SV=1	Q9D6M3	GHC1	1	1	1	1	Common	yes
1189	sp|Q9D6R2|IDH3A_MOUSE Isocitrate dehydrogenase [NAD] subunit alpha, mitochondrial OS=Mus musculus OX=10090 GN=Idh3a PE=1 SV=1	Q9D6R2	IDH3A	1	1	1	1	Common	yes
1190	sp|Q9D6Y7|MSRA_MOUSE Mitochondrial peptide methionine sulfoxide reductase OS=Mus musculus OX=10090 GN=Msra PE=1 SV=1	Q9D6Y7	MSRA	1	1	1	1	Common	yes
1191	sp|Q9D6Y9|GLGB_MOUSE 1,4-alpha-glucan-branching enzyme OS=Mus musculus OX=10090 GN=Gbe1 PE=1 SV=1	Q9D6Y9	GLGB	1	1	1	1	Common	yes
1193	sp|Q9D7B6|ACAD8_MOUSE Isobutyryl-CoA dehydrogenase, mitochondrial OS=Mus musculus OX=10090 GN=Acad8 PE=1 SV=2	Q9D7B6	ACAD8	1	0	1	1		yes
1194	sp|Q9D7I5|LHPP_MOUSE Phospholysine phosphohistidine inorganic pyrophosphate phosphatase OS=Mus musculus OX=10090 GN=Lhpp PE=1 SV=1	Q9D7I5	LHPP	1	1	1	1	Common	yes
1195	sp|Q9D7N9|APMAP_MOUSE Adipocyte plasma membrane-associated protein OS=Mus musculus OX=10090 GN=Apmap PE=1 SV=1	Q9D7N9	APMAP	1	1	1	1	Common	yes
1196	sp|Q9D7X8|GGCT_MOUSE Gamma-glutamylcyclotransferase OS=Mus musculus OX=10090 GN=Ggct PE=1 SV=1	Q9D7X8	GGCT	1	1	1	1	Common	yes
1197	sp|Q9D819|IPYR_MOUSE Inorganic pyrophosphatase OS=Mus musculus OX=10090 GN=Ppa1 PE=1 SV=1	Q9D819	IPYR	1	1	1	1	Common	yes
1198	sp|Q9D826|SOX_MOUSE Peroxisomal sarcosine oxidase OS=Mus musculus OX=10090 GN=Pipox PE=1 SV=1	Q9D826	SOX	1	1	1	1	Common	yes
1199	sp|Q9D880|TIM50_MOUSE Mitochondrial import inner membrane translocase subunit TIM50 OS=Mus musculus OX=10090 GN=Timm50 PE=1 SV=1	Q9D880	TIM50	1	1	1	1	Common	yes
1200	sp|Q9D892|ITPA_MOUSE Inosine triphosphate pyrophosphatase OS=Mus musculus OX=10090 GN=Itpa PE=1 SV=2	Q9D892	ITPA	1	1	1	1	Common	yes
1201	sp|Q9D8E6|RL4_MOUSE 60S ribosomal protein L4 OS=Mus musculus OX=10090 GN=Rpl4 PE=1 SV=3	Q9D8E6	RL4	1	1	1	1	Common	yes
1202	sp|Q9D8N0|EF1G_MOUSE Elongation factor 1-gamma OS=Mus musculus OX=10090 GN=Eef1g PE=1 SV=3	Q9D8N0	EF1G	1	1	1	1	Common	yes
1204	sp|Q9D8T2|GSDMD_MOUSE Gasdermin-D OS=Mus musculus OX=10090 GN=Gsdmdc1 PE=1 SV=1	Q9D8T2	GSDMD	1	1	1	1	Common	yes
1206	sp|Q9D8W5|PSD12_MOUSE 26S proteasome non-ATPase regulatory subunit 12 OS=Mus musculus OX=10090 GN=Psmd12 PE=1 SV=4	Q9D8W5	PSD12	1	1	1	1	Common	yes
1207	sp|Q9D8Y0|EFHD2_MOUSE EF-hand domain-containing protein D2 OS=Mus musculus OX=10090 GN=Efhd2 PE=1 SV=1	Q9D8Y0	EFHD2	1	1	1	1	Common	yes
1209	sp|Q9D964|GATM_MOUSE Glycine amidinotransferase, mitochondrial OS=Mus musculus OX=10090 GN=Gatm PE=1 SV=1	Q9D964	GATM	1	0	0	0		yes
1210	sp|Q9D9V3|ECHD1_MOUSE Ethylmalonyl-CoA decarboxylase OS=Mus musculus OX=10090 GN=Echdc1 PE=1 SV=2	Q9D9V3	ECHD1	1	1	1	1	Common	yes
1211	sp|Q9DAR7|DCPS_MOUSE m7GpppX diphosphatase OS=Mus musculus OX=10090 GN=Dcps PE=1 SV=1	Q9DAR7	DCPS	1	1	1	1	Common	yes
1212	sp|Q9DAU1|CNPY3_MOUSE Protein canopy homolog 3 OS=Mus musculus OX=10090 GN=Cnpy3 PE=1 SV=1	Q9DAU1	CNPY3	1	1	1	1	Common	yes
1213	sp|Q9DB20|ATPO_MOUSE ATP synthase subunit O, mitochondrial OS=Mus musculus OX=10090 GN=Atp5po PE=1 SV=1	Q9DB20	ATPO	1	1	1	1	Common	yes
1214	sp|Q9DB26|PHYD1_MOUSE Phytanoyl-CoA dioxygenase domain-containing protein 1 OS=Mus musculus OX=10090 GN=Phyhd1 PE=1 SV=2	Q9DB26	PHYD1	1	1	1	1	Common	yes
1215	sp|Q9DB29|IAH1_MOUSE Isoamyl acetate-hydrolyzing esterase 1 homolog OS=Mus musculus OX=10090 GN=Iah1 PE=1 SV=1	Q9DB29	IAH1	1	1	1	1	Common	yes
1216	sp|Q9DB77|QCR2_MOUSE Cytochrome b-c1 complex subunit 2, mitochondrial OS=Mus musculus OX=10090 GN=Uqcrc2 PE=1 SV=1	Q9DB77	QCR2	1	1	1	1	Common	yes
1217	sp|Q9DBA8|HUTI_MOUSE Probable imidazolonepropionase OS=Mus musculus OX=10090 GN=Amdhd1 PE=1 SV=1	Q9DBA8	HUTI	1	1	1	1	Common	yes
1218	sp|Q9DBB8|DHDH_MOUSE Trans-1,2-dihydrobenzene-1,2-diol dehydrogenase OS=Mus musculus OX=10090 GN=Dhdh PE=1 SV=1	Q9DBB8	DHDH	1	1	1	1	Common	yes
1219	sp|Q9DBB9|CPN2_MOUSE Carboxypeptidase N subunit 2 OS=Mus musculus OX=10090 GN=Cpn2 PE=1 SV=2	Q9DBB9	CPN2	1	0	1	1		yes
1220	sp|Q9DBD0|ICA_MOUSE Inhibitor of carbonic anhydrase OS=Mus musculus OX=10090 GN=Ica PE=1 SV=1	Q9DBD0	ICA	1	0	1	1		yes
1221	sp|Q9DBE0|CSAD_MOUSE Cysteine sulfinic acid decarboxylase OS=Mus musculus OX=10090 GN=Csad PE=1 SV=1	Q9DBE0	CSAD	1	1	1	1	Common	yes
1222	sp|Q9DBF1|AL7A1_MOUSE Alpha-aminoadipic semialdehyde dehydrogenase OS=Mus musculus OX=10090 GN=Aldh7a1 PE=1 SV=4	Q9DBF1	AL7A1	1	1	1	1	Common	yes
1223	sp|Q9DBG1|CP27A_MOUSE Sterol 26-hydroxylase, mitochondrial OS=Mus musculus OX=10090 GN=Cyp27a1 PE=1 SV=1	Q9DBG1	CP27A	1	1	1	1	Common	yes
1224	sp|Q9DBG5|PLIN3_MOUSE Perilipin-3 OS=Mus musculus OX=10090 GN=Plin3 PE=1 SV=1	Q9DBG5	PLIN3	1	1	1	1	Common	yes
1225	sp|Q9DBG6|RPN2_MOUSE Dolichyl-diphosphooligosaccharide--protein glycosyltransferase subunit 2 OS=Mus musculus OX=10090 GN=Rpn2 PE=1 SV=1	Q9DBG6	RPN2	1	1	1	1	Common	yes
1226	sp|Q9DBH5|LMAN2_MOUSE Vesicular integral-membrane protein VIP36 OS=Mus musculus OX=10090 GN=Lman2 PE=1 SV=2	Q9DBH5	LMAN2	1	1	1	1	Common	yes
1227	sp|Q9DBJ1|PGAM1_MOUSE Phosphoglycerate mutase 1 OS=Mus musculus OX=10090 GN=Pgam1 PE=1 SV=3	Q9DBJ1	PGAM1	1	1	1	1	Common	yes
1228	sp|Q9DBK0|ACO12_MOUSE Acyl-coenzyme A thioesterase 12 OS=Mus musculus OX=10090 GN=Acot12 PE=1 SV=1	Q9DBK0	ACO12	1	0	1	1		yes
1229	sp|Q9DBL7|COASY_MOUSE Bifunctional coenzyme A synthase OS=Mus musculus OX=10090 GN=Coasy PE=1 SV=2	Q9DBL7	COASY	1	1	1	1	Common	yes
1230	sp|Q9DBM2|ECHP_MOUSE Peroxisomal bifunctional enzyme OS=Mus musculus OX=10090 GN=Ehhadh PE=1 SV=4	Q9DBM2	ECHP	1	1	1	1	Common	yes
1231	sp|Q9DBP5|KCY_MOUSE UMP-CMP kinase OS=Mus musculus OX=10090 GN=Cmpk1 PE=1 SV=1	Q9DBP5	KCY	1	1	1	1	Common	yes
1232	sp|Q9DBT9|M2GD_MOUSE Dimethylglycine dehydrogenase, mitochondrial OS=Mus musculus OX=10090 GN=Dmgdh PE=1 SV=1	Q9DBT9	M2GD	1	1	1	1	Common	yes
1233	sp|Q9DC16|ERGI1_MOUSE Endoplasmic reticulum-Golgi intermediate compartment protein 1 OS=Mus musculus OX=10090 GN=Ergic1 PE=1 SV=1	Q9DC16	ERGI1	1	1	1	1	Common	yes
1234	sp|Q9DC29|ABCB6_MOUSE ATP-binding cassette sub-family B member 6, mitochondrial OS=Mus musculus OX=10090 GN=Abcb6 PE=1 SV=1	Q9DC29	ABCB6	0	1	1	1		yes
1235	sp|Q9DC50|OCTC_MOUSE Peroxisomal carnitine O-octanoyltransferase OS=Mus musculus OX=10090 GN=Crot PE=1 SV=1	Q9DC50	OCTC	1	1	1	1	Common	yes
1236	sp|Q9DC51|GNAI3_MOUSE Guanine nucleotide-binding protein G(k) subunit alpha OS=Mus musculus OX=10090 GN=Gnai3 PE=1 SV=3	Q9DC51	GNAI3	1	1	1	1	Common	yes
1237	sp|Q9DCC4|P5CR3_MOUSE Pyrroline-5-carboxylate reductase 3 OS=Mus musculus OX=10090 GN=Pycr3 PE=1 SV=2	Q9DCC4	P5CR3	1	1	1	1	Common	yes
1238	sp|Q9DCC7|ISC2B_MOUSE Isochorismatase domain-containing protein 2B OS=Mus musculus OX=10090 GN=Isoc2b PE=1 SV=1	Q9DCC7	ISC2B	1	0	1	1		yes
1239	sp|Q9DCD0|6PGD_MOUSE 6-phosphogluconate dehydrogenase, decarboxylating OS=Mus musculus OX=10090 GN=Pgd PE=1 SV=3	Q9DCD0	6PGD	1	1	1	1	Common	yes
1240	sp|Q9DCG6|PBLD1_MOUSE Phenazine biosynthesis-like domain-containing protein 1 OS=Mus musculus OX=10090 GN=Pbld1 PE=1 SV=2	Q9DCG6	PBLD1	1	1	1	1	Common	yes
1241	sp|Q9DCM0|ETHE1_MOUSE Persulfide dioxygenase ETHE1, mitochondrial OS=Mus musculus OX=10090 GN=Ethe1 PE=1 SV=2	Q9DCM0	ETHE1	1	1	1	1	Common	yes
1242	sp|Q9DCM2|GSTK1_MOUSE Glutathione S-transferase kappa 1 OS=Mus musculus OX=10090 GN=Gstk1 PE=1 SV=3	Q9DCM2	GSTK1	1	1	1	1	Common	yes
1243	sp|Q9DCN2|NB5R3_MOUSE NADH-cytochrome b5 reductase 3 OS=Mus musculus OX=10090 GN=Cyb5r3 PE=1 SV=3	Q9DCN2	NB5R3	1	1	1	1	Common	yes
1244	sp|Q9DCP2|S38A3_MOUSE Sodium-coupled neutral amino acid transporter 3 OS=Mus musculus OX=10090 GN=Slc38a3 PE=1 SV=1	Q9DCP2	S38A3	1	1	1	1	Common	yes
1245	sp|Q9DCQ2|ASPD_MOUSE Putative L-aspartate dehydrogenase OS=Mus musculus OX=10090 GN=Aspdh PE=1 SV=1	Q9DCQ2	ASPD	1	1	1	1	Common	yes
1246	sp|Q9DCS2|MTL26_MOUSE Methyltransferase-like 26 OS=Mus musculus OX=10090 GN=Mettl26 PE=1 SV=1	Q9DCS2	MTL26	1	1	1	1	Common	yes
1247	sp|Q9DCT2|NDUS3_MOUSE NADH dehydrogenase [ubiquinone] iron-sulfur protein 3, mitochondrial OS=Mus musculus OX=10090 GN=Ndufs3 PE=1 SV=2	Q9DCT2	NDUS3	1	1	1	1	Common	yes
1248	sp|Q9DCU9|HOGA1_MOUSE 4-hydroxy-2-oxoglutarate aldolase, mitochondrial OS=Mus musculus OX=10090 GN=Hoga1 PE=1 SV=1	Q9DCU9	HOGA1	1	1	1	1	Common	yes
1249	sp|Q9DCV4|RMD1_MOUSE Regulator of microtubule dynamics protein 1 OS=Mus musculus OX=10090 GN=Rmdn1 PE=1 SV=2	Q9DCV4	RMD1	1	1	1	1	Common	yes
1250	sp|Q9DCW4|ETFB_MOUSE Electron transfer flavoprotein subunit beta OS=Mus musculus OX=10090 GN=Etfb PE=1 SV=3	Q9DCW4	ETFB	1	1	1	1	Common	yes
1251	sp|Q9DCX2|ATP5H_MOUSE ATP synthase subunit d, mitochondrial OS=Mus musculus OX=10090 GN=Atp5pd PE=1 SV=3	Q9DCX2	ATP5H	1	1	1	1	Common	yes
1252	sp|Q9DCY0|KEG1_MOUSE Glycine N-acyltransferase-like protein Keg1 OS=Mus musculus OX=10090 GN=Keg1 PE=1 SV=1	Q9DCY0	KEG1	1	1	1	1	Common	yes
1253	sp|Q9DD20|MET7B_MOUSE Methyltransferase-like protein 7B OS=Mus musculus OX=10090 GN=Mettl7b PE=1 SV=2	Q9DD20	MET7B	1	1	1	1	Common	yes
1254	sp|Q9EQ06|DHB11_MOUSE Estradiol 17-beta-dehydrogenase 11 OS=Mus musculus OX=10090 GN=Hsd17b11 PE=1 SV=1	Q9EQ06	DHB11	1	1	1	1	Common	yes
1255	sp|Q9EQ20|MMSA_MOUSE Methylmalonate-semialdehyde dehydrogenase [acylating], mitochondrial OS=Mus musculus OX=10090 GN=Aldh6a1 PE=1 SV=1	Q9EQ20	MMSA	1	1	1	1	Common	yes
1256	sp|Q9EQ80|NIF3L_MOUSE NIF3-like protein 1 OS=Mus musculus OX=10090 GN=Nif3l1 PE=1 SV=4	Q9EQ80	NIF3L	0	1	1	1		yes
1257	sp|Q9EQF5|DPYS_MOUSE Dihydropyrimidinase OS=Mus musculus OX=10090 GN=Dpys PE=1 SV=2	Q9EQF5	DPYS	1	1	1	1	Common	yes
1258	sp|Q9EQH2|ERAP1_MOUSE Endoplasmic reticulum aminopeptidase 1 OS=Mus musculus OX=10090 GN=Erap1 PE=1 SV=2	Q9EQH2	ERAP1	1	1	1	1	Common	yes
1259	sp|Q9EQK5|MVP_MOUSE Major vault protein OS=Mus musculus OX=10090 GN=Mvp PE=1 SV=4	Q9EQK5	MVP	1	1	1	1	Common	yes
1260	sp|Q9EQU5|SET_MOUSE Protein SET OS=Mus musculus OX=10090 GN=Set PE=1 SV=1	Q9EQU5	SET	1	1	1	1	Common	yes
1261	sp|Q9ER72|SYCC_MOUSE Cysteine--tRNA ligase, cytoplasmic OS=Mus musculus OX=10090 GN=Cars PE=1 SV=2	Q9ER72	SYCC	0	1	1	1		yes
1262	sp|Q9ERE2|KRT81_MOUSE Keratin, type II cuticular Hb1 OS=Mus musculus OX=10090 GN=Krt81 PE=2 SV=2	Q9ERE2	KRT81	1	1	1	1	Common	no
1263	sp|Q9ES97|RTN3_MOUSE Reticulon-3 OS=Mus musculus OX=10090 GN=Rtn3 PE=1 SV=2	Q9ES97	RTN3	1	1	1	1	Common	yes
1264	sp|Q9ESB3|HRG_MOUSE Histidine-rich glycoprotein OS=Mus musculus OX=10090 GN=Hrg PE=1 SV=2	Q9ESB3	HRG	1	1	1	1	Common	yes
1265	sp|Q9EST1|GSDMA_MOUSE Gasdermin-A OS=Mus musculus OX=10090 GN=Gsdma PE=2 SV=1;sp|Q32M21|GSDA2_MOUSE Gasdermin-A2 OS=Mus musculus OX=10090 GN=Gsdma2 PE=2 SV=1	Q9EST1	GSDMA	1	1	0	0	CTR_unique	yes
1266	sp|Q9EST5|AN32B_MOUSE Acidic leucine-rich nuclear phosphoprotein 32 family member B OS=Mus musculus OX=10090 GN=Anp32b PE=1 SV=1;sp|O35381|AN32A_MOUSE Acidic leucine-rich nuclear phosphoprotein 32 family member A OS=Mus musculus OX=10090 GN=Anp32a PE=1 SV=	Q9EST5	AN32B	1	1	1	1	Common	yes
1268	sp|Q9ET01|PYGL_MOUSE Glycogen phosphorylase, liver form OS=Mus musculus OX=10090 GN=Pygl PE=1 SV=4	Q9ET01	PYGL	1	1	1	1	Common	yes
1269	sp|Q9ET22|DPP2_MOUSE Dipeptidyl peptidase 2 OS=Mus musculus OX=10090 GN=Dpp7 PE=1 SV=2	Q9ET22	DPP2	1	1	1	1	Common	yes
1270	sp|Q9ET30|TM9S3_MOUSE Transmembrane 9 superfamily member 3 OS=Mus musculus OX=10090 GN=Tm9sf3 PE=1 SV=1	Q9ET30	TM9S3	1	1	1	1	Common	yes
1271	sp|Q9JHE3|ASAH2_MOUSE Neutral ceramidase OS=Mus musculus OX=10090 GN=Asah2 PE=1 SV=1	Q9JHE3	ASAH2	0	1	1	1		yes
1272	sp|Q9JHI5|IVD_MOUSE Isovaleryl-CoA dehydrogenase, mitochondrial OS=Mus musculus OX=10090 GN=Ivd PE=1 SV=1	Q9JHI5	IVD	1	1	1	1	Common	yes
1273	sp|Q9JHR7|IDE_MOUSE Insulin-degrading enzyme OS=Mus musculus OX=10090 GN=Ide PE=1 SV=1	Q9JHR7	IDE	1	1	1	1	Common	yes
1274	sp|Q9JHU9|INO1_MOUSE Inositol-3-phosphate synthase 1 OS=Mus musculus OX=10090 GN=Isyna1 PE=1 SV=1	Q9JHU9	INO1	1	1	1	1	Common	yes
1275	sp|Q9JHW2|NIT2_MOUSE Omega-amidase NIT2 OS=Mus musculus OX=10090 GN=Nit2 PE=1 SV=1	Q9JHW2	NIT2	1	1	1	1	Common	yes
1276	sp|Q9JI48|PLAC8_MOUSE Placenta-specific gene 8 protein OS=Mus musculus OX=10090 GN=Plac8 PE=1 SV=1	Q9JI48	PLAC8	1	0	0	1		no
1277	sp|Q9JI75|NQO2_MOUSE Ribosyldihydronicotinamide dehydrogenase [quinone] OS=Mus musculus OX=10090 GN=Nqo2 PE=1 SV=3	Q9JI75	NQO2	1	1	1	1	Common	yes
1279	sp|Q9JIA7|SPHK2_MOUSE Sphingosine kinase 2 OS=Mus musculus OX=10090 GN=Sphk2 PE=1 SV=2	Q9JIA7	SPHK2	1	0	1	1		yes
1280	sp|Q9JII6|AK1A1_MOUSE Alcohol dehydrogenase [NADP(+)] OS=Mus musculus OX=10090 GN=Akr1a1 PE=1 SV=3	Q9JII6	AK1A1	1	1	1	1	Common	yes
1281	sp|Q9JIL4|NHRF3_MOUSE Na(+)/H(+) exchange regulatory cofactor NHE-RF3 OS=Mus musculus OX=10090 GN=Pdzk1 PE=1 SV=1	Q9JIL4	NHRF3	1	1	1	1	Common	yes
1282	sp|Q9JIM1|S29A1_MOUSE Equilibrative nucleoside transporter 1 OS=Mus musculus OX=10090 GN=Slc29a1 PE=1 SV=3	Q9JIM1	S29A1	1	1	1	1	Common	yes
1283	sp|Q9JJ00|PLS1_MOUSE Phospholipid scramblase 1 OS=Mus musculus OX=10090 GN=Plscr1 PE=1 SV=1	Q9JJ00	PLS1	0	1	1	1		yes
1284	sp|Q9JJL3|SO1B2_MOUSE Solute carrier organic anion transporter family member 1B2 OS=Mus musculus OX=10090 GN=Slco1b2 PE=1 SV=1	Q9JJL3	SO1B2	1	1	1	1	Common	yes
1286	sp|Q9JK23|PSMG1_MOUSE Proteasome assembly chaperone 1 OS=Mus musculus OX=10090 GN=Psmg1 PE=1 SV=1	Q9JK23	PSMG1	0	1	1	1		yes
1287	sp|Q9JK38|GNA1_MOUSE Glucosamine 6-phosphate N-acetyltransferase OS=Mus musculus OX=10090 GN=Gnpnat1 PE=1 SV=1	Q9JK38	GNA1	1	1	1	1	Common	yes
1288	sp|Q9JK48|SHLB1_MOUSE Endophilin-B1 OS=Mus musculus OX=10090 GN=Sh3glb1 PE=1 SV=1	Q9JK48	SHLB1	1	0	1	0		yes
1289	sp|Q9JK53|PRELP_MOUSE Prolargin OS=Mus musculus OX=10090 GN=Prelp PE=1 SV=2	Q9JK53	PRELP	1	1	1	1	Common	yes
1290	sp|Q9JK81|MYG1_MOUSE UPF0160 protein MYG1, mitochondrial OS=Mus musculus OX=10090 GN=Myg1 PE=1 SV=1	Q9JK81	MYG1	1	1	1	1	Common	yes
1291	sp|Q9JKR6|HYOU1_MOUSE Hypoxia up-regulated protein 1 OS=Mus musculus OX=10090 GN=Hyou1 PE=1 SV=1	Q9JKR6	HYOU1	1	1	1	1	Common	yes
1292	sp|Q9JKV1|ADRM1_MOUSE Proteasomal ubiquitin receptor ADRM1 OS=Mus musculus OX=10090 GN=Adrm1 PE=1 SV=2	Q9JKV1	ADRM1	1	1	1	1	Common	yes
1293	sp|Q9JLI6|SCLY_MOUSE Selenocysteine lyase OS=Mus musculus OX=10090 GN=Scly PE=1 SV=1	Q9JLI6	SCLY	1	1	1	1	Common	yes
1294	sp|Q9JLJ2|AL9A1_MOUSE 4-trimethylaminobutyraldehyde dehydrogenase OS=Mus musculus OX=10090 GN=Aldh9a1 PE=1 SV=1	Q9JLJ2	AL9A1	1	1	1	1	Common	yes
1295	sp|Q9JLY7|DUS14_MOUSE Dual specificity protein phosphatase 14 OS=Mus musculus OX=10090 GN=Dusp14 PE=2 SV=2	Q9JLY7	DUS14	1	0	0	0		no
1297	sp|Q9JM62|REEP6_MOUSE Receptor expression-enhancing protein 6 OS=Mus musculus OX=10090 GN=Reep6 PE=1 SV=1	Q9JM62	REEP6	1	1	1	1	Common	yes
1299	sp|Q9JMA1|UBP14_MOUSE Ubiquitin carboxyl-terminal hydrolase 14 OS=Mus musculus OX=10090 GN=Usp14 PE=1 SV=3	Q9JMA1	UBP14	1	1	1	1	Common	yes
1300	sp|Q9JMD3|STA10_MOUSE START domain-containing protein 10 OS=Mus musculus OX=10090 GN=Stard10 PE=1 SV=1	Q9JMD3	STA10	1	1	1	1	Common	yes
1301	sp|Q9JMH6|TRXR1_MOUSE Thioredoxin reductase 1, cytoplasmic OS=Mus musculus OX=10090 GN=Txnrd1 PE=1 SV=3	Q9JMH6	TRXR1	1	1	1	1	Common	yes
1303	sp|Q9QUI0|RHOA_MOUSE Transforming protein RhoA OS=Mus musculus OX=10090 GN=Rhoa PE=1 SV=1;sp|Q62159|RHOC_MOUSE Rho-related GTP-binding protein RhoC OS=Mus musculus OX=10090 GN=Rhoc PE=1 SV=2	Q9QUI0	RHOA	1	0	1	1		yes
1304	sp|Q9QUM9|PSA6_MOUSE Proteasome subunit alpha type-6 OS=Mus musculus OX=10090 GN=Psma6 PE=1 SV=1	Q9QUM9	PSA6	1	1	1	1	Common	yes
1305	sp|Q9QUR6|PPCE_MOUSE Prolyl endopeptidase OS=Mus musculus OX=10090 GN=Prep PE=1 SV=1	Q9QUR6	PPCE	1	1	1	1	Common	yes
1306	sp|Q9QWR8|NAGAB_MOUSE Alpha-N-acetylgalactosaminidase OS=Mus musculus OX=10090 GN=Naga PE=1 SV=2	Q9QWR8	NAGAB	1	1	1	1	Common	yes
1308	sp|Q9QXD1|ACOX2_MOUSE Peroxisomal acyl-coenzyme A oxidase 2 OS=Mus musculus OX=10090 GN=Acox2 PE=1 SV=2	Q9QXD1	ACOX2	1	1	1	1	Common	yes
1309	sp|Q9QXD6|F16P1_MOUSE Fructose-1,6-bisphosphatase 1 OS=Mus musculus OX=10090 GN=Fbp1 PE=1 SV=3	Q9QXD6	F16P1	1	1	1	1	Common	yes
1310	sp|Q9QXE0|HACL1_MOUSE 2-hydroxyacyl-CoA lyase 1 OS=Mus musculus OX=10090 GN=Hacl1 PE=1 SV=2	Q9QXE0	HACL1	1	1	1	1	Common	yes
1311	sp|Q9QXF8|GNMT_MOUSE Glycine N-methyltransferase OS=Mus musculus OX=10090 GN=Gnmt PE=1 SV=3	Q9QXF8	GNMT	1	1	1	1	Common	yes
1312	sp|Q9QXG4|ACSA_MOUSE Acetyl-coenzyme A synthetase, cytoplasmic OS=Mus musculus OX=10090 GN=Acss2 PE=1 SV=2	Q9QXG4	ACSA	1	1	1	1	Common	yes
1313	sp|Q9QXT0|CNPY2_MOUSE Protein canopy homolog 2 OS=Mus musculus OX=10090 GN=Cnpy2 PE=1 SV=1	Q9QXT0	CNPY2	1	1	1	1	Common	yes
1314	sp|Q9QXX4|CMC2_MOUSE Calcium-binding mitochondrial carrier protein Aralar2 OS=Mus musculus OX=10090 GN=Slc25a13 PE=1 SV=1	Q9QXX4	CMC2	1	1	1	1	Common	yes
1315	sp|Q9QXY6|EHD3_MOUSE EH domain-containing protein 3 OS=Mus musculus OX=10090 GN=Ehd3 PE=1 SV=2;sp|Q9WVK4|EHD1_MOUSE EH domain-containing protein 1 OS=Mus musculus OX=10090 GN=Ehd1 PE=1 SV=1	Q9QXY6	EHD3	1	1	1	1	Common	yes
1316	sp|Q9QXZ0|MACF1_MOUSE Microtubule-actin cross-linking factor 1 OS=Mus musculus OX=10090 GN=Macf1 PE=1 SV=2	Q9QXZ0	MACF1	0	1	1	1		yes
1317	sp|Q9QXZ6|SO1A1_MOUSE Solute carrier organic anion transporter family member 1A1 OS=Mus musculus OX=10090 GN=Slco1a1 PE=1 SV=1	Q9QXZ6	SO1A1	0	1	1	1		yes
1318	sp|Q9QY76|VAPB_MOUSE Vesicle-associated membrane protein-associated protein B OS=Mus musculus OX=10090 GN=Vapb PE=1 SV=3	Q9QY76	VAPB	1	1	1	1	Common	yes
1319	sp|Q9QYA2|TOM40_MOUSE Mitochondrial import receptor subunit TOM40 homolog OS=Mus musculus OX=10090 GN=Tomm40 PE=1 SV=3	Q9QYA2	TOM40	1	1	1	1	Common	yes
1320	sp|Q9QYB1|CLIC4_MOUSE Chloride intracellular channel protein 4 OS=Mus musculus OX=10090 GN=Clic4 PE=1 SV=3	Q9QYB1	CLIC4	1	1	1	1	Common	yes
1321	sp|Q9QYG0|NDRG2_MOUSE Protein NDRG2 OS=Mus musculus OX=10090 GN=Ndrg2 PE=1 SV=1	Q9QYG0	NDRG2	1	1	1	1	Common	yes
1322	sp|Q9QYR7|ACOT3_MOUSE Acyl-coenzyme A thioesterase 3 OS=Mus musculus OX=10090 GN=Acot3 PE=1 SV=1	Q9QYR7	ACOT3	1	0	1	1		yes
1323	sp|Q9QYR9|ACOT2_MOUSE Acyl-coenzyme A thioesterase 2, mitochondrial OS=Mus musculus OX=10090 GN=Acot2 PE=1 SV=2	Q9QYR9	ACOT2	1	1	1	1	Common	yes
1324	sp|Q9QZ06|TOLIP_MOUSE Toll-interacting protein OS=Mus musculus OX=10090 GN=Tollip PE=1 SV=1	Q9QZ06	TOLIP	1	1	1	0		yes
1326	sp|Q9QZ73|DCNL1_MOUSE DCN1-like protein 1 OS=Mus musculus OX=10090 GN=Dcun1d1 PE=2 SV=1	Q9QZ73	DCNL1	0	0	0	0		yes
1327	sp|Q9QZ85|IIGP1_MOUSE Interferon-inducible GTPase 1 OS=Mus musculus OX=10090 GN=Iigp1 PE=1 SV=2	Q9QZ85	IIGP1	1	1	1	1	Common	yes
1328	sp|Q9QZD8|DIC_MOUSE Mitochondrial dicarboxylate carrier OS=Mus musculus OX=10090 GN=Slc25a10 PE=1 SV=2	Q9QZD8	DIC	1	1	1	1	Common	yes
1329	sp|Q9QZD9|EIF3I_MOUSE Eukaryotic translation initiation factor 3 subunit I OS=Mus musculus OX=10090 GN=Eif3i PE=1 SV=1	Q9QZD9	EIF3I	1	1	1	1	Common	yes
1330	sp|Q9QZU5|KR151_MOUSE Keratin-associated protein 15-1 OS=Mus musculus OX=10090 GN=Krtap15-1 PE=2 SV=1	Q9QZU5	KR151	1	0	0	0		no
1331	sp|Q9QZZ6|DERM_MOUSE Dermatopontin OS=Mus musculus OX=10090 GN=Dpt PE=1 SV=1	Q9QZZ6	DERM	0	1	0	0		yes
1332	sp|Q9R013|CATF_MOUSE Cathepsin F OS=Mus musculus OX=10090 GN=Ctsf PE=1 SV=1	Q9R013	CATF	1	1	1	1	Common	yes
1333	sp|Q9R087|GPC6_MOUSE Glypican-6 OS=Mus musculus OX=10090 GN=Gpc6 PE=1 SV=1	Q9R087	GPC6	1	1	0	0	CTR_unique	yes
1335	sp|Q9R0H0|ACOX1_MOUSE Peroxisomal acyl-coenzyme A oxidase 1 OS=Mus musculus OX=10090 GN=Acox1 PE=1 SV=5	Q9R0H0	ACOX1	1	1	1	1	Common	yes
1336	sp|Q9R0M5|TPK1_MOUSE Thiamin pyrophosphokinase 1 OS=Mus musculus OX=10090 GN=Tpk1 PE=1 SV=1	Q9R0M5	TPK1	1	1	1	1	Common	yes
1338	sp|Q9R0P3|ESTD_MOUSE S-formylglutathione hydrolase OS=Mus musculus OX=10090 GN=Esd PE=1 SV=1	Q9R0P3	ESTD	1	1	1	1	Common	yes
1339	sp|Q9R0P5|DEST_MOUSE Destrin OS=Mus musculus OX=10090 GN=Dstn PE=1 SV=3	Q9R0P5	DEST	1	1	1	1	Common	yes
1340	sp|Q9R0Q7|TEBP_MOUSE Prostaglandin E synthase 3 OS=Mus musculus OX=10090 GN=Ptges3 PE=1 SV=1	Q9R0Q7	TEBP	1	1	1	1	Common	yes
1341	sp|Q9R0Q9|MPU1_MOUSE Mannose-P-dolichol utilization defect 1 protein OS=Mus musculus OX=10090 GN=Mpdu1 PE=1 SV=1	Q9R0Q9	MPU1	1	1	1	1	Common	yes
1342	sp|Q9R111|GUAD_MOUSE Guanine deaminase OS=Mus musculus OX=10090 GN=Gda PE=1 SV=1	Q9R111	GUAD	1	1	1	1	Common	yes
1343	sp|Q9R112|SQOR_MOUSE Sulfide:quinone oxidoreductase, mitochondrial OS=Mus musculus OX=10090 GN=Sqor PE=1 SV=3	Q9R112	SQOR	1	1	1	1	Common	yes
1344	sp|Q9R1J0|NSDHL_MOUSE Sterol-4-alpha-carboxylate 3-dehydrogenase, decarboxylating OS=Mus musculus OX=10090 GN=Nsdhl PE=1 SV=1	Q9R1J0	NSDHL	1	1	1	1	Common	yes
1345	sp|Q9R1P0|PSA4_MOUSE Proteasome subunit alpha type-4 OS=Mus musculus OX=10090 GN=Psma4 PE=1 SV=1	Q9R1P0	PSA4	1	1	1	1	Common	yes
1346	sp|Q9R1P1|PSB3_MOUSE Proteasome subunit beta type-3 OS=Mus musculus OX=10090 GN=Psmb3 PE=1 SV=1	Q9R1P1	PSB3	1	1	1	1	Common	yes
1347	sp|Q9R1P3|PSB2_MOUSE Proteasome subunit beta type-2 OS=Mus musculus OX=10090 GN=Psmb2 PE=1 SV=1	Q9R1P3	PSB2	1	1	1	1	Common	yes
1348	sp|Q9R1P4|PSA1_MOUSE Proteasome subunit alpha type-1 OS=Mus musculus OX=10090 GN=Psma1 PE=1 SV=1	Q9R1P4	PSA1	1	1	1	1	Common	yes
1350	sp|Q9R257|HEBP1_MOUSE Heme-binding protein 1 OS=Mus musculus OX=10090 GN=Hebp1 PE=1 SV=2	Q9R257	HEBP1	1	1	1	1	Common	yes
1351	sp|Q9WTI7|MYO1C_MOUSE Unconventional myosin-Ic OS=Mus musculus OX=10090 GN=Myo1c PE=1 SV=2	Q9WTI7	MYO1C	1	1	1	0		yes
1352	sp|Q9WTP6|KAD2_MOUSE Adenylate kinase 2, mitochondrial OS=Mus musculus OX=10090 GN=Ak2 PE=1 SV=5	Q9WTP6	KAD2	1	1	1	1	Common	yes
1353	sp|Q9WTP7|KAD3_MOUSE GTP:AMP phosphotransferase AK3, mitochondrial OS=Mus musculus OX=10090 GN=Ak3 PE=1 SV=3	Q9WTP7	KAD3	1	1	1	1	Common	yes
1354	sp|Q9WTX5|SKP1_MOUSE S-phase kinase-associated protein 1 OS=Mus musculus OX=10090 GN=Skp1 PE=1 SV=3	Q9WTX5	SKP1	0	1	1	1		yes
1355	sp|Q9WU78|PDC6I_MOUSE Programmed cell death 6-interacting protein OS=Mus musculus OX=10090 GN=Pdcd6ip PE=1 SV=3	Q9WU78	PDC6I	1	1	1	1	Common	yes
1356	sp|Q9WU79|PROD_MOUSE Proline dehydrogenase 1, mitochondrial OS=Mus musculus OX=10090 GN=Prodh PE=1 SV=2	Q9WU79	PROD	1	1	1	1	Common	yes
1357	sp|Q9WU84|CCS_MOUSE Copper chaperone for superoxide dismutase OS=Mus musculus OX=10090 GN=Ccs PE=1 SV=1	Q9WU84	CCS	1	0	1	1		yes
1358	sp|Q9WUA2|SYFB_MOUSE Phenylalanine--tRNA ligase beta subunit OS=Mus musculus OX=10090 GN=Farsb PE=1 SV=2	Q9WUA2	SYFB	1	0	1	1		yes
1359	sp|Q9WUK2|IF4H_MOUSE Eukaryotic translation initiation factor 4H OS=Mus musculus OX=10090 GN=Eif4h PE=1 SV=3	Q9WUK2	IF4H	1	1	1	1	Common	yes
1360	sp|Q9WUM3|COR1B_MOUSE Coronin-1B OS=Mus musculus OX=10090 GN=Coro1b PE=1 SV=1	Q9WUM3	COR1B	1	1	1	1	Common	yes
1361	sp|Q9WUM5|SUCA_MOUSE Succinate--CoA ligase [ADP/GDP-forming] subunit alpha, mitochondrial OS=Mus musculus OX=10090 GN=Suclg1 PE=1 SV=4	Q9WUM5	SUCA	1	1	1	1	Common	yes
1362	sp|Q9WUR2|ECI2_MOUSE Enoyl-CoA delta isomerase 2, mitochondrial OS=Mus musculus OX=10090 GN=Eci2 PE=1 SV=2	Q9WUR2	ECI2	1	0	1	0		yes
1363	sp|Q9WUU7|CATZ_MOUSE Cathepsin Z OS=Mus musculus OX=10090 GN=Ctsz PE=1 SV=1	Q9WUU7	CATZ	1	1	1	1	Common	yes
1364	sp|Q9WUZ9|ENTP5_MOUSE Ectonucleoside triphosphate diphosphohydrolase 5 OS=Mus musculus OX=10090 GN=Entpd5 PE=1 SV=1	Q9WUZ9	ENTP5	1	1	1	1	Common	yes
1365	sp|Q9WV32|ARC1B_MOUSE Actin-related protein 2/3 complex subunit 1B OS=Mus musculus OX=10090 GN=Arpc1b PE=1 SV=4	Q9WV32	ARC1B	1	0	1	0		yes
1366	sp|Q9WV54|ASAH1_MOUSE Acid ceramidase OS=Mus musculus OX=10090 GN=Asah1 PE=1 SV=1	Q9WV54	ASAH1	1	1	1	1	Common	yes
1367	sp|Q9WV68|DECR2_MOUSE Peroxisomal 2,4-dienoyl-CoA reductase OS=Mus musculus OX=10090 GN=Decr2 PE=1 SV=1	Q9WV68	DECR2	1	1	1	1	Common	yes
1368	sp|Q9WVA4|TAGL2_MOUSE Transgelin-2 OS=Mus musculus OX=10090 GN=Tagln2 PE=1 SV=4	Q9WVA4	TAGL2	1	1	1	1	Common	yes
1369	sp|Q9WVD5|ORNT1_MOUSE Mitochondrial ornithine transporter 1 OS=Mus musculus OX=10090 GN=Slc25a15 PE=1 SV=1	Q9WVD5	ORNT1	1	1	1	1	Common	yes
1370	sp|Q9WVJ2|PSD13_MOUSE 26S proteasome non-ATPase regulatory subunit 13 OS=Mus musculus OX=10090 GN=Psmd13 PE=1 SV=1	Q9WVJ2	PSD13	1	1	1	1	Common	yes
1371	sp|Q9WVJ3|CBPQ_MOUSE Carboxypeptidase Q OS=Mus musculus OX=10090 GN=Cpq PE=1 SV=1	Q9WVJ3	CBPQ	1	1	1	1	Common	yes
1372	sp|Q9WVL0|MAAI_MOUSE Maleylacetoacetate isomerase OS=Mus musculus OX=10090 GN=Gstz1 PE=1 SV=1	Q9WVL0	MAAI	1	1	1	1	Common	yes
1373	sp|Q9WVM8|AADAT_MOUSE Kynurenine/alpha-aminoadipate aminotransferase, mitochondrial OS=Mus musculus OX=10090 GN=Aadat PE=1 SV=1	Q9WVM8	AADAT	1	1	1	1	Common	yes
1374	sp|Q9Z0K8|VNN1_MOUSE Pantetheinase OS=Mus musculus OX=10090 GN=Vnn1 PE=1 SV=3	Q9Z0K8	VNN1	1	1	1	1	Common	yes
1375	sp|Q9Z0M5|LICH_MOUSE Lysosomal acid lipase/cholesteryl ester hydrolase OS=Mus musculus OX=10090 GN=Lipa PE=1 SV=2	Q9Z0M5	LICH	1	1	1	1	Common	yes
1376	sp|Q9Z0N1|IF2G_MOUSE Eukaryotic translation initiation factor 2 subunit 3, X-linked OS=Mus musculus OX=10090 GN=Eif2s3x PE=1 SV=2;sp|Q9Z0N2|IF2H_MOUSE Eukaryotic translation initiation factor 2 subunit 3, Y-linked OS=Mus musculus OX=10090 GN=Eif2s3y PE=1 S	Q9Z0N1	IF2G	1	0	1	1		yes
1377	sp|Q9Z0S1|BPNT1_MOUSE 3(2),5-bisphosphate nucleotidase 1 OS=Mus musculus OX=10090 GN=Bpnt1 PE=1 SV=2	Q9Z0S1	BPNT1	1	1	1	1	Common	yes
1378	sp|Q9Z0X1|AIFM1_MOUSE Apoptosis-inducing factor 1, mitochondrial OS=Mus musculus OX=10090 GN=Aifm1 PE=1 SV=1	Q9Z0X1	AIFM1	1	1	1	1	Common	yes
1379	sp|Q9Z1F9|SAE2_MOUSE SUMO-activating enzyme subunit 2 OS=Mus musculus OX=10090 GN=Uba2 PE=1 SV=1	Q9Z1F9	SAE2	1	0	1	1		yes
1380	sp|Q9Z1Q5|CLIC1_MOUSE Chloride intracellular channel protein 1 OS=Mus musculus OX=10090 GN=Clic1 PE=1 SV=3	Q9Z1Q5	CLIC1	1	1	1	1	Common	yes
1381	sp|Q9Z1Q9|SYVC_MOUSE Valine--tRNA ligase OS=Mus musculus OX=10090 GN=Vars PE=1 SV=1	Q9Z1Q9	SYVC	1	0	0	0		yes
1382	sp|Q9Z1R2|BAG6_MOUSE Large proline-rich protein BAG6 OS=Mus musculus OX=10090 GN=Bag6 PE=1 SV=1	Q9Z1R2	BAG6	1	1	0	1		yes
1385	sp|Q9Z210|PX11B_MOUSE Peroxisomal membrane protein 11B OS=Mus musculus OX=10090 GN=Pex11b PE=1 SV=1	Q9Z210	PX11B	1	0	1	1		yes
1386	sp|Q9Z211|PX11A_MOUSE Peroxisomal membrane protein 11A OS=Mus musculus OX=10090 GN=Pex11a PE=1 SV=1	Q9Z211	PX11A	1	1	1	1	Common	yes
1387	sp|Q9Z2A9|GGT5_MOUSE Glutathione hydrolase 5 proenzyme OS=Mus musculus OX=10090 GN=Ggt5 PE=1 SV=2	Q9Z2A9	GGT5	1	0	1	1		yes
1388	sp|Q9Z2G9|HTAI2_MOUSE Oxidoreductase HTATIP2 OS=Mus musculus OX=10090 GN=Htatip2 PE=1 SV=3	Q9Z2G9	HTAI2	1	1	1	1	Common	yes
1389	sp|Q9Z2I0|LETM1_MOUSE Mitochondrial proton/calcium exchanger protein OS=Mus musculus OX=10090 GN=Letm1 PE=1 SV=1	Q9Z2I0	LETM1	1	1	1	1	Common	yes
1390	sp|Q9Z2I8|SUCB2_MOUSE Succinate--CoA ligase [GDP-forming] subunit beta, mitochondrial OS=Mus musculus OX=10090 GN=Suclg2 PE=1 SV=3	Q9Z2I8	SUCB2	1	1	1	1	Common	yes
1391	sp|Q9Z2I9|SUCB1_MOUSE Succinate--CoA ligase [ADP-forming] subunit beta, mitochondrial OS=Mus musculus OX=10090 GN=Sucla2 PE=1 SV=2	Q9Z2I9	SUCB1	1	1	1	1	Common	yes
1392	sp|Q9Z2T6|KRT85_MOUSE Keratin, type II cuticular Hb5 OS=Mus musculus OX=10090 GN=Krt85 PE=1 SV=2	Q9Z2T6	KRT85	1	1	0	1		no
1393	sp|Q9Z2U0|PSA7_MOUSE Proteasome subunit alpha type-7 OS=Mus musculus OX=10090 GN=Psma7 PE=1 SV=1	Q9Z2U0	PSA7	1	1	1	1	Common	yes
1394	sp|Q9Z2U1|PSA5_MOUSE Proteasome subunit alpha type-5 OS=Mus musculus OX=10090 GN=Psma5 PE=1 SV=1	Q9Z2U1	PSA5	1	1	1	1	Common	yes
1395	sp|Q9Z2V4|PCKGC_MOUSE Phosphoenolpyruvate carboxykinase, cytosolic [GTP] OS=Mus musculus OX=10090 GN=Pck1 PE=1 SV=1	Q9Z2V4	PCKGC	1	1	1	1	Common	yes
1396	sp|Q9Z2W0|DNPEP_MOUSE Aspartyl aminopeptidase OS=Mus musculus OX=10090 GN=Dnpep PE=1 SV=2	Q9Z2W0	DNPEP	1	1	1	1	Common	yes
1397	sp|Q9Z2Y8|PLPHP_MOUSE Pyridoxal phosphate homeostasis protein OS=Mus musculus OX=10090 GN=Plpbp PE=1 SV=1	Q9Z2Y8	PLPHP	1	1	1	1	Common	yes
1398	sp|Q9Z2Z6|MCAT_MOUSE Mitochondrial carnitine/acylcarnitine carrier protein OS=Mus musculus OX=10090 GN=Slc25a20 PE=1 SV=1	Q9Z2Z6	MCAT	1	1	1	1	Common	yes

## Sheet: protein_quantification
id	Fasta.headers	ACCID	PROTEIN	ctr_1	ctr_2	sort_1	sort_2	mean_ctr	mean_sort	lgpvalue	l2fc	fudge	Classification	Liver expression
96	sp|O08705|NTCP_MOUSE Sodium/bile acid cotransporter OS=Mus musculus OX=10090 GN=Slc10a1 PE=1 SV=1	O08705	NTCP	2200000	790030	7291400	9369100	1495015	8330250	1.37532	2.4782	1.09465	SORT_enrich	no
106	sp|O09061|PSB1_MOUSE Proteasome subunit beta type-1 OS=Mus musculus OX=10090 GN=Psmb1 PE=1 SV=1	O09061	PSB1	2961300	2385700	29758000	34544000	2673500	32151000	1.31348	3.58806	1.06376	SORT_enrich	yes
107	sp|O09131|GSTO1_MOUSE Glutathione S-transferase omega-1 OS=Mus musculus OX=10090 GN=Gsto1 PE=1 SV=2	O09131	GSTO1	10354000	9137000	59249000	61377000	9745500	60313000	2.67372	2.62966	1.08878	SORT_enrich	yes
109	sp|O09172|GSH0_MOUSE Glutamate--cysteine ligase regulatory subunit OS=Mus musculus OX=10090 GN=Gclm PE=1 SV=1	O09172	GSH0	953760	843450	1969000	2211700	898605	2090350	1.47449	1.21799	1.21047	SORT_enrich	yes
127	sp|P28076|PSB9_MOUSE Proteasome subunit beta type-9 OS=Mus musculus OX=10090 GN=Psmb9 PE=1 SV=1;sp|O35522|PSB9_MUSMB Proteasome subunit beta type-9 OS=Mus musculus bactrianus OX=35531 GN=Psmb9 PE=1 SV=1	P28076	PSB9	400130	328030	1835300	2097100	364080	1966200	1.41523	2.43308	1.09655	SORT_enrich	yes
128	sp|O35593|PSDE_MOUSE 26S proteasome non-ATPase regulatory subunit 14 OS=Mus musculus OX=10090 GN=Psmd14 PE=1 SV=2	O35593	PSDE	230080	126470	1245200	1341300	178275	1293250	2.38852	2.85882	1.08116	SORT_enrich	yes
129	sp|O35604|NPC1_MOUSE NPC intracellular cholesterol transporter 1 OS=Mus musculus OX=10090 GN=Npc1 PE=1 SV=2	O35604	NPC1	141750	33086	450680	483840	87418	467260	1.15811	2.41822	1.09719	SORT_enrich	yes
147	sp|O55023|IMPA1_MOUSE Inositol monophosphatase 1 OS=Mus musculus OX=10090 GN=Impa1 PE=1 SV=1	O55023	IMPA1	767060	709190	5460900	5914000	738125	5687450	1.573	2.94584	1.0786	SORT_enrich	yes
155	sp|O55242|SGMR1_MOUSE Sigma non-opioid intracellular receptor 1 OS=Mus musculus OX=10090 GN=Sigmar1 PE=1 SV=1	O55242	SGMR1	1537900	840200	18763000	15714000	1189050	17238500	1.30437	3.85775	1.05908	SORT_enrich	yes
160	sp|O70362|PHLD_MOUSE Phosphatidylinositol-glycan-specific phospholipase D OS=Mus musculus OX=10090 GN=Gpld1 PE=1 SV=1	O70362	PHLD	80526	141500	1818800	1521400	111013	1670100	1.28621	3.91113	1.05823	SORT_enrich	yes
161	sp|O70370|CATS_MOUSE Cathepsin S OS=Mus musculus OX=10090 GN=Ctss PE=1 SV=2	O70370	CATS	901380	280670	4993400	4285100	591025	4639250	1.85496	2.9726	1.07785	SORT_enrich	yes
162	sp|O70435|PSA3_MOUSE Proteasome subunit alpha type-3 OS=Mus musculus OX=10090 GN=Psma3 PE=1 SV=3	O70435	PSA3	2648500	2368600	24965000	25924000	2508550	25444500	2.12114	3.34243	1.06872	SORT_enrich	yes
165	sp|O70492|SNX3_MOUSE Sorting nexin-3 OS=Mus musculus OX=10090 GN=Snx3 PE=1 SV=3	O70492	SNX3	346760	83014	901740	1015200	214887	958470	1.12942	2.15716	1.11008	SORT_enrich	yes
168	sp|O88451|RDH7_MOUSE Retinol dehydrogenase 7 OS=Mus musculus OX=10090 GN=Rdh7 PE=1 SV=1	O88451	RDH7	6527200	2882800	16403000	13198000	4705000	14800500	1.26198	1.65338	1.14791	SORT_enrich	yes
170	sp|O88456|CPNS1_MOUSE Calpain small subunit 1 OS=Mus musculus OX=10090 GN=Capns1 PE=1 SV=1	O88456	CPNS1	225180	166000	2926200	2425400	195590	2675800	1.21581	3.77407	1.06045	SORT_enrich	yes
171	sp|O88531|PPT1_MOUSE Palmitoyl-protein thioesterase 1 OS=Mus musculus OX=10090 GN=Ppt1 PE=1 SV=2	O88531	PPT1	3477000	4180300	22381000	24344000	3828650	23362500	1.76105	2.60929	1.08953	SORT_enrich	yes
175	sp|O88587|COMT_MOUSE Catechol O-methyltransferase OS=Mus musculus OX=10090 GN=Comt PE=1 SV=2	O88587	COMT	1701900	1473300	4140000	4001600	1587600	4070800	2.18158	1.35846	1.18519	SORT_enrich	yes
176	sp|O88668|CREG1_MOUSE Protein CREG1 OS=Mus musculus OX=10090 GN=Creg1 PE=1 SV=1	O88668	CREG1	6258900	5779500	61227000	49043000	6019200	55135000	1.10702	3.19532	1.07208	SORT_enrich	yes
180	sp|O88833|CP4AA_MOUSE Cytochrome P450 4A10 OS=Mus musculus OX=10090 GN=Cyp4a10 PE=2 SV=2	O88833	CP4AA	734320	719770	67908000	66606000	727045	67257000	2.20602	6.5315	1.03418	SORT_enrich	yes
181	sp|O88844|IDHC_MOUSE Isocitrate dehydrogenase [NADP] cytoplasmic OS=Mus musculus OX=10090 GN=Idh1 PE=1 SV=2	O88844	IDHC	24198000	9767800	98007000	71413000	16982900	84710000	1.1355	2.31845	1.10174	SORT_enrich	yes
186	sp|O89023|TPP1_MOUSE Tripeptidyl-peptidase 1 OS=Mus musculus OX=10090 GN=Tpp1 PE=1 SV=2	O89023	TPP1	6686000	6354600	39238000	39566000	6520300	39402000	4.29833	2.59526	1.09005	SORT_enrich	yes
209	sp|P01898|HA10_MOUSE H-2 class I histocompatibility antigen, Q10 alpha chain OS=Mus musculus OX=10090 GN=H2-Q10 PE=1 SV=3	P01898	HA10	953000	464910	6160900	5826900	708955	5993900	2.2774	3.07973	1.07496	SORT_enrich	yes
211	sp|P01901|HA1B_MOUSE H-2 class I histocompatibility antigen, K-B alpha chain OS=Mus musculus OX=10090 GN=H2-K1 PE=1 SV=1;sp|P04223|HA1K_MOUSE H-2 class I histocompatibility antigen, K-K alpha chain OS=Mus musculus OX=10090 GN=H2-K1 PE=1 SV=1	P01901	HA1B	7644700	3044900	25519000	23038000	5344800	24278500	1.44341	2.18347	1.10863	SORT_enrich	yes
231	sp|P06745|G6PI_MOUSE Glucose-6-phosphate isomerase OS=Mus musculus OX=10090 GN=Gpi PE=1 SV=4	P06745	G6PI	5763400	3050800	33969000	37496000	4407100	35732500	2.19208	3.01934	1.07656	SORT_enrich	yes
242	sp|P08003|PDIA4_MOUSE Protein disulfide-isomerase A4 OS=Mus musculus OX=10090 GN=Pdia4 PE=1 SV=3	P08003	PDIA4	5143000	6782100	48301000	60298000	5962550	54299500	1.13112	3.18694	1.07229	SORT_enrich	yes
243	sp|P08030|APT_MOUSE Adenine phosphoribosyltransferase OS=Mus musculus OX=10090 GN=Aprt PE=1 SV=2	P08030	APT	259740	124710	998670	1103400	192225	1051035	1.92534	2.45094	1.09579	SORT_enrich	yes
245	sp|P08113|ENPL_MOUSE Endoplasmin OS=Mus musculus OX=10090 GN=Hsp90b1 PE=1 SV=2	P08113	ENPL	28507000	29814000	214390000	221640000	29160500	218015000	2.01103	2.90234	1.07986	SORT_enrich	yes
250	sp|P08752|GNAI2_MOUSE Guanine nucleotide-binding protein G(i) subunit alpha-2 OS=Mus musculus OX=10090 GN=Gnai2 PE=1 SV=5	P08752	GNAI2	481360	1119800	6335100	6023600	800580	6179350	1.84569	2.94834	1.07853	SORT_enrich	yes
252	sp|P09103|PDIA1_MOUSE Protein disulfide-isomerase OS=Mus musculus OX=10090 GN=P4hb PE=1 SV=2	P09103	PDIA1	78245000	88173000	333030000	330130000	83209000	331580000	2.14436	1.99455	1.11998	SORT_enrich	yes
255	sp|P09411|PGK1_MOUSE Phosphoglycerate kinase 1 OS=Mus musculus OX=10090 GN=Pgk1 PE=1 SV=4	P09411	PGK1	14214000	6854800	38557000	30116000	10534400	34336500	1.27733	1.70463	1.14292	SORT_enrich	yes
263	sp|P10605|CATB_MOUSE Cathepsin B OS=Mus musculus OX=10090 GN=Ctsb PE=1 SV=2	P10605	CATB	8837100	5307600	60011000	54711000	7072350	57361000	2.15729	3.01981	1.07655	SORT_enrich	yes
266	sp|P10833|RRAS_MOUSE Ras-related protein R-Ras OS=Mus musculus OX=10090 GN=Rras PE=1 SV=1	P10833	RRAS	277590	98449	1123300	1272000	188020	1197650	1.84111	2.67125	1.08729	SORT_enrich	yes
267	sp|P10852|4F2_MOUSE 4F2 cell-surface antigen heavy chain OS=Mus musculus OX=10090 GN=Slc3a2 PE=1 SV=1	P10852	4F2	140420	27740	911570	843890	84080	877730	1.86832	3.38394	1.06783	SORT_enrich	yes
271	sp|P11352|GPX1_MOUSE Glutathione peroxidase 1 OS=Mus musculus OX=10090 GN=Gpx1 PE=1 SV=2	P11352	GPX1	75617000	85491000	378750000	402160000	80554000	390455000	2.0177	2.27713	1.10376	SORT_enrich	yes
283	sp|P12710|FABPL_MOUSE Fatty acid-binding protein, liver OS=Mus musculus OX=10090 GN=Fabp1 PE=1 SV=2	P12710	FABPL	125270000	99720000	1230000000	1372400000	112495000	1299200000	1.46767	3.52969	1.06487	SORT_enrich	yes
289	sp|P13707|GPDA_MOUSE Glycerol-3-phosphate dehydrogenase [NAD(+)], cytoplasmic OS=Mus musculus OX=10090 GN=Gpd1 PE=1 SV=3	P13707	GPDA	6720300	4214400	37560000	32165000	5467350	34862500	1.5477	2.67276	1.08724	SORT_enrich	yes
300	sp|P14685|PSMD3_MOUSE 26S proteasome non-ATPase regulatory subunit 3 OS=Mus musculus OX=10090 GN=Psmd3 PE=1 SV=3	P14685	PSMD3	794110	216710	3011000	2789100	505410	2900050	1.31064	2.52055	1.09293	SORT_enrich	yes
301	sp|P14824|ANXA6_MOUSE Annexin A6 OS=Mus musculus OX=10090 GN=Anxa6 PE=1 SV=3	P14824	ANXA6	4554000	1968700	18334000	15801000	3261350	17067500	1.77545	2.38771	1.09854	SORT_enrich	yes
306	sp|P15532|NDKA_MOUSE Nucleoside diphosphate kinase A OS=Mus musculus OX=10090 GN=Nme1 PE=1 SV=1	P15532	NDKA	7191900	3979700	20435000	23328000	5585800	21881500	1.75287	1.96988	1.12164	SORT_enrich	yes
316	sp|P16675|PPGB_MOUSE Lysosomal protective protein OS=Mus musculus OX=10090 GN=Ctsa PE=1 SV=1	P16675	PPGB	897770	1113900	7631700	6889500	1005835	7260600	1.59145	2.8517	1.08138	SORT_enrich	yes
319	sp|P17182|ENOA_MOUSE Alpha-enolase OS=Mus musculus OX=10090 GN=Eno1 PE=1 SV=3	P17182	ENOA	65427000	33361000	223330000	239920000	49394000	231625000	1.63173	2.22938	1.10618	SORT_enrich	yes
326	sp|Q61696|HS71A_MOUSE Heat shock 70 kDa protein 1A OS=Mus musculus OX=10090 GN=Hspa1a PE=1 SV=2;sp|P17879|HS71B_MOUSE Heat shock 70 kDa protein 1B OS=Mus musculus OX=10090 GN=Hspa1b PE=1 SV=3	Q61696	HS71A	353770	164830	1410100	1593600	259300	1501850	1.95556	2.53405	1.0924	SORT_enrich	yes
328	sp|P18242|CATD_MOUSE Cathepsin D OS=Mus musculus OX=10090 GN=Ctsd PE=1 SV=1	P18242	CATD	14935000	11107000	109300000	128080000	13021000	118690000	1.3185	3.18829	1.07225	SORT_enrich	yes
329	sp|P18572|BASI_MOUSE Basigin OS=Mus musculus OX=10090 GN=Bsg PE=1 SV=2	P18572	BASI	2823900	1630300	23235000	29734000	2227100	26484500	1.11705	3.57191	1.06406	SORT_enrich	yes
330	sp|P18760|COF1_MOUSE Cofilin-1 OS=Mus musculus OX=10090 GN=Cfl1 PE=1 SV=3	P18760	COF1	13029000	22043000	72585000	77170000	17536000	74877500	1.69428	2.09421	1.11371	SORT_enrich	yes
339	sp|P20852|CP2A5_MOUSE Cytochrome P450 2A5 OS=Mus musculus OX=10090 GN=Cyp2a5 PE=2 SV=1	P20852	CP2A5	2382900	1190000	7267000	5378900	1786450	6322950	1.13532	1.8235	1.13253	SORT_enrich	yes
343	sp|P21614|VTDB_MOUSE Vitamin D-binding protein OS=Mus musculus OX=10090 GN=Gc PE=1 SV=2	P21614	VTDB	3184000	1591100	16899000	17178000	2387550	17038500	1.52621	2.8352	1.08189	SORT_enrich	yes
350	sp|P23780|BGAL_MOUSE Beta-galactosidase OS=Mus musculus OX=10090 GN=Glb1 PE=1 SV=1	P23780	BGAL	966200	661740	7191900	6256200	813970	6724050	1.47974	3.04628	1.07584	SORT_enrich	yes
373	sp|P27773|PDIA3_MOUSE Protein disulfide-isomerase A3 OS=Mus musculus OX=10090 GN=Pdia3 PE=1 SV=2	P27773	PDIA3	35159000	33264000	189400000	225030000	34211500	207215000	1.18943	2.59858	1.08992	SORT_enrich	yes
374	sp|P28063|PSB8_MOUSE Proteasome subunit beta type-8 OS=Mus musculus OX=10090 GN=Psmb8 PE=1 SV=2	P28063	PSB8	509570	469920	5656500	5400900	489745	5528700	1.85901	3.49684	1.06552	SORT_enrich	yes
375	sp|P28271|ACOC_MOUSE Cytoplasmic aconitate hydratase OS=Mus musculus OX=10090 GN=Aco1 PE=1 SV=3	P28271	ACOC	8253600	5939700	42097000	37161000	7096650	39629000	1.66868	2.48135	1.09452	SORT_enrich	yes
376	sp|P28474|ADHX_MOUSE Alcohol dehydrogenase class-3 OS=Mus musculus OX=10090 GN=Adh5 PE=1 SV=3	P28474	ADHX	19811000	19315000	109470000	136110000	19563000	122790000	1.08829	2.64999	1.08805	SORT_enrich	yes
379	sp|P28665|MUG1_MOUSE Murinoglobulin-1 OS=Mus musculus OX=10090 GN=Mug1 PE=1 SV=3	P28665	MUG1	991740	1378400	4417400	4159600	1185070	4288500	2.03227	1.8555	1.12999	SORT_enrich	yes
388	sp|P30416|FKBP4_MOUSE Peptidyl-prolyl cis-trans isomerase FKBP4 OS=Mus musculus OX=10090 GN=Fkbp4 PE=1 SV=5	P30416	FKBP4	433550	112750	3985800	3324800	273150	3655300	1.53126	3.74222	1.06099	SORT_enrich	yes
389	sp|P31786|ACBP_MOUSE Acyl-CoA-binding protein OS=Mus musculus OX=10090 GN=Dbi PE=1 SV=2	P31786	ACBP	35052000	25019000	207500000	233880000	30035500	220690000	1.61397	2.87728	1.08061	SORT_enrich	yes
396	sp|P34884|MIF_MOUSE Macrophage migration inhibitory factor OS=Mus musculus OX=10090 GN=Mif PE=1 SV=2	P34884	MIF	1860000	1389700	15000000	16278000	1624850	15639000	1.82765	3.26677	1.07041	SORT_enrich	yes
400	sp|P35279|RAB6A_MOUSE Ras-related protein Rab-6A OS=Mus musculus OX=10090 GN=Rab6a PE=1 SV=4;sp|P61294|RAB6B_MOUSE Ras-related protein Rab-6B OS=Mus musculus OX=10090 GN=Rab6b PE=1 SV=1	P35279	RAB6A	345740	1616000	8116900	10495000	980870	9305950	1.33413	3.24602	1.07089	SORT_enrich	yes
402	sp|P35293|RAB18_MOUSE Ras-related protein Rab-18 OS=Mus musculus OX=10090 GN=Rab18 PE=1 SV=2	P35293	RAB18	385980	467010	7604300	6968400	426495	7286350	1.56723	4.0946	1.05549	SORT_enrich	yes
405	sp|P35505|FAAA_MOUSE Fumarylacetoacetase OS=Mus musculus OX=10090 GN=Fah PE=1 SV=2	P35505	FAAA	85113000	58734000	332280000	427970000	71923500	380125000	1.09822	2.40194	1.09791	SORT_enrich	yes
406	sp|P35564|CALX_MOUSE Calnexin OS=Mus musculus OX=10090 GN=Canx PE=1 SV=1	P35564	CALX	2061400	1770200	14862000	12105000	1915800	13483500	1.13833	2.81518	1.08251	SORT_enrich	yes
412	sp|P37040|NCPR_MOUSE NADPH--cytochrome P450 reductase OS=Mus musculus OX=10090 GN=Por PE=1 SV=2	P37040	NCPR	4805900	1947300	35208000	29647000	3376600	32427500	1.57408	3.26357	1.07048	SORT_enrich	yes
418	sp|P40237|CD82_MOUSE CD82 antigen OS=Mus musculus OX=10090 GN=Cd82 PE=1 SV=1	P40237	CD82	172330	124230	1053000	898650	148280	975825	1.38144	2.7183	1.08567	SORT_enrich	yes
420	sp|P41216|ACSL1_MOUSE Long-chain-fatty-acid--CoA ligase 1 OS=Mus musculus OX=10090 GN=Acsl1 PE=1 SV=2	P41216	ACSL1	7207900	4037400	67586000	71340000	5622650	69463000	2.76851	3.62692	1.06304	SORT_enrich	yes
428	sp|P45591|COF2_MOUSE Cofilin-2 OS=Mus musculus OX=10090 GN=Cfl2 PE=1 SV=1	P45591	COF2	1628000	2525300	5610600	6033800	2076650	5822200	1.39293	1.48731	1.16682	SORT_enrich	yes
432	sp|P46638|RB11B_MOUSE Ras-related protein Rab-11B OS=Mus musculus OX=10090 GN=Rab11b PE=1 SV=3;sp|P62492|RB11A_MOUSE Ras-related protein Rab-11A OS=Mus musculus OX=10090 GN=Rab11a PE=1 SV=3	P46638	RB11B	2766000	1220000	15672000	13979000	1993000	14825500	2.09059	2.89507	1.08008	SORT_enrich	yes
436	sp|P47740|AL3A2_MOUSE Fatty aldehyde dehydrogenase OS=Mus musculus OX=10090 GN=Aldh3a2 PE=1 SV=2	P47740	AL3A2	3948700	1117800	46217000	48315000	2533250	47266000	2.63347	4.22174	1.05375	SORT_enrich	yes
438	sp|P47754|CAZA2_MOUSE F-actin-capping protein subunit alpha-2 OS=Mus musculus OX=10090 GN=Capza2 PE=1 SV=3	P47754	CAZA2	4378700	1741600	14286000	11809000	3060150	13047500	1.50103	2.0921	1.11384	SORT_enrich	yes
439	sp|P47757|CAPZB_MOUSE F-actin-capping protein subunit beta OS=Mus musculus OX=10090 GN=Capzb PE=1 SV=3	P47757	CAPZB	1383100	114570	8800300	6824900	748835	7812600	1.4186	3.38308	1.06785	SORT_enrich	yes
443	sp|P47962|RL5_MOUSE 60S ribosomal protein L5 OS=Mus musculus OX=10090 GN=Rpl5 PE=1 SV=3	P47962	RL5	545350	406860	3316400	3106400	476105	3211400	2.38756	2.75385	1.08448	SORT_enrich	yes
445	sp|P48036|ANXA5_MOUSE Annexin A5 OS=Mus musculus OX=10090 GN=Anxa5 PE=1 SV=1	P48036	ANXA5	17700000	12299000	84087000	83935000	14999500	84011000	1.60574	2.48566	1.09434	SORT_enrich	yes
452	sp|P49429|HPPD_MOUSE 4-hydroxyphenylpyruvate dioxygenase OS=Mus musculus OX=10090 GN=Hpd PE=1 SV=3	P49429	HPPD	61469000	29533000	183280000	146490000	45501000	164885000	1.38979	1.85749	1.12983	SORT_enrich	yes
454	sp|P49722|PSA2_MOUSE Proteasome subunit alpha type-2 OS=Mus musculus OX=10090 GN=Psma2 PE=1 SV=3	P49722	PSA2	3178100	2607200	37169000	45578000	2892650	41373500	1.16648	3.83824	1.05939	SORT_enrich	yes
455	sp|P49935|CATH_MOUSE Pro-cathepsin H OS=Mus musculus OX=10090 GN=Ctsh PE=1 SV=2	P49935	CATH	4819600	3226600	27237000	27739000	4023100	27488000	1.90814	2.77242	1.08388	SORT_enrich	yes
460	sp|P50285|FMO1_MOUSE Dimethylaniline monooxygenase [N-oxide-forming] 1 OS=Mus musculus OX=10090 GN=Fmo1 PE=1 SV=1	P50285	FMO1	3007400	993360	11655000	11118000	2000380	11386500	1.27338	2.50898	1.09339	SORT_enrich	yes
461	sp|P50396|GDIA_MOUSE Rab GDP dissociation inhibitor alpha OS=Mus musculus OX=10090 GN=Gdi1 PE=1 SV=3	P50396	GDIA	996500	348630	4873100	4340500	672565	4606800	1.9013	2.77602	1.08376	SORT_enrich	yes
465	sp|P50431|GLYC_MOUSE Serine hydroxymethyltransferase, cytosolic OS=Mus musculus OX=10090 GN=Shmt1 PE=1 SV=3	P50431	GLYC	7789100	4335500	35686000	30327000	6062300	33006500	1.66654	2.44481	1.09605	SORT_enrich	yes
468	sp|P50544|ACADV_MOUSE Very long-chain specific acyl-CoA dehydrogenase, mitochondrial OS=Mus musculus OX=10090 GN=Acadvl PE=1 SV=3	P50544	ACADV	2104000	591950	5909300	6597500	1347975	6253400	1.22833	2.21385	1.107	SORT_enrich	yes
470	sp|P51150|RAB7A_MOUSE Ras-related protein Rab-7a OS=Mus musculus OX=10090 GN=Rab7a PE=1 SV=2	P51150	RAB7A	2512900	1726300	9273700	8500900	2119600	8887300	2.18181	2.06795	1.1153	SORT_enrich	yes
476	sp|P51855|GSHB_MOUSE Glutathione synthetase OS=Mus musculus OX=10090 GN=Gss PE=1 SV=1	P51855	GSHB	5247100	2757500	28341000	22267000	4002300	25304000	1.23846	2.66046	1.08767	SORT_enrich	yes
482	sp|P52480|KPYM_MOUSE Pyruvate kinase PKM OS=Mus musculus OX=10090 GN=Pkm PE=1 SV=4	P52480	KPYM	1765900	592660	6843400	6081900	1179280	6462650	1.58944	2.45422	1.09565	SORT_enrich	yes
483	sp|P52760|RIDA_MOUSE 2-iminobutanoate/2-iminopropanoate deaminase OS=Mus musculus OX=10090 GN=Rida PE=1 SV=3	P52760	RIDA	33838000	18258000	145570000	133540000	26048000	139555000	2.03349	2.42159	1.09705	SORT_enrich	yes
484	sp|P52825|CPT2_MOUSE Carnitine O-palmitoyltransferase 2, mitochondrial OS=Mus musculus OX=10090 GN=Cpt2 PE=1 SV=2	P52825	CPT2	1440700	228690	6788900	6584700	834695	6686800	1.22697	3.00199	1.07704	SORT_enrich	yes
488	sp|P53808|PPCT_MOUSE Phosphatidylcholine transfer protein OS=Mus musculus OX=10090 GN=Pctp PE=1 SV=2	P53808	PPCT	907130	152810	11562000	14665000	529970	13113500	1.1894	4.629	1.04882	SORT_enrich	yes
492	sp|P53994|RAB2A_MOUSE Ras-related protein Rab-2A OS=Mus musculus OX=10090 GN=Rab2a PE=1 SV=1	P53994	RAB2A	904400	391700	3794300	4263500	648050	4028900	1.97191	2.63621	1.08854	SORT_enrich	yes
497	sp|P55258|RAB8A_MOUSE Ras-related protein Rab-8A OS=Mus musculus OX=10090 GN=Rab8a PE=1 SV=2	P55258	RAB8A	215520	86147	1401000	1270800	150834	1335900	2.22587	3.14678	1.07327	SORT_enrich	yes
505	sp|P56528|CD38_MOUSE ADP-ribosyl cyclase/cyclic ADP-ribose hydrolase 1 OS=Mus musculus OX=10090 GN=Cd38 PE=1 SV=2	P56528	CD38	223670	264420	2372600	2187200	244045	2279900	1.64686	3.22375	1.07141	SORT_enrich	yes
507	sp|P56593|CP2AC_MOUSE Cytochrome P450 2A12 OS=Mus musculus OX=10090 GN=Cyp2a12 PE=1 SV=2	P56593	CP2AC	1027000	175470	2866800	4043400	601235	3455100	1.16392	2.52273	1.09284	SORT_enrich	yes
514	sp|P58044|IDI1_MOUSE Isopentenyl-diphosphate Delta-isomerase 1 OS=Mus musculus OX=10090 GN=Idi1 PE=1 SV=1	P58044	IDI1	1301800	2046200	10986000	10342000	1674000	10664000	2.4854	2.67138	1.08729	SORT_enrich	yes
522	sp|P60710|ACTB_MOUSE Actin, cytoplasmic 1 OS=Mus musculus OX=10090 GN=Actb PE=1 SV=1	P60710	ACTB	339480000	184750000	1146300000	1268900000	262115000	1207600000	1.8989	2.20387	1.10753	SORT_enrich	yes
525	sp|P61027|RAB10_MOUSE Ras-related protein Rab-10 OS=Mus musculus OX=10090 GN=Rab10 PE=1 SV=1	P61027	RAB10	144020	93835	1569000	1273700	118928	1421350	1.1865	3.57911	1.06393	SORT_enrich	yes
538	sp|P62192|PRS4_MOUSE 26S proteasome regulatory subunit 4 OS=Mus musculus OX=10090 GN=Psmc1 PE=1 SV=1	P62192	PRS4	124820	73150	706930	925990	98985	816460	1.08325	3.0441	1.0759	SORT_enrich	yes
544	sp|P62334|PRS10_MOUSE 26S proteasome regulatory subunit 10B OS=Mus musculus OX=10090 GN=Psmc6 PE=1 SV=1	P62334	PRS10	610910	255750	3001800	3379700	433330	3190750	2.05338	2.88036	1.08051	SORT_enrich	yes
551	sp|P62821|RAB1A_MOUSE Ras-related protein Rab-1A OS=Mus musculus OX=10090 GN=Rab1A PE=1 SV=3	P62821	RAB1A	1650000	2120700	17700000	21571000	1885350	19635500	1.18294	3.38056	1.0679	SORT_enrich	yes
554	sp|P62835|RAP1A_MOUSE Ras-related protein Rap-1A OS=Mus musculus OX=10090 GN=Rap1a PE=1 SV=1	P62835	RAP1A	121520	65692	493520	608830	93606	551175	1.37304	2.55784	1.09147	SORT_enrich	yes
556	sp|P62874|GBB1_MOUSE Guanine nucleotide-binding protein G(I)/G(S)/G(T) subunit beta-1 OS=Mus musculus OX=10090 GN=Gnb1 PE=1 SV=3	P62874	GBB1	608200	954510	6348800	6961500	781355	6655150	2.03848	3.09042	1.07469	SORT_enrich	yes
558	sp|P62897|CYC_MOUSE Cytochrome c, somatic OS=Mus musculus OX=10090 GN=Cycs PE=1 SV=2	P62897	CYC	7842200	3220500	46132000	50209000	5531350	48170500	2.25903	3.12245	1.07387	SORT_enrich	yes
563	sp|P63017|HSP7C_MOUSE Heat shock cognate 71 kDa protein OS=Mus musculus OX=10090 GN=Hspa8 PE=1 SV=1	P63017	HSP7C	28134000	17322000	132500000	131760000	22728000	132130000	1.51304	2.53942	1.09219	SORT_enrich	yes
576	sp|P68033|ACTC_MOUSE Actin, alpha cardiac muscle 1 OS=Mus musculus OX=10090 GN=Actc1 PE=1 SV=1;sp|P68134|ACTS_MOUSE Actin, alpha skeletal muscle OS=Mus musculus OX=10090 GN=Acta1 PE=1 SV=1;sp|P62737|ACTA_MOUSE Actin, aortic smooth muscle OS=Mus musculus OX	P68033	ACTC	28938000	35483000	112390000	95189000	32210500	103789500	1.30916	1.68806	1.14449	SORT_enrich	yes
577	sp|P68037|UB2L3_MOUSE Ubiquitin-conjugating enzyme E2 L3 OS=Mus musculus OX=10090 GN=Ube2l3 PE=1 SV=1	P68037	UB2L3	304480	518630	3494300	4117500	411555	3805900	1.42016	3.20908	1.07176	SORT_enrich	yes
579	sp|P68254|1433T_MOUSE 14-3-3 protein theta OS=Mus musculus OX=10090 GN=Ywhaq PE=1 SV=1	P68254	1433T	3675100	1891600	10540000	8057900	2783350	9298950	1.22096	1.74025	1.13964	SORT_enrich	yes
610	sp|P97364|SPS2_MOUSE Selenide, water dikinase 2 OS=Mus musculus OX=10090 GN=Sephs2 PE=1 SV=3	P97364	SPS2	7143500	4959900	20309000	25105000	6051700	22707000	1.2687	1.90772	1.12604	SORT_enrich	yes
622	sp|P97821|CATC_MOUSE Dipeptidyl peptidase 1 OS=Mus musculus OX=10090 GN=Ctsc PE=1 SV=1	P97821	CATC	306480	1189300	9099300	10884000	747890	9991650	1.54856	3.73982	1.06104	SORT_enrich	yes
627	sp|P99026|PSB4_MOUSE Proteasome subunit beta type-4 OS=Mus musculus OX=10090 GN=Psmb4 PE=1 SV=1	P99026	PSB4	3496800	1942600	31315000	40646000	2719700	35980500	1.08834	3.7257	1.06128	SORT_enrich	yes
630	sp|Q00519|XDH_MOUSE Xanthine dehydrogenase/oxidase OS=Mus musculus OX=10090 GN=Xdh PE=1 SV=5	Q00519	XDH	107930	37480	725470	618220	72705	671845	1.75339	3.208	1.07178	SORT_enrich	yes
632	sp|Q00623|APOA1_MOUSE Apolipoprotein A-I OS=Mus musculus OX=10090 GN=Apoa1 PE=1 SV=2	Q00623	APOA1	12528000	5343200	35131000	37224000	8935600	36177500	1.18927	2.01746	1.11848	SORT_enrich	yes
641	sp|Q02053|UBA1_MOUSE Ubiquitin-like modifier-activating enzyme 1 OS=Mus musculus OX=10090 GN=Uba1 PE=1 SV=1	Q02053	UBA1	4029800	4023200	29967000	30620000	4026500	30293500	2.10202	2.91141	1.0796	SORT_enrich	yes
646	sp|Q03311|CHLE_MOUSE Cholinesterase OS=Mus musculus OX=10090 GN=Bche PE=1 SV=2	Q03311	CHLE	248640	43485	2443400	2557800	146062	2500600	2.14992	4.09762	1.05545	SORT_enrich	yes
653	sp|Q06890|CLUS_MOUSE Clusterin OS=Mus musculus OX=10090 GN=Clu PE=1 SV=1	Q06890	CLUS	83869	249620	1310100	998490	166744	1154295	1.26864	2.7913	1.08327	SORT_enrich	yes
654	sp|Q07076|ANXA7_MOUSE Annexin A7 OS=Mus musculus OX=10090 GN=Anxa7 PE=1 SV=2	Q07076	ANXA7	1094600	840430	3514500	4164900	967515	3839700	1.35126	1.98864	1.12038	SORT_enrich	yes
662	sp|Q11136|PEPD_MOUSE Xaa-Pro dipeptidase OS=Mus musculus OX=10090 GN=Pepd PE=1 SV=3	Q11136	PEPD	1108900	521120	5655900	4940200	815010	5298050	1.9267	2.70057	1.08627	SORT_enrich	yes
668	sp|Q3TMH2|SCRN3_MOUSE Secernin-3 OS=Mus musculus OX=10090 GN=Scrn3 PE=1 SV=1	Q3TMH2	SCRN3	157850	75058	621760	501430	116454	561595	1.46592	2.26977	1.10412	SORT_enrich	yes
669	sp|Q3TNA1|XYLB_MOUSE Xylulose kinase OS=Mus musculus OX=10090 GN=Xylb PE=1 SV=1	Q3TNA1	XYLB	453180	130560	1619700	1462900	291870	1541300	1.35966	2.40075	1.09796	SORT_enrich	yes
671	sp|Q3TXS7|PSMD1_MOUSE 26S proteasome non-ATPase regulatory subunit 1 OS=Mus musculus OX=10090 GN=Psmd1 PE=1 SV=1	Q3TXS7	PSMD1	41492	54195	742070	892040	47843.5	817055	1.22031	4.09404	1.0555	SORT_enrich	yes
673	sp|Q3U0B3|DHR11_MOUSE Dehydrogenase/reductase SDR family member 11 OS=Mus musculus OX=10090 GN=Dhrs11 PE=1 SV=1	Q3U0B3	DHR11	71748	67833	581360	627440	69790.5	604400	1.57884	3.1144	1.07408	SORT_enrich	yes
678	sp|Q3UGR5|HDHD2_MOUSE Haloacid dehalogenase-like hydrolase domain-containing protein 2 OS=Mus musculus OX=10090 GN=Hdhd2 PE=1 SV=2	Q3UGR5	HDHD2	1781300	1067400	5733800	5777800	1424350	5755800	1.28791	2.01471	1.11866	SORT_enrich	yes
693	sp|Q505B7|ARCH_MOUSE Protein archease OS=Mus musculus OX=10090 GN=Zbtb8os PE=1 SV=2	Q505B7	ARCH	163960	162540	662830	748860	163250	705845	1.29838	2.11227	1.11264	SORT_enrich	yes
697	sp|Q5FW57|GLYAL_MOUSE Glycine N-acyltransferase-like protein OS=Mus musculus OX=10090 GN=Gm4952 PE=1 SV=3	Q5FW57	GLYAL	3754600	763120	31861000	42747000	2258860	37304000	1.09745	4.04566	1.0562	SORT_enrich	yes
700	sp|Q5SUR0|PUR4_MOUSE Phosphoribosylformylglycinamidine synthase OS=Mus musculus OX=10090 GN=Pfas PE=1 SV=1	Q5SUR0	PUR4	84901	121640	1099700	985430	103270	1042565	1.61297	3.33564	1.06887	SORT_enrich	yes
718	sp|Q61133|GSTT2_MOUSE Glutathione S-transferase theta-2 OS=Mus musculus OX=10090 GN=Gstt2 PE=1 SV=4	Q61133	GSTT2	4793100	2438200	52660000	66049000	3615650	59354500	1.16313	4.03703	1.05632	SORT_enrich	yes
719	sp|Q61147|CERU_MOUSE Ceruloplasmin OS=Mus musculus OX=10090 GN=Cp PE=1 SV=2	Q61147	CERU	827480	288880	2237000	2982400	558180	2609700	1.25666	2.22508	1.10641	SORT_enrich	yes
723	sp|Q61233|PLSL_MOUSE Plastin-2 OS=Mus musculus OX=10090 GN=Lcp1 PE=1 SV=4	Q61233	PLSL	2509300	2385100	15841000	17522000	2447200	16681500	1.43672	2.76905	1.08399	SORT_enrich	yes
724	sp|Q61316|HSP74_MOUSE Heat shock 70 kDa protein 4 OS=Mus musculus OX=10090 GN=Hspa4 PE=1 SV=1	Q61316	HSP74	1952300	1354400	14336000	17745000	1653350	16040500	1.16912	3.27826	1.07015	SORT_enrich	yes
731	sp|Q61598|GDIB_MOUSE Rab GDP dissociation inhibitor beta OS=Mus musculus OX=10090 GN=Gdi2 PE=1 SV=1	Q61598	GDIB	3981700	2758600	14159000	15921000	3370150	15040000	1.91011	2.15792	1.11003	SORT_enrich	yes
739	sp|Q62087|PON3_MOUSE Serum paraoxonase/lactonase 3 OS=Mus musculus OX=10090 GN=Pon3 PE=1 SV=2	Q62087	PON3	3384200	2306000	13211000	11704000	2845100	12457500	1.896	2.13046	1.11159	SORT_enrich	yes
744	sp|Q62425|NDUA4_MOUSE Cytochrome c oxidase subunit NDUFA4 OS=Mus musculus OX=10090 GN=Ndufa4 PE=1 SV=2	Q62425	NDUA4	2584800	1114400	19938000	20131000	1849600	20034500	1.63078	3.4372	1.06672	SORT_enrich	yes
746	sp|Q62433|NDRG1_MOUSE Protein NDRG1 OS=Mus musculus OX=10090 GN=Ndrg1 PE=1 SV=1	Q62433	NDRG1	113320	81007	709160	862020	97163.5	785590	1.21913	3.01529	1.07667	SORT_enrich	yes
750	sp|Q63880|EST3A_MOUSE Carboxylesterase 3A OS=Mus musculus OX=10090 GN=Ces3a PE=1 SV=2	Q63880	EST3A	38931000	103890000	213210000	286520000	71410500	249865000	1.15973	1.80694	1.13388	SORT_enrich	yes
755	sp|Q64176|EST1E_MOUSE Carboxylesterase 1E OS=Mus musculus OX=10090 GN=Ces1e PE=1 SV=1	Q64176	EST1E	1517300	1920700	21017000	23753000	1719000	22385000	1.41845	3.70289	1.06168	SORT_enrich	yes
756	sp|Q64374|RGN_MOUSE Regucalcin OS=Mus musculus OX=10090 GN=Rgn PE=1 SV=1	Q64374	RGN	187050000	171570000	672250000	645390000	179310000	658820000	2.48435	1.87743	1.1283	SORT_enrich	yes
758	sp|Q64435|UD16_MOUSE UDP-glucuronosyltransferase 1-6 OS=Mus musculus OX=10090 GN=Ugt1a6 PE=1 SV=1	Q64435	UD16	660820	420630	2608300	2221800	540725	2415050	1.62283	2.15909	1.10997	SORT_enrich	yes
765	sp|Q64516|GLPK_MOUSE Glycerol kinase OS=Mus musculus OX=10090 GN=Gk PE=1 SV=2	Q64516	GLPK	1897300	1403700	25410000	21713000	1650500	23561500	1.30221	3.83546	1.05944	SORT_enrich	yes
768	sp|Q64669|NQO1_MOUSE NAD(P)H dehydrogenase [quinone] 1 OS=Mus musculus OX=10090 GN=Nqo1 PE=1 SV=3	Q64669	NQO1	273840	88106	5447300	5783100	180973	5615200	2.37523	4.95549	1.04548	SORT_enrich	yes
769	sp|Q64674|SPEE_MOUSE Spermidine synthase OS=Mus musculus OX=10090 GN=Srm PE=1 SV=1	Q64674	SPEE	161240	506400	1833900	2473300	333820	2153600	1.20481	2.68961	1.08665	SORT_enrich	yes
778	sp|Q6P1B1|XPP1_MOUSE Xaa-Pro aminopeptidase 1 OS=Mus musculus OX=10090 GN=Xpnpep1 PE=1 SV=1	Q6P1B1	XPP1	350640	167360	1539500	2052700	259000	1796100	1.11376	2.79384	1.08319	SORT_enrich	yes
779	sp|Q6P5E4|UGGG1_MOUSE UDP-glucose:glycoprotein glucosyltransferase 1 OS=Mus musculus OX=10090 GN=Uggt1 PE=1 SV=4	Q6P5E4	UGGG1	141910	150670	782570	890530	146290	836550	1.31581	2.51562	1.09313	SORT_enrich	yes
788	sp|Q71RI9|KAT3_MOUSE Kynurenine--oxoglutarate transaminase 3 OS=Mus musculus OX=10090 GN=Kyat3 PE=1 SV=1	Q71RI9	KAT3	7099800	3291900	37098000	30930000	5195850	34014000	1.59314	2.7107	1.08593	SORT_enrich	yes
796	sp|Q78JT3|3HAO_MOUSE 3-hydroxyanthranilate 3,4-dioxygenase OS=Mus musculus OX=10090 GN=Haao PE=1 SV=1	Q78JT3	3HAO	23891000	20946000	72229000	75983000	22418500	74106000	2.55912	1.7249	1.14103	SORT_enrich	yes
798	sp|Q791V5|MTCH2_MOUSE Mitochondrial carrier homolog 2 OS=Mus musculus OX=10090 GN=Mtch2 PE=1 SV=1	Q791V5	MTCH2	5052300	2670900	27631000	31541000	3861600	29586000	1.82893	2.93764	1.07884	SORT_enrich	yes
830	sp|Q8BH00|AL8A1_MOUSE 2-aminomuconic semialdehyde dehydrogenase OS=Mus musculus OX=10090 GN=Aldh8a1 PE=1 SV=1	Q8BH00	AL8A1	8954600	4843600	22201000	25773000	6899100	23987000	1.59103	1.79777	1.13465	SORT_enrich	yes
831	sp|Q8BH24|TM9S4_MOUSE Transmembrane 9 superfamily member 4 OS=Mus musculus OX=10090 GN=Tm9sf4 PE=1 SV=1	Q8BH24	TM9S4	136490	200280	1023700	870810	168385	947255	1.45787	2.49199	1.09408	SORT_enrich	yes
837	sp|Q8BHN3|GANAB_MOUSE Neutral alpha-glucosidase AB OS=Mus musculus OX=10090 GN=Ganab PE=1 SV=1	Q8BHN3	GANAB	6463000	5317900	50436000	43565000	5890450	47000500	1.3237	2.99623	1.07719	SORT_enrich	yes
839	sp|Q8BJ64|CHDH_MOUSE Choline dehydrogenase, mitochondrial OS=Mus musculus OX=10090 GN=Chdh PE=1 SV=1	Q8BJ64	CHDH	2529300	1390000	16695000	13226000	1959650	14960500	1.21064	2.93249	1.07899	SORT_enrich	yes
843	sp|Q8BLF1|NCEH1_MOUSE Neutral cholesterol ester hydrolase 1 OS=Mus musculus OX=10090 GN=Nceh1 PE=1 SV=1	Q8BLF1	NCEH1	248770	435390	16536000	15023000	342080	15779500	1.54004	5.52757	1.0406	SORT_enrich	yes
853	sp|Q8BTJ4|ENPP4_MOUSE Bis(5-adenosyl)-triphosphatase enpp4 OS=Mus musculus OX=10090 GN=Enpp4 PE=1 SV=1	Q8BTJ4	ENPP4	160660	83979	481730	413650	122320	447690	1.60597	1.87185	1.12872	SORT_enrich	yes
854	sp|Q8BTY1|KAT1_MOUSE Kynurenine--oxoglutarate transaminase 1 OS=Mus musculus OX=10090 GN=Kyat1 PE=1 SV=1	Q8BTY1	KAT1	5092400	4882600	33040000	40466000	4987500	36753000	1.13151	2.88147	1.08048	SORT_enrich	yes
856	sp|Q8BVI4|DHPR_MOUSE Dihydropteridine reductase OS=Mus musculus OX=10090 GN=Qdpr PE=1 SV=2	Q8BVI4	DHPR	25448000	16920000	98390000	121110000	21184000	109750000	1.269	2.37317	1.0992	SORT_enrich	yes
858	sp|Q8BWM0|PGES2_MOUSE Prostaglandin E synthase 2 OS=Mus musculus OX=10090 GN=Ptges2 PE=1 SV=3	Q8BWM0	PGES2	383420	317470	3865900	3702300	350445	3784100	2.25025	3.43269	1.06681	SORT_enrich	yes
870	sp|Q8C1A5|THOP1_MOUSE Thimet oligopeptidase OS=Mus musculus OX=10090 GN=Thop1 PE=1 SV=1	Q8C1A5	THOP1	46679	64560	663850	821210	55619.5	742530	1.15835	3.73879	1.06105	SORT_enrich	yes
874	sp|Q8C7E7|STBD1_MOUSE Starch-binding domain-containing protein 1 OS=Mus musculus OX=10090 GN=Stbd1 PE=1 SV=1	Q8C7E7	STBD1	36623	224600	1541200	1549900	130612	1545550	1.37864	3.56477	1.0642	SORT_enrich	yes
876	sp|Q8C878|UBA3_MOUSE NEDD8-activating enzyme E1 catalytic subunit OS=Mus musculus OX=10090 GN=Uba3 PE=1 SV=2	Q8C878	UBA3	205630	35467	2566000	2305000	120548	2435500	2.09167	4.33653	1.05226	SORT_enrich	yes
879	sp|Q8CDN6|TXNL1_MOUSE Thioredoxin-like protein 1 OS=Mus musculus OX=10090 GN=Txnl1 PE=1 SV=3	Q8CDN6	TXNL1	695870	519560	2649400	2197600	607715	2423500	1.29842	1.99563	1.11991	SORT_enrich	yes
888	sp|Q8CHP8|PGP_MOUSE Glycerol-3-phosphate phosphatase OS=Mus musculus OX=10090 GN=Pgp PE=1 SV=1	Q8CHP8	PGP	187910	172150	1515600	1390400	180030	1453000	1.53987	3.01273	1.07674	SORT_enrich	yes
897	sp|Q8JZR0|ACSL5_MOUSE Long-chain-fatty-acid--CoA ligase 5 OS=Mus musculus OX=10090 GN=Acsl5 PE=1 SV=1	Q8JZR0	ACSL5	1408300	708230	18027000	20744000	1058265	19385500	1.4473	4.19521	1.0541	SORT_enrich	yes
898	sp|Q8JZU2|TXTP_MOUSE Tricarboxylate transport protein, mitochondrial OS=Mus musculus OX=10090 GN=Slc25a1 PE=1 SV=1	Q8JZU2	TXTP	4296300	2693500	14737000	15479000	3494900	15108000	1.71919	2.11199	1.11266	SORT_enrich	yes
900	sp|Q8JZZ0|UD3A2_MOUSE UDP-glucuronosyltransferase 3A2 OS=Mus musculus OX=10090 GN=Ugt3a2 PE=1 SV=2	Q8JZZ0	UD3A2	1435000	495330	7094100	6595900	965165	6845000	1.70855	2.8262	1.08217	SORT_enrich	yes
922	sp|Q8R016|BLMH_MOUSE Bleomycin hydrolase OS=Mus musculus OX=10090 GN=Blmh PE=1 SV=1	Q8R016	BLMH	1361500	887380	10963000	13271000	1124440	12117000	1.24164	3.42975	1.06687	SORT_enrich	yes
924	sp|Q8R086|SUOX_MOUSE Sulfite oxidase, mitochondrial OS=Mus musculus OX=10090 GN=Suox PE=1 SV=2	Q8R086	SUOX	20536000	9482300	73706000	57282000	15009150	65494000	1.32364	2.12552	1.11187	SORT_enrich	yes
930	sp|Q8R0Y8|S2542_MOUSE Mitochondrial coenzyme A transporter SLC25A42 OS=Mus musculus OX=10090 GN=Slc25a42 PE=1 SV=1	Q8R0Y8	S2542	294060	201530	4190500	4365600	247795	4278050	2.56259	4.10973	1.05528	SORT_enrich	yes
944	sp|Q8VBW6|ULA1_MOUSE NEDD8-activating enzyme E1 regulatory subunit OS=Mus musculus OX=10090 GN=Nae1 PE=1 SV=1	Q8VBW6	ULA1	164930	88331	793750	601130	126630	697440	1.13549	2.46144	1.09535	SORT_enrich	yes
947	sp|Q8VC12|HUTU_MOUSE Urocanate hydratase OS=Mus musculus OX=10090 GN=Uroc1 PE=1 SV=2	Q8VC12	HUTU	10713000	4473400	30212000	25109000	7593200	27660500	1.38593	1.86505	1.12925	SORT_enrich	yes
954	sp|Q8VCH0|THIKB_MOUSE 3-ketoacyl-CoA thiolase B, peroxisomal OS=Mus musculus OX=10090 GN=Acaa1b PE=1 SV=1	Q8VCH0	THIKB	13226000	3883200	163130000	161250000	8554600	162190000	1.81895	4.24484	1.05344	SORT_enrich	yes
957	sp|Q8VCN5|CGL_MOUSE Cystathionine gamma-lyase OS=Mus musculus OX=10090 GN=Cth PE=1 SV=1	Q8VCN5	CGL	27116000	18675000	79933000	80765000	22895500	80349000	1.3491	1.81122	1.13353	SORT_enrich	yes
961	sp|Q8VCT4|CES1D_MOUSE Carboxylesterase 1D OS=Mus musculus OX=10090 GN=Ces1d PE=1 SV=1	Q8VCT4	CES1D	65864000	66332000	581910000	670580000	66098000	626245000	1.29863	3.24405	1.07094	SORT_enrich	yes
962	sp|Q8VCU1|EST3B_MOUSE Carboxylesterase 3B OS=Mus musculus OX=10090 GN=Ces3b PE=1 SV=2	Q8VCU1	EST3B	1917500	3700900	15409000	17648000	2809200	16528500	1.90243	2.55672	1.09151	SORT_enrich	yes
982	sp|Q91V41|RAB14_MOUSE Ras-related protein Rab-14 OS=Mus musculus OX=10090 GN=Rab14 PE=1 SV=3	Q91V41	RAB14	2609700	1227000	12819000	9902000	1918350	11360500	1.24093	2.56609	1.09115	SORT_enrich	yes
992	sp|Q91VS7|MGST1_MOUSE Microsomal glutathione S-transferase 1 OS=Mus musculus OX=10090 GN=Mgst1 PE=1 SV=3	Q91VS7	MGST1	10298000	4196200	48996000	42694000	7247100	45845000	1.89591	2.66129	1.08764	SORT_enrich	yes
995	sp|Q91W90|TXND5_MOUSE Thioredoxin domain-containing protein 5 OS=Mus musculus OX=10090 GN=Txndc5 PE=1 SV=2	Q91W90	TXND5	2929700	2578400	14268000	16652000	2754050	15460000	1.2611	2.48891	1.09421	SORT_enrich	yes
1002	sp|Q91WT9|CBS_MOUSE Cystathionine beta-synthase OS=Mus musculus OX=10090 GN=Cbs PE=1 SV=3	Q91WT9	CBS	7149000	4830600	31130000	28780000	5989800	29955000	2.32665	2.32222	1.10157	SORT_enrich	yes
1004	sp|Q91WU5|AS3MT_MOUSE Arsenite methyltransferase OS=Mus musculus OX=10090 GN=As3mt PE=1 SV=2	Q91WU5	AS3MT	292410	175690	2089600	2500000	234050	2294800	1.32443	3.29348	1.06981	SORT_enrich	yes
1014	sp|Q91XF0|PNPO_MOUSE Pyridoxine-5-phosphate oxidase OS=Mus musculus OX=10090 GN=Pnpo PE=1 SV=1	Q91XF0	PNPO	4451600	3300300	15171000	16675000	3875950	15923000	2.10661	2.03849	1.11713	SORT_enrich	yes
1017	sp|Q91YI0|ARLY_MOUSE Argininosuccinate lyase OS=Mus musculus OX=10090 GN=Asl PE=1 SV=1	Q91YI0	ARLY	34692000	20531000	96342000	90413000	27611500	93377500	1.40614	1.75781	1.13807	SORT_enrich	yes
1021	sp|Q91YR1|TWF1_MOUSE Twinfilin-1 OS=Mus musculus OX=10090 GN=Twf1 PE=1 SV=2	Q91YR1	TWF1	1292000	1194200	8603300	7977300	1243100	8290300	1.60497	2.73748	1.08503	SORT_enrich	yes
1028	sp|Q91ZJ5|UGPA_MOUSE UTP--glucose-1-phosphate uridylyltransferase OS=Mus musculus OX=10090 GN=Ugp2 PE=1 SV=3	Q91ZJ5	UGPA	14772000	11910000	50346000	49058000	13341000	49702000	2.04033	1.89744	1.1268	SORT_enrich	yes
1042	sp|Q922Q1|MARC2_MOUSE Mitochondrial amidoxime reducing component 2 OS=Mus musculus OX=10090 GN=Marc2 PE=1 SV=1	Q922Q1	2024-03-02	10349000	5982800	66880000	60210000	8165900	63545000	2.04539	2.96009	1.0782	SORT_enrich	yes
1044	sp|Q922R8|PDIA6_MOUSE Protein disulfide-isomerase A6 OS=Mus musculus OX=10090 GN=Pdia6 PE=1 SV=3	Q922R8	PDIA6	6764700	5326700	28461000	31144000	6045700	29802500	1.94444	2.30145	1.10256	SORT_enrich	yes
1051	sp|Q93092|TALDO_MOUSE Transaldolase OS=Mus musculus OX=10090 GN=Taldo1 PE=1 SV=2	Q93092	TALDO	7109900	8808200	122500000	122490000	7959050	122495000	2.32622	3.94398	1.05772	SORT_enrich	yes
1057	sp|Q99JI4|PSMD6_MOUSE 26S proteasome non-ATPase regulatory subunit 6 OS=Mus musculus OX=10090 GN=Psmd6 PE=1 SV=1	Q99JI4	PSMD6	583830	218490	2184800	2702600	401160	2443700	1.52164	2.60682	1.08962	SORT_enrich	yes
1059	sp|Q99JR1|SFXN1_MOUSE Sideroflexin-1 OS=Mus musculus OX=10090 GN=Sfxn1 PE=1 SV=3	Q99JR1	SFXN1	11473000	4399000	54888000	63650000	7936000	59269000	1.86871	2.90079	1.07991	SORT_enrich	yes
1066	sp|Q99K51|PLST_MOUSE Plastin-3 OS=Mus musculus OX=10090 GN=Pls3 PE=1 SV=3	Q99K51	PLST	514020	440010	3366800	2786200	477015	3076500	1.17455	2.68918	1.08667	SORT_enrich	yes
1068	sp|Q99KB8|GLO2_MOUSE Hydroxyacylglutathione hydrolase, mitochondrial OS=Mus musculus OX=10090 GN=Hagh PE=1 SV=2	Q99KB8	GLO2	4743800	2846900	13052000	12534000	3795350	12793000	1.28702	1.75305	1.13849	SORT_enrich	yes
1103	sp|Q9CPU0|LGUL_MOUSE Lactoylglutathione lyase OS=Mus musculus OX=10090 GN=Glo1 PE=1 SV=3	Q9CPU0	LGUL	22549000	15802000	78804000	87473000	19175500	83138500	2.04661	2.11625	1.11241	SORT_enrich	yes
1112	sp|Q9CQF9|PCYOX_MOUSE Prenylcysteine oxidase OS=Mus musculus OX=10090 GN=Pcyox1 PE=1 SV=1	Q9CQF9	PCYOX	1648900	1766100	28277000	36021000	1707500	32149000	1.0943	4.23482	1.05357	SORT_enrich	yes
1120	sp|Q9CQU3|RER1_MOUSE Protein RER1 OS=Mus musculus OX=10090 GN=Rer1 PE=1 SV=1	Q9CQU3	RER1	249930	133350	2946100	2600800	191640	2773450	1.58185	3.85521	1.05912	SORT_enrich	yes
1127	sp|Q9CR67|TMM33_MOUSE Transmembrane protein 33 OS=Mus musculus OX=10090 GN=Tmem33 PE=1 SV=1	Q9CR67	TMM33	602550	192390	2604100	3208500	397470	2906300	1.54709	2.87027	1.08082	SORT_enrich	yes
1128	sp|Q9CR68|UCRI_MOUSE Cytochrome b-c1 complex subunit Rieske, mitochondrial OS=Mus musculus OX=10090 GN=Uqcrfs1 PE=1 SV=1	Q9CR68	UCRI	2485500	935680	9672300	13018000	1710590	11345150	1.1636	2.72951	1.08529	SORT_enrich	yes
1137	sp|Q9CWS0|DDAH1_MOUSE N(G),N(G)-dimethylarginine dimethylaminohydrolase 1 OS=Mus musculus OX=10090 GN=Ddah1 PE=1 SV=3	Q9CWS0	DDAH1	4741800	2636500	17841000	18043000	3689150	17942000	1.34578	2.28198	1.10352	SORT_enrich	yes
1139	sp|Q9CXF0|KYNU_MOUSE Kynureninase OS=Mus musculus OX=10090 GN=Kynu PE=1 SV=3	Q9CXF0	KYNU	3009000	1708000	9588000	9225100	2358500	9406550	1.3577	1.9958	1.1199	SORT_enrich	yes
1148	sp|Q9CY64|BIEA_MOUSE Biliverdin reductase A OS=Mus musculus OX=10090 GN=Blvra PE=1 SV=1	Q9CY64	BIEA	805790	216190	3936600	4880200	510990	4408400	1.51097	3.10889	1.07422	SORT_enrich	yes
1169	sp|Q9D0F9|PGM1_MOUSE Phosphoglucomutase-1 OS=Mus musculus OX=10090 GN=Pgm1 PE=1 SV=4	Q9D0F9	PGM1	15391000	9944400	147340000	173360000	12667700	160350000	1.3263	3.662	1.0624	SORT_enrich	yes
1173	sp|Q9D0R2|SYTC_MOUSE Threonine--tRNA ligase, cytoplasmic OS=Mus musculus OX=10090 GN=Tars PE=1 SV=2	Q9D0R2	SYTC	2551000	2222500	24759000	20287000	2386750	22523000	1.16065	3.23828	1.07107	SORT_enrich	yes
1181	sp|Q9D1Q6|ERP44_MOUSE Endoplasmic reticulum resident protein 44 OS=Mus musculus OX=10090 GN=Erp44 PE=1 SV=1	Q9D1Q6	ERP44	3310100	2603700	12215000	11608000	2956900	11911500	2.52514	2.0102	1.11895	SORT_enrich	yes
1188	sp|Q9D6M3|GHC1_MOUSE Mitochondrial glutamate carrier 1 OS=Mus musculus OX=10090 GN=Slc25a22 PE=1 SV=1	Q9D6M3	GHC1	6494300	2323900	46693000	34198000	4409100	40445500	1.07887	3.19742	1.07203	SORT_enrich	yes
1194	sp|Q9D7I5|LHPP_MOUSE Phospholysine phosphohistidine inorganic pyrophosphate phosphatase OS=Mus musculus OX=10090 GN=Lhpp PE=1 SV=1	Q9D7I5	LHPP	1288300	1245700	7025600	8433600	1267000	7729600	1.16208	2.60898	1.08954	SORT_enrich	yes
1197	sp|Q9D819|IPYR_MOUSE Inorganic pyrophosphatase OS=Mus musculus OX=10090 GN=Ppa1 PE=1 SV=1	Q9D819	IPYR	16529000	11007000	60571000	68527000	13768000	64549000	1.88177	2.22908	1.1062	SORT_enrich	yes
1200	sp|Q9D892|ITPA_MOUSE Inosine triphosphate pyrophosphatase OS=Mus musculus OX=10090 GN=Itpa PE=1 SV=2	Q9D892	ITPA	118070	194320	2258100	2768900	156195	2513500	1.19718	4.00828	1.05675	SORT_enrich	yes
1204	sp|Q9D8T2|GSDMD_MOUSE Gasdermin-D OS=Mus musculus OX=10090 GN=Gsdmdc1 PE=1 SV=1	Q9D8T2	GSDMD	46772	88144	491140	432720	67458	461930	1.93524	2.77561	1.08377	SORT_enrich	yes
1206	sp|Q9D8W5|PSD12_MOUSE 26S proteasome non-ATPase regulatory subunit 12 OS=Mus musculus OX=10090 GN=Psmd12 PE=1 SV=4	Q9D8W5	PSD12	170130	138340	1355600	1400800	154235	1378200	3.01041	3.15958	1.07295	SORT_enrich	yes
1207	sp|Q9D8Y0|EFHD2_MOUSE EF-hand domain-containing protein D2 OS=Mus musculus OX=10090 GN=Efhd2 PE=1 SV=1	Q9D8Y0	EFHD2	187470	250610	1488700	1245500	219040	1367100	1.2744	2.64185	1.08834	SORT_enrich	yes
1210	sp|Q9D9V3|ECHD1_MOUSE Ethylmalonyl-CoA decarboxylase OS=Mus musculus OX=10090 GN=Echdc1 PE=1 SV=2	Q9D9V3	ECHD1	946060	543660	5046000	5287600	744860	5166800	2.18279	2.79423	1.08317	SORT_enrich	yes
1221	sp|Q9DBE0|CSAD_MOUSE Cysteine sulfinic acid decarboxylase OS=Mus musculus OX=10090 GN=Csad PE=1 SV=1	Q9DBE0	CSAD	9811700	20509000	215890000	224670000	15160350	220280000	2.85712	3.86096	1.05902	SORT_enrich	yes
1226	sp|Q9DBH5|LMAN2_MOUSE Vesicular integral-membrane protein VIP36 OS=Mus musculus OX=10090 GN=Lman2 PE=1 SV=2	Q9DBH5	LMAN2	66507	118800	1051400	1250500	92653.5	1150950	1.3348	3.63484	1.06289	SORT_enrich	yes
1240	sp|Q9DCG6|PBLD1_MOUSE Phenazine biosynthesis-like domain-containing protein 1 OS=Mus musculus OX=10090 GN=Pbld1 PE=1 SV=2	Q9DCG6	PBLD1	8233200	5676400	44811000	38628000	6954800	41719500	1.51061	2.58464	1.09045	SORT_enrich	yes
1244	sp|Q9DCP2|S38A3_MOUSE Sodium-coupled neutral amino acid transporter 3 OS=Mus musculus OX=10090 GN=Slc38a3 PE=1 SV=1	Q9DCP2	S38A3	1863600	1914000	10700000	12588000	1888800	11644000	1.21291	2.62404	1.08898	SORT_enrich	yes
1245	sp|Q9DCQ2|ASPD_MOUSE Putative L-aspartate dehydrogenase OS=Mus musculus OX=10090 GN=Aspdh PE=1 SV=1	Q9DCQ2	ASPD	11801000	8421600	38128000	38456000	10111300	38292000	1.43813	1.92107	1.12507	SORT_enrich	yes
1248	sp|Q9DCU9|HOGA1_MOUSE 4-hydroxy-2-oxoglutarate aldolase, mitochondrial OS=Mus musculus OX=10090 GN=Hoga1 PE=1 SV=1	Q9DCU9	HOGA1	2648600	1202300	8319900	10241000	1925450	9280450	1.51476	2.269	1.10416	SORT_enrich	yes
1257	sp|Q9EQF5|DPYS_MOUSE Dihydropyrimidinase OS=Mus musculus OX=10090 GN=Dpys PE=1 SV=2	Q9EQF5	DPYS	7024500	2675600	18695000	14950000	4850050	16822500	1.26008	1.79432	1.13494	SORT_enrich	yes
1258	sp|Q9EQH2|ERAP1_MOUSE Endoplasmic reticulum aminopeptidase 1 OS=Mus musculus OX=10090 GN=Erap1 PE=1 SV=2	Q9EQH2	ERAP1	1749600	1379700	14178000	12741000	1564650	13459500	1.54733	3.10471	1.07432	SORT_enrich	yes
1263	sp|Q9ES97|RTN3_MOUSE Reticulon-3 OS=Mus musculus OX=10090 GN=Rtn3 PE=1 SV=2	Q9ES97	RTN3	306250	73018	2393900	1760800	189634	2077350	1.11893	3.45345	1.06639	SORT_enrich	yes
1270	sp|Q9ET30|TM9S3_MOUSE Transmembrane 9 superfamily member 3 OS=Mus musculus OX=10090 GN=Tm9sf3 PE=1 SV=1	Q9ET30	TM9S3	171570	112680	1387000	1608500	142125	1497750	1.40681	3.39756	1.06754	SORT_enrich	yes
1275	sp|Q9JHW2|NIT2_MOUSE Omega-amidase NIT2 OS=Mus musculus OX=10090 GN=Nit2 PE=1 SV=1	Q9JHW2	NIT2	8173100	5446400	25581000	25230000	6809750	25405500	1.36275	1.89947	1.12665	SORT_enrich	yes
1277	sp|Q9JI75|NQO2_MOUSE Ribosyldihydronicotinamide dehydrogenase [quinone] OS=Mus musculus OX=10090 GN=Nqo2 PE=1 SV=3	Q9JI75	NQO2	12566000	7135800	41616000	51552000	9850900	46584000	1.37878	2.24151	1.10556	SORT_enrich	yes
1282	sp|Q9JIM1|S29A1_MOUSE Equilibrative nucleoside transporter 1 OS=Mus musculus OX=10090 GN=Slc29a1 PE=1 SV=3	Q9JIM1	S29A1	209810	67242	1004000	773590	138526	888795	1.3398	2.68169	1.08693	SORT_enrich	yes
1294	sp|Q9JLJ2|AL9A1_MOUSE 4-trimethylaminobutyraldehyde dehydrogenase OS=Mus musculus OX=10090 GN=Aldh9a1 PE=1 SV=1	Q9JLJ2	AL9A1	16398000	13273000	163770000	137200000	14835500	150485000	1.22908	3.34249	1.06872	SORT_enrich	yes
1300	sp|Q9JMD3|STA10_MOUSE START domain-containing protein 10 OS=Mus musculus OX=10090 GN=Stard10 PE=1 SV=1	Q9JMD3	STA10	12005000	10459000	51969000	55905000	11232000	53937000	1.85801	2.26366	1.10443	SORT_enrich	yes
1306	sp|Q9QWR8|NAGAB_MOUSE Alpha-N-acetylgalactosaminidase OS=Mus musculus OX=10090 GN=Naga PE=1 SV=2	Q9QWR8	NAGAB	849470	468990	5227500	6826900	659230	6027200	1.09596	3.19263	1.07215	SORT_enrich	yes
1310	sp|Q9QXE0|HACL1_MOUSE 2-hydroxyacyl-CoA lyase 1 OS=Mus musculus OX=10090 GN=Hacl1 PE=1 SV=2	Q9QXE0	HACL1	5984400	1380500	56982000	56839000	3682450	56910500	1.5627	3.94996	1.05763	SORT_enrich	yes
1313	sp|Q9QXT0|CNPY2_MOUSE Protein canopy homolog 2 OS=Mus musculus OX=10090 GN=Cnpy2 PE=1 SV=1	Q9QXT0	CNPY2	334750	1640000	3962200	4797100	987375	4379650	1.19214	2.14915	1.11053	SORT_enrich	yes
1318	sp|Q9QY76|VAPB_MOUSE Vesicle-associated membrane protein-associated protein B OS=Mus musculus OX=10090 GN=Vapb PE=1 SV=3	Q9QY76	VAPB	422020	93162	2607600	1974900	257591	2291250	1.26934	3.15298	1.07311	SORT_enrich	yes
1328	sp|Q9QZD8|DIC_MOUSE Mitochondrial dicarboxylate carrier OS=Mus musculus OX=10090 GN=Slc25a10 PE=1 SV=2	Q9QZD8	DIC	7515000	2994500	81136000	62357000	5254750	71746500	1.12305	3.77121	1.0605	SORT_enrich	yes
1340	sp|Q9R0Q7|TEBP_MOUSE Prostaglandin E synthase 3 OS=Mus musculus OX=10090 GN=Ptges3 PE=1 SV=1	Q9R0Q7	TEBP	1051100	407010	4560800	4923200	729055	4742000	1.74194	2.7014	1.08625	SORT_enrich	yes
1341	sp|Q9R0Q9|MPU1_MOUSE Mannose-P-dolichol utilization defect 1 protein OS=Mus musculus OX=10090 GN=Mpdu1 PE=1 SV=1	Q9R0Q9	MPU1	757280	116710	6768600	7478200	436995	7123400	2.27703	4.02688	1.05647	SORT_enrich	yes
1342	sp|Q9R111|GUAD_MOUSE Guanine deaminase OS=Mus musculus OX=10090 GN=Gda PE=1 SV=1	Q9R111	GUAD	862990	600940	4654000	5343100	731965	4998550	1.5282	2.77166	1.0839	SORT_enrich	yes
1345	sp|Q9R1P0|PSA4_MOUSE Proteasome subunit alpha type-4 OS=Mus musculus OX=10090 GN=Psma4 PE=1 SV=1	Q9R1P0	PSA4	4132400	4032200	31936000	30673000	4082300	31304500	1.84887	2.93892	1.0788	SORT_enrich	yes
1346	sp|Q9R1P1|PSB3_MOUSE Proteasome subunit beta type-3 OS=Mus musculus OX=10090 GN=Psmb3 PE=1 SV=1	Q9R1P1	PSB3	7049400	5814700	43143000	47149000	6432050	45146000	1.68098	2.81125	1.08264	SORT_enrich	yes
1348	sp|Q9R1P4|PSA1_MOUSE Proteasome subunit alpha type-1 OS=Mus musculus OX=10090 GN=Psma1 PE=1 SV=1	Q9R1P4	PSA1	5285800	3141600	47658000	42619000	4213700	45138500	1.73811	3.4212	1.06705	SORT_enrich	yes
1371	sp|Q9WVJ3|CBPQ_MOUSE Carboxypeptidase Q OS=Mus musculus OX=10090 GN=Cpq PE=1 SV=1	Q9WVJ3	CBPQ	1458300	1867200	11423000	10371000	1662750	10897000	1.73305	2.71229	1.08587	SORT_enrich	yes
1372	sp|Q9WVL0|MAAI_MOUSE Maleylacetoacetate isomerase OS=Mus musculus OX=10090 GN=Gstz1 PE=1 SV=1	Q9WVL0	MAAI	36887000	45529000	177250000	218280000	41208000	197765000	1.14116	2.26279	1.10447	SORT_enrich	yes
1374	sp|Q9Z0K8|VNN1_MOUSE Pantetheinase OS=Mus musculus OX=10090 GN=Vnn1 PE=1 SV=3	Q9Z0K8	VNN1	261860	182560	29499000	29905000	222210	29702000	2.50691	7.06249	1.03154	SORT_enrich	yes
1380	sp|Q9Z1Q5|CLIC1_MOUSE Chloride intracellular channel protein 1 OS=Mus musculus OX=10090 GN=Clic1 PE=1 SV=3	Q9Z1Q5	CLIC1	579370	376190	2526100	2253700	477780	2389900	1.9899	2.32253	1.10155	SORT_enrich	yes
1386	sp|Q9Z211|PX11A_MOUSE Peroxisomal membrane protein 11A OS=Mus musculus OX=10090 GN=Pex11a PE=1 SV=1	Q9Z211	PX11A	1561000	1593300	27095000	21091000	1577150	24093000	1.07379	3.93322	1.05788	SORT_enrich	yes
1388	sp|Q9Z2G9|HTAI2_MOUSE Oxidoreductase HTATIP2 OS=Mus musculus OX=10090 GN=Htatip2 PE=1 SV=3	Q9Z2G9	HTAI2	814130	295200	9314700	10544000	554665	9929350	1.69695	4.16201	1.05455	SORT_enrich	yes
1394	sp|Q9Z2U1|PSA5_MOUSE Proteasome subunit alpha type-5 OS=Mus musculus OX=10090 GN=Psma5 PE=1 SV=1	Q9Z2U1	PSA5	1981500	1892000	33687000	38348000	1936750	36017500	1.36257	4.21699	1.05381	SORT_enrich	yes
1398	sp|Q9Z2Z6|MCAT_MOUSE Mitochondrial carnitine/acylcarnitine carrier protein OS=Mus musculus OX=10090 GN=Slc25a20 PE=1 SV=1	Q9Z2Z6	MCAT	9859000	3917100	84423000	109240000	6888050	96831500	1.1334	3.81331	1.0598	SORT_enrich	yes
71	sp|A0JNU3|LPP60_MOUSE 60 kDa lysophospholipase OS=Mus musculus OX=10090 GN=Aspg PE=1 SV=1	A0JNU3	LPP60	118780	79759	1440500	511970	99269.5	976235	0.509305	3.29781	1.06971		yes
73	sp|A2AS89|SPEB_MOUSE Agmatinase, mitochondrial OS=Mus musculus OX=10090 GN=Agmat PE=1 SV=1	A2AS89	SPEB	2946000	82354	4566200	5573000	1514177	5069600	0.665943	1.74334	1.13936		yes
74	sp|P02762|MUP6_MOUSE Major urinary protein 6 OS=Mus musculus OX=10090 GN=Mup6 PE=1 SV=2;sp|P04938|MUP11_MOUSE Major urinary protein 11 OS=Mus musculus OX=10090 GN=Mup11 PE=1 SV=2;sp|A2BIM8|MUP18_MOUSE Major urinary protein 18 OS=Mus musculus OX=10090 GN=Mu	P02762	MUP6	2623800	2440200	12374000	20105000	2532000	16239500	0.757442	2.68116	1.08695		no
75	sp|A3KMP2|TTC38_MOUSE Tetratricopeptide repeat protein 38 OS=Mus musculus OX=10090 GN=Ttc38 PE=1 SV=2	A3KMP2	TTC38	2781000	1876700	9403700	16064000	2328850	12733850	0.717346	2.45098	1.09579		yes
81	sp|E9PV24|FIBA_MOUSE Fibrinogen alpha chain OS=Mus musculus OX=10090 GN=Fga PE=1 SV=1	E9PV24	FIBA	441070	123770	439170	870870	282420	655020	0.510246	1.2137	1.21135		yes
82	sp|E9Q414|APOB_MOUSE Apolipoprotein B-100 OS=Mus musculus OX=10090 GN=Apob PE=1 SV=1	E9Q414	APOB	3004.9	3168.1	12631	99822	3086.5	56226.5	0.359132	4.18721	1.05421		yes
86	sp|G3X982|AOXC_MOUSE Aldehyde oxidase 3 OS=Mus musculus OX=10090 GN=Aox3 PE=1 SV=1	G3X982	AOXC	752130	2764600	3568800	4081500	1758365	3825150	0.563001	1.12128	1.2323		yes
91	sp|O08553|DPYL2_MOUSE Dihydropyrimidinase-related protein 2 OS=Mus musculus OX=10090 GN=Dpysl2 PE=1 SV=2	O08553	DPYL2	335070	17533	1484500	438710	176302	961605	0.444353	2.4474	1.09594		yes
92	sp|O08573|LEG9_MOUSE Galectin-9 OS=Mus musculus OX=10090 GN=Lgals9 PE=1 SV=1	O08573	LEG9	1662200	321300	2347500	2195800	991750	2271650	0.517046	1.19569	1.21513		yes
93	sp|O08601|MTP_MOUSE Microsomal triglyceride transfer protein large subunit OS=Mus musculus OX=10090 GN=Mttp PE=1 SV=2	O08601	MTP	3960200	4549200	44499000	93756000	4254700	69127500	0.63649	4.02213	1.05654		yes
95	sp|O08677|KNG1_MOUSE Kininogen-1 OS=Mus musculus OX=10090 GN=Kng1 PE=1 SV=1	O08677	KNG1	745650	269150	1324100	2003700	507400	1663900	0.913492	1.71337	1.1421		yes
97	sp|O08709|PRDX6_MOUSE Peroxiredoxin-6 OS=Mus musculus OX=10090 GN=Prdx6 PE=1 SV=3	O08709	PRDX6	66478000	56712000	303500000	397640000	61595000	350570000	1.00097	2.50882	1.0934		yes
98	sp|O08749|DLDH_MOUSE Dihydrolipoyl dehydrogenase, mitochondrial OS=Mus musculus OX=10090 GN=Dld PE=1 SV=2	O08749	DLDH	3193400	359150	6356800	3949100	1776275	5152950	0.668955	1.53654	1.16073		yes
99	sp|O08756|HCD2_MOUSE 3-hydroxyacyl-CoA dehydrogenase type-2 OS=Mus musculus OX=10090 GN=Hsd17b10 PE=1 SV=4	O08756	HCD2	5475100	3167400	9242700	32924000	4321250	21083350	0.409171	2.28658	1.10329		yes
100	sp|O08795|GLU2B_MOUSE Glucosidase 2 subunit beta OS=Mus musculus OX=10090 GN=Prkcsh PE=1 SV=1	O08795	GLU2B	2413700	2962500	20770000	16092000	2688100	18431000	1.0449	2.77748	1.08371		yes
101	sp|O08807|PRDX4_MOUSE Peroxiredoxin-4 OS=Mus musculus OX=10090 GN=Prdx4 PE=1 SV=1	O08807	PRDX4	11096000	4131900	20630000	39522000	7613950	30076000	0.649498	1.9819	1.12083		yes
102	sp|O08917|FLOT1_MOUSE Flotillin-1 OS=Mus musculus OX=10090 GN=Flot1 PE=1 SV=1	O08917	FLOT1	927090	741710	961140	271790	834400	616465	0.193611	-0.43672	1.89839		yes
104	sp|O09043|NAPSA_MOUSE Napsin-A OS=Mus musculus OX=10090 GN=Napsa PE=1 SV=1	O09043	NAPSA	1017100	338480	6008800	1291300	677790	3650050	0.372683	2.42901	1.09673		yes
105	sp|O09044|SNP23_MOUSE Synaptosomal-associated protein 23 OS=Mus musculus OX=10090 GN=Snap23 PE=1 SV=1	O09044	SNP23	288860	155770	2123900	613370	222315	1368635	0.432585	2.62206	1.08906		yes
108	sp|O09159|MA2B1_MOUSE Lysosomal alpha-mannosidase OS=Mus musculus OX=10090 GN=Man2b1 PE=1 SV=4	O09159	MA2B1	220500	159280	2355900	1361200	189890	1858550	0.736974	3.29094	1.06986		yes
110	sp|O09173|HGD_MOUSE Homogentisate 1,2-dioxygenase OS=Mus musculus OX=10090 GN=Hgd PE=1 SV=2	O09173	HGD	9006400	7106700	26864000	43401000	8056550	35132500	0.733531	2.12457	1.11193		yes
111	sp|O09174|AMACR_MOUSE Alpha-methylacyl-CoA racemase OS=Mus musculus OX=10090 GN=Amacr PE=1 SV=4	O09174	AMACR	355580	69238	665860	622730	212409	644295	0.705243	1.60088	1.15341		yes
113	sp|O35114|SCRB2_MOUSE Lysosome membrane protein 2 OS=Mus musculus OX=10090 GN=Scarb2 PE=1 SV=3	O35114	SCRB2	3629600	741120	24023000	7916400	2185360	15969700	0.481813	2.86939	1.08084		yes
114	sp|O35129|PHB2_MOUSE Prohibitin-2 OS=Mus musculus OX=10090 GN=Phb2 PE=1 SV=1	O35129	PHB2	4575100	465860	7286100	555600	2520480	3920850	0.117749	0.637468	1.48462		yes
115	sp|O35215|DOPD_MOUSE D-dopachrome decarboxylase OS=Mus musculus OX=10090 GN=Ddt PE=1 SV=3	O35215	DOPD	9993200	5327300	59091000	32256000	7660250	45673500	0.683197	2.57589	1.09078		yes
118	sp|O35403|ST3A1_MOUSE Amine sulfotransferase OS=Mus musculus OX=10090 GN=Sult3a1 PE=2 SV=1	O35403	ST3A1	3345900	1345000	6851100	159160	2345450	3505130	0.102816	0.579603	1.55776		no
119	sp|O35405|PLD3_MOUSE Phospholipase D3 OS=Mus musculus OX=10090 GN=Pld3 PE=1 SV=1	O35405	PLD3	1141200	251720	2409700	2926600	696460	2668150	1.06363	1.93773	1.12388		yes
122	sp|O35448|PPT2_MOUSE Lysosomal thioesterase PPT2 OS=Mus musculus OX=10090 GN=Ppt2 PE=1 SV=1	O35448	PPT2	174070	170420	1239400	2982900	172245	2111150	0.570265	3.6155	1.06325		yes
124	sp|O35459|ECH1_MOUSE Delta(3,5)-Delta(2,4)-dienoyl-CoA isomerase, mitochondrial OS=Mus musculus OX=10090 GN=Ech1 PE=1 SV=1	O35459	ECH1	2343900	406070	2836000	950570	1374985	1893285	0.131729	0.461476	1.811		yes
125	sp|O35488|S27A2_MOUSE Very long-chain acyl-CoA synthetase OS=Mus musculus OX=10090 GN=Slc27a2 PE=1 SV=2	O35488	S27A2	3001400	1067600	29227000	77397000	2034500	53312000	0.554217	4.71171	1.04793		yes
126	sp|O35490|BHMT1_MOUSE Betaine--homocysteine S-methyltransferase 1 OS=Mus musculus OX=10090 GN=Bhmt PE=1 SV=1	O35490	BHMT1	84910000	27073000	76448000	28181000	55991500	52314500	0.0308702	-0.097997	-0.235988		yes
131	sp|O35632|HYAL2_MOUSE Hyaluronidase-2 OS=Mus musculus OX=10090 GN=Hyal2 PE=1 SV=2	O35632	HYAL2	234790	177250	3968300	1599800	206020	2784050	0.562289	3.75633	1.06075		yes
133	sp|O35657|NEUR1_MOUSE Sialidase-1 OS=Mus musculus OX=10090 GN=Neu1 PE=1 SV=1	O35657	NEUR1	44832	34000	113000	403140	39416	258070	0.428709	2.71091	1.08592		yes
138	sp|O35728|CP4AE_MOUSE Cytochrome P450 4A14 OS=Mus musculus OX=10090 GN=Cyp4a14 PE=1 SV=1	O35728	CP4AE	664640	311870	11228000	18029000	488255	14628500	0.825608	4.905	1.04596		no
140	sp|O35945|AL1A7_MOUSE Aldehyde dehydrogenase, cytosolic 1 OS=Mus musculus OX=10090 GN=Aldh1a7 PE=1 SV=1	O35945	AL1A7	1341400	1921400	5659700	12436000	1631400	9047850	0.567303	2.47146	1.09493		yes
142	sp|O54734|OST48_MOUSE Dolichyl-diphosphooligosaccharide--protein glycosyltransferase 48 kDa subunit OS=Mus musculus OX=10090 GN=Ddost PE=1 SV=2	O54734	OST48	889150	76794	594580	678370	482972	636475	0.113475	0.398164	2.08431		yes
144	sp|O54782|MA2B2_MOUSE Epididymis-specific alpha-mannosidase OS=Mus musculus OX=10090 GN=Man2b2 PE=1 SV=2	O54782	MA2B2	116040	47484	985510	482350	81762	733930	0.639966	3.16614	1.07279		yes
145	sp|O54984|ASNA_MOUSE ATPase Asna1 OS=Mus musculus OX=10090 GN=Asna1 PE=1 SV=2	O54984	ASNA	2291800	1140500	2655000	93317	1716150	1.37416e+06	0.076422	-0.320627	3.02977		yes
146	sp|O55022|PGRC1_MOUSE Membrane-associated progesterone receptor component 1 OS=Mus musculus OX=10090 GN=Pgrmc1 PE=1 SV=4	O55022	PGRC1	34490000	10939000	189300000	57289000	22714500	123294500	0.439235	2.44042	1.09624		yes
148	sp|O55060|TPMT_MOUSE Thiopurine S-methyltransferase OS=Mus musculus OX=10090 GN=Tpmt PE=1 SV=1	O55060	TPMT	355600	945370	1688500	6031500	650485	3860000	0.425724	2.56901	1.09104		yes
149	sp|O55125|NIPS1_MOUSE Protein NipSnap homolog 1 OS=Mus musculus OX=10090 GN=Nipsnap1 PE=1 SV=1	O55125	NIPS1	5087600	323570	6448100	4804100	2705585	5626100	0.373393	1.05619	1.24975		yes
150	sp|O55135|IF6_MOUSE Eukaryotic translation initiation factor 6 OS=Mus musculus OX=10090 GN=Eif6 PE=1 SV=2	O55135	IF6	1769000	687700	6217100	10348000	1228350	8282550	0.788647	2.75335	1.0845		yes
151	sp|O55137|ACOT1_MOUSE Acyl-coenzyme A thioesterase 1 OS=Mus musculus OX=10090 GN=Acot1 PE=1 SV=1	O55137	ACOT1	6083600	7229100	353530000	646280000	6656350	499905000	0.736017	6.23078	1.03588		yes
153	sp|O55229|CHKB_MOUSE Choline/ethanolamine kinase OS=Mus musculus OX=10090 GN=Chkb PE=1 SV=3	O55229	CHKB	492570	83848	4091200	2602300	288209	3346750	0.88001	3.53757	1.06472		yes
154	sp|O55234|PSB5_MOUSE Proteasome subunit beta type-5 OS=Mus musculus OX=10090 GN=Psmb5 PE=1 SV=3	O55234	PSB5	1686100	1753900	23032000	29932000	1720000	26482000	1.055	3.94453	1.05771		yes
157	sp|O70251|EF1B_MOUSE Elongation factor 1-beta OS=Mus musculus OX=10090 GN=Eef1b PE=1 SV=5	O70251	EF1B	1154000	707260	2085600	1509200	930630	1797400	0.82871	0.949632	1.28478		yes
163	sp|O70456|1433S_MOUSE 14-3-3 protein sigma OS=Mus musculus OX=10090 GN=Sfn PE=1 SV=2	O70456	1433S	6671200	1406800	15667000	6545200	4039000	11106100	0.470273	1.45928	1.1705		no
164	sp|O70475|UGDH_MOUSE UDP-glucose 6-dehydrogenase OS=Mus musculus OX=10090 GN=Ugdh PE=1 SV=1	O70475	UGDH	3509100	4491000	38591000	63962000	4000050	51276500	0.778781	3.68021	1.06208		yes
167	sp|O88342|WDR1_MOUSE WD repeat-containing protein 1 OS=Mus musculus OX=10090 GN=Wdr1 PE=1 SV=3	O88342	WDR1	27587	43532	569480	321880	35559.5	445680	0.731987	3.6477	1.06266		yes
172	sp|O88533|DDC_MOUSE Aromatic-L-amino-acid decarboxylase OS=Mus musculus OX=10090 GN=Ddc PE=1 SV=1	O88533	DDC	3495200	3276100	21140000	9111300	3385650	15125650	0.520981	2.15949	1.10995		yes
174	sp|O88569|ROA2_MOUSE Heterogeneous nuclear ribonucleoproteins A2/B1 OS=Mus musculus OX=10090 GN=Hnrnpa2b1 PE=1 SV=2	O88569	ROA2	3495700	108640	2976600	74977	1802170	1.52579e+06	0.0395611	-0.24018	-0.299853		yes
179	sp|O88736|DHB7_MOUSE 3-keto-steroid reductase OS=Mus musculus OX=10090 GN=Hsd17b7 PE=1 SV=1	O88736	DHB7	639220	696490	3996200	5544800	667855	4770500	0.926843	2.83653	1.08185		yes
182	sp|O88958|GNPI1_MOUSE Glucosamine-6-phosphate isomerase 1 OS=Mus musculus OX=10090 GN=Gnpda1 PE=1 SV=3	O88958	GNPI1	207060	48069	586170	301590	127564	443880	0.646811	1.79894	1.13455		yes
184	sp|O89001|CBPD_MOUSE Carboxypeptidase D OS=Mus musculus OX=10090 GN=Cpd PE=1 SV=2	O89001	CBPD	11021000	7565100	9674800	1347200	9293050	5511000	0.27979	-0.753838	1.38392		yes
185	sp|O89017|LGMN_MOUSE Legumain OS=Mus musculus OX=10090 GN=Lgmn PE=1 SV=1	O89017	LGMN	1558000	1518300	7537500	11722000	1538150	9629750	0.793026	2.6463	1.08818		yes
188	sp|P00186|CP1A2_MOUSE Cytochrome P450 1A2 OS=Mus musculus OX=10090 GN=Cyp1a2 PE=1 SV=1	P00186	CP1A2	1416200	738100	2914900	2948100	1077150	2931500	0.941489	1.44442	1.17252		yes
189	sp|P00329|ADH1_MOUSE Alcohol dehydrogenase 1 OS=Mus musculus OX=10090 GN=Adh1 PE=1 SV=2	P00329	ADH1	52176000	16529000	159140000	75062000	34352500	117101000	0.571012	1.76927	1.13707		yes
190	sp|P00375|DYR_MOUSE Dihydrofolate reductase OS=Mus musculus OX=10090 GN=Dhfr PE=1 SV=3	P00375	DYR	1100200	1940800	4629800	13744000	1520500	9186900	0.469112	2.59503	1.09006		yes
191	sp|P00397|COX1_MOUSE Cytochrome c oxidase subunit 1 OS=Mus musculus OX=10090 GN=Mtco1 PE=1 SV=2	P00397	COX1	276360	150710	7812900	1866300	213535	4839600	0.439408	4.50234	1.05025		yes
192	sp|P00405|COX2_MOUSE Cytochrome c oxidase subunit 2 OS=Mus musculus OX=10090 GN=Mtco2 PE=1 SV=1	P00405	COX2	19763000	8883800	107750000	74210000	14323400	90980000	0.955067	2.66718	1.08744		yes
193	sp|P00493|HPRT_MOUSE Hypoxanthine-guanine phosphoribosyltransferase OS=Mus musculus OX=10090 GN=Hprt1 PE=1 SV=3	P00493	HPRT	898510	583430	10714000	15328000	740970	13021000	0.932387	4.13528	1.05492		yes
195	sp|P00920|CAH2_MOUSE Carbonic anhydrase 2 OS=Mus musculus OX=10090 GN=Ca2 PE=1 SV=4	P00920	CAH2	1251700	712590	13093000	9108900	982145	11100950	0.926507	3.4986	1.06548		yes
196	sp|P01027|CO3_MOUSE Complement C3 OS=Mus musculus OX=10090 GN=C3 PE=1 SV=3	P01027	CO3	419940	215850	1068700	2040800	317895	1554750	0.644855	2.29006	1.10312		yes
199	sp|P01631|KV2A7_MOUSE Ig kappa chain V-II region 26-10 OS=Mus musculus OX=10090 PE=1 SV=1	P01631	KV2A7	13052000	4134900	1039900	1908800	8593450	1474350	0.450745	-2.54316	1.09204		no
203	sp|P01837|IGKC_MOUSE Immunoglobulin kappa constant OS=Mus musculus OX=10090 GN=Igkc PE=1 SV=2	P01837	IGKC	20407000	1439200	3084700	313480	10923100	1699090	0.295083	-2.68455	1.08683		yes
204	sp|P01864|GCAB_MOUSE Ig gamma-2A chain C region secreted form OS=Mus musculus OX=10090 PE=1 SV=1	P01864	GCAB	3386300	895390	3406700	4217400	2140845	3812050	0.404274	0.832387	1.33683		yes
205	sp|P01867|IGG2B_MOUSE Ig gamma-2B chain C region OS=Mus musculus OX=10090 GN=Igh-3 PE=1 SV=3	P01867	IGG2B	5491300	669900	2145800	2484300	3080600	2315050	0.0945828	-0.412168	2.00776		yes
206	sp|P01872|IGHM_MOUSE Immunoglobulin heavy constant mu OS=Mus musculus OX=10090 GN=Ighm PE=1 SV=2	P01872	IGHM	1579800	1150300	484870	11666000	1365050	6075435	0.256363	2.15403	1.11025		yes
208	sp|P01887|B2MG_MOUSE Beta-2-microglobulin OS=Mus musculus OX=10090 GN=B2m PE=1 SV=2	P01887	B2MG	1319800	250150	3940700	2265400	784975	3103050	0.777742	1.98297	1.12076		yes
210	sp|P01899|HA11_MOUSE H-2 class I histocompatibility antigen, D-B alpha chain OS=Mus musculus OX=10090 GN=H2-D1 PE=1 SV=2	P01899	HA11	3134600	1296800	13522000	7558200	2215700	10540100	0.709399	2.25005	1.10512		yes
213	sp|P01942|HBA_MOUSE Hemoglobin subunit alpha OS=Mus musculus OX=10090 GN=Hba PE=1 SV=2	P01942	HBA	105170000	71364000	537730000	194630000	88267000	366180000	0.455934	2.05261	1.11625		yes
214	sp|P02088|HBB1_MOUSE Hemoglobin subunit beta-1 OS=Mus musculus OX=10090 GN=Hbb-b1 PE=1 SV=2;sp|P02089|HBB2_MOUSE Hemoglobin subunit beta-2 OS=Mus musculus OX=10090 GN=Hbb-b2 PE=1 SV=2	P02088	HBB1	96176000	78261000	673350000	423020000	87218500	548185000	0.776737	2.65196	1.08798		yes
215	sp|P84244|H33_MOUSE Histone H3.3 OS=Mus musculus OX=10090 GN=H3f3a PE=1 SV=2;sp|P84228|H32_MOUSE Histone H3.2 OS=Mus musculus OX=10090 GN=Hist1h3b PE=1 SV=2;sp|P68433|H31_MOUSE Histone H3.1 OS=Mus musculus OX=10090 GN=Hist1h3a PE=1 SV=2;sp|P02301|H3C_MOUSE	P84244	H33	20393000	16348000	12193000	1435500	18370500	6814250	0.603775	-1.43076	1.17441		no
217	sp|P03987|IGHG3_MOUSE Ig gamma-3 chain C region OS=Mus musculus OX=10090 PE=1 SV=2	P03987	IGHG3	652080	100420	121050	522650	376250	321850	0.0510139	-0.225303	-0.298826		yes
218	sp|P04104|K2C1_MOUSE Keratin, type II cytoskeletal 1 OS=Mus musculus OX=10090 GN=Krt1 PE=1 SV=4	P04104	K2C1	1022400	33484	132120	29316	527942	80718	0.274876	-2.70942	1.08597		no
219	sp|P04117|FABP4_MOUSE Fatty acid-binding protein, adipocyte OS=Mus musculus OX=10090 GN=Fabp4 PE=1 SV=3	P04117	FABP4	1884500	163570	1114600	11589000	1024035	6351800	0.308141	2.6329	1.08866		yes
223	sp|P05064|ALDOA_MOUSE Fructose-bisphosphate aldolase A OS=Mus musculus OX=10090 GN=Aldoa PE=1 SV=2	P05064	ALDOA	3532400	1547300	8318400	22456000	2539850	15387200	0.500785	2.59892	1.08991		yes
224	sp|P05201|AATC_MOUSE Aspartate aminotransferase, cytoplasmic OS=Mus musculus OX=10090 GN=Got1 PE=1 SV=3	P05201	AATC	51329000	33264000	173040000	123740000	42296500	148390000	0.945333	1.81078	1.13357		yes
225	sp|P05202|AATM_MOUSE Aspartate aminotransferase, mitochondrial OS=Mus musculus OX=10090 GN=Got2 PE=1 SV=1	P05202	AATM	30970000	9440100	63987000	111310000	20205050	87648500	0.761494	2.11701	1.11237		yes
226	sp|P05213|TBA1B_MOUSE Tubulin alpha-1B chain OS=Mus musculus OX=10090 GN=Tuba1b PE=1 SV=2	P05213	TBA1B	731330	89006	2449200	368080	410168	1408640	0.29487	1.78002	1.13615		no
228	sp|P06151|LDHA_MOUSE L-lactate dehydrogenase A chain OS=Mus musculus OX=10090 GN=Ldha PE=1 SV=3	P06151	LDHA	47986000	24315000	252860000	367560000	36150500	310210000	0.92292	3.10116	1.07441		yes
229	sp|P06330|HVM51_MOUSE Ig heavy chain V region AC38 205.12 OS=Mus musculus OX=10090 PE=1 SV=1	P06330	HVM51	736980	210030	598370	714150	473505	656260	0.212772	0.470888	1.78229		yes
232	sp|P06797|CATL1_MOUSE Cathepsin L1 OS=Mus musculus OX=10090 GN=Ctsl PE=1 SV=2	P06797	CATL1	264460	155840	1107600	1866000	210150	1486800	0.750341	2.82272	1.08228		yes
233	sp|P06801|MAOX_MOUSE NADP-dependent malic enzyme OS=Mus musculus OX=10090 GN=Me1 PE=1 SV=2	P06801	MAOX	10096000	8644400	156170000	388710000	9370200	272440000	0.576878	4.86171	1.04639		yes
234	sp|P06802|ENPP1_MOUSE Ectonucleotide pyrophosphatase/phosphodiesterase family member 1 OS=Mus musculus OX=10090 GN=Enpp1 PE=1 SV=4	P06802	ENPP1	238990	261060	1748900	2597400	250025	2173150	0.860058	3.11964	1.07394		yes
235	sp|P07309|TTHY_MOUSE Transthyretin OS=Mus musculus OX=10090 GN=Ttr PE=1 SV=1	P07309	TTHY	2030100	1384700	10753000	7758700	1707400	9255850	0.95116	2.43856	1.09632		yes
237	sp|P07356|ANXA2_MOUSE Annexin A2 OS=Mus musculus OX=10090 GN=Anxa2 PE=1 SV=2	P07356	ANXA2	3369700	1248500	2099200	3421800	2309100	2760500	0.120139	0.257599	-0.300577		yes
238	sp|P07724|ALBU_MOUSE Serum albumin OS=Mus musculus OX=10090 GN=Alb PE=1 SV=3	P07724	ALBU	142760000	33130000	261070000	239940000	87945000	250505000	0.706655	1.51017	1.16394		yes
239	sp|Q00896|A1AT3_MOUSE Alpha-1-antitrypsin 1-3 OS=Mus musculus OX=10090 GN=Serpina1c PE=1 SV=2;sp|P07758|A1AT1_MOUSE Alpha-1-antitrypsin 1-1 OS=Mus musculus OX=10090 GN=Serpina1a PE=1 SV=4	Q00896	A1AT3	1430100	2854800	3925100	9473600	2142450	6699350	0.474	1.64476	1.14879		no
240	sp|P07759|SPA3K_MOUSE Serine protease inhibitor A3K OS=Mus musculus OX=10090 GN=Serpina3k PE=1 SV=2;sp|Q03734|SPA3M_MOUSE Serine protease inhibitor A3M OS=Mus musculus OX=10090 GN=Serpina3m PE=1 SV=2	P07759	SPA3K	3463400	9132800	9087400	21262000	6298100	15174700	0.443398	1.26868	1.20059		yes
241	sp|P07901|HS90A_MOUSE Heat shock protein HSP 90-alpha OS=Mus musculus OX=10090 GN=Hsp90aa1 PE=1 SV=4	P07901	HS90A	19260000	12887000	201510000	135000000	16073500	168255000	0.872249	3.38789	1.06775		yes
246	sp|P08226|APOE_MOUSE Apolipoprotein E OS=Mus musculus OX=10090 GN=Apoe PE=1 SV=2	P08226	APOE	43175000	23616000	72033000	28425000	33395500	50229000	0.236193	0.588867	1.54457		yes
247	sp|P08228|SODC_MOUSE Superoxide dismutase [Cu-Zn] OS=Mus musculus OX=10090 GN=Sod1 PE=1 SV=2	P08228	SODC	18245000	15516000	111440000	50304000	16880500	80872000	0.54795	2.26028	1.1046		yes
248	sp|P08249|MDHM_MOUSE Malate dehydrogenase, mitochondrial OS=Mus musculus OX=10090 GN=Mdh2 PE=1 SV=3	P08249	MDHM	38776000	33786000	167830000	307690000	36281000	237760000	0.673065	2.71222	1.08588		yes
251	sp|P09055|ITB1_MOUSE Integrin beta-1 OS=Mus musculus OX=10090 GN=Itgb1 PE=1 SV=1	P09055	ITB1	25886	22794	137570	221520	24340	179545	0.775392	2.88294	1.08044		yes
256	sp|P09528|FRIH_MOUSE Ferritin heavy chain OS=Mus musculus OX=10090 GN=Fth1 PE=1 SV=2	P09528	FRIH	18401000	5547900	84389000	29514000	11974450	56951500	0.470923	2.24977	1.10513		yes
257	sp|P09671|SODM_MOUSE Superoxide dismutase [Mn], mitochondrial OS=Mus musculus OX=10090 GN=Sod2 PE=1 SV=3	P09671	SODM	12380000	6386800	38917000	53530000	9383400	46223500	1.05411	2.30044	1.10261		yes
259	sp|P0CG50|UBC_MOUSE Polyubiquitin-C OS=Mus musculus OX=10090 GN=Ubc PE=1 SV=2;sp|P62984|RL40_MOUSE Ubiquitin-60S ribosomal protein L40 OS=Mus musculus OX=10090 GN=Uba52 PE=1 SV=2;sp|P62983|RS27A_MOUSE Ubiquitin-40S ribosomal protein S27a OS=Mus musculus OX	P0CG50	UBC	3729800	2109600	5789600	5981500	2919700	5885550	0.781217	1.01136	1.26338		no
260	sp|P0DP28|CALM3_MOUSE Calmodulin-3 OS=Mus musculus OX=10090 GN=Calm3 PE=1 SV=1;sp|P0DP27|CALM2_MOUSE Calmodulin-2 OS=Mus musculus OX=10090 GN=Calm2 PE=1 SV=1;sp|P0DP26|CALM1_MOUSE Calmodulin-1 OS=Mus musculus OX=10090 GN=Calm1 PE=1 SV=1;sp|Q9D6P8|CALL3_MOU	P0DP28	CALM3	464420	943760	3303300	860780	704090	2082040	0.339923	1.56417	1.1575		no
261	sp|P10126|EF1A1_MOUSE Elongation factor 1-alpha 1 OS=Mus musculus OX=10090 GN=Eef1a1 PE=1 SV=3	P10126	EF1A1	57143000	21828000	146020000	95470000	39485500	120745000	0.875624	1.61257	1.15215		yes
262	sp|P10518|HEM2_MOUSE Delta-aminolevulinic acid dehydratase OS=Mus musculus OX=10090 GN=Alad PE=1 SV=1	P10518	HEM2	11218000	5121700	90590000	44694000	8169850	67642000	0.63938	3.04954	1.07576		yes
264	sp|P10639|THIO_MOUSE Thioredoxin OS=Mus musculus OX=10090 GN=Txn PE=1 SV=3	P10639	THIO	1657200	1533000	9143600	891610	1595100	5017605	0.252476	1.65335	1.14792		yes
265	sp|P10649|GSTM1_MOUSE Glutathione S-transferase Mu 1 OS=Mus musculus OX=10090 GN=Gstm1 PE=1 SV=2	P10649	GSTM1	191540000	322990000	771860000	2446500000	257265000	1609180000	0.453821	2.645	1.08823		yes
268	sp|Q8CGP2|H2B1P_MOUSE Histone H2B type 1-P OS=Mus musculus OX=10090 GN=Hist1h2bp PE=1 SV=3;sp|Q8CGP1|H2B1K_MOUSE Histone H2B type 1-K OS=Mus musculus OX=10090 GN=Hist1h2bk PE=1 SV=3;sp|Q6ZWY9|H2B1C_MOUSE Histone H2B type 1-C/E/G OS=Mus musculus OX=10090 GN	Q8CGP2	H2B1P	33010000	12556000	17740000	2650000	22783000	10195000	0.362511	-1.1601	1.22302		no
270	sp|P11276|FINC_MOUSE Fibronectin OS=Mus musculus OX=10090 GN=Fn1 PE=1 SV=4	P11276	FINC	8485	30771	621150	21351	19628	321250	0.302745	4.03271	1.05639		yes
272	sp|P11438|LAMP1_MOUSE Lysosome-associated membrane glycoprotein 1 OS=Mus musculus OX=10090 GN=Lamp1 PE=1 SV=2	P11438	LAMP1	2646000	385160	8871900	3902700	1515580	6387300	0.573122	2.07534	1.11485		yes
273	sp|P11499|HS90B_MOUSE Heat shock protein HSP 90-beta OS=Mus musculus OX=10090 GN=Hsp90ab1 PE=1 SV=3	P11499	HS90B	16034000	6620800	126320000	69720000	11327400	98020000	0.714838	3.11326	1.07411		yes
274	sp|P11589|MUP2_MOUSE Major urinary protein 2 OS=Mus musculus OX=10090 GN=Mup2 PE=1 SV=1	P11589	MUP2	11175000	34882000	52657000	94809000	23028500	73733000	0.689924	1.67889	1.14538		no
275	sp|P11609|CD1D1_MOUSE Antigen-presenting glycoprotein CD1d1 OS=Mus musculus OX=10090 GN=Cd1d1 PE=1 SV=3;sp|P11610|CD1D2_MOUSE Antigen-presenting glycoprotein CD1d2 OS=Mus musculus OX=10090 GN=Cd1d2 PE=1 SV=2	P11609	CD1D1	1463200	665880	9797300	3031200	1064540	6414250	0.448398	2.59105	1.09021		yes
277	sp|P11714|CP2D9_MOUSE Cytochrome P450 2D9 OS=Mus musculus OX=10090 GN=Cyp2d9 PE=1 SV=2	P11714	CP2D9	64609	345760	441570	1775300	205184	1108435	0.400184	2.43353	1.09653		yes
278	sp|P11725|OTC_MOUSE Ornithine carbamoyltransferase, mitochondrial OS=Mus musculus OX=10090 GN=Otc PE=1 SV=1	P11725	OTC	32624000	11804000	48995000	93306000	22214000	71150500	0.632891	1.6794	1.14533		yes
279	sp|P11859|ANGT_MOUSE Angiotensinogen OS=Mus musculus OX=10090 GN=Agt PE=1 SV=1	P11859	ANGT	139370	104720	757110	243850	122045	500480	0.421964	2.0359	1.1173		yes
281	sp|P12265|BGLR_MOUSE Beta-glucuronidase OS=Mus musculus OX=10090 GN=Gusb PE=1 SV=2	P12265	BGLR	84532	164130	1534100	3370800	124331	2452450	0.62225	4.30197	1.0527		no
286	sp|P13439|UMPS_MOUSE Uridine 5-monophosphate synthase OS=Mus musculus OX=10090 GN=Umps PE=1 SV=3	P13439	UMPS	974390	181270	5990800	452500	577830	3221650	0.289936	2.47908	1.09461		yes
287	sp|P13516|ACOD1_MOUSE Acyl-CoA desaturase 1 OS=Mus musculus OX=10090 GN=Scd1 PE=1 SV=2	P13516	ACOD1	395580	33857	2863300	8945200	214718	5904250	0.506381	4.78124	1.0472		yes
290	sp|P13745|GSTA1_MOUSE Glutathione S-transferase A1 OS=Mus musculus OX=10090 GN=Gsta1 PE=1 SV=2;sp|P10648|GSTA2_MOUSE Glutathione S-transferase A2 OS=Mus musculus OX=10090 GN=Gsta2 PE=1 SV=3	P13745	GSTA1	4383600	2061400	10179000	25040000	3222500	17609500	0.52634	2.4501	1.09582		no
291	sp|P14094|AT1B1_MOUSE Sodium/potassium-transporting ATPase subunit beta-1 OS=Mus musculus OX=10090 GN=Atp1b1 PE=1 SV=1	P14094	AT1B1	1660400	1193500	7121000	10988000	1426950	9054500	0.813495	2.6657	1.08749		yes
293	sp|P14131|RS16_MOUSE 40S ribosomal protein S16 OS=Mus musculus OX=10090 GN=Rps16 PE=1 SV=4	P14131	RS16	434630	454540	1612700	181270	444585	896985	0.193046	1.01262	1.26297		yes
294	sp|P14148|RL7_MOUSE 60S ribosomal protein L7 OS=Mus musculus OX=10090 GN=Rpl7 PE=1 SV=2	P14148	RL7	1539600	330650	3122900	756410	935125	1939655	0.258918	1.05257	1.2508		yes
295	sp|P14152|MDHC_MOUSE Malate dehydrogenase, cytoplasmic OS=Mus musculus OX=10090 GN=Mdh1 PE=1 SV=3	P14152	MDHC	102010000	119840000	537490000	730820000	110925000	634155000	0.943771	2.51525	1.09314		yes
296	sp|P14206|RSSA_MOUSE 40S ribosomal protein SA OS=Mus musculus OX=10090 GN=Rpsa PE=1 SV=4	P14206	RSSA	11541000	1872900	6641500	5629400	6706950	6135450	0.0337768	-0.128488	-0.267476		yes
297	sp|P14211|CALR_MOUSE Calreticulin OS=Mus musculus OX=10090 GN=Calr PE=1 SV=1	P14211	CALR	29154000	35110000	219750000	293670000	32132000	256710000	0.991403	2.99806	1.07714		yes
298	sp|P14246|GTR2_MOUSE Solute carrier family 2, facilitated glucose transporter member 2 OS=Mus musculus OX=10090 GN=Slc2a2 PE=1 SV=3	P14246	GTR2	1689900	1831600	5268900	1965800	1760750	3617350	0.334804	1.03874	1.25488		yes
299	sp|P14602|HSPB1_MOUSE Heat shock protein beta-1 OS=Mus musculus OX=10090 GN=Hspb1 PE=1 SV=3	P14602	HSPB1	562490	265230	61605	2092600	413860	1.0771e+06	0.199882	1.37994	1.18185		yes
302	sp|P14869|RLA0_MOUSE 60S acidic ribosomal protein P0 OS=Mus musculus OX=10090 GN=Rplp0 PE=1 SV=3	P14869	RLA0	6733100	8063700	48006000	37730000	7398400	42868000	1.05989	2.53462	1.09237		yes
304	sp|P15105|GLNA_MOUSE Glutamine synthetase OS=Mus musculus OX=10090 GN=Glul PE=1 SV=6	P15105	GLNA	8907500	4408300	7209800	6878300	6657900	7044050	0.0497159	0.0813379	-0.210417		yes
307	sp|P15626|GSTM2_MOUSE Glutathione S-transferase Mu 2 OS=Mus musculus OX=10090 GN=Gstm2 PE=1 SV=2	P15626	GSTM2	1660800	2132500	6775600	13818000	1896650	10296800	0.599593	2.44067	1.09623		yes
309	sp|P16015|CAH3_MOUSE Carbonic anhydrase 3 OS=Mus musculus OX=10090 GN=Ca3 PE=1 SV=3	P16015	CAH3	111890000	148120000	127580000	181540000	130005000	154560000	0.268932	0.2496	-0.300298		yes
310	sp|P16125|LDHB_MOUSE L-lactate dehydrogenase B chain OS=Mus musculus OX=10090 GN=Ldhb PE=1 SV=2	P16125	LDHB	97296	35784	664020	398170	66540	531095	0.789407	2.99668	1.07718		yes
312	sp|P16331|PH4H_MOUSE Phenylalanine-4-hydroxylase OS=Mus musculus OX=10090 GN=Pah PE=1 SV=4	P16331	PH4H	5417600	2286800	5716600	4683100	3852200	5199850	0.265125	0.432787	1.91417		yes
314	sp|P16406|AMPE_MOUSE Glutamyl aminopeptidase OS=Mus musculus OX=10090 GN=Enpep PE=1 SV=1	P16406	AMPE	5059400	2540700	25601000	11889000	3800050	18745000	0.576414	2.30242	1.10252		yes
315	sp|P16460|ASSY_MOUSE Argininosuccinate synthase OS=Mus musculus OX=10090 GN=Ass1 PE=1 SV=1	P16460	ASSY	99088000	40045000	66566000	35532000	69566500	51049000	0.187341	-0.44651	1.86154		yes
317	sp|P16858|G3P_MOUSE Glyceraldehyde-3-phosphate dehydrogenase OS=Mus musculus OX=10090 GN=Gapdh PE=1 SV=2	P16858	G3P	65281000	21291000	220730000	70542000	43286000	145636000	0.407797	1.75039	1.13873		yes
318	sp|P17047|LAMP2_MOUSE Lysosome-associated membrane glycoprotein 2 OS=Mus musculus OX=10090 GN=Lamp2 PE=1 SV=2	P17047	LAMP2	1263500	1112400	16886000	9679000	1187950	13282500	0.734688	3.48298	1.06579		yes
321	sp|P17439|GLCM_MOUSE Lysosomal acid glucosylceramidase OS=Mus musculus OX=10090 GN=Gba PE=1 SV=1	P17439	GLCM	956810	774570	12111000	7469100	865690	9790050	0.791832	3.49939	1.06547		yes
322	sp|P17563|SBP1_MOUSE Methanethiol oxidase OS=Mus musculus OX=10090 GN=Selenbp1 PE=1 SV=2	P17563	SBP1	61757000	158890000	308760000	585780000	110323500	447270000	0.656108	2.01941	1.11835		yes
323	sp|P17717|UDB17_MOUSE UDP-glucuronosyltransferase 2B17 OS=Mus musculus OX=10090 GN=Ugt2b17 PE=1 SV=1	P17717	UDB17	11381000	9329800	51179000	73949000	10355400	62564000	0.872118	2.59495	1.09006		yes
324	sp|P17742|PPIA_MOUSE Peptidyl-prolyl cis-trans isomerase A OS=Mus musculus OX=10090 GN=Ppia PE=1 SV=2	P17742	PPIA	15152000	13114000	45836000	56321000	14133000	51078500	1.09583	1.85365	1.13013		yes
325	sp|P17751|TPIS_MOUSE Triosephosphate isomerase OS=Mus musculus OX=10090 GN=Tpi1 PE=1 SV=4	P17751	TPIS	50389000	51743000	282680000	416080000	51066000	349380000	0.853851	2.77436	1.08381		yes
327	sp|P17918|PCNA_MOUSE Proliferating cell nuclear antigen OS=Mus musculus OX=10090 GN=Pcna PE=1 SV=2	P17918	PCNA	230040	56134	1497900	443730	143087	970815	0.449031	2.7623	1.08421		yes
331	sp|P19096|FAS_MOUSE Fatty acid synthase OS=Mus musculus OX=10090 GN=Fasn PE=1 SV=2	P19096	FAS	4500000	734120	5054000	3366500	2617060	4210250	0.259764	0.685959	1.4368		yes
332	sp|P19157|GSTP1_MOUSE Glutathione S-transferase P 1 OS=Mus musculus OX=10090 GN=Gstp1 PE=1 SV=2;sp|P46425|GSTP2_MOUSE Glutathione S-transferase P 2 OS=Mus musculus OX=10090 GN=Gstp2 PE=1 SV=2	P19157	GSTP1	128580000	525830000	442040000	1811600000	327205000	1126820000	0.354665	1.78399	1.13581		yes
334	sp|P19639|GSTM3_MOUSE Glutathione S-transferase Mu 3 OS=Mus musculus OX=10090 GN=Gstm3 PE=1 SV=2	P19639	GSTM3	9425600	18320000	33803000	96195000	13872800	64999000	0.462797	2.22816	1.10625		yes
335	sp|P19783|COX41_MOUSE Cytochrome c oxidase subunit 4 isoform 1, mitochondrial OS=Mus musculus OX=10090 GN=Cox4i1 PE=1 SV=2	P19783	COX41	2760600	677220	25632000	11148000	1718910	18390000	0.592929	3.41936	1.06709		yes
336	sp|P20029|BIP_MOUSE Endoplasmic reticulum chaperone BiP OS=Mus musculus OX=10090 GN=Hspa5 PE=1 SV=3	P20029	BIP	34309000	29013000	113990000	149090000	31661000	131540000	0.98142	2.05472	1.11612		yes
337	sp|P20060|HEXB_MOUSE Beta-hexosaminidase subunit beta OS=Mus musculus OX=10090 GN=Hexb PE=1 SV=2	P20060	HEXB	270850	33033	266210	133260	151942	199735	0.115173	0.394571	2.10608		yes
338	sp|P20108|PRDX3_MOUSE Thioredoxin-dependent peroxide reductase, mitochondrial OS=Mus musculus OX=10090 GN=Prdx3 PE=1 SV=1	P20108	PRDX3	4797700	1610900	3879500	4660500	3204300	4270000	0.205106	0.414227	1.99749		yes
340	sp|P20918|PLMN_MOUSE Plasminogen OS=Mus musculus OX=10090 GN=Plg PE=1 SV=3	P20918	PLMN	41731	30873	58821	195250	36302	127036	0.387928	1.80711	1.13387		yes
344	sp|P21981|TGM2_MOUSE Protein-glutamine gamma-glutamyltransferase 2 OS=Mus musculus OX=10090 GN=Tgm2 PE=1 SV=4	P21981	TGM2	6508200	1882900	28991000	15918000	4195550	22454500	0.722617	2.42007	1.09711		yes
346	sp|P22437|PGH1_MOUSE Prostaglandin G/H synthase 1 OS=Mus musculus OX=10090 GN=Ptgs1 PE=1 SV=1	P22437	PGH1	113370	153830	2444800	1719900	133600	2082350	0.934987	3.96222	1.05744		yes
347	sp|P22599|A1AT2_MOUSE Alpha-1-antitrypsin 1-2 OS=Mus musculus OX=10090 GN=Serpina1b PE=1 SV=2	P22599	A1AT2	1225300	589020	1940200	2656000	907160	2298100	0.989246	1.34101	1.188		yes
348	sp|P23492|PNPH_MOUSE Purine nucleoside phosphorylase OS=Mus musculus OX=10090 GN=Pnp PE=1 SV=2	P23492	PNPH	6095200	8668700	20151000	73018000	7381950	46584500	0.423416	2.65778	1.08777		yes
349	sp|P23591|FCL_MOUSE GDP-L-fucose synthase OS=Mus musculus OX=10090 GN=Tsta3 PE=1 SV=3	P23591	FCL	75504	53176	425780	1210500	64340	818140	0.515241	3.66856	1.06229		yes
351	sp|P23953|EST1C_MOUSE Carboxylesterase 1C OS=Mus musculus OX=10090 GN=Ces1c PE=1 SV=4	P23953	EST1C	14204000	3757800	25983000	10518000	8980900	18250500	0.359113	1.023	1.2597		yes
352	sp|P24270|CATA_MOUSE Catalase OS=Mus musculus OX=10090 GN=Cat PE=1 SV=4	P24270	CATA	27178000	7500600	54432000	73813000	17339300	64122500	1.11235	1.88679	1.12759		yes
353	sp|P24369|PPIB_MOUSE Peptidyl-prolyl cis-trans isomerase B OS=Mus musculus OX=10090 GN=Ppib PE=1 SV=2	P24369	PPIB	9442400	10485000	37085000	46654000	9963700	41869500	1.03845	2.07115	1.1151		yes
355	sp|P24456|CP2DA_MOUSE Cytochrome P450 2D10 OS=Mus musculus OX=10090 GN=Cyp2d10 PE=1 SV=2	P24456	CP2DA	6168800	2331600	15927000	10608000	4250200	13267500	0.911534	1.64229	1.14904		yes
357	sp|P24472|GSTA4_MOUSE Glutathione S-transferase A4 OS=Mus musculus OX=10090 GN=Gsta4 PE=1 SV=3	P24472	GSTA4	11311000	8889700	44792000	68398000	10100350	56595000	0.809496	2.48627	1.09432		yes
358	sp|P24527|LKHA4_MOUSE Leukotriene A-4 hydrolase OS=Mus musculus OX=10090 GN=Lta4h PE=1 SV=4	P24527	LKHA4	76073	79336	732950	304120	77704.5	518535	0.540333	2.73837	1.085		yes
359	sp|P24547|IMDH2_MOUSE Inosine-5-monophosphate dehydrogenase 2 OS=Mus musculus OX=10090 GN=Impdh2 PE=1 SV=2	P24547	IMDH2	71662	26636	401070	596420	49149	498745	0.915239	3.34307	1.06871		yes
360	sp|P24549|AL1A1_MOUSE Retinal dehydrogenase 1 OS=Mus musculus OX=10090 GN=Aldh1a1 PE=1 SV=5	P24549	AL1A1	37289000	30398000	114710000	219660000	33843500	167185000	0.624463	2.30449	1.10242		yes
361	sp|P24638|PPAL_MOUSE Lysosomal acid phosphatase OS=Mus musculus OX=10090 GN=Acp2 PE=1 SV=2	P24638	PPAL	158690	72388	1484600	1110900	115539	1297750	1.06421	3.48956	1.06566		yes
362	sp|P24668|MPRD_MOUSE Cation-dependent mannose-6-phosphate receptor OS=Mus musculus OX=10090 GN=M6pr PE=1 SV=1	P24668	MPRD	529230	208230	3802600	1802800	368730	2802700	0.617812	2.92618	1.07917		yes
363	sp|P25688|URIC_MOUSE Uricase OS=Mus musculus OX=10090 GN=Uox PE=1 SV=2	P25688	URIC	20311000	2913000	44562000	4292300	11612000	24427150	0.193161	1.07287	1.24503		yes
364	sp|P26041|MOES_MOUSE Moesin OS=Mus musculus OX=10090 GN=Msn PE=1 SV=3	P26041	MOES	665980	242270	1945200	969560	454125	1457380	0.592938	1.68222	1.14506		yes
366	sp|P26150|3BHS3_MOUSE 3 beta-hydroxysteroid dehydrogenase/Delta 5-->4-isomerase type 3 OS=Mus musculus OX=10090 GN=Hsd3b3 PE=1 SV=3	P26150	3BHS3	1042600	791160	3900700	2588800	916880	3244750	0.784617	1.8233	1.13255		yes
367	sp|P26350|PTMA_MOUSE Prothymosin alpha OS=Mus musculus OX=10090 GN=Ptma PE=1 SV=2	P26350	PTMA	3340400	1708900	14122000	355780	2524650	7238890	0.209553	1.51969	1.16277		yes
368	sp|P26443|DHE3_MOUSE Glutamate dehydrogenase 1, mitochondrial OS=Mus musculus OX=10090 GN=Glud1 PE=1 SV=1	P26443	DHE3	54106000	11088000	94713000	83298000	32597000	89005500	0.670001	1.44916	1.17187		yes
369	sp|P26516|PSMD7_MOUSE 26S proteasome non-ATPase regulatory subunit 7 OS=Mus musculus OX=10090 GN=Psmd7 PE=1 SV=2	P26516	PSMD7	947540	501210	2442400	3422600	724375	2932500	1.01584	2.01732	1.11849		yes
370	sp|P26638|SYSC_MOUSE Serine--tRNA ligase, cytoplasmic OS=Mus musculus OX=10090 GN=Sars PE=1 SV=3	P26638	SYSC	550430	477780	3608500	5304400	514105	4456450	0.871875	3.11576	1.07404		yes
371	sp|P26645|MARCS_MOUSE Myristoylated alanine-rich C-kinase substrate OS=Mus musculus OX=10090 GN=Marcks PE=1 SV=2	P26645	MARCS	816920	68213	1436800	645290	442566	1041045	0.412487	1.23407	1.20723		yes
372	sp|P27659|RL3_MOUSE 60S ribosomal protein L3 OS=Mus musculus OX=10090 GN=Rpl3 PE=1 SV=3	P27659	RL3	1491800	218550	1487800	105530	855175	796665	0.0195209	-0.102246	-0.241479		yes
380	sp|P28667|MRP_MOUSE MARCKS-related protein OS=Mus musculus OX=10090 GN=Marcksl1 PE=1 SV=2	P28667	MRP	1520300	332860	4135400	267690	926580	2201545	0.202041	1.24853	1.2044		yes
381	sp|P28843|DPP4_MOUSE Dipeptidyl peptidase 4 OS=Mus musculus OX=10090 GN=Dpp4 PE=1 SV=3	P28843	DPP4	16202000	10522000	121250000	49702000	13362000	85476000	0.535301	2.67738	1.08708		yes
383	sp|P29391|FRIL1_MOUSE Ferritin light chain 1 OS=Mus musculus OX=10090 GN=Ftl1 PE=1 SV=2;sp|P49945|FRIL2_MOUSE Ferritin light chain 2 OS=Mus musculus OX=10090 GN=Ftl2 PE=3 SV=2	P29391	FRIL1	56406000	36228000	394950000	102570000	46317000	248760000	0.400881	2.42514	1.09689		yes
384	sp|P29416|HEXA_MOUSE Beta-hexosaminidase subunit alpha OS=Mus musculus OX=10090 GN=Hexa PE=1 SV=2	P29416	HEXA	42130	146470	660950	1107900	94300	884425	0.795306	3.22941	1.07128		yes
386	sp|P29758|OAT_MOUSE Ornithine aminotransferase, mitochondrial OS=Mus musculus OX=10090 GN=Oat PE=1 SV=1	P29758	OAT	38564000	15658000	144390000	31891000	27111000	88140500	0.328242	1.70093	1.14327		yes
387	sp|P30115|GSTA3_MOUSE Glutathione S-transferase A3 OS=Mus musculus OX=10090 GN=Gsta3 PE=1 SV=2	P30115	GSTA3	217080000	156530000	371060000	854470000	186805000	612765000	0.488109	1.7138	1.14206		yes
390	sp|P31809|CEAM1_MOUSE Carcinoembryonic antigen-related cell adhesion molecule 1 OS=Mus musculus OX=10090 GN=Ceacam1 PE=1 SV=1	P31809	CEAM1	156160	90360	1900600	760270	123260	1330435	0.55281	3.43212	1.06682		yes
391	sp|P32020|NLTP_MOUSE Non-specific lipid-transfer protein OS=Mus musculus OX=10090 GN=Scp2 PE=1 SV=3	P32020	NLTP	698820	493760	2445300	1540300	596290	1992800	0.732365	1.74071	1.13959		yes
392	sp|P32261|ANT3_MOUSE Antithrombin-III OS=Mus musculus OX=10090 GN=Serpinc1 PE=1 SV=1	P32261	ANT3	592810	498870	4488700	3362600	545840	3925650	0.986693	2.84638	1.08154		yes
394	sp|P32921|SYWC_MOUSE Tryptophan--tRNA ligase, cytoplasmic OS=Mus musculus OX=10090 GN=Wars PE=1 SV=2	P32921	SYWC	186990	38150	1256200	168100	112570	712150	0.330802	2.66136	1.08764		yes
395	sp|P33267|CP2F2_MOUSE Cytochrome P450 2F2 OS=Mus musculus OX=10090 GN=Cyp2f2 PE=1 SV=1	P33267	CP2F2	4721800	4605800	20265000	38141000	4663800	29203000	0.652948	2.64654	1.08817		yes
397	sp|P34914|HYES_MOUSE Bifunctional epoxide hydrolase 2 OS=Mus musculus OX=10090 GN=Ephx2 PE=1 SV=2	P34914	HYES	5434500	1242300	35643000	12655000	3338400	24149000	0.50334	2.85473	1.08129		yes
398	sp|P34927|ASGR1_MOUSE Asialoglycoprotein receptor 1 OS=Mus musculus OX=10090 GN=Asgr1 PE=1 SV=4	P34927	ASGR1	702290	233200	826850	318740	467745	572795	0.102306	0.292297	6.91366		yes
399	sp|P35278|RAB5C_MOUSE Ras-related protein Rab-5C OS=Mus musculus OX=10090 GN=Rab5c PE=1 SV=2;sp|Q9CQD1|RAB5A_MOUSE Ras-related protein Rab-5A OS=Mus musculus OX=10090 GN=Rab5a PE=1 SV=1;sp|P61021|RAB5B_MOUSE Ras-related protein Rab-5B OS=Mus musculus OX=10	P35278	RAB5C	1228100	511080	3737000	2145900	869590	2941450	0.713055	1.75812	1.13805		yes
403	sp|P35486|ODPA_MOUSE Pyruvate dehydrogenase E1 component subunit alpha, somatic form, mitochondrial OS=Mus musculus OX=10090 GN=Pdha1 PE=1 SV=1	P35486	ODPA	1197800	466110	1014100	1062500	831955	1038300	0.171982	0.319646	3.05736		yes
404	sp|P35492|HUTH_MOUSE Histidine ammonia-lyase OS=Mus musculus OX=10090 GN=Hal PE=1 SV=1	P35492	HUTH	8710300	5411400	32193000	9832700	7060850	21012850	0.369711	1.57336	1.15646		yes
407	sp|P35700|PRDX1_MOUSE Peroxiredoxin-1 OS=Mus musculus OX=10090 GN=Prdx1 PE=1 SV=1	P35700	PRDX1	70931000	35439000	212450000	451390000	53185000	331920000	0.598923	2.64174	1.08834		yes
409	sp|P35979|RL12_MOUSE 60S ribosomal protein L12 OS=Mus musculus OX=10090 GN=Rpl12 PE=1 SV=2	P35979	RL12	2166100	569890	7589300	1954800	1367995	4772050	0.365633	1.80255	1.13425		yes
410	sp|P35980|RL18_MOUSE 60S ribosomal protein L18 OS=Mus musculus OX=10090 GN=Rpl18 PE=1 SV=3	P35980	RL18	4597800	1252400	4132400	1127700	2925100	2630050	0.042046	-0.153396	-0.282422		yes
411	sp|P36552|HEM6_MOUSE Oxygen-dependent coproporphyrinogen-III oxidase, mitochondrial OS=Mus musculus OX=10090 GN=Cpox PE=1 SV=2	P36552	HEM6	623150	593410	6116800	15750000	608280	10933400	0.556155	4.16786	1.05447		yes
413	sp|P38060|HMGCL_MOUSE Hydroxymethylglutaryl-CoA lyase, mitochondrial OS=Mus musculus OX=10090 GN=Hmgcl PE=1 SV=2	P38060	HMGCL	1606400	335400	3587500	3623000	970900	3605250	0.822594	1.8927	1.12715		yes
414	sp|P38647|GRP75_MOUSE Stress-70 protein, mitochondrial OS=Mus musculus OX=10090 GN=Hspa9 PE=1 SV=3	P38647	GRP75	4858700	732430	6542800	1277600	2795565	3910200	0.112256	0.484103	1.7454		yes
415	sp|P39654|LOX15_MOUSE Arachidonate 15-lipoxygenase OS=Mus musculus OX=10090 GN=Alox15 PE=1 SV=4	P39654	LOX15	639000	63240	1075100	697630	351120	886365	0.554484	1.33594	1.18883		no
416	sp|P40124|CAP1_MOUSE Adenylyl cyclase-associated protein 1 OS=Mus musculus OX=10090 GN=Cap1 PE=1 SV=4	P40124	CAP1	1930800	2019700	17432000	6384100	1975250	11908050	0.490671	2.59183	1.09018		yes
417	sp|P40142|TKT_MOUSE Transketolase OS=Mus musculus OX=10090 GN=Tkt PE=1 SV=1	P40142	TKT	11819000	3913900	29902000	26960000	7866450	28431000	1.04847	1.85368	1.13013		yes
419	sp|P40936|INMT_MOUSE Indolethylamine N-methyltransferase OS=Mus musculus OX=10090 GN=Inmt PE=1 SV=1	P40936	INMT	46988000	22818000	396830000	108030000	34903000	252430000	0.429819	2.85446	1.0813		yes
421	sp|P41317|MBL2_MOUSE Mannose-binding protein C OS=Mus musculus OX=10090 GN=Mbl2 PE=1 SV=2	P41317	MBL2	446330	656340	967090	1540600	551335	1253845	0.663014	1.18536	1.21736		yes
422	sp|P42125|ECI1_MOUSE Enoyl-CoA delta isomerase 1, mitochondrial OS=Mus musculus OX=10090 GN=Eci1 PE=1 SV=2	P42125	ECI1	9178000	1994100	23644000	25490000	5586050	24567000	0.992087	2.13682	1.11122		yes
423	sp|P42925|PXMP2_MOUSE Peroxisomal membrane protein 2 OS=Mus musculus OX=10090 GN=Pxmp2 PE=1 SV=2	P42925	PXMP2	295770	256720	3555200	1839400	276245	2697300	0.664259	3.2875	1.06994		yes
424	sp|P42932|TCPQ_MOUSE T-complex protein 1 subunit theta OS=Mus musculus OX=10090 GN=Cct8 PE=1 SV=3	P42932	TCPQ	768440	25489	1375100	183770	396964	779435	0.187389	0.973419	1.27613		yes
426	sp|P43883|PLIN2_MOUSE Perilipin-2 OS=Mus musculus OX=10090 GN=Plin2 PE=1 SV=2	P43883	PLIN2	418370	228660	10726000	4263000	323515	7494500	0.56977	4.53393	1.04989		yes
427	sp|P45376|ALDR_MOUSE Aldose reductase OS=Mus musculus OX=10090 GN=Akr1b1 PE=1 SV=3	P45376	ALDR	359330	128210	858500	478340	243770	668420	0.652421	1.45523	1.17105		yes
429	sp|P45952|ACADM_MOUSE Medium-chain specific acyl-CoA dehydrogenase, mitochondrial OS=Mus musculus OX=10090 GN=Acadm PE=1 SV=1	P45952	ACADM	7102200	2402000	16051000	38567000	4752100	27309000	0.546085	2.52274	1.09284		yes
431	sp|P46471|PRS7_MOUSE 26S proteasome regulatory subunit 7 OS=Mus musculus OX=10090 GN=Psmc2 PE=1 SV=5	P46471	PRS7	562370	347260	2535800	1901900	454815	2218850	1.06388	2.28646	1.1033		yes
434	sp|P47199|QOR_MOUSE Quinone oxidoreductase OS=Mus musculus OX=10090 GN=Cryz PE=1 SV=1	P47199	QOR	1910800	1314600	4977300	3245600	1612700	4111450	0.735555	1.35017	1.18651		yes
435	sp|P47738|ALDH2_MOUSE Aldehyde dehydrogenase, mitochondrial OS=Mus musculus OX=10090 GN=Aldh2 PE=1 SV=1	P47738	ALDH2	48301000	10630000	49507000	17661000	29465500	33584000	0.0539829	0.188747	-0.293727		yes
437	sp|P47753|CAZA1_MOUSE F-actin-capping protein subunit alpha-1 OS=Mus musculus OX=10090 GN=Capza1 PE=1 SV=4	P47753	CAZA1	668630	310580	5043600	1972500	489605	3508050	0.52841	2.84098	1.08171		yes
440	sp|P47791|GSHR_MOUSE Glutathione reductase, mitochondrial OS=Mus musculus OX=10090 GN=Gsr PE=1 SV=3	P47791	GSHR	1033500	1280000	5551700	14307000	1156750	9929350	0.530975	3.10162	1.0744		yes
441	sp|P47911|RL6_MOUSE 60S ribosomal protein L6 OS=Mus musculus OX=10090 GN=Rpl6 PE=1 SV=3	P47911	RL6	3525900	490590	2608000	203650	2008245	1405825	0.104314	-0.514518	1.67284		yes
446	sp|P48722|HS74L_MOUSE Heat shock 70 kDa protein 4L OS=Mus musculus OX=10090 GN=Hspa4l PE=1 SV=2	P48722	HS74L	19153	14955	587900	350300	17054	469100	0.786455	4.78171	1.0472		yes
447	sp|P48758|CBR1_MOUSE Carbonyl reductase [NADPH] 1 OS=Mus musculus OX=10090 GN=Cbr1 PE=1 SV=3	P48758	CBR1	11821000	5002700	36312000	61930000	8411850	49121000	0.756934	2.54584	1.09193		yes
448	sp|P48774|GSTM5_MOUSE Glutathione S-transferase Mu 5 OS=Mus musculus OX=10090 GN=Gstm5 PE=1 SV=1	P48774	GSTM5	51410	64092	209140	4413300	57751	2311220	0.320681	5.32266	1.04222		yes
450	sp|P49182|HEP2_MOUSE Heparin cofactor 2 OS=Mus musculus OX=10090 GN=Serpind1 PE=1 SV=1	P49182	HEP2	216990	92256	303030	531150	154623	417090	0.664119	1.4316	1.1743		yes
457	sp|P50171|DHB8_MOUSE Estradiol 17-beta-dehydrogenase 8 OS=Mus musculus OX=10090 GN=Hsd17b8 PE=1 SV=2	P50171	DHB8	1056600	162800	648280	1434500	609700	1041390	0.263828	0.772339	1.37167		yes
458	sp|P50172|DHI1_MOUSE Corticosteroid 11-beta-dehydrogenase isozyme 1 OS=Mus musculus OX=10090 GN=Hsd11b1 PE=1 SV=3	P50172	DHI1	24049000	13104000	64599000	63739000	18576500	64169000	1.12793	1.7884	1.13544		yes
459	sp|P50247|SAHH_MOUSE Adenosylhomocysteinase OS=Mus musculus OX=10090 GN=Ahcy PE=1 SV=3	P50247	SAHH	22847000	13234000	33083000	32154000	18040500	32618500	0.699098	0.854451	1.32562		yes
462	sp|P50427|STS_MOUSE Steryl-sulfatase OS=Mus musculus OX=10090 GN=Sts PE=1 SV=1	P50427	STS	164320	227290	263560	71342	195805	167451	0.0864823	-0.225679	-0.298858		yes
464	sp|P50429|ARSB_MOUSE Arylsulfatase B OS=Mus musculus OX=10090 GN=Arsb PE=1 SV=3	P50429	ARSB	244000	351920	926180	1377600	297960	1151890	0.828038	1.95081	1.12296		yes
466	sp|P50516|VATA_MOUSE V-type proton ATPase catalytic subunit A OS=Mus musculus OX=10090 GN=Atp6v1a PE=1 SV=2	P50516	VATA	358290	237430	716680	352130	297860	534405	0.392651	0.843299	1.33119		yes
469	sp|P50580|PA2G4_MOUSE Proliferation-associated protein 2G4 OS=Mus musculus OX=10090 GN=Pa2g4 PE=1 SV=3	P50580	PA2G4	659640	146660	1491900	383550	403150	937725	0.296789	1.21785	1.2105		yes
471	sp|P51174|ACADL_MOUSE Long-chain specific acyl-CoA dehydrogenase, mitochondrial OS=Mus musculus OX=10090 GN=Acadl PE=1 SV=2	P51174	ACADL	8073700	1763500	16001000	9569700	4918600	12785350	0.651828	1.37817	1.18212		yes
475	sp|P51660|DHB4_MOUSE Peroxisomal multifunctional enzyme type 2 OS=Mus musculus OX=10090 GN=Hsd17b4 PE=1 SV=3	P51660	DHB4	2468400	288310	11484000	3709900	1378355	7596950	0.466301	2.46247	1.0953		yes
477	sp|P51859|HDGF_MOUSE Hepatoma-derived growth factor OS=Mus musculus OX=10090 GN=Hdgf PE=1 SV=2	P51859	HDGF	375740	456210	2675400	1782200	415975	2228800	0.820183	2.4217	1.09704		yes
478	sp|P51881|ADT2_MOUSE ADP/ATP translocase 2 OS=Mus musculus OX=10090 GN=Slc25a5 PE=1 SV=3	P51881	ADT2	129200000	66031000	867040000	553110000	97615500	710075000	0.829512	2.86279	1.08104		yes
480	sp|P52196|THTR_MOUSE Thiosulfate sulfurtransferase OS=Mus musculus OX=10090 GN=Tst PE=1 SV=3	P52196	THTR	12658000	5164500	45843000	79631000	8911250	62737000	0.745191	2.81562	1.0825		yes
481	sp|P52430|PON1_MOUSE Serum paraoxonase/arylesterase 1 OS=Mus musculus OX=10090 GN=Pon1 PE=1 SV=2	P52430	PON1	13532000	8344900	65729000	33215000	10938450	49472000	0.60683	2.1772	1.10897		yes
485	sp|P52840|ST1A1_MOUSE Sulfotransferase 1A1 OS=Mus musculus OX=10090 GN=Sult1a1 PE=1 SV=1	P52840	ST1A1	14686000	3190500	20177000	7252000	8938250	13714500	0.19592	0.617638	1.50738		yes
486	sp|P52843|ST2A1_MOUSE Bile salt sulfotransferase 1 OS=Mus musculus OX=10090 GN=Sult2a1 PE=1 SV=1;sp|P50236|ST2A2_MOUSE Bile salt sulfotransferase 2 OS=Mus musculus OX=10090 GN=Sult2a2 PE=2 SV=1	P52843	ST2A1	2273600	203220	1551800	350290	1238410	951045	0.0770986	-0.380904	2.19868		no
487	sp|P53657|KPYR_MOUSE Pyruvate kinase PKLR OS=Mus musculus OX=10090 GN=Pklr PE=1 SV=1	P53657	KPYR	13917000	11539000	40871000	53326000	12728000	47098500	0.982445	1.88768	1.12753		yes
490	sp|P53811|PIPNB_MOUSE Phosphatidylinositol transfer protein beta isoform OS=Mus musculus OX=10090 GN=Pitpnb PE=1 SV=2	P53811	PIPNB	228690	16914	499340	451210	122802	475275	0.766258	1.95243	1.12285		yes
491	sp|P53986|MOT1_MOUSE Monocarboxylate transporter 1 OS=Mus musculus OX=10090 GN=Slc16a1 PE=1 SV=1	P53986	MOT1	920560	410960	12432000	21912000	665760	17172000	0.751708	4.68891	1.04817		yes
493	sp|P54071|IDHP_MOUSE Isocitrate dehydrogenase [NADP], mitochondrial OS=Mus musculus OX=10090 GN=Idh2 PE=1 SV=3	P54071	IDHP	2425800	203120	2224000	1016900	1314460	1620450	0.0772482	0.301924	3.89712		yes
494	sp|P54775|PRS6B_MOUSE 26S proteasome regulatory subunit 6B OS=Mus musculus OX=10090 GN=Psmc4 PE=1 SV=2	P54775	PRS6B	453500	304350	1868500	2583900	378925	2226200	0.959265	2.5546	1.09159		yes
495	sp|P54869|HMCS2_MOUSE Hydroxymethylglutaryl-CoA synthase, mitochondrial OS=Mus musculus OX=10090 GN=Hmgcs2 PE=1 SV=2	P54869	HMCS2	34492000	5822900	176200000	78390000	20157450	127295000	0.596966	2.65879	1.08773		yes
496	sp|P55096|ABCD3_MOUSE ATP-binding cassette sub-family D member 3 OS=Mus musculus OX=10090 GN=Abcd3 PE=1 SV=2	P55096	ABCD3	675680	186390	11104000	4354200	431035	7729100	0.56172	4.16442	1.05452		yes
498	sp|P55264|ADK_MOUSE Adenosine kinase OS=Mus musculus OX=10090 GN=Adk PE=1 SV=2	P55264	ADK	10977000	16692000	50647000	84922000	13834500	67784500	0.72657	2.29268	1.10299		yes
500	sp|P55302|AMRP_MOUSE Alpha-2-macroglobulin receptor-associated protein OS=Mus musculus OX=10090 GN=Lrpap1 PE=1 SV=1	P55302	AMRP	225310	122950	1732000	1044600	174130	1388300	0.772104	2.99508	1.07722		yes
501	sp|P56391|CX6B1_MOUSE Cytochrome c oxidase subunit 6B1 OS=Mus musculus OX=10090 GN=Cox6b1 PE=1 SV=2	P56391	CX6B1	823650	128720	4824800	695370	476185	2760085	0.332886	2.53512	1.09235		yes
502	sp|P56395|CYB5_MOUSE Cytochrome b5 OS=Mus musculus OX=10090 GN=Cyb5a PE=1 SV=2	P56395	CYB5	45510000	13898000	239450000	92806000	29704000	166128000	0.517654	2.48357	1.09443		yes
504	sp|P56480|ATPB_MOUSE ATP synthase subunit beta, mitochondrial OS=Mus musculus OX=10090 GN=Atp5f1b PE=1 SV=2	P56480	ATPB	72597000	42883000	117980000	258730000	57740000	188355000	0.516138	1.70581	1.1428		yes
508	sp|P56654|CP237_MOUSE Cytochrome P450 2C37 OS=Mus musculus OX=10090 GN=Cyp2c37 PE=1 SV=2	P56654	CP237	467890	85065	241160	186150	276478	213655	0.0978026	-0.371879	2.27019		yes
509	sp|P56657|CP240_MOUSE Cytochrome P450 2C40 OS=Mus musculus OX=10090 GN=Cyp2c40 PE=1 SV=2	P56657	CP240	2192600	270790	4234900	1532100	1231695	2883500	0.362861	1.22718	1.20861		yes
510	sp|P57759|ERP29_MOUSE Endoplasmic reticulum resident protein 29 OS=Mus musculus OX=10090 GN=Erp29 PE=1 SV=2	P57759	ERP29	9075100	3679000	16100000	23684000	6377050	19892000	0.945074	1.64123	1.14915		yes
512	sp|P57780|ACTN4_MOUSE Alpha-actinin-4 OS=Mus musculus OX=10090 GN=Actn4 PE=1 SV=1	P57780	ACTN4	1818500	372880	6634200	1805600	1095690	4219900	0.389852	1.94537	1.12334		yes
513	sp|P58021|TM9S2_MOUSE Transmembrane 9 superfamily member 2 OS=Mus musculus OX=10090 GN=Tm9sf2 PE=1 SV=1	P58021	TM9S2	28434	83562	787180	467110	55998	627145	0.781992	3.48535	1.06575		yes
515	sp|P58252|EF2_MOUSE Elongation factor 2 OS=Mus musculus OX=10090 GN=Eef2 PE=1 SV=2	P58252	EF2	7366900	3124400	14184000	6838300	5245650	10511150	0.43662	1.00273	1.26617		yes
518	sp|P58710|GGLO_MOUSE L-gulonolactone oxidase OS=Mus musculus OX=10090 GN=Gulo PE=1 SV=3	P58710	GGLO	404200	738030	13030000	505810	571115	6767905	0.298204	3.56686	1.06416		yes
520	sp|P59017|B2L13_MOUSE Bcl-2-like protein 13 OS=Mus musculus OX=10090 GN=Bcl2l13 PE=1 SV=2	P59017	B2L13	2085400	947470	18148000	11583000	1516435	14865500	0.83952	3.29321	1.06981		yes
521	sp|P60335|PCBP1_MOUSE Poly(rC)-binding protein 1 OS=Mus musculus OX=10090 GN=Pcbp1 PE=1 SV=1	P60335	PCBP1	769330	116640	2596000	1198000	442985	1897000	0.602901	2.09839	1.11346		yes
523	sp|P60766|CDC42_MOUSE Cell division control protein 42 homolog OS=Mus musculus OX=10090 GN=Cdc42 PE=1 SV=2	P60766	CDC42	352890	116950	3412100	4755700	234920	4083900	0.99332	4.11971	1.05514		yes
524	sp|P60843|IF4A1_MOUSE Eukaryotic initiation factor 4A-I OS=Mus musculus OX=10090 GN=Eif4a1 PE=1 SV=1;sp|P10630|IF4A2_MOUSE Eukaryotic initiation factor 4A-II OS=Mus musculus OX=10090 GN=Eif4a2 PE=1 SV=2	P60843	IF4A1	3300200	682600	5636600	2405600	1991400	4021100	0.360835	1.01381	1.26259		yes
526	sp|P61087|UBE2K_MOUSE Ubiquitin-conjugating enzyme E2 K OS=Mus musculus OX=10090 GN=Ube2k PE=1 SV=3	P61087	UBE2K	950890	642610	3465200	5618300	796750	4541750	0.764294	2.51105	1.09331		yes
527	sp|P61089|UBE2N_MOUSE Ubiquitin-conjugating enzyme E2 N OS=Mus musculus OX=10090 GN=Ube2n PE=1 SV=1	P61089	UBE2N	1898300	949640	2914400	2407800	1423970	2661100	0.730661	0.902104	1.3038		yes
528	sp|P61161|ARP2_MOUSE Actin-related protein 2 OS=Mus musculus OX=10090 GN=Actr2 PE=1 SV=1	P61161	ARP2	339990	127160	2064500	1328400	233575	1696450	0.870218	2.86056	1.08111		yes
529	sp|P61205|ARF3_MOUSE ADP-ribosylation factor 3 OS=Mus musculus OX=10090 GN=Arf3 PE=2 SV=2;sp|P84078|ARF1_MOUSE ADP-ribosylation factor 1 OS=Mus musculus OX=10090 GN=Arf1 PE=1 SV=2;sp|Q8BSL7|ARF2_MOUSE ADP-ribosylation factor 2 OS=Mus musculus OX=10090 GN=A	P61205	ARF3	2126100	1868600	13444000	9142600	1997350	11293300	0.842718	2.49931	1.09379		no
530	sp|P61458|PHS_MOUSE Pterin-4-alpha-carbinolamine dehydratase OS=Mus musculus OX=10090 GN=Pcbd1 PE=1 SV=2	P61458	PHS	1916200	1057500	8734400	4703800	1486850	6719100	0.654003	2.17601	1.10903		yes
532	sp|P61922|GABT_MOUSE 4-aminobutyrate aminotransferase, mitochondrial OS=Mus musculus OX=10090 GN=Abat PE=1 SV=1	P61922	GABT	412800	88903	2187800	1148800	250852	1668300	0.699759	2.73347	1.08516		yes
534	sp|P61982|1433G_MOUSE 14-3-3 protein gamma OS=Mus musculus OX=10090 GN=Ywhag PE=1 SV=2	P61982	1433G	8202500	3746000	37227000	23925000	5974250	30576000	0.854007	2.35557	1.1		yes
537	sp|P62137|PP1A_MOUSE Serine/threonine-protein phosphatase PP1-alpha catalytic subunit OS=Mus musculus OX=10090 GN=Ppp1ca PE=1 SV=1	P62137	PP1A	328400	189340	666140	589060	258870	627600	1.1674	1.27762	1.19894		yes
539	sp|P62196|PRS8_MOUSE 26S proteasome regulatory subunit 8 OS=Mus musculus OX=10090 GN=Psmc5 PE=1 SV=1	P62196	PRS8	474110	494250	3024700	4122000	484180	3573350	0.951555	2.88366	1.08042		yes
540	sp|P62242|RS8_MOUSE 40S ribosomal protein S8 OS=Mus musculus OX=10090 GN=Rps8 PE=1 SV=2	P62242	RS8	3336100	988590	4590500	537030	2162345	2563765	0.0540226	0.245667	-0.300129		yes
541	sp|P62259|1433E_MOUSE 14-3-3 protein epsilon OS=Mus musculus OX=10090 GN=Ywhae PE=1 SV=1	P62259	1433E	16190000	7239700	67875000	43828000	11714850	55851500	0.865501	2.25326	1.10496		yes
545	sp|P62702|RS4X_MOUSE 40S ribosomal protein S4, X isoform OS=Mus musculus OX=10090 GN=Rps4x PE=1 SV=2	P62702	RS4X	2607500	436480	1592100	679390	1521990	1135745	0.104194	-0.42232	1.95922		yes
546	sp|P63330|PP2AA_MOUSE Serine/threonine-protein phosphatase 2A catalytic subunit alpha isoform OS=Mus musculus OX=10090 GN=Ppp2ca PE=1 SV=1;sp|P62715|PP2AB_MOUSE Serine/threonine-protein phosphatase 2A catalytic subunit beta isoform OS=Mus musculus OX=10090	P63330	PP2AA	236240	627740	3512300	2195900	431990	2854100	0.83651	2.72397	1.08548		no
549	sp|P62806|H4_MOUSE Histone H4 OS=Mus musculus OX=10090 GN=Hist1h4a PE=1 SV=2	P62806	H4	27572000	12861000	11812000	801450	20216500	6306725	0.555026	-1.68057	1.14522		yes
550	sp|P62814|VATB2_MOUSE V-type proton ATPase subunit B, brain isoform OS=Mus musculus OX=10090 GN=Atp6v1b2 PE=1 SV=1	P62814	VATB2	403970	76625	1102200	514800	240298	808500	0.575021	1.75043	1.13873		yes
552	sp|P62827|RAN_MOUSE GTP-binding nuclear protein Ran OS=Mus musculus OX=10090 GN=Ran PE=1 SV=3;sp|Q61820|RANT_MOUSE GTP-binding nuclear protein Ran, testis-specific isoform OS=Mus musculus OX=10090 GN=Rasl2-9 PE=2 SV=1	P62827	RAN	6893000	2772100	20192000	20640000	4832550	20416000	1.09359	2.07884	1.11463		yes
555	sp|P62852|RS25_MOUSE 40S ribosomal protein S25 OS=Mus musculus OX=10090 GN=Rps25 PE=1 SV=1	P62852	RS25	1265400	766830	4162200	874130	1016115	2518165	0.278257	1.30931	1.19331		yes
557	sp|P62880|GBB2_MOUSE Guanine nucleotide-binding protein G(I)/G(S)/G(T) subunit beta-2 OS=Mus musculus OX=10090 GN=Gnb2 PE=1 SV=3	P62880	GBB2	346110	304510	428000	1412300	325310	920150	0.356775	1.50005	1.1652		no
559	sp|P62908|RS3_MOUSE 40S ribosomal protein S3 OS=Mus musculus OX=10090 GN=Rps3 PE=1 SV=1	P62908	RS3	2820200	1113900	5325000	73206	1967050	2699103	0.0814879	0.456446	1.82727		yes
560	sp|P62918|RL8_MOUSE 60S ribosomal protein L8 OS=Mus musculus OX=10090 GN=Rpl8 PE=1 SV=2	P62918	RL8	2932400	826210	1585100	361500	1879305	973300	0.259328	-0.949243	1.28493		yes
562	sp|P63001|RAC1_MOUSE Ras-related C3 botulinum toxin substrate 1 OS=Mus musculus OX=10090 GN=Rac1 PE=1 SV=1;sp|Q05144|RAC2_MOUSE Ras-related C3 botulinum toxin substrate 2 OS=Mus musculus OX=10090 GN=Rac2 PE=1 SV=1	P63001	RAC1	830780	752800	6045500	9933000	791790	7989250	0.775221	3.33487	1.06889		yes
564	sp|P63028|TCTP_MOUSE Translationally-controlled tumor protein OS=Mus musculus OX=10090 GN=Tpt1 PE=1 SV=1	P63028	TCTP	3416900	12194000	27401000	28294000	7805450	27847500	0.872492	1.83499	1.1316		yes
565	sp|P63030|MPC1_MOUSE Mitochondrial pyruvate carrier 1 OS=Mus musculus OX=10090 GN=Mpc1 PE=1 SV=1	P63030	MPC1	1656800	94159	14509000	1148200	875480	7828600	0.313564	3.16061	1.07293		yes
566	sp|P63038|CH60_MOUSE 60 kDa heat shock protein, mitochondrial OS=Mus musculus OX=10090 GN=Hspd1 PE=1 SV=1	P63038	CH60	21616000	2189300	27835000	3625400	11902650	15730200	0.0813633	0.402254	2.06066		yes
567	sp|Q6R0H7|GNAS1_MOUSE Guanine nucleotide-binding protein G(s) subunit alpha isoforms XLas OS=Mus musculus OX=10090 GN=Gnas PE=1 SV=1;sp|P63094|GNAS2_MOUSE Guanine nucleotide-binding protein G(s) subunit alpha isoforms short OS=Mus musculus OX=10090 GN=Gnas	Q6R0H7	GNAS1	81568	92143	591130	1691900	86855.5	1141515	0.514024	3.71619	1.06144		no
568	sp|P63101|1433Z_MOUSE 14-3-3 protein zeta/delta OS=Mus musculus OX=10090 GN=Ywhaz PE=1 SV=1	P63101	1433Z	17363000	6766000	57250000	33603000	12064500	45426500	0.754305	1.91277	1.12567		yes
569	sp|P63158|HMGB1_MOUSE High mobility group protein B1 OS=Mus musculus OX=10090 GN=Hmgb1 PE=1 SV=2	P63158	HMGB1	2081800	944800	6950700	2908900	1513300	4929800	0.48786	1.70383	1.14299		yes
570	sp|P63242|IF5A1_MOUSE Eukaryotic translation initiation factor 5A-1 OS=Mus musculus OX=10090 GN=Eif5a PE=1 SV=2;sp|Q8BGY2|IF5A2_MOUSE Eukaryotic translation initiation factor 5A-2 OS=Mus musculus OX=10090 GN=Eif5a2 PE=1 SV=3	P63242	IF5A1	1489600	466850	3720500	950960	978225	2335730	0.301947	1.25564	1.20304		yes
571	sp|P63260|ACTG_MOUSE Actin, cytoplasmic 2 OS=Mus musculus OX=10090 GN=Actg1 PE=1 SV=1	P63260	ACTG	138110	129210	1170800	1609700	133660	1390250	0.95881	3.3787	1.06794		no
574	sp|P67778|PHB_MOUSE Prohibitin OS=Mus musculus OX=10090 GN=Phb PE=1 SV=1	P67778	PHB	4128500	1153300	6850600	3159900	2640900	5005250	0.368929	0.922412	1.29537		yes
578	sp|P68040|RACK1_MOUSE Receptor of activated protein C kinase 1 OS=Mus musculus OX=10090 GN=Rack1 PE=1 SV=3	P68040	RACK1	2504400	677550	2936100	446290	1590975	1691195	0.0201705	0.0881319	-0.22165		yes
580	sp|P68368|TBA4A_MOUSE Tubulin alpha-4A chain OS=Mus musculus OX=10090 GN=Tuba4a PE=1 SV=1	P68368	TBA4A	981330	281720	1647900	526910	631525	1087405	0.241718	0.783978	1.36436		yes
581	sp|P68369|TBA1A_MOUSE Tubulin alpha-1A chain OS=Mus musculus OX=10090 GN=Tuba1a PE=1 SV=1;sp|P68373|TBA1C_MOUSE Tubulin alpha-1C chain OS=Mus musculus OX=10090 GN=Tuba1c PE=1 SV=1;sp|P05214|TBA3_MOUSE Tubulin alpha-3 chain OS=Mus musculus OX=10090 GN=Tuba3	P68369	TBA1A	11227000	2692900	31007000	6395500	6959950	18701250	0.293776	1.42599	1.17509		yes
582	sp|P68372|TBB4B_MOUSE Tubulin beta-4B chain OS=Mus musculus OX=10090 GN=Tubb4b PE=1 SV=1;sp|Q9D6F9|TBB4A_MOUSE Tubulin beta-4A chain OS=Mus musculus OX=10090 GN=Tubb4a PE=1 SV=3	P68372	TBB4B	20584000	4021100	58306000	9888700	12302550	34097350	0.277309	1.4707	1.16898		yes
583	sp|P68510|1433F_MOUSE 14-3-3 protein eta OS=Mus musculus OX=10090 GN=Ywhah PE=1 SV=2	P68510	1433F	1866000	367150	8338200	5519900	1116575	6929050	0.998913	2.63358	1.08864		yes
585	sp|P70168|IMB1_MOUSE Importin subunit beta-1 OS=Mus musculus OX=10090 GN=Kpnb1 PE=1 SV=2	P70168	IMB1	286430	913060	1722700	567660	599745	1145180	0.288024	0.933153	1.2911		yes
586	sp|P70195|PSB7_MOUSE Proteasome subunit beta type-7 OS=Mus musculus OX=10090 GN=Psmb7 PE=1 SV=1	P70195	PSB7	1957500	1466500	15856000	21711000	1712000	18783500	0.974275	3.45571	1.06634		yes
589	sp|P70296|PEBP1_MOUSE Phosphatidylethanolamine-binding protein 1 OS=Mus musculus OX=10090 GN=Pebp1 PE=1 SV=3	P70296	PEBP1	6725500	9807400	29498000	70208000	8266450	49853000	0.540178	2.59234	1.09016		yes
591	sp|P70441|NHRF1_MOUSE Na(+)/H(+) exchange regulatory cofactor NHE-RF1 OS=Mus musculus OX=10090 GN=Slc9a3r1 PE=1 SV=3	P70441	NHRF1	471050	144270	690860	1377000	307660	1033930	0.612735	1.74873	1.13888		yes
592	sp|P70665|SIAE_MOUSE Sialate O-acetylesterase OS=Mus musculus OX=10090 GN=Siae PE=1 SV=3	P70665	SIAE	81757	74087	982750	1291700	77922	1137225	1.03614	3.86734	1.05892		yes
593	sp|Q60817|NACA_MOUSE Nascent polypeptide-associated complex subunit alpha OS=Mus musculus OX=10090 GN=Naca PE=1 SV=1;sp|P70670|NACAM_MOUSE Nascent polypeptide-associated complex subunit alpha, muscle-specific form OS=Mus musculus OX=10090 GN=Naca PE=1 SV=2	Q60817	NACA	2901100	1550700	7301100	2224200	2225900	4762650	0.305716	1.09738	1.23842		no
594	sp|P70694|DHB5_MOUSE Estradiol 17 beta-dehydrogenase 5 OS=Mus musculus OX=10090 GN=Akr1c6 PE=1 SV=1	P70694	DHB5	30679000	11367000	31312000	16350000	21023000	23831000	0.075346	0.180871	-0.291916		yes
596	sp|P70697|DCUP_MOUSE Uroporphyrinogen decarboxylase OS=Mus musculus OX=10090 GN=Urod PE=1 SV=2	P70697	DCUP	215870	102690	1351500	322780	159280	837140	0.385901	2.3939	1.09827		yes
597	sp|P70699|LYAG_MOUSE Lysosomal alpha-glucosidase OS=Mus musculus OX=10090 GN=Gaa PE=1 SV=2	P70699	LYAG	702400	849300	10086000	14754000	775850	12420000	0.900875	4.00074	1.05686		yes
599	sp|P80314|TCPB_MOUSE T-complex protein 1 subunit beta OS=Mus musculus OX=10090 GN=Cct2 PE=1 SV=4	P80314	TCPB	361790	438790	623620	13025	400290	318322	0.0792411	-0.330556	2.79806		yes
600	sp|P80315|TCPD_MOUSE T-complex protein 1 subunit delta OS=Mus musculus OX=10090 GN=Cct4 PE=1 SV=3	P80315	TCPD	459670	35468	1023200	84333	247569	553766	0.197753	1.16145	1.22271		yes
604	sp|P84084|ARF5_MOUSE ADP-ribosylation factor 5 OS=Mus musculus OX=10090 GN=Arf5 PE=1 SV=2	P84084	ARF5	911090	122310	1244600	746640	516700	995620	0.36753	0.946268	1.28605		yes
606	sp|P85094|ISC2A_MOUSE Isochorismatase domain-containing protein 2A OS=Mus musculus OX=10090 GN=Isoc2a PE=1 SV=1	P85094	ISC2A	2789800	1405900	15277000	28371000	2097850	21824000	0.69754	3.37893	1.06794		yes
608	sp|P97328|KHK_MOUSE Ketohexokinase OS=Mus musculus OX=10090 GN=Khk PE=1 SV=1	P97328	KHK	19505000	16724000	63349000	77488000	18114500	70418500	1.1194	1.95881	1.1224		yes
612	sp|P97371|PSME1_MOUSE Proteasome activator complex subunit 1 OS=Mus musculus OX=10090 GN=Psme1 PE=1 SV=2	P97371	PSME1	7011600	4749300	73006000	28446000	5880450	50726000	0.533319	3.10873	1.07422		yes
613	sp|P97372|PSME2_MOUSE Proteasome activator complex subunit 2 OS=Mus musculus OX=10090 GN=Psme2 PE=1 SV=4	P97372	PSME2	2164200	1342900	48123000	7507000	1753550	27815000	0.375363	3.98751	1.05706		yes
614	sp|P97384|ANX11_MOUSE Annexin A11 OS=Mus musculus OX=10090 GN=Anxa11 PE=1 SV=2	P97384	ANX11	301100	345680	1190500	1667700	323390	1429100	0.877203	2.14376	1.11083		yes
615	sp|P97429|ANXA4_MOUSE Annexin A4 OS=Mus musculus OX=10090 GN=Anxa4 PE=1 SV=4	P97429	ANXA4	1269800	393560	5143400	8745900	831680	6944650	0.779795	3.0618	1.07543		yes
616	sp|P97449|AMPN_MOUSE Aminopeptidase N OS=Mus musculus OX=10090 GN=Anpep PE=1 SV=4	P97449	AMPN	2654900	1914100	45030000	24755000	2284500	34892500	0.717884	3.93297	1.05789		yes
618	sp|P97494|GSH1_MOUSE Glutamate--cysteine ligase catalytic subunit OS=Mus musculus OX=10090 GN=Gclc PE=1 SV=4	P97494	GSH1	2999300	448680	4130300	3417600	1723990	3773950	0.468022	1.13032	1.23007		yes
620	sp|P97742|CPT1A_MOUSE Carnitine O-palmitoyltransferase 1, liver isoform OS=Mus musculus OX=10090 GN=Cpt1a PE=1 SV=4	P97742	CPT1A	66009	15186	774950	401390	40597.5	588170	0.690723	3.85677	1.05909		yes
621	sp|P97807|FUMH_MOUSE Fumarate hydratase, mitochondrial OS=Mus musculus OX=10090 GN=Fh PE=1 SV=3	P97807	FUMH	2989700	929600	4851900	11101000	1959650	7976450	0.547607	2.02515	1.11798		yes
623	sp|P97823|LYPA1_MOUSE Acyl-protein thioesterase 1 OS=Mus musculus OX=10090 GN=Lypla1 PE=1 SV=1	P97823	LYPA1	2674500	585110	1751800	1228000	1629805	1489900	0.0381435	-0.129484	-0.26823		yes
625	sp|P97872|FMO5_MOUSE Dimethylaniline monooxygenase [N-oxide-forming] 5 OS=Mus musculus OX=10090 GN=Fmo5 PE=1 SV=4	P97872	FMO5	764160	772300	3746100	4822100	768230	4284100	1.0148	2.47938	1.0946		yes
626	sp|P99024|TBB5_MOUSE Tubulin beta-5 chain OS=Mus musculus OX=10090 GN=Tubb5 PE=1 SV=1	P99024	TBB5	2335000	314430	5303500	384710	1324715	2844105	0.187617	1.10229	1.23713		yes
628	sp|P99027|RLA2_MOUSE 60S acidic ribosomal protein P2 OS=Mus musculus OX=10090 GN=Rplp2 PE=1 SV=3	P99027	RLA2	833850	661890	6279800	2775500	747870	4527650	0.559584	2.5979	1.08995		yes
629	sp|P99029|PRDX5_MOUSE Peroxiredoxin-5, mitochondrial OS=Mus musculus OX=10090 GN=Prdx5 PE=1 SV=2	P99029	PRDX5	2382800	2189500	7440000	5418800	2286150	6429400	0.825302	1.49176	1.16625		yes
631	sp|Q00612|G6PD1_MOUSE Glucose-6-phosphate 1-dehydrogenase X OS=Mus musculus OX=10090 GN=G6pdx PE=1 SV=3	Q00612	G6PD1	324370	175930	1457400	6878200	250150	4167800	0.414361	4.05842	1.05601		yes
633	sp|Q00724|RET4_MOUSE Retinol-binding protein 4 OS=Mus musculus OX=10090 GN=Rbp4 PE=1 SV=2	Q00724	RET4	709950	363500	5213800	3365700	536725	4289750	0.843139	2.99864	1.07713		yes
634	sp|Q00897|A1AT4_MOUSE Alpha-1-antitrypsin 1-4 OS=Mus musculus OX=10090 GN=Serpina1d PE=1 SV=1	Q00897	A1AT4	14543000	9549300	25161000	37941000	12046150	31551000	0.777881	1.38911	1.18046		yes
637	sp|Q01405|SC23A_MOUSE Protein transport protein Sec23A OS=Mus musculus OX=10090 GN=Sec23a PE=1 SV=2	Q01405	SC23A	135160	123530	719150	330900	129345	525025	0.537405	2.02116	1.11824		yes
638	sp|Q01730|RSU1_MOUSE Ras suppressor protein 1 OS=Mus musculus OX=10090 GN=Rsu1 PE=1 SV=3	Q01730	RSU1	122620	686740	939560	653100	404680	796330	0.424343	0.976585	1.27502		yes
639	sp|Q01768|NDKB_MOUSE Nucleoside diphosphate kinase B OS=Mus musculus OX=10090 GN=Nme2 PE=1 SV=1	Q01768	NDKB	913900	234560	6233700	9669300	574230	7951500	0.871413	3.79153	1.06016		yes
640	sp|Q01853|TERA_MOUSE Transitional endoplasmic reticulum ATPase OS=Mus musculus OX=10090 GN=Vcp PE=1 SV=4	Q01853	TERA	8416300	5805600	136130000	32336000	7110950	84233000	0.423708	3.56627	1.06417		yes
644	sp|Q02819|NUCB1_MOUSE Nucleobindin-1 OS=Mus musculus OX=10090 GN=Nucb1 PE=1 SV=2	Q02819	NUCB1	221030	193110	1858700	413200	207070	1135950	0.375826	2.45571	1.09559		yes
645	sp|Q03265|ATPA_MOUSE ATP synthase subunit alpha, mitochondrial OS=Mus musculus OX=10090 GN=Atp5f1a PE=1 SV=1	Q03265	ATPA	56737000	23503000	70584000	98608000	40120000	84596000	0.742357	1.07627	1.24409		yes
647	sp|Q04519|ASM_MOUSE Sphingomyelin phosphodiesterase OS=Mus musculus OX=10090 GN=Smpd1 PE=1 SV=2	Q04519	ASM	205670	199640	1198600	208610	202655	703605	0.304352	1.79574	1.13482		yes
648	sp|Q04857|CO6A1_MOUSE Collagen alpha-1(VI) chain OS=Mus musculus OX=10090 GN=Col6a1 PE=1 SV=1	Q04857	CO6A1	40835	28616	55726	38783	34725.5	47254.5	0.439648	0.444456	1.869		yes
649	sp|Q05117|PPA5_MOUSE Tartrate-resistant acid phosphatase type 5 OS=Mus musculus OX=10090 GN=Acp5 PE=1 SV=2	Q05117	PPA5	601220	591170	3249200	1836400	596195	2542800	0.654433	2.09256	1.11381		yes
650	sp|Q05421|CP2E1_MOUSE Cytochrome P450 2E1 OS=Mus musculus OX=10090 GN=Cyp2e1 PE=1 SV=1	Q05421	CP2E1	4795100	2110200	12923000	18471000	3452650	15697000	1.01828	2.18471	1.10856		yes
651	sp|Q05816|FABP5_MOUSE Fatty acid-binding protein 5 OS=Mus musculus OX=10090 GN=Fabp5 PE=1 SV=3	Q05816	FABP5	573020	243990	719150	1071700	408505	895425	0.741145	1.13222	1.22961		yes
652	sp|Q05920|PYC_MOUSE Pyruvate carboxylase, mitochondrial OS=Mus musculus OX=10090 GN=Pc PE=1 SV=1	Q05920	PYC	9700000	829570	5145900	733550	5264785	2939725	0.155458	-0.840693	1.33252		yes
655	sp|Q07417|ACADS_MOUSE Short-chain specific acyl-CoA dehydrogenase, mitochondrial OS=Mus musculus OX=10090 GN=Acads PE=1 SV=2	Q07417	ACADS	3387700	792280	6157400	13504000	2089990	9830700	0.59092	2.2338	1.10595		yes
656	sp|Q07456|AMBP_MOUSE Protein AMBP OS=Mus musculus OX=10090 GN=Ambp PE=1 SV=2	Q07456	AMBP	84095	81018	765130	1058700	82556.5	911915	0.95278	3.46545	1.06614		yes
657	sp|Q07797|LG3BP_MOUSE Galectin-3-binding protein OS=Mus musculus OX=10090 GN=Lgals3bp PE=1 SV=1	Q07797	LG3BP	243700	157450	1601000	2824500	200575	2212750	0.729625	3.46363	1.06618		yes
660	sp|Q08857|CD36_MOUSE Platelet glycoprotein 4 OS=Mus musculus OX=10090 GN=Cd36 PE=1 SV=2	Q08857	CD36	2530000	997650	44583000	22603000	1763825	33593000	0.677389	4.25138	1.05335		yes
661	sp|Q11011|PSA_MOUSE Puromycin-sensitive aminopeptidase OS=Mus musculus OX=10090 GN=Npepps PE=1 SV=2	Q11011	PSA	252160	129150	367310	1030500	190655	698905	0.44186	1.87413	1.12855		yes
663	sp|Q283N4|URAD_MOUSE 2-oxo-4-hydroxy-4-carboxy-5-ureidoimidazoline decarboxylase OS=Mus musculus OX=10090 GN=Urad PE=1 SV=1	Q283N4	URAD	2312200	900970	1250400	891620	1606585	1071010	0.233219	-0.585025	1.54997		yes
666	sp|Q3THS6|METK2_MOUSE S-adenosylmethionine synthase isoform type-2 OS=Mus musculus OX=10090 GN=Mat2a PE=1 SV=2	Q3THS6	METK2	364830	41250	1577000	309630	203040	943315	0.353306	2.21598	1.10688		yes
667	sp|Q3TLP5|ECHD2_MOUSE Enoyl-CoA hydratase domain-containing protein 2, mitochondrial OS=Mus musculus OX=10090 GN=Echdc2 PE=1 SV=2	Q3TLP5	ECHD2	1554400	1716700	6148400	13786000	1635550	9967200	0.563075	2.60741	1.0896		yes
674	sp|Q3U1J4|DDB1_MOUSE DNA damage-binding protein 1 OS=Mus musculus OX=10090 GN=Ddb1 PE=1 SV=2	Q3U1J4	DDB1	312300	87027	2901900	711370	199664	1806635	0.421541	3.17766	1.07251		yes
677	sp|Q3UEG6|AGT2_MOUSE Alanine--glyoxylate aminotransferase 2, mitochondrial OS=Mus musculus OX=10090 GN=Agxt2 PE=1 SV=1	Q3UEG6	AGT2	231590	139750	404840	1356200	185670	880520	0.419769	2.24562	1.10535		yes
679	sp|Q3UH53|SDK1_MOUSE Protein sidekick-1 OS=Mus musculus OX=10090 GN=Sdk1 PE=1 SV=1	Q3UH53	SDK1	34078	104740	340650	2656100	69409	1498375	0.363168	4.43213	1.05108		no
682	sp|Q3ULJ0|GPD1L_MOUSE Glycerol-3-phosphate dehydrogenase 1-like protein OS=Mus musculus OX=10090 GN=Gpd1l PE=1 SV=2	Q3ULJ0	GPD1L	410700	170270	1909400	1148800	290485	1529100	0.784704	2.39615	1.09817		yes
683	sp|Q3UM45|PP1R7_MOUSE Protein phosphatase 1 regulatory subunit 7 OS=Mus musculus OX=10090 GN=Ppp1r7 PE=1 SV=2	Q3UM45	PP1R7	1224600	368840	2175800	514580	796720	1345190	0.198332	0.755665	1.38267		yes
687	sp|Q3UV17|K22O_MOUSE Keratin, type II cytoskeletal 2 oral OS=Mus musculus OX=10090 GN=Krt76 PE=1 SV=1	Q3UV17	K22O	23222000	39537000	8828700	9353800	31379500	9091250	0.651593	-1.78727	1.13553		yes
688	sp|Q3UZZ6|ST1D1_MOUSE Sulfotransferase 1 family member D1 OS=Mus musculus OX=10090 GN=Sult1d1 PE=1 SV=1	Q3UZZ6	ST1D1	1511500	626100	3115100	1239400	1068800	2177250	0.363317	1.02652	1.25861		yes
691	sp|Q4LDG0|S27A5_MOUSE Bile acyl-CoA synthetase OS=Mus musculus OX=10090 GN=Slc27a5 PE=1 SV=2	Q4LDG0	S27A5	492140	165280	1059200	261630	328710	660415	0.255832	1.00656	1.26493		yes
699	sp|Q5M8N4|D39U1_MOUSE Epimerase family protein SDR39U1 OS=Mus musculus OX=10090 GN=Sdr39u1 PE=1 SV=1	Q5M8N4	D39U1	220420	64729	1990800	1279100	142574	1634950	0.867978	3.51946	1.06507		yes
705	sp|Q60692|PSB6_MOUSE Proteasome subunit beta type-6 OS=Mus musculus OX=10090 GN=Psmb6 PE=1 SV=3	Q60692	PSB6	3283300	981440	20405000	32059000	2132370	26232000	0.854419	3.6208	1.06315		yes
706	sp|Q60710|SAMH1_MOUSE Deoxynucleoside triphosphate triphosphohydrolase SAMHD1 OS=Mus musculus OX=10090 GN=Samhd1 PE=1 SV=3	Q60710	SAMH1	172070	69203	1071400	33515	120636	552458	0.253728	2.1952	1.10799		yes
708	sp|Q60759|GCDH_MOUSE Glutaryl-CoA dehydrogenase, mitochondrial OS=Mus musculus OX=10090 GN=Gcdh PE=1 SV=2	Q60759	GCDH	3423100	234770	1711300	252810	1828935	982055	0.158831	-0.897128	1.30594		yes
710	sp|Q60864|STIP1_MOUSE Stress-induced-phosphoprotein 1 OS=Mus musculus OX=10090 GN=Stip1 PE=1 SV=1	Q60864	STIP1	475720	55934	2094000	1141000	265827	1617500	0.755015	2.60521	1.08968		yes
711	sp|Q60866|PTER_MOUSE Phosphotriesterase-related protein OS=Mus musculus OX=10090 GN=Pter PE=1 SV=1	Q60866	PTER	2196300	2266900	6994500	9144500	2231600	8069500	0.937002	1.8544	1.13007		yes
712	sp|Q60930|VDAC2_MOUSE Voltage-dependent anion-selective channel protein 2 OS=Mus musculus OX=10090 GN=Vdac2 PE=1 SV=2	Q60930	VDAC2	1061200	1507700	1534600	2384100	1284450	1959350	0.481447	0.609224	1.51771		yes
713	sp|Q60931|VDAC3_MOUSE Voltage-dependent anion-selective channel protein 3 OS=Mus musculus OX=10090 GN=Vdac3 PE=1 SV=1	Q60931	VDAC3	839140	270770	1926000	1606800	554955	1766400	1.03111	1.67037	1.14622		yes
714	sp|Q60932|VDAC1_MOUSE Voltage-dependent anion-selective channel protein 1 OS=Mus musculus OX=10090 GN=Vdac1 PE=1 SV=3	Q60932	VDAC1	4329000	1123400	7466000	4350800	2726200	5908400	0.536708	1.11588	1.23366		yes
716	sp|Q61009|SCRB1_MOUSE Scavenger receptor class B member 1 OS=Mus musculus OX=10090 GN=Scarb1 PE=1 SV=1	Q61009	SCRB1	484600	606420	4227300	6565600	545510	5396450	0.824701	3.30633	1.06952		yes
717	sp|Q61035|SYHC_MOUSE Histidine--tRNA ligase, cytoplasmic OS=Mus musculus OX=10090 GN=Hars PE=1 SV=2	Q61035	SYHC	377990	195920	3665200	2417600	286955	3041400	0.868073	3.40584	1.06737		yes
720	sp|Q61171|PRDX2_MOUSE Peroxiredoxin-2 OS=Mus musculus OX=10090 GN=Prdx2 PE=1 SV=3	Q61171	PRDX2	6331100	5017100	19152000	29225000	5674100	24188500	0.785262	2.09186	1.11385		yes
721	sp|Q61176|ARGI1_MOUSE Arginase-1 OS=Mus musculus OX=10090 GN=Arg1 PE=1 SV=1	Q61176	ARGI1	94196000	88941000	458990000	640070000	91568500	549530000	0.906559	2.58527	1.09042		yes
722	sp|Q61206|PA1B2_MOUSE Platelet-activating factor acetylhydrolase IB subunit beta OS=Mus musculus OX=10090 GN=Pafah1b2 PE=1 SV=2	Q61206	PA1B2	720140	548470	1602700	4078900	634305	2840800	0.488927	2.16305	1.10975		yes
725	sp|Q61411|RASH_MOUSE GTPase HRas OS=Mus musculus OX=10090 GN=Hras PE=1 SV=2;sp|P23175|RASH_MSVNS GTPase HRas OS=Murine sarcoma virus NS.C58 OX=11815 GN=H-RAS PE=3 SV=1;sp|P32883|RASK_MOUSE GTPase KRas OS=Mus musculus OX=10090 GN=Kras PE=1 SV=1;sp|P08556|RA	Q61411	RASH	772530	274260	2769200	1117100	523395	1943150	0.49677	1.89243	1.12717		yes
726	sp|Q61425|HCDH_MOUSE Hydroxyacyl-coenzyme A dehydrogenase, mitochondrial OS=Mus musculus OX=10090 GN=Hadh PE=1 SV=2	Q61425	HCDH	16021000	5214000	35610000	76822000	10617500	56216000	0.595546	2.40454	1.09779		yes
728	sp|Q61503|5NTD_MOUSE 5-nucleotidase OS=Mus musculus OX=10090 GN=Nt5e PE=1 SV=2	Q61503	5NTD	512960	205400	7132400	440730	359180	3786565	0.307944	3.39811	1.06753		yes
730	sp|Q61578|ADRO_MOUSE NADPH:adrenodoxin oxidoreductase, mitochondrial OS=Mus musculus OX=10090 GN=Fdxr PE=1 SV=1	Q61578	ADRO	313420	106280	604370	609700	209850	607035	0.789995	1.53242	1.16122		yes
732	sp|Q61599|GDIR2_MOUSE Rho GDP-dissociation inhibitor 2 OS=Mus musculus OX=10090 GN=Arhgdib PE=1 SV=3	Q61599	GDIR2	1774100	631100	2924400	2627100	1202600	2775750	0.690239	1.20672	1.2128		yes
733	sp|Q61646|HPT_MOUSE Haptoglobin OS=Mus musculus OX=10090 GN=Hp PE=1 SV=1	Q61646	HPT	350190	899960	5801100	16156000	625075	10978550	0.530953	4.13451	1.05493		yes
734	sp|Q61699|HS105_MOUSE Heat shock protein 105 kDa OS=Mus musculus OX=10090 GN=Hsph1 PE=1 SV=2	Q61699	HS105	232790	125070	3353900	1631200	178930	2492550	0.646407	3.80016	1.06002		yes
736	sp|Q61838|PZP_MOUSE Pregnancy zone protein OS=Mus musculus OX=10090 GN=Pzp PE=1 SV=3	Q61838	PZP	7263100	2269800	11865000	28355000	4766450	20110000	0.529346	2.07693	1.11475		yes
738	sp|Q62086|PON2_MOUSE Serum paraoxonase/arylesterase 2 OS=Mus musculus OX=10090 GN=Pon2 PE=1 SV=2	Q62086	PON2	345450	141610	2293200	3534700	243530	2913950	0.861676	3.5808	1.0639		yes
741	sp|Q62264|THRSP_MOUSE Thyroid hormone-inducible hepatic protein OS=Mus musculus OX=10090 GN=Thrsp PE=1 SV=1	Q62264	THRSP	505670	329720	1909300	620290	417695	1264795	0.386095	1.59838	1.15368		yes
742	sp|Q62348|TSN_MOUSE Translin OS=Mus musculus OX=10090 GN=Tsn PE=1 SV=1	Q62348	TSN	898840	401360	4066800	2648400	650100	3357600	0.876448	2.3687	1.0994		yes
748	sp|Q62465|VAT1_MOUSE Synaptic vesicle membrane protein VAT-1 homolog OS=Mus musculus OX=10090 GN=Vat1 PE=1 SV=3	Q62465	VAT1	1755500	718490	11985000	7604100	1236995	9794550	0.841946	2.98514	1.0775		yes
749	sp|Q63836|SBP2_MOUSE Selenium-binding protein 2 OS=Mus musculus OX=10090 GN=Selenbp2 PE=1 SV=2	Q63836	SBP2	219970	19425000	1664700	23107000	9822485	12385850	0.0578802	0.334533	2.72339		yes
751	sp|Q63886|UD11_MOUSE UDP-glucuronosyltransferase 1-1 OS=Mus musculus OX=10090 GN=Ugt1a1 PE=1 SV=2	Q63886	UD11	13354000	3212400	29754000	22520000	8283200	26137000	0.936864	1.65783	1.14747		yes
753	sp|Q64105|SPRE_MOUSE Sepiapterin reductase OS=Mus musculus OX=10090 GN=Spr PE=1 SV=1	Q64105	SPRE	15111000	12812000	82709000	107020000	13961500	94864500	1.03391	2.76441	1.08414		yes
757	sp|Q64433|CH10_MOUSE 10 kDa heat shock protein, mitochondrial OS=Mus musculus OX=10090 GN=Hspe1 PE=1 SV=2	Q64433	CH10	2825300	755590	6143900	3940100	1790445	5042000	0.782725	1.49368	1.16601		yes
759	sp|Q64442|DHSO_MOUSE Sorbitol dehydrogenase OS=Mus musculus OX=10090 GN=Sord PE=1 SV=3	Q64442	DHSO	57489000	40863000	90742000	109540000	49176000	100141000	1.24409	1.02601	1.25876		yes
760	sp|Q64458|CP2CT_MOUSE Cytochrome P450 2C29 OS=Mus musculus OX=10090 GN=Cyp2c29 PE=1 SV=2	Q64458	CP2CT	507810	222070	700180	554300	364940	627240	0.547058	0.781358	1.36598		yes
761	sp|Q64459|CP3AB_MOUSE Cytochrome P450 3A11 OS=Mus musculus OX=10090 GN=Cyp3a11 PE=1 SV=1	Q64459	CP3AB	4883000	1831700	8267600	6900900	3357350	7584250	0.744632	1.17568	1.21949		yes
762	sp|Q64464|CP3AD_MOUSE Cytochrome P450 3A13 OS=Mus musculus OX=10090 GN=Cyp3a13 PE=1 SV=1	Q64464	CP3AD	324500	121870	1279600	694210	223185	986905	0.68794	2.14467	1.11078		yes
764	sp|Q64471|GSTT1_MOUSE Glutathione S-transferase theta-1 OS=Mus musculus OX=10090 GN=Gstt1 PE=1 SV=4	Q64471	GSTT1	8857600	1166500	15318000	7014700	5012050	11166350	0.407854	1.15568	1.22403		yes
767	sp|Q64521|GPDM_MOUSE Glycerol-3-phosphate dehydrogenase, mitochondrial OS=Mus musculus OX=10090 GN=Gpd2 PE=1 SV=2	Q64521	GPDM	2217100	1431300	36013000	22609000	1824200	29311000	0.820464	4.00611	1.05678		yes
772	sp|Q64737|PUR2_MOUSE Trifunctional purine biosynthetic protein adenosine-3 OS=Mus musculus OX=10090 GN=Gart PE=1 SV=3	Q64737	PUR2	205000	52731	156080	282450	128866	219265	0.337122	0.766809	1.37525		yes
773	sp|Q64FW2|RETST_MOUSE All-trans-retinol 13,14-reductase OS=Mus musculus OX=10090 GN=Retsat PE=1 SV=3	Q64FW2	RETST	107790	107370	3826200	6260000	107580	5043100	0.812775	5.55083	1.04043		yes
783	sp|Q6WVG3|KCD12_MOUSE BTB/POZ domain-containing protein KCTD12 OS=Mus musculus OX=10090 GN=Kctd12 PE=1 SV=1	Q6WVG3	KCD12	666850	195110	2409300	924360	430980	1666830	0.485758	1.95141	1.12292		yes
784	sp|Q6ZQI3|MLEC_MOUSE Malectin OS=Mus musculus OX=10090 GN=Mlec PE=1 SV=2	Q6ZQI3	MLEC	89410	392780	995480	2453200	241095	1724340	0.55222	2.83837	1.08179		yes
785	sp|Q6ZWN5|RS9_MOUSE 40S ribosomal protein S9 OS=Mus musculus OX=10090 GN=Rps9 PE=1 SV=3	Q6ZWN5	RS9	1709600	655640	2181500	1621000	1182620	1901250	0.41699	0.684962	1.43769		yes
789	sp|Q75N62|GIMA8_MOUSE GTPase IMAP family member 8 OS=Mus musculus OX=10090 GN=Gimap8 PE=1 SV=1	Q75N62	GIMA8	607100	172080	201020	31547	389590	116284	0.38376	-1.74431	1.13927		yes
790	sp|Q76LS9|MINY1_MOUSE Ubiquitin carboxyl-terminal hydrolase MINDY-1 OS=Mus musculus OX=10090 GN=Mindy1 PE=1 SV=1	Q76LS9	MINY1	2239000	139240	2644400	2675300	1189120	2659850	0.4038	1.16145	1.2227		yes
791	sp|Q76MZ3|2AAA_MOUSE Serine/threonine-protein phosphatase 2A 65 kDa regulatory subunit A alpha isoform OS=Mus musculus OX=10090 GN=Ppp2r1a PE=1 SV=3	Q76MZ3	2AAA	732040	271380	5400200	2311100	501710	3855650	0.570338	2.94205	1.07871		yes
792	sp|Q78IK2|USMG5_MOUSE Up-regulated during skeletal muscle growth protein 5 OS=Mus musculus OX=10090 GN=Atp5md PE=1 SV=1	Q78IK2	USMG5	4027000	1234400	21441000	4217400	2630700	12829200	0.353666	2.28591	1.10332		yes
797	sp|Q78PY7|SND1_MOUSE Staphylococcal nuclease domain-containing protein 1 OS=Mus musculus OX=10090 GN=Snd1 PE=1 SV=1	Q78PY7	SND1	529240	23223	431360	73539	276232	252450	0.0238846	-0.129883	-0.268527		yes
801	sp|Q7TMM9|TBB2A_MOUSE Tubulin beta-2A chain OS=Mus musculus OX=10090 GN=Tubb2a PE=1 SV=1;sp|Q9CWF2|TBB2B_MOUSE Tubulin beta-2B chain OS=Mus musculus OX=10090 GN=Tubb2b PE=1 SV=1	Q7TMM9	TBB2A	1200300	90138	530730	140110	645219	335420	0.169433	-0.94382	1.28698		yes
802	sp|Q7TMR0|PCP_MOUSE Lysosomal Pro-X carboxypeptidase OS=Mus musculus OX=10090 GN=Prcp PE=1 SV=2	Q7TMR0	PCP	238800	112190	1993200	4234600	175495	3113900	0.636342	4.14922	1.05473		yes
803	sp|Q7TMS5|ABCG2_MOUSE ATP-binding cassette sub-family G member 2 OS=Mus musculus OX=10090 GN=Abcg2 PE=1 SV=1	Q7TMS5	ABCG2	13650	37911	884150	3648400	25780.5	2266275	0.453618	6.4579	1.03458		yes
808	sp|Q7TQI3|OTUB1_MOUSE Ubiquitin thioesterase OTUB1 OS=Mus musculus OX=10090 GN=Otub1 PE=1 SV=2	Q7TQI3	OTUB1	1008600	416790	1913400	1283300	712695	1598350	0.750836	1.16523	1.22184		yes
809	sp|Q7TSV4|PGM2_MOUSE Phosphoglucomutase-2 OS=Mus musculus OX=10090 GN=Pgm2 PE=1 SV=1	Q7TSV4	PGM2	294620	132180	1396700	830480	213400	1113590	0.76364	2.38359	1.09873		yes
811	sp|Q80UU9|PGRC2_MOUSE Membrane-associated progesterone receptor component 2 OS=Mus musculus OX=10090 GN=Pgrmc2 PE=1 SV=2	Q80UU9	PGRC2	300510	263090	2845400	2112000	281800	2478700	0.9807	3.13684	1.07351		yes
812	sp|Q80W21|GSTM7_MOUSE Glutathione S-transferase Mu 7 OS=Mus musculus OX=10090 GN=Gstm7 PE=1 SV=1	Q80W21	GSTM7	736960	509120	4629500	8093300	623040	6361400	0.732186	3.35195	1.06852		yes
814	sp|Q80W54|FACE1_MOUSE CAAX prenyl protease 1 homolog OS=Mus musculus OX=10090 GN=Zmpste24 PE=1 SV=2	Q80W54	FACE1	114420	57556	242720	1153300	85988	698010	0.390938	3.02104	1.07652		yes
815	sp|Q80XL6|ACD11_MOUSE Acyl-CoA dehydrogenase family member 11 OS=Mus musculus OX=10090 GN=Acad11 PE=1 SV=2	Q80XL6	ACD11	10793	7312.1	1026500	125570	9052.55	576035	0.369157	5.99169	1.03736		yes
816	sp|Q80XN0|BDH_MOUSE D-beta-hydroxybutyrate dehydrogenase, mitochondrial OS=Mus musculus OX=10090 GN=Bdh1 PE=1 SV=2	Q80XN0	BDH	10257000	2608300	23540000	52361000	6432650	37950500	0.591151	2.56063	1.09136		yes
819	sp|Q8BFR4|GNS_MOUSE N-acetylglucosamine-6-sulfatase OS=Mus musculus OX=10090 GN=Gns PE=1 SV=1	Q8BFR4	GNS	328280	158550	1278600	587610	243415	933105	0.549871	1.93862	1.12382		yes
820	sp|Q8BFR5|EFTU_MOUSE Elongation factor Tu, mitochondrial OS=Mus musculus OX=10090 GN=Tufm PE=1 SV=1	Q8BFR5	EFTU	1383300	163910	1739100	293260	773605	1016180	0.0850555	0.393487	2.11284		yes
821	sp|Q8BFS6|CPPED_MOUSE Serine/threonine-protein phosphatase CPPED1 OS=Mus musculus OX=10090 GN=Cpped1 PE=1 SV=1	Q8BFS6	CPPED	128890	37323	357830	1387500	83106.5	872665	0.436219	3.39239	1.06765		yes
823	sp|Q8BG07|PLD4_MOUSE Phospholipase D4 OS=Mus musculus OX=10090 GN=Pld4 PE=1 SV=1	Q8BG07	PLD4	583430	70534	1743100	401020	326982	1072060	0.341104	1.7131	1.14212		yes
824	sp|Q8BG32|PSD11_MOUSE 26S proteasome non-ATPase regulatory subunit 11 OS=Mus musculus OX=10090 GN=Psmd11 PE=1 SV=3	Q8BG32	PSD11	706520	315300	2099700	3207200	510910	2653450	0.884334	2.37673	1.09904		yes
826	sp|Q8BGC4|PTGR3_MOUSE Prostaglandin reductase-3 OS=Mus musculus OX=10090 GN=Zadh2 PE=1 SV=1	Q8BGC4	PTGR3	194790	136110	596010	820090	165450	708050	0.952823	2.09746	1.11352		yes
827	sp|Q8BGQ7|SYAC_MOUSE Alanine--tRNA ligase, cytoplasmic OS=Mus musculus OX=10090 GN=Aars PE=1 SV=1	Q8BGQ7	SYAC	548820	133630	2115500	1120200	341225	1617850	0.697491	2.24528	1.10536		yes
834	sp|Q8BH95|ECHM_MOUSE Enoyl-CoA hydratase, mitochondrial OS=Mus musculus OX=10090 GN=Echs1 PE=1 SV=1	Q8BH95	ECHM	5943300	1117100	3946300	3775600	3530200	3860950	0.0393896	0.129206	-0.268021		yes
835	sp|Q8BHG1|NRDC_MOUSE Nardilysin OS=Mus musculus OX=10090 GN=Nrdc PE=1 SV=1	Q8BHG1	NRDC	47990	7466.2	178130	48392	27728.1	113261	0.397214	2.03023	1.11766		yes
838	sp|Q8BI08|MAL2_MOUSE Protein MAL2 OS=Mus musculus OX=10090 GN=Mal2 PE=1 SV=1	Q8BI08	MAL2	18934000	17353000	145240000	62171000	18143500	103705500	0.541198	2.51497	1.09315		no
840	sp|Q8BJU0|SGTA_MOUSE Small glutamine-rich tetratricopeptide repeat-containing protein alpha OS=Mus musculus OX=10090 GN=Sgta PE=1 SV=2	Q8BJU0	SGTA	144670	353360	2220900	984850	249015	1602875	0.57634	2.68636	1.08677		yes
841	sp|Q8BJY1|PSMD5_MOUSE 26S proteasome non-ATPase regulatory subunit 5 OS=Mus musculus OX=10090 GN=Psmd5 PE=1 SV=4	Q8BJY1	PSMD5	268980	58183	425390	359870	163582	392630	0.596786	1.26316	1.20162		yes
842	sp|Q8BK48|EST2E_MOUSE Pyrethroid hydrolase Ces2e OS=Mus musculus OX=10090 GN=Ces2e PE=1 SV=1	Q8BK48	EST2E	30441000	24230000	185920000	106080000	27335500	146000000	0.688741	2.41712	1.09724		yes
844	sp|Q8BLN5|ERG7_MOUSE Lanosterol synthase OS=Mus musculus OX=10090 GN=Lss PE=1 SV=2	Q8BLN5	ERG7	6873700	4020800	6253400	3144600	5447250	4699000	0.120924	-0.213174	-0.297616		yes
847	sp|Q8BMS1|ECHA_MOUSE Trifunctional enzyme subunit alpha, mitochondrial OS=Mus musculus OX=10090 GN=Hadha PE=1 SV=1	Q8BMS1	ECHA	5004100	697730	12622000	4141600	2850915	8381800	0.399698	1.55584	1.15846		yes
848	sp|Q8BMS4|COQ3_MOUSE Ubiquinone biosynthesis O-methyltransferase, mitochondrial OS=Mus musculus OX=10090 GN=Coq3 PE=1 SV=1	Q8BMS4	COQ3	477830	287790	2352400	935090	382810	1643745	0.492344	2.10229	1.11323		yes
850	sp|Q8BP40|PPA6_MOUSE Lysophosphatidic acid phosphatase type 6 OS=Mus musculus OX=10090 GN=Acp6 PE=1 SV=1	Q8BP40	PPA6	529640	340380	1628400	3455400	435010	2541900	0.589236	2.54679	1.0919		yes
851	sp|Q8BP47|SYNC_MOUSE Asparagine--tRNA ligase, cytoplasmic OS=Mus musculus OX=10090 GN=Nars PE=1 SV=2	Q8BP47	SYNC	378590	33443	1804700	1058600	206016	1431650	0.840799	2.79685	1.08309		yes
857	sp|Q8BW75|AOFB_MOUSE Amine oxidase [flavin-containing] B OS=Mus musculus OX=10090 GN=Maob PE=1 SV=4	Q8BW75	AOFB	4162200	1427800	13883000	20657000	2795000	17270000	0.960114	2.62735	1.08886		yes
860	sp|Q8BWP5|TTPA_MOUSE Alpha-tocopherol transfer protein OS=Mus musculus OX=10090 GN=Ttpa PE=1 SV=1	Q8BWP5	TTPA	4350700	3237800	26411000	44287000	3794250	35349000	0.758144	3.21978	1.0715		yes
861	sp|Q8BWQ1|UD2A3_MOUSE UDP-glucuronosyltransferase 2A3 OS=Mus musculus OX=10090 GN=Ugt2a3 PE=1 SV=1	Q8BWQ1	UD2A3	2406300	846080	4310700	2065600	1626190	3188150	0.416198	0.971224	1.27691		yes
862	sp|Q8BWT1|THIM_MOUSE 3-ketoacyl-CoA thiolase, mitochondrial OS=Mus musculus OX=10090 GN=Acaa2 PE=1 SV=3	Q8BWT1	THIM	35713000	3603600	53832000	11352000	19658300	32592000	0.168609	0.729379	1.40141		yes
866	sp|Q8BZ09|ODC_MOUSE Mitochondrial 2-oxodicarboxylate carrier OS=Mus musculus OX=10090 GN=Slc25a21 PE=1 SV=1	Q8BZ09	ODC	781860	366770	8784100	3394300	574315	6089200	0.540879	3.40634	1.06736		yes
867	sp|Q8C0Z1|F234A_MOUSE Protein FAM234A OS=Mus musculus OX=10090 GN=Fam234a PE=1 SV=1	Q8C0Z1	F234A	166780	167760	1107900	1918800	167270	1513350	0.729899	3.1775	1.07251		yes
868	sp|Q8C165|P20D1_MOUSE N-fatty-acyl-amino acid synthase/hydrolase PM20D1 OS=Mus musculus OX=10090 GN=Pm20d1 PE=1 SV=1	Q8C165	P20D1	2664800	1379800	23555000	8658500	2022300	16106750	0.511661	2.9936	1.07727		yes
869	sp|Q8C196|CPSM_MOUSE Carbamoyl-phosphate synthase [ammonia], mitochondrial OS=Mus musculus OX=10090 GN=Cps1 PE=1 SV=2	Q8C196	CPSM	141260000	22625000	159620000	42419000	81942500	101019500	0.0755655	0.30195	3.89494		yes
877	sp|Q8CAY6|THIC_MOUSE Acetyl-CoA acetyltransferase, cytosolic OS=Mus musculus OX=10090 GN=Acat2 PE=1 SV=2	Q8CAY6	THIC	12886000	3243600	19207000	11121000	8064800	15164000	0.420953	0.91094	1.30008		yes
878	sp|Q8CC86|PNCB_MOUSE Nicotinate phosphoribosyltransferase OS=Mus musculus OX=10090 GN=Naprt PE=1 SV=1	Q8CC86	PNCB	2430700	1256400	14937000	10626000	1843550	12781500	0.980318	2.7935	1.0832		yes
880	sp|Q8CFX1|G6PE_MOUSE GDH/6PGL endoplasmic bifunctional protein OS=Mus musculus OX=10090 GN=H6pd PE=1 SV=2	Q8CFX1	G6PE	1698300	2549800	17883000	38532000	2124050	28207500	0.620789	3.73119	1.06118		yes
881	sp|Q8CG72|ARHL2_MOUSE ADP-ribose glycohydrolase ARH3 OS=Mus musculus OX=10090 GN=Adprhl2 PE=1 SV=1	Q8CG72	ARHL2	319480	192370	2391100	1427800	255925	1909450	0.756436	2.89936	1.07995		yes
882	sp|Q8CG76|ARK72_MOUSE Aflatoxin B1 aldehyde reductase member 2 OS=Mus musculus OX=10090 GN=Akr7a2 PE=1 SV=3	Q8CG76	ARK72	1956800	846170	4468300	4030300	1401485	4249300	1.05402	1.60027	1.15348		yes
883	sp|Q8CGA2|TBC14_MOUSE TBC1 domain family member 14 OS=Mus musculus OX=10090 GN=Tbc1d14 PE=1 SV=2	Q8CGA2	TBC14	8687900	6684200	20205000	3298500	7686050	11751750	0.145942	0.612561	1.51357		no
884	sp|Q8CGC7|SYEP_MOUSE Bifunctional glutamate/proline--tRNA ligase OS=Mus musculus OX=10090 GN=Eprs PE=1 SV=4	Q8CGC7	SYEP	58137	49634	218820	121860	53885.5	170340	0.603869	1.66045	1.1472		yes
886	sp|Q8CGR7|UPP2_MOUSE Uridine phosphorylase 2 OS=Mus musculus OX=10090 GN=Upp2 PE=2 SV=1	Q8CGR7	UPP2	1046700	2352200	2079500	869540	1699450	1474520	0.0839684	-0.204823	-0.296535		no
889	sp|Q8CHQ9|NT8F2_MOUSE N-acetyltransferase family 8 member 2 OS=Mus musculus OX=10090 GN=Nat8f2 PE=1 SV=1	Q8CHQ9	NT8F2	1716900	64704	3499200	8795200	890802	6147200	0.557839	2.78675	1.08341		yes
890	sp|Q8CHR6|DPYD_MOUSE Dihydropyrimidine dehydrogenase [NADP(+)] OS=Mus musculus OX=10090 GN=Dpyd PE=1 SV=1	Q8CHR6	DPYD	1948900	1325000	11224000	5310600	1636950	8267300	0.578366	2.33641	1.10089		yes
891	sp|Q8CHT0|AL4A1_MOUSE Delta-1-pyrroline-5-carboxylate dehydrogenase, mitochondrial OS=Mus musculus OX=10090 GN=Aldh4a1 PE=1 SV=3	Q8CHT0	AL4A1	12492000	1932700	14490000	10747000	7212350	12618500	0.314921	0.806999	1.35072		yes
892	sp|Q8CIF4|BTD_MOUSE Biotinidase OS=Mus musculus OX=10090 GN=Btd PE=1 SV=2	Q8CIF4	BTD	182490	242250	3169000	2266600	212370	2717800	0.950196	3.67779	1.06212		yes
894	sp|Q8CIM7|CP2DQ_MOUSE Cytochrome P450 2D26 OS=Mus musculus OX=10090 GN=Cyp2d26 PE=1 SV=1	Q8CIM7	CP2DQ	8174400	1616400	15115000	8344300	4895400	11729650	0.546355	1.26066	1.20209		yes
895	sp|Q8JZK9|HMCS1_MOUSE Hydroxymethylglutaryl-CoA synthase, cytoplasmic OS=Mus musculus OX=10090 GN=Hmgcs1 PE=1 SV=1	Q8JZK9	HMCS1	2967300	666740	22273000	38462000	1817020	30367500	0.769983	4.06288	1.05595		yes
901	sp|Q8K010|OPLA_MOUSE 5-oxoprolinase OS=Mus musculus OX=10090 GN=Oplah PE=1 SV=1	Q8K010	OPLA	86562	91126	2494600	1030400	88844	1762500	0.58086	4.31021	1.05259		yes
903	sp|Q8K0C4|CP51A_MOUSE Lanosterol 14-alpha demethylase OS=Mus musculus OX=10090 GN=Cyp51a1 PE=1 SV=1	Q8K0C4	CP51A	324100	197570	1335400	6291300	260835	3813350	0.411599	3.86985	1.05888		yes
906	sp|Q8K0Y2|KT33A_MOUSE Keratin, type I cuticular Ha3-I OS=Mus musculus OX=10090 GN=Krt33a PE=1 SV=1	Q8K0Y2	KT33A	184680000	679950	201010	38157	92679975	119584	0.302712	-9.5981	1.02304		no
907	sp|Q8K157|GALM_MOUSE Aldose 1-epimerase OS=Mus musculus OX=10090 GN=Galm PE=1 SV=1	Q8K157	GALM	4011500	3224400	9448900	21912000	3617950	15680450	0.519185	2.11572	1.11244		yes
908	sp|Q8K183|PDXK_MOUSE Pyridoxal kinase OS=Mus musculus OX=10090 GN=Pdxk PE=1 SV=1	Q8K183	PDXK	2650800	600720	11397000	7856100	1625760	9626550	1.07521	2.5659	1.09116		yes
909	sp|Q8K1Z0|COQ9_MOUSE Ubiquinone biosynthesis protein COQ9, mitochondrial OS=Mus musculus OX=10090 GN=Coq9 PE=1 SV=1	Q8K1Z0	COQ9	8921700	1687300	35364000	3824500	5304500	19594250	0.277504	1.88514	1.12772		yes
911	sp|Q8K2B3|SDHA_MOUSE Succinate dehydrogenase [ubiquinone] flavoprotein subunit, mitochondrial OS=Mus musculus OX=10090 GN=Sdha PE=1 SV=1	Q8K2B3	SDHA	3620600	826340	3720100	3446800	2223470	3583450	0.294428	0.688536	1.43453		yes
917	sp|Q8K4Z3|NNRE_MOUSE NAD(P)H-hydrate epimerase OS=Mus musculus OX=10090 GN=Naxe PE=1 SV=1	Q8K4Z3	NNRE	5477600	5433400	39893000	28449000	5455500	34171000	0.902356	2.64699	1.08815		yes
918	sp|Q8QZR3|EST2A_MOUSE Pyrethroid hydrolase Ces2a OS=Mus musculus OX=10090 GN=Ces2a PE=1 SV=1	Q8QZR3	EST2A	80685000	75007000	353620000	260180000	77846000	306900000	0.896253	1.97907	1.12102		yes
919	sp|Q8QZR5|ALAT1_MOUSE Alanine aminotransferase 1 OS=Mus musculus OX=10090 GN=Gpt PE=1 SV=3	Q8QZR5	ALAT1	11251000	7132500	57043000	30135000	9191750	43589000	0.636779	2.24555	1.10535		yes
920	sp|Q8QZS1|HIBCH_MOUSE 3-hydroxyisobutyryl-CoA hydrolase, mitochondrial OS=Mus musculus OX=10090 GN=Hibch PE=1 SV=1	Q8QZS1	HIBCH	1067500	429300	3188200	3251500	748400	3219850	1.10128	2.10511	1.11306		yes
921	sp|Q8QZT1|THIL_MOUSE Acetyl-CoA acetyltransferase, mitochondrial OS=Mus musculus OX=10090 GN=Acat1 PE=1 SV=1	Q8QZT1	THIL	13404000	4599400	22061000	60392000	9001700	41226500	0.480095	2.1953	1.10799		yes
923	sp|Q8R059|GALE_MOUSE UDP-glucose 4-epimerase OS=Mus musculus OX=10090 GN=Gale PE=1 SV=1	Q8R059	GALE	542080	364060	4975700	7451200	453070	6213450	0.875564	3.77759	1.06039		yes
926	sp|Q8R0F9|S14L4_MOUSE SEC14-like protein 4 OS=Mus musculus OX=10090 GN=Sec14l4 PE=1 SV=1	Q8R0F9	S14L4	1374100	2348100	7848500	17814000	1861100	12831250	0.570499	2.78543	1.08346		yes
927	sp|Q8R0N6|HOT_MOUSE Hydroxyacid-oxoacid transhydrogenase, mitochondrial OS=Mus musculus OX=10090 GN=Adhfe1 PE=1 SV=2	Q8R0N6	HOT	411110	112600	1716100	2674300	261855	2195200	0.887089	3.06751	1.07528		yes
928	sp|Q8R0V5|I23O2_MOUSE Indoleamine 2,3-dioxygenase 2 OS=Mus musculus OX=10090 GN=Ido2 PE=1 SV=3	Q8R0V5	I23O2	119630	123210	438210	227200	121420	332705	0.53053	1.45424	1.17118		yes
929	sp|Q8R0Y6|AL1L1_MOUSE Cytosolic 10-formyltetrahydrofolate dehydrogenase OS=Mus musculus OX=10090 GN=Aldh1l1 PE=1 SV=1	Q8R0Y6	AL1L1	34941000	25958000	81831000	59742000	30449500	70786500	0.877138	1.21706	1.21066		yes
931	sp|Q8R146|APEH_MOUSE Acylamino-acid-releasing enzyme OS=Mus musculus OX=10090 GN=Apeh PE=1 SV=3	Q8R146	APEH	9402100	2280300	37635000	14419000	5841200	26027000	0.502103	2.15567	1.11016		yes
932	sp|Q8R164|BPHL_MOUSE Valacyclovir hydrolase OS=Mus musculus OX=10090 GN=Bphl PE=1 SV=1	Q8R164	BPHL	3583200	634810	2923000	2449300	2109005	2686150	0.117657	0.348977	2.50696		yes
934	sp|Q8R1F1|NIBL1_MOUSE Niban-like protein 1 OS=Mus musculus OX=10090 GN=Fam129b PE=1 SV=2	Q8R1F1	NIBL1	18070	65121	300440	204430	41595.5	252435	1.01829	2.60141	1.08982		yes
935	sp|Q8R1G2|CMBL_MOUSE Carboxymethylenebutenolidase homolog OS=Mus musculus OX=10090 GN=Cmbl PE=1 SV=1	Q8R1G2	CMBL	1589500	1355200	6675900	17495000	1472350	12085450	0.522921	3.03708	1.07609		yes
936	sp|Q8R1S0|COQ6_MOUSE Ubiquinone biosynthesis monooxygenase COQ6, mitochondrial OS=Mus musculus OX=10090 GN=Coq6 PE=1 SV=3	Q8R1S0	COQ6	2069800	385540	11835000	1955000	1227670	6895000	0.344097	2.48963	1.09418		yes
937	sp|Q8R2E9|ERO1B_MOUSE ERO1-like protein beta OS=Mus musculus OX=10090 GN=Ero1b PE=1 SV=1	Q8R2E9	ERO1B	83440	146600	676470	1073400	115020	874935	0.809312	2.92729	1.07914		yes
938	sp|Q8R317|UBQL1_MOUSE Ubiquilin-1 OS=Mus musculus OX=10090 GN=Ubqln1 PE=1 SV=1	Q8R317	UBQL1	822080	526770	2350700	848720	674425	1599710	0.367791	1.24608	1.20488		yes
940	sp|Q8R4N0|CLYBL_MOUSE Citramalyl-CoA lyase, mitochondrial OS=Mus musculus OX=10090 GN=Clybl PE=1 SV=2	Q8R4N0	CLYBL	250020	63961	573170	889360	156990	731265	0.938588	2.21972	1.10669		yes
941	sp|Q8VBT2|SDHL_MOUSE L-serine dehydratase/L-threonine deaminase OS=Mus musculus OX=10090 GN=Sds PE=1 SV=3	Q8VBT2	SDHL	6574400	3818300	22810000	13910000	5196350	18360000	0.736903	1.821	1.13273		yes
943	sp|Q8VBV7|CSN8_MOUSE COP9 signalosome complex subunit 8 OS=Mus musculus OX=10090 GN=Cops8 PE=1 SV=1	Q8VBV7	CSN8	111490	143260	808770	468320	127375	638545	0.694592	2.32571	1.1014		yes
945	sp|Q8VBW8|TTC36_MOUSE Tetratricopeptide repeat protein 36 OS=Mus musculus OX=10090 GN=Ttc36 PE=1 SV=1	Q8VBW8	TTC36	5191900	1599000	2342400	333990	3395450	1338195	0.350218	-1.34331	1.18762		yes
948	sp|Q8VC28|AK1CD_MOUSE Aldo-keto reductase family 1 member C13 OS=Mus musculus OX=10090 GN=Akr1c13 PE=1 SV=2	Q8VC28	AK1CD	5851100	7654100	23484000	61853000	6752600	42668500	0.506157	2.65966	1.0877		yes
949	sp|Q8VC30|TKFC_MOUSE Triokinase/FMN cyclase OS=Mus musculus OX=10090 GN=Tkfc PE=1 SV=1	Q8VC30	TKFC	10504000	15488000	24890000	47325000	12996000	36107500	0.559229	1.47423	1.16852		yes
950	sp|Q8VC97|BUP1_MOUSE Beta-ureidopropionase OS=Mus musculus OX=10090 GN=Upb1 PE=1 SV=1	Q8VC97	BUP1	1378900	788860	7886400	5074700	1083880	6480550	0.824918	2.57991	1.09063		yes
951	sp|Q8VCA8|SCRN2_MOUSE Secernin-2 OS=Mus musculus OX=10090 GN=Scrn2 PE=1 SV=1	Q8VCA8	SCRN2	1924300	2444600	6516400	11340000	2184450	8928200	0.66711	2.0311	1.1176		yes
952	sp|Q8VCC2|EST1_MOUSE Liver carboxylesterase 1 OS=Mus musculus OX=10090 GN=Ces1 PE=1 SV=1	Q8VCC2	EST1	18486000	20666000	115010000	85679000	19576000	100344500	0.947942	2.3578	1.0999		yes
955	sp|Q8VCI0|PLBL1_MOUSE Phospholipase B-like 1 OS=Mus musculus OX=10090 GN=Plbd1 PE=1 SV=1	Q8VCI0	PLBL1	384110	189970	3610100	1368000	287040	2489050	0.525941	3.11627	1.07403		yes
956	sp|Q8VCM7|FIBG_MOUSE Fibrinogen gamma chain OS=Mus musculus OX=10090 GN=Fgg PE=1 SV=1	Q8VCM7	FIBG	263730	390510	857080	2636000	327120	1746540	0.449423	2.41661	1.09726		yes
959	sp|Q8VCR7|ABHEB_MOUSE Protein ABHD14B OS=Mus musculus OX=10090 GN=Abhd14b PE=1 SV=1	Q8VCR7	ABHEB	6967100	2191600	6368500	4085000	4579350	5226750	0.0772129	0.190771	-0.294142		yes
960	sp|Q8VCT3|AMPB_MOUSE Aminopeptidase B OS=Mus musculus OX=10090 GN=Rnpep PE=1 SV=2	Q8VCT3	AMPB	1127700	621480	4014600	7314800	874590	5664700	0.689597	2.69532	1.08646		yes
963	sp|Q8VCW8|ACSF2_MOUSE Acyl-CoA synthetase family member 2, mitochondrial OS=Mus musculus OX=10090 GN=Acsf2 PE=1 SV=1	Q8VCW8	ACSF2	1827400	183790	6444200	1462000	1005595	3953100	0.360666	1.97494	1.1213		yes
964	sp|Q8VCX1|AK1D1_MOUSE 3-oxo-5-beta-steroid 4-dehydrogenase OS=Mus musculus OX=10090 GN=Akr1d1 PE=1 SV=1	Q8VCX1	AK1D1	10603000	3534600	37960000	14764000	7068800	26362000	0.484093	1.89892	1.12669		yes
965	sp|Q8VCZ9|HYPDH_MOUSE Hydroxyproline dehydrogenase OS=Mus musculus OX=10090 GN=Prodh2 PE=1 SV=1	Q8VCZ9	HYPDH	103410	12591	253160	85926	58000.5	169543	0.408025	1.54751	1.15943		yes
966	sp|Q8VDG5|PPCS_MOUSE Phosphopantothenate--cysteine ligase OS=Mus musculus OX=10090 GN=Ppcs PE=1 SV=1	Q8VDG5	PPCS	107040	534410	7496700	24109000	320725	15802850	0.504011	5.6227	1.03989		yes
967	sp|Q8VDG7|PAFA2_MOUSE Platelet-activating factor acetylhydrolase 2, cytoplasmic OS=Mus musculus OX=10090 GN=Pafah2 PE=1 SV=2	Q8VDG7	PAFA2	258120	250800	1696600	5133100	254460	3414850	0.498909	3.74631	1.06092		yes
970	sp|Q8VDL4|ADPGK_MOUSE ADP-dependent glucokinase OS=Mus musculus OX=10090 GN=Adpgk PE=1 SV=2	Q8VDL4	ADPGK	618590	175980	8204900	3555500	397285	5880200	0.597289	3.88762	1.0586		yes
971	sp|Q8VDM4|PSMD2_MOUSE 26S proteasome non-ATPase regulatory subunit 2 OS=Mus musculus OX=10090 GN=Psmd2 PE=1 SV=1	Q8VDM4	PSMD2	199710	177140	2192700	1676100	188425	1934400	1.03163	3.35982	1.06835		yes
972	sp|Q8VDN2|AT1A1_MOUSE Sodium/potassium-transporting ATPase subunit alpha-1 OS=Mus musculus OX=10090 GN=Atp1a1 PE=1 SV=1	Q8VDN2	AT1A1	1235400	1714400	8148800	13868000	1474900	11008400	0.736666	2.89992	1.07993		yes
975	sp|Q8VE09|TT39C_MOUSE Tetratricopeptide repeat protein 39C OS=Mus musculus OX=10090 GN=Ttc39c PE=1 SV=2	Q8VE09	TT39C	66194	144520	360300	150740	105357	255520	0.431844	1.27815	1.19884		yes
979	sp|Q8VEM8|MPCP_MOUSE Phosphate carrier protein, mitochondrial OS=Mus musculus OX=10090 GN=Slc25a3 PE=1 SV=1	Q8VEM8	MPCP	37800000	18134000	298030000	196790000	27967000	247410000	0.874462	3.14511	1.07331		yes
980	sp|Q91V01|MBOA5_MOUSE Lysophospholipid acyltransferase 5 OS=Mus musculus OX=10090 GN=Lpcat3 PE=1 SV=1	Q91V01	MBOA5	92596	88261	4063300	6169500	90428.5	5116400	0.881112	5.82221	1.03848		yes
983	sp|Q91V61|SFXN3_MOUSE Sideroflexin-3 OS=Mus musculus OX=10090 GN=Sfxn3 PE=1 SV=1	Q91V61	SFXN3	1539900	656300	6358100	10336000	1098100	8347050	0.805449	2.92626	1.07917		no
984	sp|Q91V64|ISOC1_MOUSE Isochorismatase domain-containing protein 1 OS=Mus musculus OX=10090 GN=Isoc1 PE=1 SV=1	Q91V64	ISOC1	1122800	1479500	5516200	12230000	1301150	8873100	0.576956	2.76965	1.08397		yes
985	sp|Q91V76|CK054_MOUSE Ester hydrolase C11orf54 homolog OS=Mus musculus OX=10090 PE=1 SV=1	Q91V76	CK054	14405000	9754600	95396000	128620000	12079800	112008000	1.0024	3.21293	1.07166		yes
986	sp|Q91V92|ACLY_MOUSE ATP-citrate synthase OS=Mus musculus OX=10090 GN=Acly PE=1 SV=1	Q91V92	ACLY	1737900	544680	2300700	4227100	1141290	3263900	0.645231	1.51593	1.16323		yes
987	sp|Q91VA0|ACSM1_MOUSE Acyl-coenzyme A synthetase ACSM1, mitochondrial OS=Mus musculus OX=10090 GN=Acsm1 PE=1 SV=1	Q91VA0	ACSM1	6898400	2653700	8155800	19389000	4776050	13772400	0.476262	1.52789	1.16177		yes
988	sp|Q91VD9|NDUS1_MOUSE NADH-ubiquinone oxidoreductase 75 kDa subunit, mitochondrial OS=Mus musculus OX=10090 GN=Ndufs1 PE=1 SV=2	Q91VD9	NDUS1	1178100	237910	1159400	2629600	708005	1894500	0.486452	1.41999	1.17594		yes
991	sp|Q91VR2|ATPG_MOUSE ATP synthase subunit gamma, mitochondrial OS=Mus musculus OX=10090 GN=Atp5f1c PE=1 SV=1	Q91VR2	ATPG	10575000	2567200	12885000	18706000	6571100	15795500	0.666926	1.26531	1.20122		yes
996	sp|Q91WG0|EST2C_MOUSE Acylcarnitine hydrolase OS=Mus musculus OX=10090 GN=Ces2c PE=1 SV=1	Q91WG0	EST2C	23567000	28866000	289390000	166510000	26216500	227950000	0.726691	3.12017	1.07393		yes
999	sp|Q91WN4|KMO_MOUSE Kynurenine 3-monooxygenase OS=Mus musculus OX=10090 GN=Kmo PE=1 SV=1	Q91WN4	KMO	309040	99270	1330500	1996300	204155	1663400	0.929564	3.0264	1.07637		yes
1001	sp|Q91WS0|CISD1_MOUSE CDGSH iron-sulfur domain-containing protein 1 OS=Mus musculus OX=10090 GN=Cisd1 PE=1 SV=1	Q91WS0	CISD1	1514000	1014700	23901000	9682500	1264350	16791750	0.56383	3.73128	1.06118		yes
1003	sp|Q91WU0|CES1F_MOUSE Carboxylesterase 1F OS=Mus musculus OX=10090 GN=Ces1f PE=1 SV=1	Q91WU0	CES1F	31037000	40013000	218440000	362030000	35525000	290235000	0.760204	3.03031	1.07627		yes
1005	sp|Q91X52|DCXR_MOUSE L-xylulose reductase OS=Mus musculus OX=10090 GN=Dcxr PE=1 SV=2	Q91X52	DCXR	6511300	2493400	22769000	14478000	4502350	18623500	0.868469	2.04837	1.11651		yes
1006	sp|Q91X72|HEMO_MOUSE Hemopexin OS=Mus musculus OX=10090 GN=Hpx PE=1 SV=2	Q91X72	HEMO	911110	133790	2383000	6393500	522450	4388250	0.528904	3.07028	1.07521		yes
1007	sp|Q91X77|CY250_MOUSE Cytochrome P450 2C50 OS=Mus musculus OX=10090 GN=Cyp2c50 PE=1 SV=2	Q91X77	CY250	1540300	589140	1149400	382090	1064720	765745	0.170741	-0.475538	1.76888		yes
1008	sp|Q91X83|METK1_MOUSE S-adenosylmethionine synthase isoform type-1 OS=Mus musculus OX=10090 GN=Mat1a PE=1 SV=1	Q91X83	METK1	151170000	37153000	509090000	201400000	94161500	355245000	0.49942	1.91561	1.12546		yes
1009	sp|Q91X91|NADC_MOUSE Nicotinate-nucleotide pyrophosphorylase [carboxylating] OS=Mus musculus OX=10090 GN=Qprt PE=1 SV=1	Q91X91	NADC	26672000	29307000	170660000	222570000	27989500	196615000	1.01545	2.81242	1.0826		yes
1010	sp|Q91XD4|FTCD_MOUSE Formimidoyltransferase-cyclodeaminase OS=Mus musculus OX=10090 GN=Ftcd PE=1 SV=1	Q91XD4	FTCD	7920000	6165300	13112000	19887000	7042650	16499500	0.696237	1.22823	1.20839		yes
1011	sp|Q91XE0|GLYAT_MOUSE Glycine N-acyltransferase OS=Mus musculus OX=10090 GN=Glyat PE=1 SV=1	Q91XE0	GLYAT	3756000	2804700	18199000	52210000	3280350	35204500	0.50668	3.42384	1.06699		yes
1012	sp|Q91XE4|ACY3_MOUSE N-acyl-aromatic-L-amino acid amidohydrolase (carboxylate-forming) OS=Mus musculus OX=10090 GN=Acy3 PE=1 SV=1	Q91XE4	ACY3	14542000	5593900	28208000	25115000	10067950	26661500	0.859716	1.40499	1.17811		yes
1013	sp|Q91XE8|TM205_MOUSE Transmembrane protein 205 OS=Mus musculus OX=10090 GN=Tmem205 PE=1 SV=1	Q91XE8	TM205	11639000	1117200	13059000	18956000	6378100	16007500	0.547825	1.32755	1.19022		yes
1015	sp|Q91Y97|ALDOB_MOUSE Fructose-bisphosphate aldolase B OS=Mus musculus OX=10090 GN=Aldob PE=1 SV=3	Q91Y97	ALDOB	149020000	168170000	531010000	1136900000	158595000	833955000	0.571602	2.39462	1.09823		yes
1016	sp|Q91YH5|ATLA3_MOUSE Atlastin-3 OS=Mus musculus OX=10090 GN=Atl3 PE=1 SV=1	Q91YH5	ATLA3	194070	92229	811610	410130	143150	610870	0.615925	2.09334	1.11376		yes
1019	sp|Q91YP0|L2HDH_MOUSE L-2-hydroxyglutarate dehydrogenase, mitochondrial OS=Mus musculus OX=10090 GN=L2hgdh PE=1 SV=1	Q91YP0	L2HDH	234250	13897	1817000	57977	124074	937488	0.281051	2.91761	1.07942		yes
1023	sp|Q91YW3|DNJC3_MOUSE DnaJ homolog subfamily C member 3 OS=Mus musculus OX=10090 GN=Dnajc3 PE=1 SV=1	Q91YW3	DNJC3	157630	112470	930140	1248000	135050	1089070	1.00215	3.01153	1.07678		yes
1024	sp|Q91Z53|GRHPR_MOUSE Glyoxylate reductase/hydroxypyruvate reductase OS=Mus musculus OX=10090 GN=Grhpr PE=1 SV=1	Q91Z53	GRHPR	2856100	4158400	27308000	41583000	3507250	34445500	0.848272	3.2959	1.06975		yes
1026	sp|Q91Z98|CHIL4_MOUSE Chitinase-like protein 4 OS=Mus musculus OX=10090 GN=Chil4 PE=1 SV=2	Q91Z98	CHIL4	147060	32944	292280	7828700	90002	4060490	0.31575	5.49555	1.04085		yes
1027	sp|Q91ZA3|PCCA_MOUSE Propionyl-CoA carboxylase alpha chain, mitochondrial OS=Mus musculus OX=10090 GN=Pcca PE=1 SV=2	Q91ZA3	PCCA	4733300	859190	764890	557950	2796245	661420	0.329065	-2.07985	1.11457		yes
1030	sp|Q920A5|RISC_MOUSE Retinoid-inducible serine carboxypeptidase OS=Mus musculus OX=10090 GN=Scpep1 PE=1 SV=2	Q920A5	RISC	877630	886950	5945300	7542200	882290	6743750	1.06459	2.93423	1.07894		yes
1031	sp|Q920E5|FPPS_MOUSE Farnesyl pyrophosphate synthase OS=Mus musculus OX=10090 GN=Fdps PE=1 SV=1	Q920E5	FPPS	2085400	4785900	21051000	49364000	3435650	35207500	0.577797	3.35723	1.0684		yes
1032	sp|Q921C5|BICD2_MOUSE Protein bicaudal D homolog 2 OS=Mus musculus OX=10090 GN=Bicd2 PE=1 SV=1	Q921C5	BICD2	237600	250260	737590	1827000	243930	1282295	0.512115	2.39419	1.09825		yes
1033	sp|Q921G7|ETFD_MOUSE Electron transfer flavoprotein-ubiquinone oxidoreductase, mitochondrial OS=Mus musculus OX=10090 GN=Etfdh PE=1 SV=1	Q921G7	ETFD	1200500	46217	2724400	522470	623358	1623435	0.277326	1.38092	1.18171		yes
1035	sp|Q921I1|TRFE_MOUSE Serotransferrin OS=Mus musculus OX=10090 GN=Tf PE=1 SV=1	Q921I1	TRFE	16219000	8010800	58518000	91341000	12114900	74929500	0.837284	2.62875	1.08881		yes
1036	sp|Q921L3|TMCO1_MOUSE Calcium load-activated calcium channel OS=Mus musculus OX=10090 GN=Tmco1 PE=1 SV=1	Q921L3	TMCO1	560960	213380	1846800	1204500	387170	1525650	0.910176	1.97838	1.12107		yes
1037	sp|Q921X9|PDIA5_MOUSE Protein disulfide-isomerase A5 OS=Mus musculus OX=10090 GN=Pdia5 PE=1 SV=1	Q921X9	PDIA5	193030	269510	575070	1547500	231270	1061285	0.473727	2.19816	1.10783		yes
1038	sp|Q922B2|SYDC_MOUSE Aspartate--tRNA ligase, cytoplasmic OS=Mus musculus OX=10090 GN=Dars PE=1 SV=2	Q922B2	SYDC	1994200	1728200	7553900	4291700	1861200	5922800	0.61762	1.67005	1.14625		yes
1039	sp|Q922D8|C1TC_MOUSE C-1-tetrahydrofolate synthase, cytoplasmic OS=Mus musculus OX=10090 GN=Mthfd1 PE=1 SV=4	Q922D8	C1TC	2965200	1316300	6186500	2049600	2140750	4118050	0.294619	0.943845	1.28697		yes
1040	sp|Q922E4|PCY2_MOUSE Ethanolamine-phosphate cytidylyltransferase OS=Mus musculus OX=10090 GN=Pcyt2 PE=1 SV=1	Q922E4	PCY2	11467000	1259000	4327200	3994600	6363000	4160900	0.13036	-0.612812	1.51326		yes
1041	sp|Q922F4|TBB6_MOUSE Tubulin beta-6 chain OS=Mus musculus OX=10090 GN=Tubb6 PE=1 SV=1	Q922F4	TBB6	1735300	422770	2009000	288200	1079035	1148600	0.0200201	0.0901348	-0.224747		yes
1045	sp|Q922Y1|UBXN1_MOUSE UBX domain-containing protein 1 OS=Mus musculus OX=10090 GN=Ubxn1 PE=1 SV=1	Q922Y1	UBXN1	21282000	10103000	3783600	2024700	15692500	2904150	0.592234	-2.43389	1.09652		yes
1046	sp|Q923B6|STEA4_MOUSE Metalloreductase STEAP4 OS=Mus musculus OX=10090 GN=Steap4 PE=1 SV=1	Q923B6	STEA4	80043	78530	876310	1598200	79286.5	1237255	0.715885	3.96392	1.05741		yes
1047	sp|Q923D2|BLVRB_MOUSE Flavin reductase (NADPH) OS=Mus musculus OX=10090 GN=Blvrb PE=1 SV=3	Q923D2	BLVRB	18816000	20784000	106670000	280300000	19800000	193485000	0.5301	3.28865	1.06992		yes
1049	sp|Q925N0|SFXN5_MOUSE Sideroflexin-5 OS=Mus musculus OX=10090 GN=Sfxn5 PE=1 SV=2	Q925N0	SFXN5	45840000	52522000	46568000	25479000	49181000	36023500	0.378163	-0.449163	1.8521		yes
1050	sp|Q925N2|SFXN2_MOUSE Sideroflexin-2 OS=Mus musculus OX=10090 GN=Sfxn2 PE=1 SV=1	Q925N2	SFXN2	2121100	742980	21197000	9562900	1432040	15379950	0.606191	3.42491	1.06697		yes
1053	sp|Q99J08|S14L2_MOUSE SEC14-like protein 2 OS=Mus musculus OX=10090 GN=Sec14l2 PE=1 SV=1	Q99J08	S14L2	7237600	2686900	27531000	49575000	4962250	38553000	0.721686	2.95778	1.07826		yes
1055	sp|Q99J99|THTM_MOUSE 3-mercaptopyruvate sulfurtransferase OS=Mus musculus OX=10090 GN=Mpst PE=1 SV=4	Q99J99	THTM	368710	93484	757100	438960	231097	598030	0.646333	1.37172	1.18312		yes
1056	sp|Q99JF5|MVD1_MOUSE Diphosphomevalonate decarboxylase OS=Mus musculus OX=10090 GN=Mvd PE=1 SV=2	Q99JF5	MVD1	544120	102380	6068700	4170000	323250	5119350	0.959445	3.98524	1.05709		yes
1058	sp|Q99JI6|RAP1B_MOUSE Ras-related protein Rap-1b OS=Mus musculus OX=10090 GN=Rap1b PE=1 SV=2	Q99JI6	RAP1B	2974500	3353900	19811000	26145000	3164200	22978000	1.00049	2.86034	1.08112		yes
1060	sp|Q99JT9|MTND_MOUSE 1,2-dihydroxy-3-keto-5-methylthiopentene dioxygenase OS=Mus musculus OX=10090 GN=Adi1 PE=1 SV=1	Q99JT9	MTND	273550	202960	912670	1170800	238255	1041735	1.08019	2.12841	1.11171		yes
1061	sp|Q99JW2|ACY1_MOUSE Aminoacylase-1 OS=Mus musculus OX=10090 GN=Acy1 PE=1 SV=1	Q99JW2	ACY1	2513800	1031500	6655100	3416000	1772650	5035550	0.58631	1.50624	1.16443		yes
1063	sp|Q99JY0|ECHB_MOUSE Trifunctional enzyme subunit beta, mitochondrial OS=Mus musculus OX=10090 GN=Hadhb PE=1 SV=1	Q99JY0	ECHB	6254300	703120	14173000	9321100	3478710	11747050	0.805851	1.75567	1.13826		yes
1064	sp|Q99JY3|GIMA4_MOUSE GTPase IMAP family member 4 OS=Mus musculus OX=10090 GN=Gimap4 PE=1 SV=1	Q99JY3	GIMA4	668680	214930	4231700	1598100	441805	2914900	0.516308	2.72196	1.08555		yes
1065	sp|Q99JY9|ARP3_MOUSE Actin-related protein 3 OS=Mus musculus OX=10090 GN=Actr3 PE=1 SV=3	Q99JY9	ARP3	1449000	102350	3147000	1038300	775675	2092650	0.377706	1.43181	1.17427		yes
1067	sp|Q99K67|AASS_MOUSE Alpha-aminoadipic semialdehyde synthase, mitochondrial OS=Mus musculus OX=10090 GN=Aass PE=1 SV=1	Q99K67	AASS	654810	157670	765390	394670	406240	580030	0.196854	0.513795	1.67439		yes
1071	sp|Q99KF1|TMED9_MOUSE Transmembrane emp24 domain-containing protein 9 OS=Mus musculus OX=10090 GN=Tmed9 PE=1 SV=2	Q99KF1	TMED9	268340	121650	831920	455230	194995	643575	0.654786	1.72267	1.14124		yes
1072	sp|Q99KI0|ACON_MOUSE Aconitate hydratase, mitochondrial OS=Mus musculus OX=10090 GN=Aco2 PE=1 SV=1	Q99KI0	ACON	3061100	497180	5679600	3625300	1779140	4652450	0.641521	1.38681	1.18081		yes
1073	sp|Q99KK7|DPP3_MOUSE Dipeptidyl peptidase 3 OS=Mus musculus OX=10090 GN=Dpp3 PE=1 SV=2	Q99KK7	DPP3	2182800	2049300	9029600	12545000	2116050	10787300	0.896589	2.34989	1.10027		yes
1074	sp|Q99KP3|CRYL1_MOUSE Lambda-crystallin homolog OS=Mus musculus OX=10090 GN=Cryl1 PE=1 SV=3	Q99KP3	CRYL1	128350	799030	719280	422750	463690	571015	0.0927388	0.300368	4.04073		yes
1075	sp|Q99KQ4|NAMPT_MOUSE Nicotinamide phosphoribosyltransferase OS=Mus musculus OX=10090 GN=Nampt PE=1 SV=1	Q99KQ4	NAMPT	131410	20296	268860	118860	75853	193860	0.465261	1.35374	1.18594		yes
1076	sp|Q99KR3|LACB2_MOUSE Endoribonuclease LACTB2 OS=Mus musculus OX=10090 GN=Lactb2 PE=1 SV=1	Q99KR3	LACB2	408860	506570	2198600	4323000	457715	3260800	0.638326	2.8327	1.08197		yes
1078	sp|Q99L04|DHRS1_MOUSE Dehydrogenase/reductase SDR family member 1 OS=Mus musculus OX=10090 GN=Dhrs1 PE=1 SV=1	Q99L04	DHRS1	731580	427720	2799100	5037200	579650	3918150	0.69797	2.75692	1.08438		yes
1079	sp|Q99L13|3HIDH_MOUSE 3-hydroxyisobutyrate dehydrogenase, mitochondrial OS=Mus musculus OX=10090 GN=Hibadh PE=1 SV=1	Q99L13	3HIDH	1973600	402300	1913800	1249600	1187950	1581700	0.15005	0.413002	2.00357		yes
1080	sp|Q99L20|GSTT3_MOUSE Glutathione S-transferase theta-3 OS=Mus musculus OX=10090 GN=Gstt3 PE=1 SV=1	Q99L20	GSTT3	1048900	123130	2494600	1155600	586015	1825100	0.549767	1.63897	1.14938		yes
1082	sp|Q99L47|F10A1_MOUSE Hsc70-interacting protein OS=Mus musculus OX=10090 GN=St13 PE=1 SV=1	Q99L47	F10A1	2070500	474500	10754000	6758300	1272500	8756150	0.887541	2.78263	1.08355		yes
1083	sp|Q99LB2|DHRS4_MOUSE Dehydrogenase/reductase SDR family member 4 OS=Mus musculus OX=10090 GN=Dhrs4 PE=1 SV=3	Q99LB2	DHRS4	910320	972740	6735600	29309000	941530	18022300	0.429769	4.25863	1.05326		yes
1084	sp|Q99LB6|MAT2B_MOUSE Methionine adenosyltransferase 2 subunit beta OS=Mus musculus OX=10090 GN=Mat2b PE=1 SV=1	Q99LB6	MAT2B	82811	40091	664530	469360	61451	566945	0.965055	3.2057	1.07184		yes
1085	sp|Q99LB7|SARDH_MOUSE Sarcosine dehydrogenase, mitochondrial OS=Mus musculus OX=10090 GN=Sardh PE=1 SV=1	Q99LB7	SARDH	6820700	660040	5073200	2233200	3740370	3653200	0.00759899	-0.0340203	-0.101306		yes
1086	sp|Q99LC5|ETFA_MOUSE Electron transfer flavoprotein subunit alpha, mitochondrial OS=Mus musculus OX=10090 GN=Etfa PE=1 SV=2	Q99LC5	ETFA	16771000	8343700	42421000	77016000	12557350	59718500	0.681957	2.24965	1.10514		yes
1087	sp|Q99LX0|PARK7_MOUSE Protein/nucleic acid deglycase DJ-1 OS=Mus musculus OX=10090 GN=Park7 PE=1 SV=1	Q99LX0	PARK7	2317100	1307500	6169600	10920000	1812300	8544800	0.691621	2.23722	1.10578		yes
1090	sp|Q99MN1|SYK_MOUSE Lysine--tRNA ligase OS=Mus musculus OX=10090 GN=Kars PE=1 SV=1	Q99MN1	SYK	157820	53328	523320	185980	105574	354650	0.438495	1.74814	1.13893		yes
1092	sp|Q99MZ7|PECR_MOUSE Peroxisomal trans-2-enoyl-CoA reductase OS=Mus musculus OX=10090 GN=Pecr PE=1 SV=1	Q99MZ7	PECR	5063500	987880	3980400	3561700	3025690	3771050	0.109654	0.317702	3.11532		yes
1093	sp|Q99N16|CP4F3_MOUSE Leukotriene-B(4) omega-hydroxylase 2 OS=Mus musculus OX=10090 GN=Cyp4f3 PE=1 SV=2;sp|Q9EP75|CP4FE_MOUSE Leukotriene-B4 omega-hydroxylase 3 OS=Mus musculus OX=10090 GN=Cyp4f14 PE=1 SV=1	Q99N16	CP4F3	161760	37832	765470	284550	99796	525010	0.502808	2.39529	1.0982		yes
1095	sp|Q99P30|NUDT7_MOUSE Peroxisomal coenzyme A diphosphatase NUDT7 OS=Mus musculus OX=10090 GN=Nudt7 PE=1 SV=2	Q99P30	NUDT7	606470	510030	1576900	3727800	558250	2652350	0.520676	2.24829	1.10521		yes
1096	sp|Q99P72|RTN4_MOUSE Reticulon-4 OS=Mus musculus OX=10090 GN=Rtn4 PE=1 SV=2	Q99P72	RTN4	79112	118320	4476600	285860	98716	2381230	0.32533	4.59228	1.04922		yes
1097	sp|Q99PG0|AAAD_MOUSE Arylacetamide deacetylase OS=Mus musculus OX=10090 GN=Aadac PE=1 SV=3	Q99PG0	AAAD	6854400	5763000	20401000	42590000	6308700	31495500	0.579268	2.31973	1.10168		yes
1098	sp|Q99PT1|GDIR1_MOUSE Rho GDP-dissociation inhibitor 1 OS=Mus musculus OX=10090 GN=Arhgdia PE=1 SV=3	Q99PT1	GDIR1	5665200	4218200	15503000	25914000	4941700	20708500	0.70486	2.06714	1.11535		yes
1099	sp|Q9CPQ1|COX6C_MOUSE Cytochrome c oxidase subunit 6C OS=Mus musculus OX=10090 GN=Cox6c PE=1 SV=3	Q9CPQ1	COX6C	13061000	5713500	14028000	266830	9387250	7147415	0.0925303	-0.393281	2.11413		yes
1104	sp|Q9CPV4|GLOD4_MOUSE Glyoxalase domain-containing protein 4 OS=Mus musculus OX=10090 GN=Glod4 PE=1 SV=1	Q9CPV4	GLOD4	1511500	2343800	5486700	13430000	1927650	9458350	0.513878	2.29475	1.10289		yes
1105	sp|Q9CPX6|ATG3_MOUSE Ubiquitin-like-conjugating enzyme ATG3 OS=Mus musculus OX=10090 GN=Atg3 PE=1 SV=1	Q9CPX6	ATG3	267950	153450	1110800	146870	210700	628835	0.264349	1.57749	1.15599		yes
1106	sp|Q9CPY7|AMPL_MOUSE Cytosol aminopeptidase OS=Mus musculus OX=10090 GN=Lap3 PE=1 SV=3	Q9CPY7	AMPL	14097000	14093000	68280000	84831000	14095000	76555500	1.07645	2.44132	1.0962		yes
1108	sp|Q9CQ60|6PGL_MOUSE 6-phosphogluconolactonase OS=Mus musculus OX=10090 GN=Pgls PE=1 SV=1	Q9CQ60	6PGL	762220	356430	918550	443850	559325	681200	0.133856	0.284392	-0.301012		yes
1109	sp|Q9CQ62|DECR_MOUSE 2,4-dienoyl-CoA reductase, mitochondrial OS=Mus musculus OX=10090 GN=Decr1 PE=1 SV=1	Q9CQ62	DECR	5574300	938640	17808000	10622000	3256470	14215000	0.838315	2.12603	1.11184		yes
1110	sp|Q9CQA3|SDHB_MOUSE Succinate dehydrogenase [ubiquinone] iron-sulfur subunit, mitochondrial OS=Mus musculus OX=10090 GN=Sdhb PE=1 SV=1	Q9CQA3	SDHB	2047200	264350	5432800	4189200	1155775	4811000	1.04054	2.05748	1.11594		yes
1111	sp|Q9CQC9|SAR1B_MOUSE GTP-binding protein SAR1b OS=Mus musculus OX=10090 GN=Sar1b PE=1 SV=1	Q9CQC9	SAR1B	4682000	2810900	25524000	49532000	3746450	37528000	0.666462	3.32437	1.06912		yes
1116	sp|Q9CQN6|TM14C_MOUSE Transmembrane protein 14C OS=Mus musculus OX=10090 GN=Tmem14c PE=1 SV=1	Q9CQN6	TM14C	1181400	550710	7293200	3656600	866055	5474900	0.636512	2.6603	1.08768		yes
1117	sp|Q9CQQ7|AT5F1_MOUSE ATP synthase F(0) complex subunit B1, mitochondrial OS=Mus musculus OX=10090 GN=Atp5pb PE=1 SV=1	Q9CQQ7	AT5F1	4139800	1003900	5621600	1372800	2571850	3497200	0.118044	0.443394	1.87291		yes
1119	sp|Q9CQT1|MTNA_MOUSE Methylthioribose-1-phosphate isomerase OS=Mus musculus OX=10090 GN=Mri1 PE=1 SV=1	Q9CQT1	MTNA	140580	52956	536910	263760	96768	400335	0.608648	2.04861	1.1165		yes
1121	sp|Q9CQV8|1433B_MOUSE 14-3-3 protein beta/alpha OS=Mus musculus OX=10090 GN=Ywhab PE=1 SV=3	Q9CQV8	1433B	6843400	3578900	26756000	18006000	5211150	22381000	0.90044	2.1026	1.11321		yes
1123	sp|Q9CQX2|CYB5B_MOUSE Cytochrome b5 type B OS=Mus musculus OX=10090 GN=Cyb5b PE=1 SV=1	Q9CQX2	CYB5B	34253000	25597000	331550000	96397000	29925000	213973500	0.441742	2.83801	1.0818		yes
1126	sp|Q9CR62|M2OM_MOUSE Mitochondrial 2-oxoglutarate/malate carrier protein OS=Mus musculus OX=10090 GN=Slc25a11 PE=1 SV=3	Q9CR62	M2OM	7474100	3160900	55371000	40831000	5317500	48101000	1.06624	3.17725	1.07252		yes
1130	sp|Q9CRB8|MTFP1_MOUSE Mitochondrial fission process protein 1 OS=Mus musculus OX=10090 GN=Mtfp1 PE=1 SV=1	Q9CRB8	MTFP1	312250	202460	799400	1561500	257355	1180450	0.613499	2.19751	1.10787		yes
1133	sp|Q9CUL5|DRC11_MOUSE Dynein regulatory complex protein 11 OS=Mus musculus OX=10090 GN=Iqca1 PE=2 SV=2	Q9CUL5	DRC11	2108800	714620	802030	176700	1411710	489365	0.404605	-1.52846	1.1617		no
1135	sp|Q9CWJ9|PUR9_MOUSE Bifunctional purine biosynthesis protein PURH OS=Mus musculus OX=10090 GN=Atic PE=1 SV=2	Q9CWJ9	PUR9	1174100	758650	3535000	2183000	966375	2859000	0.710501	1.56486	1.15742		yes
1136	sp|Q9CWK8|SNX2_MOUSE Sorting nexin-2 OS=Mus musculus OX=10090 GN=Snx2 PE=1 SV=2	Q9CWK8	SNX2	287030	40485	950030	349070	163758	649550	0.482885	1.98788	1.12043		yes
1138	sp|Q9CX56|PSMD8_MOUSE 26S proteasome non-ATPase regulatory subunit 8 OS=Mus musculus OX=10090 GN=Psmd8 PE=1 SV=2	Q9CX56	PSMD8	282830	284660	1682200	2478900	283745	2080550	0.857329	2.8743	1.0807		yes
1143	sp|Q9CXN7|PBLD2_MOUSE Phenazine biosynthesis-like domain-containing protein 2 OS=Mus musculus OX=10090 GN=Pbld2 PE=1 SV=1	Q9CXN7	PBLD2	18916000	15795000	56588000	97427000	17355500	77007500	0.681512	2.14961	1.1105		yes
1145	sp|Q9CXW4|RL11_MOUSE 60S ribosomal protein L11 OS=Mus musculus OX=10090 GN=Rpl11 PE=1 SV=4	Q9CXW4	RL11	933450	419560	3502200	1235600	676505	2368900	0.435733	1.80804	1.13379		yes
1150	sp|Q9CYH2|PXL2A_MOUSE Peroxiredoxin-like 2A OS=Mus musculus OX=10090 GN=Prxl2a PE=1 SV=2	Q9CYH2	PXL2A	386150	500880	4318200	8999700	443515	6658950	0.639944	3.90824	1.05827		yes
1152	sp|Q9CYW4|HDHD3_MOUSE Haloacid dehalogenase-like hydrolase domain-containing protein 3 OS=Mus musculus OX=10090 GN=Hdhd3 PE=1 SV=1	Q9CYW4	HDHD3	1289600	365170	2491100	731180	827385	1611140	0.271661	0.961451	1.28042		yes
1153	sp|Q9CYZ2|TPD54_MOUSE Tumor protein D54 OS=Mus musculus OX=10090 GN=Tpd52l2 PE=1 SV=1	Q9CYZ2	TPD54	2265900	2198100	16003000	1994500	2232000	8998750	0.291599	2.01139	1.11887		yes
1154	sp|Q9CZ13|QCR1_MOUSE Cytochrome b-c1 complex subunit 1, mitochondrial OS=Mus musculus OX=10090 GN=Uqcrc1 PE=1 SV=2	Q9CZ13	QCR1	4351100	681460	4885000	4997400	2516280	4941200	0.384885	0.973569	1.27608		yes
1156	sp|Q9CZ42|NNRD_MOUSE ATP-dependent (S)-NAD(P)H-hydrate dehydratase OS=Mus musculus OX=10090 GN=Naxd PE=1 SV=1	Q9CZ42	NNRD	641450	230170	4177600	1128100	435810	2652850	0.420019	2.60577	1.08966		yes
1157	sp|Q9CZ44|NSF1C_MOUSE NSFL1 cofactor p47 OS=Mus musculus OX=10090 GN=Nsfl1c PE=1 SV=1	Q9CZ44	NSF1C	673420	585000	7080500	3214400	629210	5147450	0.589701	3.03224	1.07622		yes
1158	sp|Q9CZ69|CKLF6_MOUSE CKLF-like MARVEL transmembrane domain-containing protein 6 OS=Mus musculus OX=10090 GN=Cmtm6 PE=1 SV=1	Q9CZ69	CKLF6	1174000	763290	15646000	7952600	968645	11799300	0.664735	3.60659	1.06341		yes
1159	sp|Q9CZD3|GARS_MOUSE Glycine--tRNA ligase OS=Mus musculus OX=10090 GN=Gars PE=1 SV=1	Q9CZD3	GARS	400290	303530	3383600	2589900	351910	2986750	1.04027	3.0853	1.07482		yes
1160	sp|Q9CZM2|RL15_MOUSE 60S ribosomal protein L15 OS=Mus musculus OX=10090 GN=Rpl15 PE=1 SV=4	Q9CZM2	RL15	258510	68594	2365400	236880	163552	1301140	0.320688	2.99195	1.07731		yes
1161	sp|Q9CZN7|GLYM_MOUSE Serine hydroxymethyltransferase, mitochondrial OS=Mus musculus OX=10090 GN=Shmt2 PE=1 SV=1	Q9CZN7	GLYM	1285000	75111	1674900	86950	680056	880925	0.0653636	0.373367	2.25773		yes
1163	sp|Q9CZS1|AL1B1_MOUSE Aldehyde dehydrogenase X, mitochondrial OS=Mus musculus OX=10090 GN=Aldh1b1 PE=1 SV=1	Q9CZS1	AL1B1	2208200	85771	1217900	116460	1.14699e+06	667180	0.132017	-0.781699	1.36577		yes
1165	sp|Q9CZU6|CISY_MOUSE Citrate synthase, mitochondrial OS=Mus musculus OX=10090 GN=Cs PE=1 SV=1	Q9CZU6	CISY	3239900	1176200	3485100	4083800	2208050	3784450	0.449634	0.777311	1.36851		yes
1166	sp|Q9D2M8|UB2V2_MOUSE Ubiquitin-conjugating enzyme E2 variant 2 OS=Mus musculus OX=10090 GN=Ube2v2 PE=1 SV=4;sp|Q9CZY3|UB2V1_MOUSE Ubiquitin-conjugating enzyme E2 variant 1 OS=Mus musculus OX=10090 GN=Ube2v1 PE=1 SV=1	Q9D2M8	UB2V2	3362700	2715400	1759000	2157600	3039050	1958300	0.891435	-0.634019	1.48843		yes
1167	sp|Q9D023|MPC2_MOUSE Mitochondrial pyruvate carrier 2 OS=Mus musculus OX=10090 GN=Mpc2 PE=1 SV=1	Q9D023	MPC2	1918400	675130	15933000	5060100	1296765	10496550	0.472508	3.01693	1.07663		yes
1168	sp|Q9D051|ODPB_MOUSE Pyruvate dehydrogenase E1 component subunit beta, mitochondrial OS=Mus musculus OX=10090 GN=Pdhb PE=1 SV=1	Q9D051	ODPB	596540	465960	378060	3115400	531250	1746730	0.269611	1.71719	1.14174		yes
1170	sp|Q9D0I9|SYRC_MOUSE Arginine--tRNA ligase, cytoplasmic OS=Mus musculus OX=10090 GN=Rars PE=1 SV=2	Q9D0I9	SYRC	410100	127140	1001200	297690	268620	649445	0.333164	1.27364	1.19967		yes
1171	sp|Q9D0J8|PTMS_MOUSE Parathymosin OS=Mus musculus OX=10090 GN=Ptms PE=1 SV=3	Q9D0J8	PTMS	19855000	8197200	63285000	1600500	14026100	32442750	0.182531	1.20978	1.21216		yes
1172	sp|Q9D0M3|CY1_MOUSE Cytochrome c1, heme protein, mitochondrial OS=Mus musculus OX=10090 GN=Cyc1 PE=1 SV=1	Q9D0M3	CY1	2210300	230550	2330800	1627300	1220425	1979050	0.235656	0.697424	1.42686		yes
1175	sp|Q9D154|ILEUA_MOUSE Leukocyte elastase inhibitor A OS=Mus musculus OX=10090 GN=Serpinb1a PE=1 SV=1	Q9D154	ILEUA	929720	88085	2141600	1064800	508902	1603200	0.589215	1.65549	1.1477		yes
1176	sp|Q9D1A2|CNDP2_MOUSE Cytosolic non-specific dipeptidase OS=Mus musculus OX=10090 GN=Cndp2 PE=1 SV=1	Q9D1A2	CNDP2	1122700	689370	4448400	3303000	906035	3875700	1.05036	2.09682	1.11356		yes
1177	sp|Q9D1D4|TMEDA_MOUSE Transmembrane emp24 domain-containing protein 10 OS=Mus musculus OX=10090 GN=Tmed10 PE=1 SV=1	Q9D1D4	TMEDA	656530	313070	3225300	1731100	484800	2478200	0.669348	2.35383	1.10008		yes
1183	sp|Q9D2G2|ODO2_MOUSE Dihydrolipoyllysine-residue succinyltransferase component of 2-oxoglutarate dehydrogenase complex, mitochondrial OS=Mus musculus OX=10090 GN=Dlst PE=1 SV=1	Q9D2G2	ODO2	1280200	280730	1437700	337820	780465	887760	0.0464655	0.185836	-0.293095		yes
1184	sp|Q9D2R0|AACS_MOUSE Acetoacetyl-CoA synthetase OS=Mus musculus OX=10090 GN=Aacs PE=1 SV=1	Q9D2R0	AACS	990320	365420	3568400	1754400	677870	2661400	0.605973	1.9731	1.12142		yes
1185	sp|Q9D379|HYEP_MOUSE Epoxide hydrolase 1 OS=Mus musculus OX=10090 GN=Ephx1 PE=1 SV=2	Q9D379	HYEP	7967900	4354200	43372000	59204000	6161050	51288000	1.0139	3.05737	1.07555		yes
1186	sp|Q9D5J6|SHPK_MOUSE Sedoheptulokinase OS=Mus musculus OX=10090 GN=Shpk PE=1 SV=1	Q9D5J6	SHPK	1079200	1407400	6517200	4589200	1243300	5553200	0.880495	2.15914	1.10997		yes
1187	sp|Q9D6J6|NDUV2_MOUSE NADH dehydrogenase [ubiquinone] flavoprotein 2, mitochondrial OS=Mus musculus OX=10090 GN=Ndufv2 PE=1 SV=2	Q9D6J6	NDUV2	885310	748970	640590	3163800	817140	1902195	0.261543	1.21901	1.21026		yes
1189	sp|Q9D6R2|IDH3A_MOUSE Isocitrate dehydrogenase [NAD] subunit alpha, mitochondrial OS=Mus musculus OX=10090 GN=Idh3a PE=1 SV=1	Q9D6R2	IDH3A	589670	370060	1023200	1326500	479865	1174850	1.12268	1.29178	1.19639		yes
1190	sp|Q9D6Y7|MSRA_MOUSE Mitochondrial peptide methionine sulfoxide reductase OS=Mus musculus OX=10090 GN=Msra PE=1 SV=1	Q9D6Y7	MSRA	12005000	9812800	45871000	63019000	10908900	54445000	0.924326	2.31929	1.1017		yes
1191	sp|Q9D6Y9|GLGB_MOUSE 1,4-alpha-glucan-branching enzyme OS=Mus musculus OX=10090 GN=Gbe1 PE=1 SV=1	Q9D6Y9	GLGB	506200	104590	557110	295940	305395	426525	0.173663	0.481954	1.75114		yes
1195	sp|Q9D7N9|APMAP_MOUSE Adipocyte plasma membrane-associated protein OS=Mus musculus OX=10090 GN=Apmap PE=1 SV=1	Q9D7N9	APMAP	322860	199540	2286200	3541800	261200	2914000	0.838605	3.47977	1.06586		yes
1196	sp|Q9D7X8|GGCT_MOUSE Gamma-glutamylcyclotransferase OS=Mus musculus OX=10090 GN=Ggct PE=1 SV=1	Q9D7X8	GGCT	2365200	726040	2025800	334430	1545620	1180115	0.104762	-0.389258	2.14011		yes
1198	sp|Q9D826|SOX_MOUSE Peroxisomal sarcosine oxidase OS=Mus musculus OX=10090 GN=Pipox PE=1 SV=1	Q9D826	SOX	574900	121050	923280	507840	347975	715560	0.449247	1.04009	1.25448		yes
1199	sp|Q9D880|TIM50_MOUSE Mitochondrial import inner membrane translocase subunit TIM50 OS=Mus musculus OX=10090 GN=Timm50 PE=1 SV=1	Q9D880	TIM50	373460	72418	859710	1453900	222939	1156805	0.8296	2.37542	1.0991		yes
1201	sp|Q9D8E6|RL4_MOUSE 60S ribosomal protein L4 OS=Mus musculus OX=10090 GN=Rpl4 PE=1 SV=3	Q9D8E6	RL4	1915700	373180	2083700	212680	1144440	1148190	0.000946935	0.00471957	-0.014479		yes
1202	sp|Q9D8N0|EF1G_MOUSE Elongation factor 1-gamma OS=Mus musculus OX=10090 GN=Eef1g PE=1 SV=3	Q9D8N0	EF1G	1107800	530480	2871700	2809100	819140	2840400	1.05969	1.79391	1.13497		yes
1211	sp|Q9DAR7|DCPS_MOUSE m7GpppX diphosphatase OS=Mus musculus OX=10090 GN=Dcps PE=1 SV=1	Q9DAR7	DCPS	1025100	954690	9919400	6154800	989895	8037100	0.779754	3.02133	1.07651		yes
1212	sp|Q9DAU1|CNPY3_MOUSE Protein canopy homolog 3 OS=Mus musculus OX=10090 GN=Cnpy3 PE=1 SV=1	Q9DAU1	CNPY3	151840	74004	1141300	689320	112922	915310	0.779743	3.01893	1.07657		yes
1213	sp|Q9DB20|ATPO_MOUSE ATP synthase subunit O, mitochondrial OS=Mus musculus OX=10090 GN=Atp5po PE=1 SV=1	Q9DB20	ATPO	7833000	1879000	12330000	6284600	4856000	9307300	0.39341	0.938594	1.28898		yes
1214	sp|Q9DB26|PHYD1_MOUSE Phytanoyl-CoA dioxygenase domain-containing protein 1 OS=Mus musculus OX=10090 GN=Phyhd1 PE=1 SV=2	Q9DB26	PHYD1	170170	233630	321930	374810	201900	348370	1.12773	0.786979	1.36252		yes
1215	sp|Q9DB29|IAH1_MOUSE Isoamyl acetate-hydrolyzing esterase 1 homolog OS=Mus musculus OX=10090 GN=Iah1 PE=1 SV=1	Q9DB29	IAH1	3003700	2000000	9844400	15567000	2501850	12705700	0.782456	2.34441	1.10052		yes
1216	sp|Q9DB77|QCR2_MOUSE Cytochrome b-c1 complex subunit 2, mitochondrial OS=Mus musculus OX=10090 GN=Uqcrc2 PE=1 SV=1	Q9DB77	QCR2	6386600	1409900	10177000	10316000	3898250	10246500	0.624167	1.39423	1.1797		yes
1217	sp|Q9DBA8|HUTI_MOUSE Probable imidazolonepropionase OS=Mus musculus OX=10090 GN=Amdhd1 PE=1 SV=1	Q9DBA8	HUTI	3966900	1566500	5733100	11050000	2766700	8391550	0.609026	1.60077	1.15342		yes
1218	sp|Q9DBB8|DHDH_MOUSE Trans-1,2-dihydrobenzene-1,2-diol dehydrogenase OS=Mus musculus OX=10090 GN=Dhdh PE=1 SV=1	Q9DBB8	DHDH	6771200	5130100	19604000	9002000	5950650	14303000	0.449485	1.2652	1.20124		yes
1222	sp|Q9DBF1|AL7A1_MOUSE Alpha-aminoadipic semialdehyde dehydrogenase OS=Mus musculus OX=10090 GN=Aldh7a1 PE=1 SV=4	Q9DBF1	AL7A1	11001000	10053000	45896000	65637000	10527000	55766500	0.866291	2.4053	1.09776		yes
1223	sp|Q9DBG1|CP27A_MOUSE Sterol 26-hydroxylase, mitochondrial OS=Mus musculus OX=10090 GN=Cyp27a1 PE=1 SV=1	Q9DBG1	CP27A	1841100	682960	4759600	2699300	1262030	3729450	0.687468	1.56322	1.15761		yes
1224	sp|Q9DBG5|PLIN3_MOUSE Perilipin-3 OS=Mus musculus OX=10090 GN=Plin3 PE=1 SV=1	Q9DBG5	PLIN3	159740	169670	1025200	1829500	164705	1427350	0.707194	3.11538	1.07405		yes
1225	sp|Q9DBG6|RPN2_MOUSE Dolichyl-diphosphooligosaccharide--protein glycosyltransferase subunit 2 OS=Mus musculus OX=10090 GN=Rpn2 PE=1 SV=1	Q9DBG6	RPN2	913720	323450	1520100	1294400	618585	1407250	0.708925	1.18583	1.21726		yes
1227	sp|Q9DBJ1|PGAM1_MOUSE Phosphoglycerate mutase 1 OS=Mus musculus OX=10090 GN=Pgam1 PE=1 SV=3	Q9DBJ1	PGAM1	24109000	25123000	152580000	253480000	24616000	203030000	0.755958	3.04402	1.0759		yes
1229	sp|Q9DBL7|COASY_MOUSE Bifunctional coenzyme A synthase OS=Mus musculus OX=10090 GN=Coasy PE=1 SV=2	Q9DBL7	COASY	591860	53054	1074700	770080	322457	922390	0.648272	1.51627	1.16318		yes
1230	sp|Q9DBM2|ECHP_MOUSE Peroxisomal bifunctional enzyme OS=Mus musculus OX=10090 GN=Ehhadh PE=1 SV=4	Q9DBM2	ECHP	9020800	5105100	334370000	151570000	7062950	242970000	0.628599	5.10436	1.0441		yes
1231	sp|Q9DBP5|KCY_MOUSE UMP-CMP kinase OS=Mus musculus OX=10090 GN=Cmpk1 PE=1 SV=1	Q9DBP5	KCY	1315900	95315	2007800	1958700	705608	1983250	0.547811	1.49093	1.16636		yes
1232	sp|Q9DBT9|M2GD_MOUSE Dimethylglycine dehydrogenase, mitochondrial OS=Mus musculus OX=10090 GN=Dmgdh PE=1 SV=1	Q9DBT9	M2GD	5299400	1410300	7796300	7947200	3354850	7871750	0.587746	1.23044	1.20795		yes
[truncated: 87 more rows]

## Sheet: Uniprot_info
Entry	Entry Name	Protein names	Gene Names	Membrane	Transmembrane	Plasma membrane	Endoplasmic reticulum	Golgi apparatus	Mitochondrion	Lysosome	Peroxisome	Endosome	Organism	Length	Miscellaneous [CC]	Gene Ontology (cellular component)	Subcellular location [CC]	Transmembrane	CCDS	PIR	RefSeq	EMBL	Ensembl	GeneID
[truncated: 294 more rows]

[truncated: 2 more sheets: metascape_enrichment, calculate]
