# Supplementary material for: Nascent liver proteome reveals enzymes and transcription regulators under physiological and alcohol exposure conditions
Source: Nat Commun. 2025 Aug 26;16:7945. doi: 10.1038/s41467-025-63212-9 (PMC12381119; doi:10.1038/s41467-025-63212-9)
Supplement: Supplementary file 5 — Supplementary Data 3 [file 41467_2025_63212_MOESM5_ESM.xlsx]

## Sheet: meta
Name	Sample	Mouse	Condition	Repeat	AAV	AlkK	EtOH	Batch	Date	Excluded	LFQ
CTR-1	G1_1	G1	CTR	1	-	-	-	1	20221009		LFQ intensity G1_1
CTR-2	G1_2	G1	CTR	2	-	-	-	1	20221009		LFQ intensity G1_2
CTR-3	G1_3	G1	CTR	3	-	-	-	1	20221009		LFQ intensity G1_3
EtOH-1	G3_1	G3	EtOH	1	+	+	+	1	20221009		LFQ intensity G3_1
EtOH-2	G3_2	G3	EtOH	2	+	+	+	1	20221009		LFQ intensity G3_2
EtOH-3	G3_3	G3	EtOH	3	+	+	+	1	20221009		LFQ intensity G3_3
EtOH-4	S3_2	S3	EtOH	2	+	+	+	2	20221109		LFQ intensity S3_2
EtOH-5	S3_3	S3	EtOH	3	+	+	+	2	20221109		LFQ intensity S3_3
EtOH-6	S4_1	S4	EtOH	1	+	+	+	2	20221109		LFQ intensity S4_1
EtOH-7	S4_2	S4	EtOH	2	+	+	+	2	20221109		LFQ intensity S4_2
EtOH-8	S4_3	S4	EtOH	3	+	+	+	2	20221109		LFQ intensity S4_3
noEtOH-1	G2_1	G2	noEtOH	1	+	+	-	1	20221009		LFQ intensity G2_1
noEtOH-2	G2_2	G2	noEtOH	2	+	+	-	1	20221009		LFQ intensity G2_2
noEtOH-3	G2_3	G2	noEtOH	3	+	+	-	1	20221009		LFQ intensity G2_3
noEtOH-4	S1_1	S1	noEtOH	1	+	+	-	2	20221109		LFQ intensity S1_1
noEtOH-5	S1_2	S1	noEtOH	2	+	+	-	2	20221109		LFQ intensity S1_2
noEtOH-6	S1_3	S1	noEtOH	3	+	+	-	2	20221109		LFQ intensity S1_3
noEtOH-7	S2_1	S2	noEtOH	1	+	+	-	2	20221109		LFQ intensity S2_1
noEtOH-8	S2_2	S2	noEtOH	2	+	+	-	2	20221109		LFQ intensity S2_2
noEtOH-9	S2_3	S2	noEtOH	3	+	+	-	2	20221109		LFQ intensity S2_3

## Sheet: protein_quantification
T: Protein IDs	T: Majority protein IDs	T: Protein names	T: Gene names	T: id	T: Fasta headers	-logPvalue_noEtOH_CTR	-logPvalue_EtOH_CTR	-logPvalue_EtOH_noEtOH	Significant_noEtOH_CTR	Significant_EtOH_CTR	Significant_EtOH_noEtOH	Difference_noEtOH_CTR	Difference_EtOH_CTR	Difference_EtOH_noEtOH	LFQ intensity G1_1	LFQ intensity G1_2	LFQ intensity G1_3	LFQ intensity G2_1	LFQ intensity G2_2	LFQ intensity G2_3	LFQ intensity G3_1	LFQ intensity G3_2	LFQ intensity G3_3	LFQ intensity S1_1	LFQ intensity S1_2	LFQ intensity S1_3	LFQ intensity S2_1	LFQ intensity S2_2	LFQ intensity S2_3	LFQ intensity S3_2	LFQ intensity S3_3	LFQ intensity S4_1	LFQ intensity S4_2	LFQ intensity S4_3	C: Only identified by site	C: Reverse	C: Potential contaminant	C: Taxonomy IDs	C: Student's T-test Significant noEtOH_CTR	C: Student's T-test significant	C: Student's T-test Significant EtOH_CTR	C: Student's T-test significant_	C: Student's T-test Significant EtOH_noEtOH	C: Student's T-test significant__	N: Peptides	N: Razor + unique peptides	N: Unique peptides	N: Sequence coverage [%]	N: Unique + razor sequence coverage [%]
A2AS89	A2AS89	Agmatinase, mitochondrial	Agmat	3	sp|A2AS89|SPEB_MOUSE Agmatinase, mitochondrial OS=Mus musculus OX=10090 GN=Agmat PE=1 SV=1	0.499177	0.985515	0.676371				0.78171	1.44723	0.665525	19.4361	20.049	21.2384	18.945	18.9663	19.5471	22.2401	21.9666	21.3673	22.0083	22.0596	22.2107	22.0286	21.9991	21.4413	22.1197	21.3912	21.2878	21.377	21.7575	NA	NA	NA	-1	NA	NA	+	EtOH_CTR	NA	NA	6	6	6	27.7	27.7
A3KMP2	A3KMP2	Tetratricopeptide repeat protein 38	Ttc38	5	sp|A3KMP2|TTC38_MOUSE Tetratricopeptide repeat protein 38 OS=Mus musculus OX=10090 GN=Ttc38 PE=1 SV=2	0.913199	1.50992	0.835304		+		0.726844	1.2672	0.54036	18.8439	19.7353	19.1298	19.4227	18.6402	19.2527	20.6496	20.1734	20.16	20.8843	20.3455	18.7243	20.4343	20.5091	21.4557	20.6904	20.6787	20.6694	20.3818	20.6251	NA	NA	NA	-1	NA	NA	+	EtOH_CTR	NA	NA	7	7	7	17.8	17.8
B1AQ75;CON__O76013;CON__A2AB72;Q62168	B1AQ75	Keratin, type I cuticular Ha6	Krt36	6	sp|B1AQ75|KRT36_MOUSE Keratin, type I cuticular Ha6 OS=Mus musculus OX=10090 GN=Krt36 PE=1 SV=1	0.168222	0.282689	1.07213				0.243939	0	-0.636232	18.7877	20.3838	19.1584	19.3524	18.7359	19.1877	17.6842	18.2103	19.4428	19.2006	20.586	19.5682	19.9731	19.7502	20.8311	19.2037	19.3738	19.6045	19.7987	19.0902	NA	NA	NA	-1	NA	NA	NA	NA	NA	NA	7	6	5	17.8	16.3
C0HKE6;C0HKE1;C0HKE7;C0HKE2;C0HKE3;C0HKE4;C0HKE5;C0HKE9;C0HKE8;Q8BFU2;Q8CGP7;Q8CGP5;Q8CGP6;Q6GSS7;Q8R1M2;Q64523;P27661;Q64522	C0HKE6;C0HKE1;C0HKE7;C0HKE2;C0HKE3;C0HKE4;C0HKE5;C0HKE9;C0HKE8;Q8BFU2;Q8CGP7;Q8CGP5;Q8CGP6;Q6GSS7;Q8R1M2;Q64523;P27661;Q64522	Histone H2A type 3;Histone H2A type 1-K;Histone H2A type 1-F;Histone H2A type 1-H;Histone H2A type 2-A;Histone H2A.J;Histone H2A type 2-C;Histone H2AX;Histone H2A type 2-B	Hist3h2a;Hist1h2ak;Hist1h2af;Hist1h2ah;Hist2h2aa1;H2afj;Hist2h2ac;H2afx;Hist2h2ab	7	sp|C0HKE6|H2A1I_MOUSE Histone H2A type 1-I OS=Mus musculus OX=10090 GN=H2ac13 PE=1 SV=1;sp|C0HKE1|H2A1B_MOUSE Histone H2A type 1-B OS=Mus musculus OX=10090 GN=H2ac4 PE=1 SV=1;sp|C0HKE7|H2A1N_MOUSE Histone H2A type 1-N OS=Mus musculus OX=10090 GN=Hist1h2an	0.339606	1.01217	0.884202				0	1.93882	1.73804	19.0567	19.2355	18.6443	19.4703	18.7891	19.7556	18.8789	18.7638	18.6941	19.3067	18.5323	18.497	19.1747	18.9368	20.1543	18.5732	24.7032	19.4389	24.4227	23.8666	NA	NA	NA	-1	NA	NA	NA	NA	NA	NA	4	4	2	32.3	32.3
E9Q4Z2	E9Q4Z2	Acetyl-CoA carboxylase 2;Biotin carboxylase	Acacb	65	sp|E9Q4Z2|ACACB_MOUSE Acetyl-CoA carboxylase 2 OS=Mus musculus OX=10090 GN=Acacb PE=1 SV=1	0.995974	0.713381	2.15075			+	2.75693	1.88415	-0.872782	19.6648	22.0316	18.7135	23.6423	23.5874	23.1471	22.2882	22.1654	22.5811	22.158	22.3032	22.8155	22.3801	22.192	23.8166	22.4511	22.19	21.2887	21.603	21.5987	NA	NA	NA	-1	+	noEtOH_CTR	+	EtOH_CTR	+	EtOH_noEtOH	24	14	14	12.7	7.3
E9Q557	E9Q557	Desmoplakin	Dsp	66	sp|E9Q557|DESP_MOUSE Desmoplakin OS=Mus musculus OX=10090 GN=Dsp PE=1 SV=1	3.58501	3.42383	0.629212	+	+		-2.58285	-3.46787	-0.885023	22.5232	22.8537	22.3694	20.6836	21.1747	20.1813	17.1011	17.9199	18.6377	21.0639	18.2693	18.3332	21.8554	19.2344	19.1975	19.4049	18.5498	21.4075	18.3414	21.5515	NA	NA	NA	-1	+	noEtOH_CTR	+	EtOH_CTR	NA	NA	18	18	18	6.6	6.6
E9Q5K4	E9Q5K4	NA	Cyp2c44	67	sp|E9Q5K4|CP2CN_MOUSE Cytochrome P450 2C44 OS=Mus musculus OX=10090 GN=Cyp2c23 PE=1 SV=1	0.834486	1.10693	0.333226				0.911544	1.18998	0.278439	18.4706	18.0125	19.43	19.0061	19.9668	19.6754	18.1422	19.0904	19.9004	19.6935	19.6563	20.3012	18.6145	19.2243	19.805	19.9565	19.47	20.5452	20.9855	20.5311	NA	NA	NA	-1	+	noEtOH_CTR	NA	NA	NA	NA	6	6	6	14.2	14.2
F6ZDS4	F6ZDS4	Nucleoprotein TPR	Tpr	70	sp|F6ZDS4|TPR_MOUSE Nucleoprotein TPR OS=Mus musculus OX=10090 GN=Tpr PE=1 SV=1	0.966287	0.665241	0.834913				3.94534	2.68203	-1.26331	23.5485	19.1813	18.7112	24.2305	23.793	22.903	21.9269	22.0794	21.7112	25.3143	26.4946	24.1632	25.1472	26.9653	20.8202	21.5859	25.3749	24.9279	24.0974	23.5956	NA	NA	NA	-1	+	noEtOH_CTR	NA	NA	NA	NA	2	2	2	1	1
O08547	O08547	Vesicle-trafficking protein SEC22b	Sec22b	73	sp|O08547|SC22B_MOUSE Vesicle-trafficking protein SEC22b OS=Mus musculus OX=10090 GN=Sec22b PE=1 SV=3	0.384511	0.51891	1.11229				0	0.348883	0.583354	19.0601	19.5237	19.726	18.8684	19.9849	18.7134	19.3743	19.104	18.8437	18.8608	19.2069	19.5149	19.0348	18.6006	20.0345	19.5153	19.8524	20.807	20.2543	20.5331	NA	NA	NA	-1	NA	NA	NA	NA	NA	NA	4	4	4	19.5	19.5
O08573	O08573	Galectin-9	Lgals9	74	sp|O08573|LEG9_MOUSE Galectin-9 OS=Mus musculus OX=10090 GN=Lgals9 PE=1 SV=1	1.67367	3.70967	2.38746	+	+	+	1.27919	2.95085	1.67166	19.0577	18.6286	18.3872	19.8289	19.0798	19.6013	21.3096	21.5922	21.5122	21.4763	21.3056	21.7667	18.4052	18.4466	19.8228	21.0692	21.6316	21.995	22.3331	21.6932	NA	NA	NA	-1	NA	NA	+	EtOH_CTR	+	EtOH_noEtOH	6	6	6	22.1	22.1
O08600	O08600	Endonuclease G, mitochondrial	Endog	75	sp|O08600|NUCG_MOUSE Endonuclease G, mitochondrial OS=Mus musculus OX=10090 GN=Endog PE=1 SV=1	0.505293	3.23572	2.98666		+	+	0.34885	1.77349	1.42464	19.3344	18.9201	18.6496	18.9217	19.1073	20.3948	20.7688	21.329	19.2118	20.5833	18.324	18.5224	19.0349	19.4092	19.5543	21.0234	20.4434	20.9223	20.9464	21.287	NA	NA	NA	-1	NA	NA	+	EtOH_CTR	+	EtOH_noEtOH	4	4	4	16	16
O08601	O08601	Microsomal triglyceride transfer protein large subunit	Mttp	76	sp|O08601|MTP_MOUSE Microsomal triglyceride transfer protein large subunit OS=Mus musculus OX=10090 GN=Mttp PE=1 SV=2	2.12188	2.79431	3.09377	+	+	+	3.30176	4.22827	0.926511	20.8902	19.7681	19.8892	23.3741	23.7649	23.1649	24.8606	25.0501	24.8669	23.5916	23.6934	23.9623	23.4401	23.0215	23.3456	24.6866	23.8305	24.0407	24.0729	23.878	NA	NA	NA	-1	+	noEtOH_CTR	+	EtOH_CTR	+	EtOH_noEtOH	36	36	36	44.3	44.3
O08709	O08709	Peroxiredoxin-6	Prdx6	77	sp|O08709|PRDX6_MOUSE Peroxiredoxin-6 OS=Mus musculus OX=10090 GN=Prdx6 PE=1 SV=3	0.506906	0.719665	0.366768				0.316163	0.440845	0.124681	21.5908	22.3208	22.2718	22.5607	22.8104	21.838	22.3553	22.5238	22.3651	22.1292	22.2102	22.414	22.3366	22.3962	22.7006	22.4956	21.8473	22.8989	22.7842	22.7457	NA	NA	NA	-1	NA	NA	NA	NA	NA	NA	13	13	13	54	54
O08749	O08749	Dihydrolipoyl dehydrogenase, mitochondrial	Dld	78	sp|O08749|DLDH_MOUSE Dihydrolipoyl dehydrogenase, mitochondrial OS=Mus musculus OX=10090 GN=Dld PE=1 SV=2	1.35668	1.45647	0.339267	+	+		2.00173	2.11624	0.114506	18.9445	20.4335	19.2503	21.3668	21.3588	21.1235	21.7865	22.037	21.9338	21.5559	21.5152	21.7352	21.6462	21.6481	21.9506	22.0591	21.6434	21.1311	21.41	21.2711	NA	NA	NA	-1	+	noEtOH_CTR	+	EtOH_CTR	NA	NA	12	12	12	31.4	31.4
O08756	O08756	3-hydroxyacyl-CoA dehydrogenase type-2	Hsd17b10	79	sp|O08756|HCD2_MOUSE 3-hydroxyacyl-CoA dehydrogenase type-2 OS=Mus musculus OX=10090 GN=Hsd17b10 PE=1 SV=4	3.0746	2.14725	0.0167923	+	+		2.25126	2.28793	0.0366694	18.5262	18.9262	18.7598	19.3693	18.9453	19.4004	22.5502	17.4632	19.2648	21.6641	21.9008	21.9028	22.172	21.9699	21.5732	21.6321	21.7774	21.7505	21.9167	21.8476	NA	NA	NA	-1	+	noEtOH_CTR	NA	NA	NA	NA	10	10	10	65.9	65.9
O08807	O08807	Peroxiredoxin-4	Prdx4	81	sp|O08807|PRDX4_MOUSE Peroxiredoxin-4 OS=Mus musculus OX=10090 GN=Prdx4 PE=1 SV=1	0.150499	0.397848	1.44054			+	-0.802472	1.84865	2.65112	18.9204	24.0273	24.1453	19.4947	24.0698	24.4882	24.729	24.5222	24.8907	24.294	18.646	18.8381	24.9284	19.0199	20.2776	24.951	24.6962	25.209	19.5351	25.1706	NA	NA	NA	-1	NA	NA	NA	NA	NA	NA	8	7	7	35.4	35.4
O09172	O09172	Glutamate--cysteine ligase regulatory subunit	Gclm	84	sp|O09172|GSH0_MOUSE Glutamate--cysteine ligase regulatory subunit OS=Mus musculus OX=10090 GN=Gclm PE=1 SV=1	0.606406	1.47557	0.966403		+		0	0.996458	0.533174	18.8713	19.2841	18.3815	20.1898	18.2217	18.888	20.528	20.3536	19.6797	18.3462	19.5569	19.2299	19.1874	19.7427	20.4178	19.013	19.2481	19.9402	19.9173	20.057	NA	NA	NA	-1	NA	NA	+	EtOH_CTR	NA	NA	3	3	3	16.1	16.1
O09173	O09173	Homogentisate 1,2-dioxygenase	Hgd	85	sp|O09173|HGD_MOUSE Homogentisate 1,2-dioxygenase OS=Mus musculus OX=10090 GN=Hgd PE=1 SV=2	1.69455	1.92238	1.38289	+	+		3.18817	3.60631	0.418139	19.7795	18.1964	19.5592	22.0993	22.4037	21.8215	22.479	22.3838	22.457	22.3726	22.3803	22.363	22.6168	22.4341	22.8074	22.9121	22.2699	23.0674	23.3669	23.3412	NA	NA	NA	-1	+	noEtOH_CTR	+	EtOH_CTR	NA	NA	15	15	15	49	49
O09174	O09174	Alpha-methylacyl-CoA racemase	Amacr	86	sp|O09174|AMACR_MOUSE Alpha-methylacyl-CoA racemase OS=Mus musculus OX=10090 GN=Amacr PE=1 SV=4	0.479402	2.2863	0.983417		+		0.526381	1.59582	1.06944	19.4309	19.5211	18.9054	19.5076	18.401	20.2536	21.1395	20.3201	21.0747	19.4182	19.4229	21.8847	18.5007	18.587	22.3342	21.7104	18.4297	21.1674	21.9681	21.2433	NA	NA	NA	-1	NA	NA	+	EtOH_CTR	NA	NA	4	4	4	13.9	13.9
O35129	O35129	Prohibitin-2	Phb2	87	sp|O35129|PHB2_MOUSE Prohibitin-2 OS=Mus musculus OX=10090 GN=Phb2 PE=1 SV=1	0.991287	1.19516	1.86776		+	+	2.65775	3.35096	0.693207	18.7141	18.4739	21.3929	21.6821	21.8636	21.7942	22.2709	22.1991	22.3681	22.0901	22.1124	22.1532	22.5766	22.5677	22.8226	22.8742	22.798	23.5423	23.5479	23.4229	NA	NA	NA	-1	+	noEtOH_CTR	+	EtOH_CTR	+	EtOH_noEtOH	14	14	14	50.2	50.2
O35215	O35215	D-dopachrome decarboxylase	Ddt	88	sp|O35215|DOPD_MOUSE D-dopachrome decarboxylase OS=Mus musculus OX=10090 GN=Ddt PE=1 SV=3	0.461093	0.635132	1.45101				0.672222	0.929491	0.257269	19.4883	20.9557	21.2755	21.5312	21.6088	21.3666	21.4006	21.3378	21.5451	20.9969	20.936	21.1052	21.333	20.9874	21.3434	21.3661	21.3756	21.3617	21.7153	21.9191	NA	NA	NA	-1	NA	NA	+	EtOH_CTR	NA	NA	6	6	6	69.5	69.5
O35423	O35423	Serine--pyruvate aminotransferase, mitochondrial	Agxt	92	sp|O35423|AGT1_MOUSE Alanine--glyoxylate aminotransferase OS=Mus musculus OX=10090 GN=Agxt PE=1 SV=3	2.51268	1.72784	0.545351	+	+		2.05488	1.33932	-0.715559	19.1835	19.1415	19.7596	19.2286	21.0793	18.931	21.1639	20.8827	21.123	23.0893	21.9655	22.118	21.9096	21.5292	22.897	22.0923	21.3668	20.7031	20.2083	18.0666	NA	NA	NA	-1	NA	NA	NA	NA	NA	NA	5	5	5	16.7	16.7
O35459	O35459	Delta(3,5)-Delta(2,4)-dienoyl-CoA isomerase, mitochondrial	Ech1	93	sp|O35459|ECH1_MOUSE Delta(3,5)-Delta(2,4)-dienoyl-CoA isomerase, mitochondrial OS=Mus musculus OX=10090 GN=Ech1 PE=1 SV=1	1.6148	1.77848	0.0549632	+	+		2.66082	2.62743	-0.0333877	19.7329	18.23	18.5191	21.1749	21.3302	21.2219	21.9411	22.2273	21.928	21.6235	21.8074	21.6176	21.8237	21.7545	21.0395	21.0964	21.6414	20.9993	21.0804	20.7241	NA	NA	NA	-1	+	noEtOH_CTR	+	EtOH_CTR	NA	NA	11	11	11	36.7	36.7
O35488	O35488	Very long-chain acyl-CoA synthetase	Slc27a2	95	sp|O35488|S27A2_MOUSE Long-chain fatty acid transport protein 2 OS=Mus musculus OX=10090 GN=Slc27a2 PE=1 SV=2	2.25409	2.66457	2.17833	+	+	+	2.72221	3.2737	0.551493	20.3428	19.3405	19.8016	21.8282	22.4169	22.5265	23.177	23.0043	22.4912	22.9373	22.7756	22.7242	22.5575	22.4754	22.7128	23.6506	22.7476	23.4772	22.9303	23.3377	NA	NA	NA	-1	+	noEtOH_CTR	+	EtOH_CTR	+	EtOH_noEtOH	33	33	33	53.7	53.7
O35490;Q91WS4	O35490	Betaine--homocysteine S-methyltransferase 1	Bhmt	96	sp|O35490|BHMT1_MOUSE Betaine--homocysteine S-methyltransferase 1 OS=Mus musculus OX=10090 GN=Bhmt PE=1 SV=1	1.11737	1.85708	0.82306		+		0.419042	0.792309	0.373267	23.9126	23.9493	24.3674	24.0848	24.0478	23.9896	24.4174	24.2258	24.1853	24.7974	24.6838	24.8332	24.8101	24.6048	24.6076	25.0561	24.5438	25.3586	25.6707	25.4923	NA	NA	NA	-1	NA	NA	NA	NA	NA	NA	21	21	21	71	71
O35678	O35678	Monoglyceride lipase	Mgll	99	sp|O35678|MGLL_MOUSE Monoglyceride lipase OS=Mus musculus OX=10090 GN=Mgll PE=1 SV=1	1.75983	2.4295	3.20173	+	+	+	1.21515	2.46359	1.24844	18.944	18.1904	19.0526	19.7322	19.6322	19.2401	21.1528	21.7921	20.9923	20.7516	18.5494	20.5435	20.4502	20.1297	20.4684	20.5735	20.9094	21.398	21.2448	21.4779	NA	NA	NA	-1	+	noEtOH_CTR	+	EtOH_CTR	+	EtOH_noEtOH	10	10	10	43.6	43.6
O35728	O35728	Cytochrome P450 4A14	Cyp4a14	100	sp|O35728|CP4AE_MOUSE Cytochrome P450 4A14 OS=Mus musculus OX=10090 GN=Cyp4a14 PE=1 SV=1	1.78837	2.03549	4.26587	+	+	+	4.08734	5.03774	0.950395	18.3695	18.7176	20.203	23.2747	23.3704	23.1559	23.701	23.835	23.6972	23.3727	23.3696	23.56	22.7922	22.7436	23.0174	24.5575	23.9803	24.571	24.3721	24.3614	NA	NA	NA	-1	+	noEtOH_CTR	+	EtOH_CTR	+	EtOH_noEtOH	23	23	18	51.7	51.7
O35737;P70333	O35737;P70333	Heterogeneous nuclear ribonucleoprotein H;Heterogeneous nuclear ribonucleoprotein H, N-terminally processed;Heterogeneous nuclear ribonucleoprotein H2	Hnrnph1;Hnrnph2	101	sp|O35737|HNRH1_MOUSE Heterogeneous nuclear ribonucleoprotein H OS=Mus musculus OX=10090 GN=Hnrnph1 PE=1 SV=3;sp|P70333|HNRH2_MOUSE Heterogeneous nuclear ribonucleoprotein H2 OS=Mus musculus OX=10090 GN=Hnrnph2 PE=1 SV=1	0.997025	1.71709	1.11661		+		0	1.47054	1.05556	18.8257	18.697	18.9102	19.45	19.5439	19.7921	18.7727	19.2456	18.8933	18.851	17.8284	19.0313	18.8965	19.9241	19.7158	19.2242	21.9147	20.8902	21.7549	21.5562	NA	NA	NA	-1	NA	NA	NA	NA	NA	NA	7	7	5	19.6	19.6
O35945	O35945	Aldehyde dehydrogenase, cytosolic 1	Aldh1a7	103	sp|O35945|AL1A7_MOUSE Aldehyde dehydrogenase, cytosolic 1 OS=Mus musculus OX=10090 GN=Aldh1a7 PE=1 SV=1	1.24487	4.58075	2.21993		+	+	0.758482	2.05416	1.29568	18.9469	19.1582	19.3811	18.9553	20.5462	19.0475	20.6958	20.6312	21.1889	20.7641	20.7454	20.8765	18.2177	20.5169	19.6153	21.3437	20.2167	21.909	21.8359	21.9087	NA	NA	NA	-1	NA	NA	+	EtOH_CTR	+	EtOH_noEtOH	20	10	10	49.3	29.7
O54734	O54734	Dolichyl-diphosphooligosaccharide--protein glycosyltransferase 48 kDa subunit	Ddost	105	sp|O54734|OST48_MOUSE Dolichyl-diphosphooligosaccharide--protein glycosyltransferase 48 kDa subunit OS=Mus musculus OX=10090 GN=Ddost PE=1 SV=2	0.61546	0.336235	2.63526			+	-0.689048	0.406108	1.09516	19.8382	18.8158	20.2441	19.1751	18.925	19.2959	19.1958	19.4144	19.9148	18.9683	18.8412	18.4146	19.4066	18.6181	18.8484	20.0642	19.3601	20.54	20.9298	20.8917	NA	NA	NA	-1	+	noEtOH_CTR	NA	NA	+	EtOH_noEtOH	4	4	4	11.3	11.3
O55022;Q80UU9	O55022	Membrane-associated progesterone receptor component 1	Pgrmc1	107	sp|O55022|PGRC1_MOUSE Membrane-associated progesterone receptor component 1 OS=Mus musculus OX=10090 GN=Pgrmc1 PE=1 SV=4	0.491027	0.728652	1.04295				1.05903	1.56756	0.508538	18.9088	21.2527	21.4454	21.712	21.5077	21.8552	21.7081	21.4377	21.5567	21.1244	21.1039	21.3736	21.891	21.5126	22.2715	21.8816	21.5058	23.0217	22.89	22.8239	NA	NA	NA	-1	NA	NA	+	EtOH_CTR	NA	NA	9	9	9	32.8	32.8
O55029	O55029	Coatomer subunit beta	Copb2	108	sp|O55029|COPB2_MOUSE Coatomer subunit beta OS=Mus musculus OX=10090 GN=Copb2 PE=1 SV=2	0.332347	1.34089	2.79732		+	+	0.451446	1.96651	1.51506	18.6332	19.3106	20.2122	20.1766	19.9752	19.6	21.2408	21.0444	21.2771	21.1683	18.9196	21.461	18.8193	18.6635	19.7473	21.6913	21.3023	21.1061	21.7129	21.4395	NA	NA	NA	-1	NA	NA	+	EtOH_CTR	+	EtOH_noEtOH	8	8	8	13	13
O55125	O55125	Protein NipSnap homolog 1	Nipsnap1	109	sp|O55125|NIPS1_MOUSE Protein NipSnap homolog 1 OS=Mus musculus OX=10090 GN=Nipsnap1 PE=1 SV=1	1.91507	1.59226	0.169624	+	+		3.148	3.31062	0.162617	19.4571	18.1579	20.1425	22.6199	22.5405	19.5669	22.6753	22.6105	22.6996	22.6497	22.719	23.004	22.8001	22.6288	23.0756	23.2016	22.5863	22.0878	22.3272	22.3165	NA	NA	NA	-1	+	noEtOH_CTR	+	EtOH_CTR	NA	NA	9	9	9	48.2	48.2
O55137;Q32Q92;Q6Q2Z6	O55137	Acyl-coenzyme A thioesterase 1	Acot1	110	sp|O55137|ACOT1_MOUSE Acyl-coenzyme A thioesterase 1 OS=Mus musculus OX=10090 GN=Acot1 PE=1 SV=1	3.84679	3.69618	0.422839	+	+		3.78285	4.01385	0.231003	18.844	19.3846	19.714	23.1811	24.4474	23.49	23.7737	24.2557	23.4331	22.7722	22.6976	22.8933	22.7615	22.8502	22.7802	22.7984	22.9758	23.1071	23.0273	23.2531	NA	NA	NA	-1	+	noEtOH_CTR	+	EtOH_CTR	NA	NA	18	7	4	55.4	22.9
O55143;Q8R429;Q64518	O55143	Sarcoplasmic/endoplasmic reticulum calcium ATPase 2	Atp2a2	111	sp|O55143|AT2A2_MOUSE Sarcoplasmic/endoplasmic reticulum calcium ATPase 2 OS=Mus musculus OX=10090 GN=Atp2a2 PE=1 SV=2	0.739727	1.43543	1.28177		+		0	1.02946	0.48924	19.1192	18.1703	18.7969	19.7909	18.858	18.9415	19.4607	18.9353	19.1218	18.9595	19.3945	19.2412	19.1455	19.3451	19.4452	19.4887	19.7986	20.2501	20.4316	20.3127	NA	NA	NA	-1	NA	NA	+	EtOH_CTR	NA	NA	7	7	7	8	8
O70325	O70325	Phospholipid hydroperoxide glutathione peroxidase, mitochondrial	Gpx4	114	sp|O70325|GPX4_MOUSE Phospholipid hydroperoxide glutathione peroxidase OS=Mus musculus OX=10090 GN=Gpx4 PE=1 SV=4	1.94831	1.45952	0.00313619	+	+		0.866707	0.869715	0.00300768	19.3386	19.2177	18.82	19.6329	19.4717	20.0608	19.3362	18.917	18.6984	19.9576	19.9697	20.1966	20.2082	20.0137	20.4181	20.7352	20.0746	20.7986	20.6439	20.7576	NA	NA	NA	-1	+	noEtOH_CTR	NA	NA	NA	NA	2	2	2	12.7	12.7
O70475	O70475	UDP-glucose 6-dehydrogenase	Ugdh	116	sp|O70475|UGDH_MOUSE UDP-glucose 6-dehydrogenase OS=Mus musculus OX=10090 GN=Ugdh PE=1 SV=1	4.15036	3.84652	2.34815	+	+	+	2.36327	3.04859	0.685315	20.139	20.0383	20.6095	22.0999	22.1125	22.1104	23.1533	23.137	23.0098	22.3807	22.5719	22.8546	23.3199	22.8354	23.3444	23.2644	22.8649	23.6419	23.7687	23.6468	NA	NA	NA	-1	+	noEtOH_CTR	+	EtOH_CTR	+	EtOH_noEtOH	26	26	26	61.1	61.1
O70503	O70503	Very-long-chain 3-oxoacyl-CoA reductase	Hsd17b12	118	sp|O70503|DHB12_MOUSE Very-long-chain 3-oxoacyl-CoA reductase OS=Mus musculus OX=10090 GN=Hsd17b12 PE=1 SV=1	1.96916	3.181	3.86551	+	+	+	1.53783	2.3632	0.82537	19.0198	19.5179	18.8796	20.6514	20.7462	20.4784	21.5077	21.3305	21.2456	21.0236	20.7639	20.5909	20.5816	20.5311	20.7256	21.6552	20.8937	22.0655	21.7135	21.607	NA	NA	NA	-1	+	noEtOH_CTR	+	EtOH_CTR	+	EtOH_noEtOH	7	7	7	27.9	27.9
O88342	O88342	WD repeat-containing protein 1	Wdr1	119	sp|O88342|WDR1_MOUSE WD repeat-containing protein 1 OS=Mus musculus OX=10090 GN=Wdr1 PE=1 SV=3	1.03474	2.17356	1.61358		+	+	0.85892	1.83584	0.976916	19.148	18.4949	18.1239	19.8608	19.0785	19.3892	20.5948	20.5586	20.2398	18.1678	18.3827	21.4963	19.4501	19.2759	19.9296	19.5572	19.5868	20.7626	21.1092	20.9894	NA	NA	NA	-1	NA	NA	+	EtOH_CTR	NA	NA	6	6	6	17.3	17.3
O88428	O88428	Bifunctional 3-phosphoadenosine 5-phosphosulfate synthase 2;Sulfate adenylyltransferase;Adenylyl-sulfate kinase	Papss2	120	sp|O88428|PAPS2_MOUSE Bifunctional 3-phosphoadenosine 5-phosphosulfate synthase 2 OS=Mus musculus OX=10090 GN=Papss2 PE=1 SV=2	0.933324	1.81325	0.8698		+		0.510939	0.918618	0.407679	19.3686	19.2086	18.7638	19.5608	20.354	19.7152	19.9333	19.7735	19.9565	20.0849	18.3393	20.3012	20.0274	18.7885	19.4501	20.2841	19.4865	20.1103	20.2765	20.4375	NA	NA	NA	-1	NA	NA	+	EtOH_CTR	NA	NA	8	8	8	18.4	18.4
O88441	O88441	Metaxin-2	Mtx2	121	sp|O88441|MTX2_MOUSE Metaxin-2 OS=Mus musculus OX=10090 GN=Mtx2 PE=1 SV=1	0.71022	0.402279	1.01848				0	0.336021	0.676783	19.217	19.561	18.9616	19.0882	19.2816	18.4524	18.087	18.9432	19.3137	19.2911	18.5445	18.788	18.2752	18.7736	19.6573	20.1065	18.9529	20.5399	20.9758	19.7414	NA	NA	NA	-1	NA	NA	NA	NA	NA	NA	2	2	2	12.9	12.9
O88451	O88451	Retinol dehydrogenase 7	Rdh7	123	sp|O88451|RDH7_MOUSE Retinol dehydrogenase 7 OS=Mus musculus OX=10090 GN=Rdh7 PE=1 SV=1	2.11488	2.98703	1.34404	+	+		0.465137	0.900529	0.435392	22.2074	22.3894	22.0969	22.5124	22.6486	22.2308	22.9061	22.9268	22.9156	22.7645	22.8048	22.8848	22.8943	22.3898	23.1373	23.2094	22.2639	23.5439	23.655	23.6333	NA	NA	NA	-1	+	noEtOH_CTR	+	EtOH_CTR	NA	NA	16	16	9	52.5	52.5
O88569	O88569	Heterogeneous nuclear ribonucleoproteins A2/B1	Hnrnpa2b1	124	sp|O88569|ROA2_MOUSE Heterogeneous nuclear ribonucleoproteins A2/B1 OS=Mus musculus OX=10090 GN=Hnrnpa2b1 PE=1 SV=2	0.792349	1.41848	1.00537		+		0	1.82138	1.40489	19.0348	18.8843	19.0342	19.8698	19.2435	20.549	19.6401	18.0551	19.3183	18.4578	18.7617	18.8669	18.9259	19.2196	20.7143	18.9718	22.525	21.8439	23.0371	23.0555	NA	NA	NA	-1	NA	NA	NA	NA	NA	NA	8	8	7	30.9	30.9
O88587	O88587	Catechol O-methyltransferase	Comt	125	sp|O88587|COMT_MOUSE Catechol O-methyltransferase OS=Mus musculus OX=10090 GN=Comt PE=1 SV=2	1.74451	2.13276	0.590364	+	+		1.1595	1.916	0.756501	19.2296	18.785	19.3172	18.5528	19.3089	19.245	21.6714	19.0067	18.4974	21.1341	20.9977	21.0655	21.723	20.9704	19.4335	22.0494	20.9928	21.9734	22.2836	21.7381	NA	NA	NA	-1	NA	NA	NA	NA	NA	NA	8	8	8	29.4	29.4
O88736	O88736	3-keto-steroid reductase	Hsd17b7	126	sp|O88736|DHB7_MOUSE 3-keto-steroid reductase/17-beta-hydroxysteroid dehydrogenase 7 OS=Mus musculus OX=10090 GN=Hsd17b7 PE=1 SV=1	0.369724	0.500142	0.15566				0	-0.355924	-0.110871	19.7836	19.4109	18.9881	19.9944	19.5691	18.5404	19.7771	19.7058	19.5552	18.6684	19.0601	19.1732	19.0434	19.4926	18.8009	18.1096	19.2815	18.7812	18.9348	18.1613	NA	NA	NA	-1	NA	NA	NA	NA	NA	NA	3	3	3	13.2	13.2
O88833	O88833	Cytochrome P450 4A10	Cyp4a10	127	sp|O88833|CP4AA_MOUSE Cytochrome P450 4A10 OS=Mus musculus OX=10090 GN=Cyp4a10 PE=1 SV=2	0.862569	1.06341	1.73975			+	2.09315	2.79047	0.697316	18.8615	21.9638	20.3433	23.4125	23.2314	23.0733	23.5567	23.729	23.4871	22.4965	22.3952	22.5614	21.6111	21.8468	21.7159	23.1045	23.1092	22.9471	22.7571	22.7494	NA	NA	NA	-1	+	noEtOH_CTR	+	EtOH_CTR	+	EtOH_noEtOH	22	19	16	48.5	43.4
O88844	O88844	Isocitrate dehydrogenase [NADP] cytoplasmic	Idh1	128	sp|O88844|IDHC_MOUSE Isocitrate dehydrogenase [NADP] cytoplasmic OS=Mus musculus OX=10090 GN=Idh1 PE=1 SV=2	0.968181	2.03805	1.58537		+		0.4197	0.877186	0.457486	22.8089	23.1875	23.3754	23.679	23.7336	23.8635	24.5978	24.339	24.4774	23.3273	23.4359	23.7315	23.3864	23.0934	23.6422	24.04	23.3017	23.7403	23.7296	23.7833	NA	NA	NA	-1	+	noEtOH_CTR	+	EtOH_CTR	+	EtOH_noEtOH	23	23	22	59.2	59.2
O88986	O88986	2-amino-3-ketobutyrate coenzyme A ligase, mitochondrial	Gcat	130	sp|O88986|KBL_MOUSE 2-amino-3-ketobutyrate coenzyme A ligase, mitochondrial OS=Mus musculus OX=10090 GN=Gcat PE=1 SV=2	1.59936	1.0963	0.0475702	+			1.20276	1.11562	-0.0871327	19.1016	19.1423	19.7791	18.864	19.6043	19.1371	19.0741	18.1133	19.533	21.524	21.9028	21.9616	21.3384	19.8996	20.6619	22.7045	21.485	20.7385	21.1753	20.8291	NA	NA	NA	-1	NA	NA	NA	NA	NA	NA	4	4	4	16.8	16.8
P00186;P00184	P00186	Cytochrome P450 1A2	Cyp1a2	131	sp|P00186|CP1A2_MOUSE Cytochrome P450 1A2 OS=Mus musculus OX=10090 GN=Cyp1a2 PE=1 SV=1	0.492927	1.03118	2.44263			+	1.08201	2.33146	1.24945	19.1901	21.5386	21.8061	21.0896	21.7517	21.2913	22.6138	22.2379	22.3163	21.7308	21.9679	21.98	22.3712	22.1039	23.0564	23.2794	22.6773	24.1738	24.0839	24.0288	NA	NA	NA	-1	NA	NA	+	EtOH_CTR	+	EtOH_noEtOH	17	17	17	42.1	42.1
P00329	P00329	Alcohol dehydrogenase 1	Adh1	132	sp|P00329|ADH1_MOUSE Alcohol dehydrogenase 1 OS=Mus musculus OX=10090 GN=Adh1 PE=1 SV=2	1.48251	1.74875	3.99454	+	+	+	1.57642	2.18965	0.613231	23.0159	23.9957	24.0076	25.0626	25.1312	24.8656	25.8192	25.7413	25.7384	25.2708	25.4289	25.5893	25.4113	24.911	25.5746	26.093	25.51	26.0886	25.8524	26.0588	NA	NA	NA	-1	+	noEtOH_CTR	+	EtOH_CTR	+	EtOH_noEtOH	24	24	24	67.7	67.7
P00405	P00405	Cytochrome c oxidase subunit 2	Mtco2	134	sp|P00405|COX2_MOUSE Cytochrome c oxidase subunit 2 OS=Mus musculus OX=10090 GN=Mtco2 PE=1 SV=1	0.336389	1.25371	0.988126		+		0	1.58119	1.22096	18.8341	18.2168	19.4658	19.3147	19.6944	19.5089	18.5131	18.0553	18.5939	18.5564	19.1356	18.9266	18.3557	18.4256	20.8743	21.4775	21.199	22.8008	21.3917	21.3293	NA	NA	NA	-1	NA	NA	NA	NA	NA	NA	3	3	3	16.3	16.3
P01027	P01027	Complement C3;Complement C3 beta chain;C3-beta-c;Complement C3 alpha chain;C3a anaphylatoxin;Acylation stimulating protein;Complement C3b alpha chain;Complement C3c alpha chain fragment 1;Complement C3dg fragment;Complement C3g fragment;Complement C3d fragment;Complement C3f fragment;Complement C3c alpha chain fragment 2	C3	135	sp|P01027|CO3_MOUSE Complement C3 OS=Mus musculus OX=10090 GN=C3 PE=1 SV=3	0.411639	0.533751	0.581031				2.01327	2.59327	0.580007	23.7472	17.9279	18.6254	22.5002	22.0273	18.9228	21.9853	22.5854	22.1797	21.9297	22.3248	21.7741	22.4096	23.3054	23.8272	23.6147	22.6055	22.6945	22.9348	22.9476	NA	NA	NA	-1	NA	NA	+	EtOH_CTR	NA	NA	13	13	13	10.8	10.8
P01942	P01942	Hemoglobin subunit alpha	Hba	138	sp|P01942|HBA_MOUSE Hemoglobin subunit alpha OS=Mus musculus OX=10090 GN=Hba PE=1 SV=2	0.973813	0.910279	0.0470503				0.790393	0.742466	-0.0479264	21.6755	22.6133	22.592	22.0157	22.2112	22.1991	22.7389	22.5044	22.5147	23.7612	23.9771	24.0256	23.4581	23.1125	22.9954	24.1992	24.1628	22.8131	22.5599	22.7954	NA	NA	NA	-1	NA	NA	NA	NA	NA	NA	8	8	7	70.4	70.4
P02088;P02089;CON__Q3SX09;CON__P02070;P02104	P02088;P02089	Hemoglobin subunit beta-1;Hemoglobin subunit beta-2	Hbb-b1;Hbb-b2	139	sp|P02088|HBB1_MOUSE Hemoglobin subunit beta-1 OS=Mus musculus OX=10090 GN=Hbb-b1 PE=1 SV=2;sp|P02089|HBB2_MOUSE Hemoglobin subunit beta-2 OS=Mus musculus OX=10090 GN=Hbb-b2 PE=1 SV=2	0.331403	0.53493	0.882027				0.885474	1.39124	0.505768	19.2196	22.3703	21.9289	20.4684	21.9709	21.8146	22.0529	22.3081	22.1828	22.909	22.5326	23.0476	22.285	21.6963	21.8015	23.5328	23.1409	22.2774	22.637	22.3818	NA	NA	NA	-1	NA	NA	NA	NA	NA	NA	11	11	11	70.7	70.7
P04104	P04104	Keratin, type II cytoskeletal 1	Krt1	142	sp|P04104|K2C1_MOUSE Keratin, type II cytoskeletal 1 OS=Mus musculus OX=10090 GN=Krt1 PE=1 SV=4	1.75129	0.016836	2.23655	+		+	1.20528	0	-1.22244	19.1027	19.1686	18.3565	19.275	19.6578	19.9987	17.9629	19.7	18.4851	20.9556	20.9891	21.6212	19.9853	19.1819	19.0664	18.1697	18.9725	19.3553	19.4885	18.7362	NA	NA	NA	-1	NA	NA	NA	NA	+	EtOH_noEtOH	11	4	3	13	6.6
P05064	P05064	Fructose-bisphosphate aldolase A	Aldoa	143	sp|P05064|ALDOA_MOUSE Fructose-bisphosphate aldolase A OS=Mus musculus OX=10090 GN=Aldoa PE=1 SV=2	0.0948766	0.0448574	0.246845				-0.321764	-0.159215	0.162549	20.8056	17.0179	19.7688	19.375	18.4415	19.8785	18.5602	19.6259	20.2105	18.4829	18.5166	18.5592	18.4871	18.8957	19.2448	19.2032	18.9779	18.6586	18.6177	18.452	NA	NA	NA	-1	NA	NA	NA	NA	NA	NA	4	4	4	12.4	12.4
P05201	P05201	Aspartate aminotransferase, cytoplasmic	Got1	144	sp|P05201|AATC_MOUSE Aspartate aminotransferase, cytoplasmic OS=Mus musculus OX=10090 GN=Got1 PE=1 SV=3	5.36408	5.39258	0.397871	+	+		-2.01676	-2.26799	-0.251226	21.5336	21.281	21.4918	19.8537	20.6141	19.5768	19.9952	18.0011	18.9383	19.3914	18.5811	18.7749	19.221	19.0434	19.712	19.3451	18.998	19.4123	19.5361	19.1137	NA	NA	NA	-1	+	noEtOH_CTR	+	EtOH_CTR	NA	NA	6	6	6	21.8	21.8
P05202	P05202	Aspartate aminotransferase, mitochondrial	Got2	145	sp|P05202|AATM_MOUSE Aspartate aminotransferase, mitochondrial OS=Mus musculus OX=10090 GN=Got2 PE=1 SV=1	4.98467	4.77405	0.485026	+	+		0.743269	0.853109	0.10984	23.8508	23.8217	23.9774	24.6494	24.4389	24.5322	24.9834	24.967	24.9711	24.4189	24.6275	24.9	24.8606	24.5209	24.6908	24.9495	24.5463	24.429	24.6444	24.4006	NA	NA	NA	-1	+	noEtOH_CTR	+	EtOH_CTR	NA	NA	24	24	24	64	64
P05213;Q3UX10	P05213	Tubulin alpha-1B chain	Tuba1b	146	sp|P05213|TBA1B_MOUSE Tubulin alpha-1B chain OS=Mus musculus OX=10090 GN=Tuba1b PE=1 SV=2	1.1932	1.58028	4.77589	+	+	+	2.04963	3.08451	1.03487	19.9799	21.2772	21.8727	22.8369	22.8023	22.8894	23.8477	23.731	23.8097	23.136	22.9711	23.2694	23.273	23.1197	23.5387	24.0123	24.2681	24.0701	24.5974	24.6863	NA	NA	NA	-1	+	noEtOH_CTR	+	EtOH_CTR	+	EtOH_noEtOH	18	18	0	55	55
P06151;P00342	P06151	L-lactate dehydrogenase A chain	Ldha	147	sp|P06151|LDHA_MOUSE L-lactate dehydrogenase A chain OS=Mus musculus OX=10090 GN=Ldha PE=1 SV=3	0.194589	1.20992	2.55017			+	-0.102224	0.557349	0.659573	23.5141	22.9003	23.2743	23.4672	23.3009	23.0418	24.2572	24.0032	23.909	22.8752	22.921	22.9185	23.1566	22.9798	23.4848	23.7476	22.8447	23.8431	24.0718	23.6189	NA	NA	NA	-1	NA	NA	NA	NA	+	EtOH_noEtOH	17	17	16	54.2	54.2
P06745;CON__Q3ZBD7	P06745	Glucose-6-phosphate isomerase	Gpi	148	sp|P06745|G6PI_MOUSE Glucose-6-phosphate isomerase OS=Mus musculus OX=10090 GN=Gpi PE=1 SV=4	0.983364	1.98205	3.00068		+	+	0.900283	2.09206	1.19177	19.563	18.6135	18.4081	19.3171	19.169	19.5233	21.5185	21.2111	21.994	19.6725	20.18	18.848	20.8165	20.3723	19.9578	20.6044	20.2598	20.8551	20.5886	20.5974	NA	NA	NA	-1	NA	NA	+	EtOH_CTR	+	EtOH_noEtOH	8	8	8	22.8	22.8
P06801	P06801	NADP-dependent malic enzyme	Me1	149	sp|P06801|MAOX_MOUSE NADP-dependent malic enzyme OS=Mus musculus OX=10090 GN=Me1 PE=1 SV=2	2.34288	2.76057	0.456453	+	+		4.5708	4.72381	0.153013	19.161	18.1052	19.1243	23.4184	23.7083	23.4153	23.8617	24.0041	23.8395	23.1371	23.15	23.5253	23.3288	23.1831	23.4423	23.4737	22.7177	23.4844	23.406	23.3778	NA	NA	NA	-1	+	noEtOH_CTR	+	EtOH_CTR	NA	NA	26	26	26	55.9	55.9
P07356	P07356	Annexin A2	Anxa2	151	sp|P07356|ANXA2_MOUSE Annexin A2 OS=Mus musculus OX=10090 GN=Anxa2 PE=1 SV=2	1.21382	1.7065	0.274905	+	+		-1.42345	-0.96571	0.457741	24.3768	23.9876	23.8027	24.6758	23.8284	23.5566	23.1144	23.0068	23.068	23.7455	23.7172	19.3949	23.4224	19.6376	21.7119	21.1566	23.8169	23.6316	23.3006	23.6253	NA	NA	NA	-1	NA	NA	NA	NA	NA	NA	9	9	9	35.4	35.4
P07724	P07724	Serum albumin	Alb	152	sp|P07724|ALBU_MOUSE Albumin OS=Mus musculus OX=10090 GN=Alb PE=1 SV=3	1.4715	2.43426	3.17526	+	+	+	-0.81357	-1.46135	-0.647777	26.3116	26.5948	26.9687	25.9331	25.7237	26.036	25.1713	25.381	25.4016	25.6957	25.5584	25.5327	25.9956	25.6038	26.2239	25.2856	24.3576	25.1976	25.3406	25.1742	NA	NA	NA	-1	+	noEtOH_CTR	+	EtOH_CTR	+	EtOH_noEtOH	21	19	19	43.6	42.1
P07901	P07901	Heat shock protein HSP 90-alpha	Hsp90aa1	153	sp|P07901|HS90A_MOUSE Heat shock protein HSP 90-alpha OS=Mus musculus OX=10090 GN=Hsp90aa1 PE=1 SV=4	0.846562	1.08268	3.54403			+	1.67052	2.28555	0.615034	18.5512	20.6961	20.6911	21.342	21.8913	21.8559	22.447	22.4166	22.5024	21.3874	21.2647	21.8569	21.6969	21.6671	21.8876	21.684	22.14	22.21	22.5161	22.204	NA	NA	NA	-1	+	noEtOH_CTR	+	EtOH_CTR	+	EtOH_noEtOH	32	17	17	35.6	19.2
P08003	P08003	Protein disulfide-isomerase A4	Pdia4	154	sp|P08003|PDIA4_MOUSE Protein disulfide-isomerase A4 OS=Mus musculus OX=10090 GN=Pdia4 PE=1 SV=3	1.14836	1.40543	0.287988				0.359938	0.518924	0.158986	19.2545	19.6048	19.3935	19.8914	18.9932	20.0216	19.9915	19.9109	19.627	19.9816	20.0051	19.1894	19.9193	20.3412	19.6552	19.0037	20.4022	20.7064	20.2706	19.58	NA	NA	NA	-1	NA	NA	NA	NA	NA	NA	9	9	9	18.2	18.2
P08113	P08113	Endoplasmin	Hsp90b1	155	sp|P08113|ENPL_MOUSE Endoplasmin OS=Mus musculus OX=10090 GN=Hsp90b1 PE=1 SV=2	0.0787812	0.58968	4.15627			+	-0.151655	0.980326	1.13198	20.2879	22.0443	22.2957	21.3025	21.0489	21.6252	23.265	22.4103	22.7995	21.3209	20.9812	21.026	21.6894	21.4978	22.0273	21.8367	21.9817	22.592	22.6811	22.6176	NA	NA	NA	-1	NA	NA	NA	NA	+	EtOH_noEtOH	29	27	27	38.8	37
P08228	P08228	Superoxide dismutase [Cu-Zn]	Sod1	157	sp|P08228|SODC_MOUSE Superoxide dismutase [Cu-Zn] OS=Mus musculus OX=10090 GN=Sod1 PE=1 SV=2	0.170668	0.160405	1.87003			+	-0.565587	0.535448	1.10103	18.4088	18.9582	22.1005	19.0506	19.1961	19.5592	19.8553	21.0548	21.0576	18.8568	18.2698	18.6153	19.3088	19.311	21.1444	19.8176	18.8115	20.4775	21.047	20.7422	NA	NA	NA	-1	NA	NA	NA	NA	+	EtOH_noEtOH	2	2	2	15.6	15.6
P08249	P08249	Malate dehydrogenase, mitochondrial	Mdh2	158	sp|P08249|MDHM_MOUSE Malate dehydrogenase, mitochondrial OS=Mus musculus OX=10090 GN=Mdh2 PE=1 SV=3	4.82849	5.92025	0.834569	+	+		1.11104	1.3468	0.23576	23.2451	23.2643	23.2991	23.9848	23.946	23.9041	24.5323	24.4769	24.3975	24.3599	24.3665	24.6522	24.7098	24.5997	24.9018	25.2384	24.5395	24.4897	24.6483	24.6077	NA	NA	NA	-1	+	noEtOH_CTR	+	EtOH_CTR	NA	NA	18	18	18	61.5	61.5
P08752;P20612;Q9DC51;Q3V3I2;P50149;P18872;B2RSH2;Q8CGK7;P63094;Q6R0H7	P08752;P20612;Q9DC51;Q3V3I2;P50149;P18872;B2RSH2;Q8CGK7;P63094;Q6R0H7	Guanine nucleotide-binding protein G(i) subunit alpha-2;Guanine nucleotide-binding protein G(t) subunit alpha-1;Guanine nucleotide-binding protein G(k) subunit alpha;Guanine nucleotide-binding protein G(t) subunit alpha-3;Guanine nucleotide-binding protein G(t) subunit alpha-2;Guanine nucleotide-binding protein G(o) subunit alpha;Guanine nucleotide-binding protein G(i) subunit alpha-1;Guanine nuc…	Gnai2;Gnat1;Gnai3;Gnat3;Gnat2;Gnao1;Gnai1;Gnal;Gnas	159	sp|P08752|GNAI2_MOUSE Guanine nucleotide-binding protein G(i) subunit alpha-2 OS=Mus musculus OX=10090 GN=Gnai2 PE=1 SV=5;sp|P20612|GNAT1_MOUSE Guanine nucleotide-binding protein G(t) subunit alpha-1 OS=Mus musculus OX=10090 GN=Gnat1 PE=1 SV=3;sp|Q9DC51|GN	0.150379	0.36512	0.203126				0	0.363099	0.213905	19.5772	18.6333	19.0124	19.5768	19.8792	19.789	18.3517	18.2832	18.6513	18.251	17.976	20.3565	18.8498	19.41	18.9231	20.0407	19.3639	20.5745	20.7435	19.4904	NA	NA	NA	-1	NA	NA	NA	NA	NA	NA	2	2	2	7.3	7.3
P09103	P09103	Protein disulfide-isomerase	P4hb	160	sp|P09103|PDIA1_MOUSE Protein disulfide-isomerase OS=Mus musculus OX=10090 GN=P4hb PE=1 SV=2	0.128999	0.35744	3.1717			+	-0.19597	0.497341	0.693311	21.2299	22.8287	22.7261	21.8254	22.0135	21.959	22.7527	22.6677	22.84	21.8889	21.7502	21.864	22.4549	22.2533	22.581	22.3229	22.1944	23.1347	23.0529	23.1056	NA	NA	NA	-1	NA	NA	NA	NA	+	EtOH_noEtOH	25	25	25	42.6	42.6
P09405	P09405	Nucleolin	Ncl	161	sp|P09405|NUCL_MOUSE Nucleolin OS=Mus musculus OX=10090 GN=Ncl PE=1 SV=2	0.981928	1.9175	1.09506		+		0	1.87466	1.10552	18.483	17.9712	19.0176	20.8029	19.1328	18.7688	19.6261	18.9477	18.4527	19.0629	18.2486	19.4996	18.8676	19.5848	19.3695	19.2162	21.5878	21.0949	21.9689	22.0277	NA	NA	NA	-1	NA	NA	NA	NA	NA	NA	5	5	5	8.3	8.3
P09411;P09041	P09411	Phosphoglycerate kinase 1	Pgk1	162	sp|P09411|PGK1_MOUSE Phosphoglycerate kinase 1 OS=Mus musculus OX=10090 GN=Pgk1 PE=1 SV=4	1.03643	1.44081	2.71096		+	+	0.869115	1.53142	0.662305	21.9696	22.7864	23.0223	23.0029	22.8677	23.2736	24.1789	24.2959	24.0325	23.9614	23.6641	24.0584	23.9392	23.2034	23.1865	24.4675	23.9101	24.053	24.056	23.9997	NA	NA	NA	-1	+	noEtOH_CTR	+	EtOH_CTR	+	EtOH_noEtOH	16	16	16	55.2	55.2
P09528	P09528	Ferritin heavy chain;Ferritin heavy chain, N-terminally processed	Fth1	163	sp|P09528|FRIH_MOUSE Ferritin heavy chain OS=Mus musculus OX=10090 GN=Fth1 PE=1 SV=2	0.793513	0.0587438	0.785417				0	-0.0200214	-0.324646	18.9503	18.8969	18.7562	19.104	18.7661	19.2957	18.5007	18.9654	19.1457	19.729	18.8052	18.4775	18.7627	19.2813	20.3303	18.4111	18.9375	18.975	19.2393	18.6075	NA	NA	NA	-1	NA	NA	NA	NA	NA	NA	2	2	2	15.4	15.4
P09671	P09671	Superoxide dismutase [Mn], mitochondrial	Sod2	164	sp|P09671|SODM_MOUSE Superoxide dismutase [Mn], mitochondrial OS=Mus musculus OX=10090 GN=Sod2 PE=1 SV=3	0.866276	0.957586	0.414218				1.62481	1.94459	0.319782	18.7174	21.2123	19.891	20.1105	21.5572	19.6449	21.3651	21.8508	21.4056	22.0193	22.1026	22.1984	22.1765	21.8924	22.3837	22.2252	22.2708	22.0512	21.8008	22.1091	NA	NA	NA	-1	NA	NA	+	EtOH_CTR	NA	NA	6	6	6	42.8	42.8
P62984;P62983;P0CG49;P0CG50	P62984;P62983;P0CG49;P0CG50	Ubiquitin-60S ribosomal protein L40;Ubiquitin;60S ribosomal protein L40;Ubiquitin-40S ribosomal protein S27a;Ubiquitin;40S ribosomal protein S27a;Polyubiquitin-B;Ubiquitin;Polyubiquitin-C;Ubiquitin;Ubiquitin-related 1;Ubiquitin-related 2	Uba52;Rps27a;Ubb;Ubc	165	sp|P62984|RL40_MOUSE Ubiquitin-60S ribosomal protein L40 OS=Mus musculus OX=10090 GN=Uba52 PE=1 SV=2;sp|P62983|RS27A_MOUSE Ubiquitin-40S ribosomal protein S27a OS=Mus musculus OX=10090 GN=Rps27a PE=1 SV=2;sp|P0CG49|UBB_MOUSE Polyubiquitin-B OS=Mus musculus	0.779042	0.195331	1.96805			+	-0.783625	0.244097	1.02772	22.702	23.8661	23.8361	23.0985	22.8831	23.4595	23.0527	22.9938	23.2134	22.3484	22.3342	22.2767	22.5374	22.3535	22.8691	22.5714	24.2427	24.2809	24.77	24.5725	NA	NA	NA	-1	+	noEtOH_CTR	NA	NA	+	EtOH_noEtOH	4	4	4	36.7	36.7
P10126;P62631	P10126	Elongation factor 1-alpha 1	Eef1a1	168	sp|P10126|EF1A1_MOUSE Elongation factor 1-alpha 1 OS=Mus musculus OX=10090 GN=Eef1a1 PE=1 SV=3	3.37947	6.11083	5.40601	+	+	+	0.603873	1.31391	0.710038	24.2165	24.0199	24.1568	24.7234	24.758	24.8196	25.621	25.3429	25.601	24.4806	24.5894	24.7932	24.8389	24.6356	24.9756	25.2416	25.0685	25.6121	25.4188	25.6538	NA	NA	NA	-1	+	noEtOH_CTR	+	EtOH_CTR	+	EtOH_noEtOH	22	22	22	57.4	57.4
P10605	P10605	Cathepsin B;Cathepsin B light chain;Cathepsin B heavy chain	Ctsb	170	sp|P10605|CATB_MOUSE Cathepsin B OS=Mus musculus OX=10090 GN=Ctsb PE=1 SV=2	0.558017	0.156204	0.567311				0	0.0781352	0.329964	19.3775	19.3423	19.4084	19.7958	18.63	19.0757	19.6561	19.9135	20.0413	18.2298	19.2888	18.5837	18.9589	19.2145	20.3408	18.3089	19.2983	19.5049	19.1935	19.7171	NA	NA	NA	-1	NA	NA	NA	NA	NA	NA	2	2	2	5.9	5.9
P10639	P10639	Thioredoxin	Txn	172	sp|P10639|THIO_MOUSE Thioredoxin OS=Mus musculus OX=10090 GN=Txn PE=1 SV=3	0.264644	0.831398	0.763098				0.36986	1.06275	0.692894	19.8703	18.2548	18.7464	18.9448	18.952	19.7666	20.0918	20.694	21.1708	18.8266	18.6575	18.6468	18.8897	20.7547	20.5044	20.1477	18.3004	21.5368	18.9453	19.2724	NA	NA	NA	-1	NA	NA	NA	NA	NA	NA	3	3	3	31.4	31.4
P10649;P48774	P10649	Glutathione S-transferase Mu 1	Gstm1	173	sp|P10649|GSTM1_MOUSE Glutathione S-transferase Mu 1 OS=Mus musculus OX=10090 GN=Gstm1 PE=1 SV=2	2.91931	3.39122	0.730155	+	+		1.10807	1.59491	0.486844	24.3598	24.5515	24.6829	24.9687	24.9674	24.9308	25.7069	25.5483	25.5586	25.3236	25.5732	25.6129	26.7577	26.5089	26.112	25.7272	25.3909	26.9901	26.9733	27.1153	NA	NA	NA	-1	+	noEtOH_CTR	+	EtOH_CTR	NA	NA	23	23	14	78.9	78.9
Q8CGP2;Q8CGP1;Q6ZWY9;Q64525;Q64478;Q64475;P10854;P10853;Q9D2U9;Q8CGP0;Q64524;P70696	Q8CGP2;Q8CGP1;Q6ZWY9;Q64525;Q64478;Q64475;P10854;P10853;Q9D2U9;Q8CGP0;Q64524;P70696	Histone H2B type 1-P;Histone H2B type 1-K;Histone H2B type 1-C/E/G;Histone H2B type 2-B;Histone H2B type 1-H;Histone H2B type 1-B;Histone H2B type 1-M;Histone H2B type 1-F/J/L;Histone H2B type 3-A;Histone H2B type 3-B;Histone H2B type 2-E;Histone H2B type 1-A	Hist1h2bp;Hist1h2bk;Hist1h2bc;Hist2h2bb;Hist1h2bh;Hist1h2bb;Hist1h2bm;Hist1h2bf;Hist3h2ba;Hist3h2bb;Hist2h2be;Hist1h2ba	174	sp|Q8CGP2|H2B1P_MOUSE Histone H2B type 1-P OS=Mus musculus OX=10090 GN=Hist1h2bp PE=1 SV=3;sp|Q8CGP1|H2B1K_MOUSE Histone H2B type 1-K OS=Mus musculus OX=10090 GN=H2bc12 PE=1 SV=3;sp|Q6ZWY9|H2B1C_MOUSE Histone H2B type 1-C/E/G OS=Mus musculus OX=10090 GN=H2	0.537428	0.261454	1.47435			+	-1.79423	1.06136	2.85559	21.8036	23.3756	19.0369	21.3006	21.4286	21.5879	19.9043	19.9008	20.4692	17.905	18.0404	18.6759	18.9872	19.3342	19.2406	18.7085	25.4328	25.3578	25.6385	24.322	NA	NA	NA	-1	NA	NA	NA	NA	NA	NA	6	6	6	41.3	41.3
P11276	P11276	Fibronectin;Anastellin	Fn1	176	sp|P11276|FINC_MOUSE Fibronectin OS=Mus musculus OX=10090 GN=Fn1 PE=1 SV=4	0.352097	0.366003	0.161012				0.297797	0.562629	0.264832	19.4076	18.6295	19.5947	19.6472	18.9586	18.6744	17.8562	18.0037	18.4016	19.8171	19.3321	19.0142	20.3946	20.0163	19.7213	19.3353	19.4399	22.4469	21.3787	21.3238	NA	NA	NA	-1	NA	NA	NA	NA	NA	NA	13	13	13	8.4	8.4
P11352	P11352	Glutathione peroxidase 1	Gpx1	177	sp|P11352|GPX1_MOUSE Glutathione peroxidase 1 OS=Mus musculus OX=10090 GN=Gpx1 PE=1 SV=2	0.876567	0.723091	0.433338				-0.577105	-0.465732	0.111373	22.2339	22.6963	23.0857	22.282	22.4492	22.2452	22.1786	22.262	22.2538	21.7868	21.8745	21.9924	22.078	21.8516	22.294	22.4177	21.6203	22.2447	22.4731	22.1997	NA	NA	NA	-1	+	noEtOH_CTR	NA	NA	NA	NA	11	11	11	65.2	65.2
P11499;REV__Q8BL66	P11499	Heat shock protein HSP 90-beta	Hsp90ab1	178	sp|P11499|HS90B_MOUSE Heat shock protein HSP 90-beta OS=Mus musculus OX=10090 GN=Hsp90ab1 PE=1 SV=3	1.35116	1.98168	4.12645	+	+	+	1.0154	1.69826	0.682868	22.1806	22.395	22.9939	23.7422	23.6903	23.6563	24.3926	24.3831	24.3343	23.3059	23.2617	23.4059	23.7111	23.3732	23.7002	23.5871	24.0905	24.2218	24.357	24.4048	NA	NA	NA	-1	+	noEtOH_CTR	+	EtOH_CTR	+	EtOH_noEtOH	41	41	24	46.7	46.7
P11679	P11679	Keratin, type II cytoskeletal 8	Krt8	180	sp|P11679|K2C8_MOUSE Keratin, type II cytoskeletal 8 OS=Mus musculus OX=10090 GN=Krt8 PE=1 SV=4	5.00227	7.59066	1.98475	+	+	+	3.66527	5.09949	1.43422	18.5326	18.3385	18.7973	19.1938	22.1398	21.9287	22.8785	23.1495	22.7954	23.0844	23.124	23.0567	22.269	22.8604	22.336	24.5747	24.6976	23.4927	23.8239	23.833	NA	NA	NA	-1	+	noEtOH_CTR	+	EtOH_CTR	+	EtOH_noEtOH	26	18	8	51.2	42.2
P11714	P11714	Cytochrome P450 2D9	Cyp2d9	181	sp|P11714|CP2D9_MOUSE Cytochrome P450 2D9 OS=Mus musculus OX=10090 GN=Cyp2d9 PE=1 SV=2	0.217955	0.566971	3.11573			+	0.560529	1.38098	0.82045	18.9177	21.6675	21.6966	21.6245	21.3992	21.5474	22.4087	22.2427	22.1994	21.3409	21.2844	21.4958	21.0578	20.7729	21.3674	22.2854	21.075	22.1529	22.4376	22.331	NA	NA	NA	-1	NA	NA	+	EtOH_CTR	+	EtOH_noEtOH	13	9	9	30	19.4
P11725	P11725	Ornithine carbamoyltransferase, mitochondrial	Otc	182	sp|P11725|OTC_MOUSE Ornithine transcarbamylase, mitochondrial OS=Mus musculus OX=10090 GN=Otc PE=1 SV=1	0.28643	0.385575	0.327995				0.199282	0.262052	0.0627699	22.3895	23.0442	23.2251	23.2981	23.2096	23.1969	23.3369	23.1814	23.2284	22.9084	22.9802	23.2933	23.0737	22.8391	22.9708	23.0487	22.7753	23.1114	23.3012	23.2034	NA	NA	NA	-1	NA	NA	NA	NA	NA	NA	13	13	13	52	52
P11983	P11983	T-complex protein 1 subunit alpha	Tcp1	183	sp|P11983|TCPA_MOUSE T-complex protein 1 subunit alpha OS=Mus musculus OX=10090 GN=Tcp1 PE=1 SV=3	1.30609	2.25291	2.62594	+	+	+	1.06216	1.93855	0.876386	18.8954	18.3301	19.3397	19.2772	19.6755	19.7898	20.1554	20.5342	20.4583	19.9406	19.7339	19.9392	20.0639	20.1873	20.6475	20.4963	20.9089	21.4411	21.7549	20.5998	NA	NA	NA	-1	+	noEtOH_CTR	+	EtOH_CTR	+	EtOH_noEtOH	13	13	13	24.1	24.1
P12710	P12710	Fatty acid-binding protein, liver	Fabp1	184	sp|P12710|FABPL_MOUSE Fatty acid-binding protein, liver OS=Mus musculus OX=10090 GN=Fabp1 PE=1 SV=2	0.232466	0.0184788	0.427649				-0.198073	0.020498	0.218571	26.0265	25.166	26.1088	26.0134	25.6038	25.9896	25.9353	25.856	25.5692	25.3449	25.4281	25.499	25.2263	25.7432	25.2728	25.1346	24.7466	26.3491	26.322	26.3877	NA	NA	NA	-1	NA	NA	NA	NA	NA	NA	10	10	10	70.9	70.9
P12790;O55071	P12790	Cytochrome P450 2B9	Cyp2b9	185	sp|P12790|CP2B9_MOUSE Cytochrome P450 2B9 OS=Mus musculus OX=10090 GN=Cyp2b9 PE=1 SV=2	0.418663	1.16536	0.826653				0	0.712473	0.427518	19.4539	18.7366	18.7721	19.3472	19.3379	18.5309	19.8806	20.572	19.8768	18.4489	19.714	19.3059	19.0521	19.5577	20.1577	20.3462	18.7568	19.6152	19.0847	19.4676	NA	NA	NA	-1	NA	NA	NA	NA	NA	NA	4	4	3	9	9
P12970	P12970	60S ribosomal protein L7a	Rpl7a	186	sp|P12970|RL7A_MOUSE 60S ribosomal protein L7a OS=Mus musculus OX=10090 GN=Rpl7a PE=1 SV=2	2.87946	2.10074	0.568856	+	+		1.19168	1.81182	0.620145	18.5469	18.3962	18.0178	19.6865	20.3464	19.6258	19.0731	19.3081	18.5832	18.7897	19.5434	20.2737	19.0978	19.0436	19.2012	18.4732	21.5678	21.6494	21.4547	20.9478	NA	NA	NA	-1	+	noEtOH_CTR	NA	NA	NA	NA	8	8	8	32.3	32.3
P13516;Q6T707;Q99PL7;P13011	P13516;Q6T707;Q99PL7;P13011	Acyl-CoA desaturase 1;Acyl-CoA desaturase 2	Scd1;Scd4;Scd3;Scd2	187	sp|P13516|ACOD1_MOUSE Acyl-CoA desaturase 1 OS=Mus musculus OX=10090 GN=Scd1 PE=1 SV=2;sp|Q6T707|SCD4_MOUSE Stearoyl-CoA desaturase 4 OS=Mus musculus OX=10090 GN=Scd4 PE=1 SV=1;sp|Q99PL7|SCD3_MOUSE Acyl-CoA desaturase 3 OS=Mus musculus OX=10090 GN=Scd3 PE=	0.69528	1.39082	0.834245		+		0	1.35176	0.759181	18.2571	18.5559	19.3538	19.9032	18.7845	19.4608	21.5416	21.5875	21.4746	19.0423	19.6364	19.0819	18.9646	18.9934	19.9665	18.4779	19.3854	19.7949	19.5368	18.7936	NA	NA	NA	-1	NA	NA	NA	NA	NA	NA	5	5	5	20.3	20.3
P13707;Q3ULJ0	P13707	Glycerol-3-phosphate dehydrogenase [NAD(+)], cytoplasmic	Gpd1	188	sp|P13707|GPDA_MOUSE Glycerol-3-phosphate dehydrogenase [NAD(+)], cytoplasmic OS=Mus musculus OX=10090 GN=Gpd1 PE=1 SV=3	2.00191	3.47272	2.02892	+	+	+	1.08854	1.80725	0.718711	20.867	20.8976	21.4359	22.3752	22.3782	22.4652	23.64	23.5206	23.4933	22.1496	22.1929	22.4966	21.5774	21.7243	22.039	22.4593	22.3381	22.4153	22.61	22.516	NA	NA	NA	-1	+	noEtOH_CTR	+	EtOH_CTR	+	EtOH_noEtOH	20	20	20	65.6	65.6
P13745;P10648	P13745;P10648	Glutathione S-transferase A1;Glutathione S-transferase A1, N-terminally processed;Glutathione S-transferase A2	Gsta1;Gsta2	189	sp|P13745|GSTA1_MOUSE Glutathione S-transferase A1 OS=Mus musculus OX=10090 GN=Gsta1 PE=1 SV=2;sp|P10648|GSTA2_MOUSE Glutathione S-transferase A2 OS=Mus musculus OX=10090 GN=Gsta2 PE=1 SV=3	0.79216	1.10674	0.305548				1.63546	2.2165	0.581047	21.2258	18.6603	19.2086	20.472	20.2961	19.0461	21.0591	21.2003	20.9009	22.0709	21.6258	21.7596	24.2238	19.0885	23.4202	21.8702	19.3351	24.3062	23.1152	23.5308	NA	NA	NA	-1	NA	NA	NA	NA	NA	NA	7	3	3	28.7	13.9
P14131	P14131	40S ribosomal protein S16	Rps16	191	sp|P14131|RS16_MOUSE 40S ribosomal protein S16 OS=Mus musculus OX=10090 GN=Rps16 PE=1 SV=4	2.38915	4.32833	2.52616	+	+	+	1.41099	2.59838	1.18739	18.7144	19.1402	18.4652	19.4327	20.2007	20.0873	20.4758	20.1639	20.852	20.3549	19.9905	20.3923	20.7302	20.5878	19.882	21.7934	21.5892	21.6946	22.3001	22.1042	NA	NA	NA	-1	+	noEtOH_CTR	+	EtOH_CTR	+	EtOH_noEtOH	6	6	6	35.6	35.6
P14152	P14152	Malate dehydrogenase, cytoplasmic	Mdh1	193	sp|P14152|MDHC_MOUSE Malate dehydrogenase, cytoplasmic OS=Mus musculus OX=10090 GN=Mdh1 PE=1 SV=3	3.79488	5.18631	2.49072	+	+	+	-0.441868	-0.805773	-0.363905	22.9923	23.0803	23.0074	22.3477	22.4532	22.2538	22.0713	21.9728	21.9914	22.5392	22.5824	22.7878	22.7904	22.6557	22.853	22.3102	22.1172	22.2896	22.451	22.5637	NA	NA	NA	-1	+	noEtOH_CTR	+	EtOH_CTR	+	EtOH_noEtOH	9	9	9	35.9	35.9
P14206	P14206	40S ribosomal protein SA	Rpsa	194	sp|P14206|RSSA_MOUSE 40S ribosomal protein SA OS=Mus musculus OX=10090 GN=Rpsa PE=1 SV=4	2.8451	5.40968	4.22772	+	+	+	1.00231	2.71756	1.71525	18.4866	18.7836	18.9414	19.1744	19.2169	19.9346	20.9758	21.2822	21.2128	19.8647	19.6496	19.8882	19.7833	20.5498	19.594	20.5527	21.4042	21.2758	22.4685	22.466	NA	NA	NA	-1	+	noEtOH_CTR	+	EtOH_CTR	+	EtOH_noEtOH	10	10	10	41	41
P14211	P14211	Calreticulin	Calr	195	sp|P14211|CALR_MOUSE Calreticulin OS=Mus musculus OX=10090 GN=Calr PE=1 SV=1	0.404565	1.51473	1.9179		+	+	0.340497	1.17453	0.83403	19.4368	18.4348	19.1879	19.0204	19.4152	19.2882	19.811	19.5472	19.6965	18.4012	19.1177	19.0437	20.1188	19.8358	20.0023	19.7847	21.4342	20.621	20.525	20.1355	NA	NA	NA	-1	NA	NA	+	EtOH_CTR	+	EtOH_noEtOH	8	8	8	21.6	21.6
P14430;P06339	P14430;P06339	H-2 class I histocompatibility antigen, Q8 alpha chain;H-2 class I histocompatibility antigen, D-37 alpha chain	H2-Q8;H2-T23	197	sp|P14430|HA18_MOUSE H-2 class I histocompatibility antigen, Q8 alpha chain OS=Mus musculus OX=10090 GN=H2-Q8 PE=3 SV=1;sp|P06339|HA15_MOUSE H-2 class I histocompatibility antigen, D-37 alpha chain OS=Mus musculus OX=10090 GN=H2-T23 PE=1 SV=1	0.375339	0.856516	0.512002				0.226252	0.560442	0.33419	18.9803	18.4149	19.072	20.0622	18.8529	19.1562	17.8066	19.1528	19.2999	19.4459	18.6406	18.9712	18.6441	18.86	18.8045	19.212	19.7107	20.3648	19.4071	20.1086	NA	NA	NA	-1	NA	NA	NA	NA	NA	NA	4	4	1	16.9	16.9
P14602	P14602	Heat shock protein beta-1	Hspb1	198	sp|P14602|HSPB1_MOUSE Heat shock protein beta-1 OS=Mus musculus OX=10090 GN=Hspb1 PE=1 SV=3	0.1072	0.169811	0.506698				0	0.18442	0.311031	18.3713	19.1729	19.5873	18.5578	18.4039	19.4186	19.9055	19.4814	19.9854	19.0801	18.8	19.623	18.9103	17.5909	19.8705	18.6873	18.6672	19.0049	19.286	18.8083	NA	NA	NA	-1	NA	NA	NA	NA	NA	NA	2	2	2	12.4	12.4
P14685	P14685	26S proteasome non-ATPase regulatory subunit 3	Psmd3	199	sp|P14685|PSMD3_MOUSE 26S proteasome non-ATPase regulatory subunit 3 OS=Mus musculus OX=10090 GN=Psmd3 PE=1 SV=3	0.114972	0.186923	0.52692				-0.0985995	0.161259	0.259859	19.1687	19.1778	19.9838	19.6107	19.4947	19.1815	20.025	18.4763	19.9958	18.352	19.4313	19.1466	19.9074	19.5164	19.4631	20.0806	19.2927	19.8083	19.3916	19.7675	NA	NA	NA	-1	NA	NA	NA	NA	NA	NA	6	6	6	11.9	11.9
P14824	P14824	Annexin A6	Anxa6	200	sp|P14824|ANXA6_MOUSE Annexin A6 OS=Mus musculus OX=10090 GN=Anxa6 PE=1 SV=3	0.839273	1.32257	2.08507		+	+	0.857633	1.49878	0.641146	18.2109	19.5494	19.0403	19.5723	19.6704	19.8867	20.0316	20.3778	20.235	20.1612	20.004	20.08	20.4877	18.9342	19.3242	20.5137	19.9542	20.7213	20.4292	21.1957	NA	NA	NA	-1	+	noEtOH_CTR	+	EtOH_CTR	+	EtOH_noEtOH	9	9	9	17.1	17.1
P14869	P14869	60S acidic ribosomal protein P0	Rplp0	201	sp|P14869|RLA0_MOUSE 60S acidic ribosomal protein P0 OS=Mus musculus OX=10090 GN=Rplp0 PE=1 SV=3	0.268225	0.820905	0.599234				0	0.817773	0.630501	19.2122	19.641	18.9236	19.4555	19.8383	19.2022	19.7659	18.0221	18.1183	18.9106	18.4904	19.2638	20.2787	19.3083	20.2677	20.3711	21.2326	20.5664	21.1014	21.4353	NA	NA	NA	-1	NA	NA	NA	NA	NA	NA	6	6	6	26.5	26.5
P15105	P15105	Glutamine synthetase	Glul	202	sp|P15105|GLNA_MOUSE Glutamine synthetase OS=Mus musculus OX=10090 GN=Glul PE=1 SV=6	0.168366	0.656433	4.42299			+	-0.381258	1.35214	1.7334	21.0429	21.496	18.9542	20.8493	21.0591	19.8345	22.2349	21.5507	21.4267	20.0334	20.6424	19.3567	19.6769	20.0621	19.534	21.5804	20.7858	22.7362	22.1866	22.2977	NA	NA	NA	-1	NA	NA	NA	NA	+	EtOH_noEtOH	7	7	7	21.7	21.7
P15392	P15392	Cytochrome P450 2A4	Cyp2a4	203	sp|P15392|CP2A4_MOUSE Cytochrome P450 2A4 OS=Mus musculus OX=10090 GN=Cyp2a4 PE=2 SV=3	0.551387	0.621134	0.97314				-0.274419	0.52617	0.800589	19.6685	19.5407	19.3116	18.4265	19.0888	19.4067	20.5342	20.7362	18.1848	18.5925	18.9128	20.1757	18.8054	20.2675	19.4164	18.709	19.2962	20.8277	20.8538	21.1226	NA	NA	NA	-1	NA	NA	NA	NA	NA	NA	17	4	4	37	9.3
P15626	P15626	Glutathione S-transferase Mu 2	Gstm2	205	sp|P15626|GSTM2_MOUSE Glutathione S-transferase Mu 2 OS=Mus musculus OX=10090 GN=Gstm2 PE=1 SV=2	1.61999	1.42028	0.0272689	+			0.728628	0.70402	-0.0246072	18.3774	18.9078	18.7992	19.7767	19.5088	18.5337	18.8872	18.5149	18.7219	19.1779	18.3497	19.5586	20.1993	20.0268	19.6793	19.0485	20.0008	19.9224	20.2075	19.8871	NA	NA	NA	-1	NA	NA	NA	NA	NA	NA	9	3	3	38.5	13.8
P16015	P16015	Carbonic anhydrase 3	Ca3	206	sp|P16015|CAH3_MOUSE Carbonic anhydrase 3 OS=Mus musculus OX=10090 GN=Ca3 PE=1 SV=3	2.44612	3.90521	0.616309	+	+		-2.76922	-3.03996	-0.270741	25.9347	26.2829	26.7343	23.3903	23.4953	23.3737	23.5171	23.1733	23.1206	23.8144	23.685	23.8336	23.5224	23.1448	23.673	22.8545	22.1751	23.7342	23.8796	23.7643	NA	NA	NA	-1	+	noEtOH_CTR	+	EtOH_CTR	NA	NA	17	17	17	73.5	73.5
P16045	P16045	Galectin-1	Lgals1	207	sp|P16045|LEG1_MOUSE Galectin-1 OS=Mus musculus OX=10090 GN=Lgals1 PE=1 SV=3	2.11441	0.791398	0.281669	+			1.24136	0.850799	-0.390563	18.304	18.0569	18.7794	19.1462	18.8274	18.956	18.6037	17.6066	17.7385	19.7662	18.2102	19.9577	20.5713	20.4438	20.7141	20.2757	19.4646	21.3229	20.8249	18.0103	NA	NA	NA	-1	NA	NA	NA	NA	NA	NA	4	4	4	39.3	39.3
P16125	P16125	L-lactate dehydrogenase B chain	Ldhb	208	sp|P16125|LDHB_MOUSE L-lactate dehydrogenase B chain OS=Mus musculus OX=10090 GN=Ldhb PE=1 SV=2	0.0553432	1.33863	1.31945		+	+	0	2.26139	2.22486	18.9515	18.8895	19.4948	19.7857	18.8908	19.5844	18.7895	18.9567	18.4711	18.8746	19.2291	19.0383	18.8775	18.7242	19.3317	19.5589	24.2147	23.4636	23.9945	23.5377	NA	NA	NA	-1	NA	NA	NA	NA	NA	NA	5	4	4	16.5	12.9
P16331	P16331	Phenylalanine-4-hydroxylase	Pah	209	sp|P16331|PH4H_MOUSE Phenylalanine-4-hydroxylase OS=Mus musculus OX=10090 GN=Pah PE=1 SV=4	0.790526	1.28052	2.86967		+	+	0.794201	1.3985	0.6043	21.4159	22.5834	22.4843	22.7164	22.7516	22.8536	23.3199	23.123	23.3991	22.7993	22.7673	23.0971	23.16	22.9847	23.4689	23.8438	23.1478	23.8756	23.8963	23.8722	NA	NA	NA	-1	+	noEtOH_CTR	+	EtOH_CTR	+	EtOH_noEtOH	26	26	26	61.1	61.1
P16332	P16332	Methylmalonyl-CoA mutase, mitochondrial	Mut	210	sp|P16332|MUTA_MOUSE Methylmalonyl-CoA mutase, mitochondrial OS=Mus musculus OX=10090 GN=Mmut PE=1 SV=2	3.42933	2.79372	0.0103732	+	+		1.08213	1.07428	-0.00784916	19.1849	19.0878	19.473	19.7816	20.2132	19.5556	20.5912	20.4631	20.7566	20.275	20.5474	20.6847	20.5732	20.3174	21.0283	21.2518	20.4238	19.5895	20.0531	19.4538	NA	NA	NA	-1	+	noEtOH_CTR	+	EtOH_CTR	NA	NA	8	8	8	17.9	17.9
P16460	P16460	Argininosuccinate synthase	Ass1	211	sp|P16460|ASSY_MOUSE Argininosuccinate synthase OS=Mus musculus OX=10090 GN=Ass1 PE=1 SV=1	2.40254	2.61788	1.1771	+	+		0.907973	1.24361	0.335639	23.9634	24.1773	24.466	24.4774	24.7917	24.5369	25.2877	25.2144	25.2009	25.4502	25.46	25.5763	25.2519	25.0239	25.4236	25.9716	25.4606	25.6352	25.2709	25.5255	NA	NA	NA	-1	+	noEtOH_CTR	+	EtOH_CTR	NA	NA	34	34	34	65.3	65.3
P16627	P16627	Heat shock 70 kDa protein 1-like	Hspa1l	213	sp|P16627|HS71L_MOUSE Heat shock 70 kDa protein 1-like OS=Mus musculus OX=10090 GN=Hspa1l PE=1 SV=4	0.342645	1.41602	1.33413		+	+	0	3.11898	2.96134	18.8247	19.1004	18.5964	19.4326	18.6562	18.9201	17.9042	18.7935	18.8773	18.3707	19.1603	19.2127	18.5438	19.2363	19.4508	19.465	25.777	24.9494	25.3279	24.5816	NA	NA	NA	-1	NA	NA	NA	NA	NA	NA	9	3	3	18.3	6.6
P16858	P16858	Glyceraldehyde-3-phosphate dehydrogenase	Gapdh	214	sp|P16858|G3P_MOUSE Glyceraldehyde-3-phosphate dehydrogenase OS=Mus musculus OX=10090 GN=Gapdh PE=1 SV=2	2.07024	2.03707	2.23096	+	+	+	1.52045	2.13612	0.615677	23.114	23.4037	23.9869	24.4855	24.3502	24.3908	25.3983	25.5769	25.6657	25.4269	25.5081	25.4653	25.1481	24.9558	25.4672	25.8647	25.4225	26.0338	25.6218	25.5177	NA	NA	NA	-1	+	noEtOH_CTR	+	EtOH_CTR	+	EtOH_noEtOH	20	20	19	69.7	69.7
P17182;P21550	P17182	Alpha-enolase	Eno1	215	sp|P17182|ENOA_MOUSE Alpha-enolase OS=Mus musculus OX=10090 GN=Eno1 PE=1 SV=3	3.65653	0.326175	1.91922	+		+	-0.446857	0.135956	0.582813	23.3209	23.4538	23.455	23.0684	22.9744	22.8763	24.1458	24.0847	24.0019	22.8148	22.7598	22.8308	23.1258	22.9508	23.2661	22.9576	22.8864	23.36	23.5478	23.3825	NA	NA	NA	-1	+	noEtOH_CTR	NA	NA	+	EtOH_noEtOH	25	25	22	70.5	70.5
P17563	P17563	Selenium-binding protein 1	Selenbp1	218	sp|P17563|SBP1_MOUSE Methanethiol oxidase OS=Mus musculus OX=10090 GN=Selenbp1 PE=1 SV=2	1.21116	1.38077	0.556054				-0.581792	-0.729239	-0.147447	23.1378	23.5991	23.7514	23.3092	23.3169	23.1163	22.8243	22.7578	22.9438	22.5492	22.6524	22.9524	22.6495	22.5527	23.1303	22.7637	22.2585	22.9233	22.8286	22.8351	NA	NA	NA	-1	+	noEtOH_CTR	+	EtOH_CTR	NA	NA	20	20	2	56.4	56.4
P17717	P17717	UDP-glucuronosyltransferase 2B17	Ugt2b17	219	sp|P17717|UDB17_MOUSE UDP-glucuronosyltransferase 2B17 OS=Mus musculus OX=10090 GN=Ugt2b17 PE=1 SV=1	1.39428	2.01367	4.00207	+	+	+	1.23957	1.99048	0.750909	21.9191	22.5979	22.8448	23.8121	23.7468	23.6344	24.5621	24.5952	24.4382	23.5355	23.5146	23.751	23.6328	23.5053	24.1088	24.2182	23.7678	24.5778	24.727	24.6689	NA	NA	NA	-1	+	noEtOH_CTR	+	EtOH_CTR	+	EtOH_noEtOH	20	20	19	46.8	46.8
P17742	P17742	Peptidyl-prolyl cis-trans isomerase A;Peptidyl-prolyl cis-trans isomerase A, N-terminally processed	Ppia	220	sp|P17742|PPIA_MOUSE Peptidyl-prolyl cis-trans isomerase A OS=Mus musculus OX=10090 GN=Ppia PE=1 SV=2	0.945026	1.15404	1.10317		+		1.65822	2.20743	0.549207	20.8127	22.842	22.7182	22.9638	22.8676	22.7105	24.3605	24.1339	23.3328	24.1247	24.2994	24.2342	24.1161	24.2235	24.5029	24.6474	24.2954	24.4633	24.501	24.9196	NA	NA	NA	-1	+	noEtOH_CTR	+	EtOH_CTR	NA	NA	12	12	12	74.4	74.4
P17751	P17751	Triosephosphate isomerase	Tpi1	221	sp|P17751|TPIS_MOUSE Triosephosphate isomerase OS=Mus musculus OX=10090 GN=Tpi1 PE=1 SV=5	0.055154	0.338847	3.21616			+	-0.0691157	0.366807	0.435923	21.7812	22.922	23.0441	22.4829	22.4983	22.3849	23.0385	22.9881	22.894	22.3018	22.3316	22.2911	22.8664	22.4641	22.9987	22.8431	22.7892	23.0072	23.1462	22.8876	NA	NA	NA	-1	NA	NA	NA	NA	+	EtOH_noEtOH	12	12	12	63.9	63.9
Q61696;P17879	Q61696;P17879	Heat shock 70 kDa protein 1A;Heat shock 70 kDa protein 1B	Hspa1a;Hspa1b	222	sp|Q61696|HS71A_MOUSE Heat shock 70 kDa protein 1A OS=Mus musculus OX=10090 GN=Hspa1a PE=1 SV=2;sp|P17879|HS71B_MOUSE Heat shock 70 kDa protein 1B OS=Mus musculus OX=10090 GN=Hspa1b PE=1 SV=3	0.264574	1.35174	1.3621		+	+	0	1.42628	1.15759	18.9672	19.2583	18.036	19.3778	19.128	19.1424	18.9545	18.7058	18.8682	19.062	18.7585	18.8195	18.8922	18.831	19.1912	19.3718	21.8717	21.0539	21.5656	21.0495	NA	NA	NA	-1	NA	NA	NA	NA	NA	NA	10	7	5	19	14.2
P18242	P18242	Cathepsin D	Ctsd	224	sp|P18242|CATD_MOUSE Cathepsin D OS=Mus musculus OX=10090 GN=Ctsd PE=1 SV=1	0.132593	0.998008	1.09827				0	0.93858	1.02078	19.1491	19.0867	18.6672	19.4225	19.1558	18.8755	18.945	18.761	19.5664	18.2827	18.0311	18.8725	18.6988	18.8122	19.8181	19.0154	18.4256	21.4445	21.6544	21.4378	NA	NA	NA	-1	NA	NA	NA	NA	NA	NA	3	3	3	13.2	13.2
P18760;P45591	P18760	Cofilin-1	Cfl1	225	sp|P18760|COF1_MOUSE Cofilin-1 OS=Mus musculus OX=10090 GN=Cfl1 PE=1 SV=3	0.436491	0.494567	0.188432				1.26178	1.42288	0.161102	18.8964	21.8858	22.3747	20.4677	21.3996	21.5724	22.2257	22.1419	21.8145	22.7825	22.5507	22.9154	22.9343	23.0124	23.1917	22.9576	22.3927	22.699	22.7325	22.8377	NA	NA	NA	-1	NA	NA	NA	NA	NA	NA	11	11	11	66.3	66.3
P19096	P19096	Fatty acid synthase;[Acyl-carrier-protein] S-acetyltransferase;[Acyl-carrier-protein] S-malonyltransferase;3-oxoacyl-[acyl-carrier-protein] synthase;3-oxoacyl-[acyl-carrier-protein] reductase;3-hydroxyacyl-[acyl-carrier-protein] dehydratase;Enoyl-[acyl-carrier-protein] reductase;Oleoyl-[acyl-carrier-protein] hydrolase	Fasn	226	sp|P19096|FAS_MOUSE Fatty acid synthase OS=Mus musculus OX=10090 GN=Fasn PE=1 SV=2	5.56439	4.62717	2.88835	+	+	+	4.32417	5.29892	0.974747	19.4522	18.8307	19.4044	23.0483	22.8115	22.6903	25.1759	24.9257	24.7558	24.1127	24.1642	24.3329	23.5226	23.5411	23.7557	24.376	24.1222	24.3318	24.1164	24.4203	NA	NA	NA	-1	+	noEtOH_CTR	+	EtOH_CTR	+	EtOH_noEtOH	110	110	110	54.3	54.3
P19157;P46425	P19157	Glutathione S-transferase P 1	Gstp1	227	sp|P19157|GSTP1_MOUSE Glutathione S-transferase P 1 OS=Mus musculus OX=10090 GN=Gstp1 PE=1 SV=2	0.220271	0.270212	0.11222				0.226097	0.277641	0.0515446	25.5892	26.5601	26.774	26.5083	26.6664	26.8838	26.5869	26.42	26.5094	26.14	26.1837	26.4557	26.6422	26.4328	26.8918	26.4208	25.764	26.9095	27.0046	27.068	NA	NA	NA	-1	NA	NA	NA	NA	NA	NA	15	15	15	67.1	67.1
P19253	P19253	60S ribosomal protein L13a	Rpl13a	228	sp|P19253|RL13A_MOUSE 60S ribosomal protein L13a OS=Mus musculus OX=10090 GN=Rpl13a PE=1 SV=4	0.638924	1.00456	0.463224				0	0.902232	0.497162	18.4669	18.616	19.1402	18.9052	19.4391	18.5024	18.2775	17.8534	19.1248	18.8425	19.8663	18.7643	18.9345	18.4715	20.5894	18.8548	20.4532	20.7239	20.9608	20.8979	NA	NA	NA	-1	NA	NA	NA	NA	NA	NA	3	3	3	14.8	14.8
P19639	P19639	Glutathione S-transferase Mu 3	Gstm3	230	sp|P19639|GSTM3_MOUSE Glutathione S-transferase Mu 3 OS=Mus musculus OX=10090 GN=Gstm3 PE=1 SV=2	1.80979	2.28829	0.327824	+	+		1.44524	1.78633	0.341088	21.9571	21.1253	21.0111	21.8203	21.686	22.1186	22.4697	22.4593	22.4844	22.2161	22.4053	22.4073	24.6201	24.2272	23.7864	22.844	22.6834	24.0855	24.1416	24.0384	NA	NA	NA	-1	NA	NA	+	EtOH_CTR	NA	NA	18	12	9	73.4	52.3
P19783	P19783	Cytochrome c oxidase subunit 4 isoform 1, mitochondrial	Cox4i1	231	sp|P19783|COX41_MOUSE Cytochrome c oxidase subunit 4 isoform 1, mitochondrial OS=Mus musculus OX=10090 GN=Cox4i1 PE=1 SV=2	2.77915	3.85418	1.60086	+	+	+	1.75111	2.71234	0.961228	18.8319	18.8485	19.5581	19.5743	19.9215	19.7428	21.1578	20.9531	21.09	21.0973	21.12	21.0237	21.5277	21.5688	21.8991	21.6327	21.7147	22.2826	22.6843	22.8191	NA	NA	NA	-1	+	noEtOH_CTR	+	EtOH_CTR	NA	NA	5	5	5	31.4	31.4
P20029	P20029	78 kDa glucose-regulated protein	Hspa5	232	sp|P20029|BIP_MOUSE Endoplasmic reticulum chaperone BiP OS=Mus musculus OX=10090 GN=Hspa5 PE=1 SV=3	5.056	0.623673	1.89963	+		+	-0.981013	-0.280319	0.700694	22.7697	22.9619	22.957	21.7338	21.9777	22.1209	22.4725	22.2356	22.4014	21.5631	21.5769	21.9826	22.1782	21.8563	22.2472	21.6227	22.4142	23.2489	23.2876	23.2441	NA	NA	NA	-1	+	noEtOH_CTR	NA	NA	+	EtOH_noEtOH	30	28	28	49.8	48.1
P20108	P20108	Thioredoxin-dependent peroxide reductase, mitochondrial	Prdx3	233	sp|P20108|PRDX3_MOUSE Thioredoxin-dependent peroxide reductase, mitochondrial OS=Mus musculus OX=10090 GN=Prdx3 PE=1 SV=1	4.75577	6.35197	0.0197737	+	+		2.2323	2.21593	-0.0163722	18.9991	19.2195	19.2931	22.1977	21.0911	19.5494	21.4781	21.0324	21.2919	21.3241	21.2063	21.5244	22.041	21.6716	22.0201	22.0551	21.1995	21.3942	21.3607	21.28	NA	NA	NA	-1	+	noEtOH_CTR	+	EtOH_CTR	NA	NA	5	5	5	30.4	30.4
P20152;P31001;P15331	P20152	Vimentin	Vim	234	sp|P20152|VIME_MOUSE Vimentin OS=Mus musculus OX=10090 GN=Vim PE=1 SV=3	0.371457	1.27962	1.01422		+		0.395524	2.20639	1.81087	19.8084	18.7105	18.9154	19.0888	18.584	19.5542	17.9499	18.9046	18.3032	18.397	21.3277	19.1721	19.7453	19.3014	20.6922	21.7577	23.687	22.4776	24.5638	23.1655	NA	NA	NA	-1	NA	NA	NA	NA	NA	NA	16	14	14	35.8	32.6
P20852	P20852	Cytochrome P450 2A5	Cyp2a5	235	sp|P20852|CP2A5_MOUSE Cytochrome P450 2A5 OS=Mus musculus OX=10090 GN=Cyp2a5 PE=2 SV=1	1.53551	3.52141	2.04512	+	+	+	1.3724	2.99331	1.62091	19.8482	19.8848	19.0173	18.954	19.3023	20.3454	21.9978	22.4814	22.3144	20.6948	20.6864	21.1077	22.3851	22.1105	23.0163	22.1534	21.4507	23.4008	23.3713	23.4442	NA	NA	NA	-1	NA	NA	+	EtOH_CTR	+	EtOH_noEtOH	22	22	7	42.7	42.7
P21981	P21981	Protein-glutamine gamma-glutamyltransferase 2	Tgm2	236	sp|P21981|TGM2_MOUSE Protein-glutamine gamma-glutamyltransferase 2 OS=Mus musculus OX=10090 GN=Tgm2 PE=1 SV=4	0.188078	0.0400974	1.37313			+	-0.93883	0.218093	1.15692	19.0141	24.6896	23.6121	18.435	21.3765	20.1759	22.8772	22.4515	22.9793	21.6121	21.5783	22.0947	22.4451	22.6781	23.1021	22.7176	22.2848	22.5199	22.9326	22.4904	NA	NA	NA	-1	NA	NA	NA	NA	NA	NA	16	16	16	31.9	31.9
P23116	P23116	Eukaryotic translation initiation factor 3 subunit A	Eif3a	238	sp|P23116|EIF3A_MOUSE Eukaryotic translation initiation factor 3 subunit A OS=Mus musculus OX=10090 GN=Eif3a PE=1 SV=5	0.176934	0.85353	0.841128				0	0.861749	0.671498	19.7297	18.9025	18.545	18.5171	18.875	19.4009	19.4594	18.8016	18.0168	18.8	19.0909	18.8961	19.3385	20.363	19.9623	20.5115	20.5907	21.152	20.2141	20.6204	NA	NA	NA	-1	NA	NA	NA	NA	NA	NA	5	5	5	4.7	4.7
P24270	P24270	Catalase	Cat	241	sp|P24270|CATA_MOUSE Catalase OS=Mus musculus OX=10090 GN=Cat PE=1 SV=4	1.14427	1.07693	0.149218	+			2.02235	1.91931	-0.103036	19.2514	21.1959	21.0837	22.7183	22.5589	22.8766	22.8976	22.5613	22.5901	22.9957	23.1686	23.2519	21.8687	21.7589	21.5966	22.7855	22.9689	21.8466	22.0082	21.7789	NA	NA	NA	-1	+	noEtOH_CTR	+	EtOH_CTR	NA	NA	24	24	24	52	52
P24369	P24369	Peptidyl-prolyl cis-trans isomerase B	Ppib	242	sp|P24369|PPIB_MOUSE Peptidyl-prolyl cis-trans isomerase B OS=Mus musculus OX=10090 GN=Ppib PE=1 SV=2	2.13582	1.41846	0.200082	+	+		2.20188	1.78959	-0.412286	19.5795	18.4761	19.5129	18.902	19.2794	19.6349	18.5182	19.2164	18.664	22.1108	22.3101	22.287	22.7021	22.6884	22.6077	21.9314	22.2008	22.5093	22.4486	22.3441	NA	NA	NA	-1	NA	NA	NA	NA	NA	NA	8	8	8	41.7	41.7
P24456	P24456	Cytochrome P450 2D10	Cyp2d10	243	sp|P24456|CP2DA_MOUSE Cytochrome P450 2D10 OS=Mus musculus OX=10090 GN=Cyp2d10 PE=1 SV=2	1.55682	2.43752	3.1124	+	+	+	1.19551	2.02065	0.825134	20.6762	21.1449	21.5626	21.8966	21.9307	21.9979	23.0647	22.9373	23.0108	22.3544	22.5354	22.7085	22.5289	22.2701	22.6886	22.9946	22.3626	23.6275	23.6323	23.5589	NA	NA	NA	-1	+	noEtOH_CTR	+	EtOH_CTR	+	EtOH_noEtOH	17	17	9	40.7	40.7
P24549;Q9JHW9	P24549	Retinal dehydrogenase 1	Aldh1a1	246	sp|P24549|AL1A1_MOUSE Aldehyde dehydrogenase 1A1 OS=Mus musculus OX=10090 GN=Aldh1a1 PE=1 SV=5	1.18909	1.77494	1.06651		+		0.844872	1.23114	0.386265	22.4126	23.1416	23.2295	23.5796	23.737	23.6475	23.9058	24.0234	23.9709	23.3869	23.5274	23.7666	24.0064	23.8327	24.4709	23.8974	23.3539	24.6453	24.7628	24.7126	NA	NA	NA	-1	+	noEtOH_CTR	+	EtOH_CTR	NA	NA	32	30	22	59.3	57.5
P25444	P25444	40S ribosomal protein S2	Rps2	247	sp|P25444|RS2_MOUSE 40S ribosomal protein S2 OS=Mus musculus OX=10090 GN=Rps2 PE=1 SV=3	0.623109	1.14007	0.653077				0	1.19967	0.660765	18.1416	19.2617	18.9077	19.732	19.1364	19.4214	18.5222	17.9751	19.0922	18.9775	19.5559	18.8027	18.8497	19.6434	19.6642	19.4315	21.0317	21.2668	21.2929	21.1475	NA	NA	NA	-1	NA	NA	NA	NA	NA	NA	3	3	3	13.7	13.7
P25688	P25688	Uricase	Uox	248	sp|P25688|URIC_MOUSE Uricase OS=Mus musculus OX=10090 GN=Uox PE=1 SV=2	0.77242	0.781006	0.210427				0.413112	0.617141	0.204029	18.4952	19.1762	18.9111	19.1278	19.3648	19.513	20.4789	20.3529	20.7489	20.1466	18.6166	18.771	18.7811	19.4878	19.6568	17.8582	19.4938	18.5326	18.9711	19.3874	NA	NA	NA	-1	NA	NA	NA	NA	NA	NA	7	7	7	31.4	31.4
P26039;Q71LX4	P26039	Talin-1	Tln1	249	sp|P26039|TLN1_MOUSE Talin-1 OS=Mus musculus OX=10090 GN=Tln1 PE=1 SV=2	0.207269	0.605548	0.998645				0	0.845358	1.07253	18.6139	19.3297	19.948	19.5996	19.1022	19.3158	18.8555	19.4366	18.9111	18.5084	18.8838	19.1975	18.7981	19.2803	18.9445	18.67	19.1558	21.864	21.9237	22.3238	NA	NA	NA	-1	NA	NA	NA	NA	NA	NA	7	7	7	3.5	3.5
P26043	P26043	Radixin	Rdx	251	sp|P26043|RADI_MOUSE Radixin OS=Mus musculus OX=10090 GN=Rdx PE=1 SV=3	0.279454	0.525635	0.328457				0.595933	1.27044	0.674507	18.9714	18.7307	21.1184	19.2472	18.7422	19.0487	18.2277	18.0117	18.5527	20.6093	20.4352	20.9254	20.8832	20.5409	21.3927	20.851	21.3461	23.3911	23.4139	23.2238	NA	NA	NA	-1	NA	NA	NA	NA	NA	NA	11	11	6	18.9	18.9
P26150;O35469;P26149;Q61767;Q61694	P26150;O35469	3 beta-hydroxysteroid dehydrogenase/Delta 5-->4-isomerase type 3;3-beta-hydroxy-Delta(5)-steroid dehydrogenase;Steroid Delta-isomerase;3 beta-hydroxysteroid dehydrogenase/Delta 5-->4-isomerase type 6;3-beta-hydroxy-Delta(5)-steroid dehydrogenase;Steroid Delta-isomerase	Hsd3b3;Hsd3b6	252	sp|P26150|3BHS3_MOUSE 3 beta-hydroxysteroid dehydrogenase/Delta 5-->4-isomerase type 3 OS=Mus musculus OX=10090 GN=Hsd3b3 PE=1 SV=3;sp|O35469|3BHS6_MOUSE 3 beta-hydroxysteroid dehydrogenase/Delta 5-->4-isomerase type 6 OS=Mus musculus OX=10090 GN=Hsd3b6 PE	1.16597	1.60168	1.19259		+		0.832521	1.37457	0.542049	18.9441	19.8998	19.3799	20.3864	20.4921	20.1905	20.6423	20.8217	20.8866	20.4979	18.385	20.7598	20.7629	20.2808	20.4085	21.0478	20.2138	21.161	20.5505	20.9362	NA	NA	NA	-1	NA	NA	+	EtOH_CTR	NA	NA	8	8	8	27.3	27.3
P26443	P26443	Glutamate dehydrogenase 1, mitochondrial	Glud1	254	sp|P26443|DHE3_MOUSE Glutamate dehydrogenase 1, mitochondrial OS=Mus musculus OX=10090 GN=Glud1 PE=1 SV=1	2.02336	1.70558	0.131184	+	+		1.95768	1.90222	-0.0554636	22.0277	22.5074	23.0648	24.1604	24.0761	23.9882	24.4903	24.6086	24.4301	24.2756	24.2543	24.5445	25.1872	24.9937	24.9389	24.4528	24.0221	24.481	24.3607	24.6385	NA	NA	NA	-1	+	noEtOH_CTR	+	EtOH_CTR	NA	NA	30	30	30	61.3	61.3
P26516	P26516	26S proteasome non-ATPase regulatory subunit 7	Psmd7	255	sp|P26516|PSMD7_MOUSE 26S proteasome non-ATPase regulatory subunit 7 OS=Mus musculus OX=10090 GN=Psmd7 PE=1 SV=2	0.470901	2.9203	1.91478		+	+	0.348645	1.52331	1.17466	18.859	19.3211	18.7833	20.0402	20.4349	19.7827	21.12	20.9143	21.1229	20.3292	18.0623	19.125	18.1746	18.5266	19.5525	20.8025	19.9289	20.3656	20.9932	18.8412	NA	NA	NA	-1	NA	NA	+	EtOH_CTR	+	EtOH_noEtOH	4	4	4	19.9	19.9
P27659	P27659	60S ribosomal protein L3	Rpl3	256	sp|P27659|RL3_MOUSE 60S ribosomal protein L3 OS=Mus musculus OX=10090 GN=Rpl3 PE=1 SV=3	0.189681	0.31067	0.214724				0	0.371392	0.138335	19.0993	18.2068	19.6594	19.3778	19.0015	19.1579	19.2719	18.3881	18.6883	19.2282	19.0679	19.1265	18.4428	19.3813	20.2102	19.1378	19.6182	19.7474	20.1886	19.839	NA	NA	NA	-1	NA	NA	NA	NA	NA	NA	3	3	3	8.9	8.9
P27773	P27773	Protein disulfide-isomerase A3	Pdia3	257	sp|P27773|PDIA3_MOUSE Protein disulfide-isomerase A3 OS=Mus musculus OX=10090 GN=Pdia3 PE=1 SV=2	0.213615	0.265692	1.22306				-0.141829	0.169668	0.311497	22.9389	23.0168	23.6478	22.4462	22.7254	22.9433	23.2204	23.2233	23.427	23.1111	23.0549	23.1243	23.3902	23.1022	23.6361	23.2427	22.9119	23.4482	23.6863	23.8067	NA	NA	NA	-1	NA	NA	NA	NA	NA	NA	17	17	17	38	38
P28271	P28271	Cytoplasmic aconitate hydratase	Aco1	258	sp|P28271|ACOHC_MOUSE Cytoplasmic aconitate hydratase OS=Mus musculus OX=10090 GN=Aco1 PE=1 SV=3	0.793606	0.269591	0.691563				-0.372614	-0.146889	0.225726	21.1208	21.433	21.7461	20.4988	21.2755	20.5999	21.5621	21.5836	21.5839	21.4234	21.1368	21.4606	21.0784	20.7951	21.2776	21.3877	20.5563	21.1647	21.3362	21.1168	NA	NA	NA	-1	NA	NA	NA	NA	NA	NA	20	20	20	32.7	32.7
P28474;Q64437	P28474	Alcohol dehydrogenase class-3	Adh5	259	sp|P28474|ADHX_MOUSE Alcohol dehydrogenase class-3 OS=Mus musculus OX=10090 GN=Adh5 PE=1 SV=3	0.37572	0.0416953	1.623				-0.362161	-0.0472467	0.314914	21.3189	22.3995	22.3912	21.8374	21.7428	21.9028	22.1972	21.9898	22.1295	21.6755	21.6909	21.8752	21.9724	21.198	21.1743	22.0249	21.5664	21.7659	22.0511	22.1895	NA	NA	NA	-1	NA	NA	NA	NA	NA	NA	11	11	11	46.8	46.8
P28656;Q78ZA7	P28656;Q78ZA7	Nucleosome assembly protein 1-like 1;Nucleosome assembly protein 1-like 4	Nap1l1;Nap1l4	260	sp|P28656|NP1L1_MOUSE Nucleosome assembly protein 1-like 1 OS=Mus musculus OX=10090 GN=Nap1l1 PE=1 SV=2;sp|Q78ZA7|NP1L4_MOUSE Nucleosome assembly protein 1-like 4 OS=Mus musculus OX=10090 GN=Nap1l4 PE=1 SV=1	0.238306	0.323283	0.15968				0	0.414535	0.171776	18.4436	19.4303	19.6239	19.8137	19.3443	19.2665	19.0315	18.6633	17.5488	19.3533	19.2129	19.705	19.4899	19.4368	19.0557	19.338	20.1326	20.1881	20.6612	21.0802	NA	NA	NA	-1	NA	NA	NA	NA	NA	NA	2	2	2	7.2	7.2
P29341	P29341	Polyadenylate-binding protein 1	Pabpc1	261	sp|P29341|PABP1_MOUSE Polyadenylate-binding protein 1 OS=Mus musculus OX=10090 GN=Pabpc1 PE=1 SV=2	0.387115	2.84601	2.679		+	+	0.203665	1.07702	0.873359	19.2093	19.351	18.8842	19.1421	19.9294	19.2367	20.2518	19.4898	20.2722	19.3133	19.4516	20.4836	18.7449	18.6026	19.2623	20.3727	19.8814	20.6349	20.5004	20.3982	NA	NA	NA	-1	NA	NA	+	EtOH_CTR	+	EtOH_noEtOH	5	5	5	11.2	11.2
P29391;P49945	P29391;P49945	Ferritin light chain 1;Ferritin light chain 2	Ftl1;Ftl2	262	sp|P29391|FRIL1_MOUSE Ferritin light chain 1 OS=Mus musculus OX=10090 GN=Ftl1 PE=1 SV=2;sp|P49945|FRIL2_MOUSE Ferritin light chain 2 OS=Mus musculus OX=10090 GN=Ftl2 PE=3 SV=2	0.7027	2.01523	1.38166		+	+	0.845324	2.136	1.29068	19.9437	19.5925	18.8774	19.5723	21.5855	21.6638	21.4937	21.3341	20.8375	21.9867	17.8544	21.2583	18.2438	21.3182	19.366	21.7053	21.8754	21.6936	22.189	21.7291	NA	NA	NA	-1	NA	NA	+	EtOH_CTR	NA	NA	4	4	4	29.5	29.5
P29758	P29758	Ornithine aminotransferase, mitochondrial	Oat	263	sp|P29758|OAT_MOUSE Ornithine aminotransferase, mitochondrial OS=Mus musculus OX=10090 GN=Oat PE=1 SV=1	0.225854	0.461952	0.766214				0.431539	0.820572	0.389033	19.4698	21.6239	21.3	20.5526	20.5418	20.8098	21.5027	21.5708	21.475	21.105	20.6653	21.0452	22.0933	21.7223	22.5297	21.6039	20.9877	21.8551	21.971	21.9817	NA	NA	NA	-1	NA	NA	NA	NA	NA	NA	12	12	12	36	36
P30115	P30115	Glutathione S-transferase A3	Gsta3	264	sp|P30115|GSTA3_MOUSE Glutathione S-transferase A3 OS=Mus musculus OX=10090 GN=Gsta3 PE=1 SV=2	5.26151	2.47199	3.89452	+	+	+	-1.38649	-0.581173	0.805316	26.3292	26.5342	26.601	25.1156	25.0739	25.2189	25.6649	25.901	25.7922	25.1523	25.2435	24.3651	25.1218	25.3974	25.2264	25.5978	25.5342	26.5055	26.2575	26.0027	NA	NA	NA	-1	+	noEtOH_CTR	+	EtOH_CTR	+	EtOH_noEtOH	11	11	7	48.9	48.9
P30416	P30416	Peptidyl-prolyl cis-trans isomerase FKBP4;Peptidyl-prolyl cis-trans isomerase FKBP4, N-terminally processed	Fkbp4	265	sp|P30416|FKBP4_MOUSE Peptidyl-prolyl cis-trans isomerase FKBP4 OS=Mus musculus OX=10090 GN=Fkbp4 PE=1 SV=5	0.748339	1.48364	0.39875				0	-0.482636	-0.18722	19.4479	19.2962	19.7036	19.7898	18.8871	19.9916	19.5427	19.3686	19.2646	18.7776	19.0388	18.9678	19.5924	18.5447	19.0945	18.7994	18.9303	18.7866	19.027	18.2803	NA	NA	NA	-1	NA	NA	NA	NA	NA	NA	4	4	4	9.6	9.6
P31786	P31786	Acyl-CoA-binding protein	Dbi	267	sp|P31786|ACBP_MOUSE Acyl-CoA-binding protein OS=Mus musculus OX=10090 GN=Dbi PE=1 SV=2	2.26656	0.252049	1.08805				-0.276315	0.115278	0.391593	22.5921	22.5976	22.5094	22.381	22.4801	22.5467	23.0107	23.2148	22.8761	21.9507	21.9708	22.3712	22.2538	22.1914	22.4649	22.0696	21.6817	22.8552	22.7308	23.0143	NA	NA	NA	-1	NA	NA	NA	NA	NA	NA	5	5	5	66.7	66.7
P32020	P32020	Non-specific lipid-transfer protein	Scp2	268	sp|P32020|SCP2_MOUSE Sterol carrier protein 2 OS=Mus musculus OX=10090 GN=Scp2 PE=1 SV=3	1.52227	2.04411	0.542891		+		0.503782	0.739797	0.236014	21.4845	21.2085	21.6529	22.0635	22.0855	21.7755	22.4003	22.1762	22.2697	22.3894	22.2239	21.9141	22.2646	21.6165	21.2389	22.7014	22.8305	22.1213	21.3647	21.6437	NA	NA	NA	-1	NA	NA	+	EtOH_CTR	NA	NA	14	14	14	32.7	32.7
P33267	P33267	Cytochrome P450 2F2	Cyp2f2	269	sp|P33267|CP2F2_MOUSE Cytochrome P450 2F2 OS=Mus musculus OX=10090 GN=Cyp2f2 PE=1 SV=1	3.39477	4.85327	4.0865	+	+	+	1.64924	2.94232	1.29308	19.7945	19.4165	19.2075	20.7999	20.9992	21.2701	22.4886	22.6952	22.294	21.6189	21.5632	21.8593	20.6956	20.2851	21.0072	22.197	21.4176	23.1258	22.5297	22.5734	NA	NA	NA	-1	+	noEtOH_CTR	+	EtOH_CTR	+	EtOH_noEtOH	21	21	21	47.3	47.3
P34884	P34884	Macrophage migration inhibitory factor	Mif	271	sp|P34884|MIF_MOUSE Macrophage migration inhibitory factor OS=Mus musculus OX=10090 GN=Mif PE=1 SV=2	2.60481	2.43106	0.223242	+	+		1.90077	2.26834	0.36757	19.3719	18.8388	18.6503	20.1651	19.171	19.3816	21.2392	21.0163	19.2215	21.6264	21.7001	22.3441	22.0161	21.7326	19.5527	18.7176	22.2062	22.4162	22.2188	22.7401	NA	NA	NA	-1	+	noEtOH_CTR	+	EtOH_CTR	NA	NA	2	2	2	17.4	17.4
P34914	P34914	Bifunctional epoxide hydrolase 2;Cytosolic epoxide hydrolase 2;Lipid-phosphate phosphatase	Ephx2	272	sp|P34914|HYES_MOUSE Bifunctional epoxide hydrolase 2 OS=Mus musculus OX=10090 GN=Ephx2 PE=1 SV=2	1.61627	1.70658	1.96074	+	+		2.69196	3.11388	0.42192	19.985	20.9155	21.624	23.7406	23.7833	23.5715	24.1139	24.0227	24.0484	23.621	23.8308	23.9471	23.188	22.9538	23.1648	24.423	23.7776	23.7211	23.7272	23.8088	NA	NA	NA	-1	+	noEtOH_CTR	+	EtOH_CTR	+	EtOH_noEtOH	28	28	28	67	67
P35278;Q9CQD1;P61021	P35278	Ras-related protein Rab-5C	Rab5c	275	sp|P35278|RAB5C_MOUSE Ras-related protein Rab-5C OS=Mus musculus OX=10090 GN=Rab5c PE=1 SV=2	0.107134	0.34253	0.373911				0	0.24362	0.319145	19.3472	19.0325	19.225	20.2617	18.4426	18.8745	18.5204	18.2263	19.6571	17.8968	19.1267	18.7249	19.1885	19.7414	19.8772	19.1038	19.104	20.2675	20.4306	20.2516	NA	NA	NA	-1	NA	NA	NA	NA	NA	NA	4	4	4	25.9	25.9
P35486	P35486	Pyruvate dehydrogenase E1 component subunit alpha, somatic form, mitochondrial	Pdha1	278	sp|P35486|ODPA_MOUSE Pyruvate dehydrogenase E1 component subunit alpha, somatic form, mitochondrial OS=Mus musculus OX=10090 GN=Pdha1 PE=1 SV=1	0.922421	0.177132	0.367685				0.683611	0.232118	-0.451493	18.9396	19.7333	19.0849	19.8677	19.1397	20.049	20.7117	18.0319	18.2326	18.3695	20.9545	21.0215	19.9098	20.93	19.1843	18.9987	21.2824	19.2852	20.887	18.4483	NA	NA	NA	-1	NA	NA	NA	NA	NA	NA	4	4	4	10.5	10.5
P35492	P35492	Histidine ammonia-lyase	Hal	279	sp|P35492|HUTH_MOUSE Histidine ammonia-lyase OS=Mus musculus OX=10090 GN=Hal PE=1 SV=1	0.308539	0.0601997	1.25561				-0.526526	0.11518	0.641706	19.1359	20.9164	21.0277	19.8027	18.7055	20.4827	20.4594	20.8525	20.5139	20.3652	20.454	20.7369	20.0128	18.6421	19.2995	21.365	20.1126	20.0735	20.3022	20.1222	NA	NA	NA	-1	NA	NA	NA	NA	NA	NA	8	8	8	17.2	17.2
P35505	P35505	Fumarylacetoacetase	Fah	280	sp|P35505|FAAA_MOUSE Fumarylacetoacetase OS=Mus musculus OX=10090 GN=Fah PE=1 SV=2	4.21938	4.14325	0.0214695	+	+		-1.5306	-1.51384	0.0167588	23.8397	23.6369	23.4454	22.8924	23.0041	22.5574	22.816	22.677	22.4901	21.4169	21.4535	21.7827	21.8828	21.7075	22.2932	21.7267	21.2371	21.8723	22.1363	22.0592	NA	NA	NA	-1	+	noEtOH_CTR	+	EtOH_CTR	NA	NA	11	11	11	36.5	36.5
P35564	P35564	Calnexin	Canx	281	sp|P35564|CALX_MOUSE Calnexin OS=Mus musculus OX=10090 GN=Canx PE=1 SV=1	0.256915	0.585287	1.69008			+	0	0.788613	1.13622	18.4277	19.4778	20.0898	18.5032	18.9206	19.4265	20.7434	20.5687	20.7725	18.7332	18.393	18.8955	18.9142	19.6173	19.4539	19.0907	18.6515	18.9309	21.568	20.6373	NA	NA	NA	-1	NA	NA	NA	NA	+	EtOH_noEtOH	3	3	3	6.6	6.6
P35700	P35700	Peroxiredoxin-1	Prdx1	282	sp|P35700|PRDX1_MOUSE Peroxiredoxin-1 OS=Mus musculus OX=10090 GN=Prdx1 PE=1 SV=1	2.04689	3.16497	3.38758	+	+	+	1.53763	2.28961	0.751987	22.745	23.1601	23.4241	24.5111	24.5209	24.4935	25.3213	25.3255	25.4344	24.6123	24.5857	24.6193	25.1098	24.8954	24.4781	24.9739	24.8208	25.6392	25.873	25.8064	NA	NA	NA	-1	+	noEtOH_CTR	+	EtOH_CTR	+	EtOH_noEtOH	20	20	19	70.4	70.4
P35979	P35979	60S ribosomal protein L12	Rpl12	283	sp|P35979|RL12_MOUSE 60S ribosomal protein L12 OS=Mus musculus OX=10090 GN=Rpl12 PE=1 SV=2	0.258668	0.231707	0.00142766				0	0.275864	-0.0013836	18.5395	19.8435	19.195	19.206	19.74	18.7553	19.3375	18.5234	19.381	19.7061	19.1794	18.9469	19.4936	19.868	20.3342	18.7332	20.513	20.0642	18.7099	20.4863	NA	NA	NA	-1	NA	NA	NA	NA	NA	NA	2	2	2	18.8	18.8
P36552	P36552	Oxygen-dependent coproporphyrinogen-III oxidase, mitochondrial	Cpox	284	sp|P36552|HEM6_MOUSE Oxygen-dependent coproporphyrinogen-III oxidase, mitochondrial OS=Mus musculus OX=10090 GN=Cpox PE=1 SV=2	3.45974	7.48625	1.33625	+	+		1.68232	2.36628	0.683968	19.4542	19.4804	19.3104	20.9136	21.108	18.8821	21.8209	21.568	21.8847	21.5877	21.5202	21.4288	21.647	21.2478	21.5405	21.9946	21.5536	21.7583	21.8611	21.809	NA	NA	NA	-1	+	noEtOH_CTR	+	EtOH_CTR	NA	NA	14	14	14	38.4	38.4
P37040	P37040	NADPH--cytochrome P450 reductase	Por	285	sp|P37040|NCPR_MOUSE NADPH--cytochrome P450 reductase OS=Mus musculus OX=10090 GN=Por PE=1 SV=2	1.65048	2.17646	4.46087	+	+	+	2.34604	3.51673	1.17068	18.9231	19.0638	20.2145	21.2239	21.8456	22.3747	22.6808	22.4506	22.3877	21.9217	21.8282	21.8388	21.372	21.7928	21.5209	22.8313	22.7585	23.5225	23.3992	23.307	NA	NA	NA	-1	+	noEtOH_CTR	+	EtOH_CTR	+	EtOH_noEtOH	26	26	26	41	41
P38060;Q8JZS7	P38060	Hydroxymethylglutaryl-CoA lyase, mitochondrial	Hmgcl	286	sp|P38060|HMGCL_MOUSE Hydroxymethylglutaryl-CoA lyase, mitochondrial OS=Mus musculus OX=10090 GN=Hmgcl PE=1 SV=2	1.98569	2.61283	0.0732906	+	+		3.58517	3.63719	0.0520143	19.4185	18.9982	18.0426	22.7773	22.5	22.4427	22.9838	23.1674	22.9125	22.2682	22.5373	22.6046	22.2561	22.3174	21.9409	23.1165	22.4883	21.5595	21.6274	21.8003	NA	NA	NA	-1	+	noEtOH_CTR	+	EtOH_CTR	NA	NA	13	13	13	43.4	43.4
P38647	P38647	Stress-70 protein, mitochondrial	Hspa9	287	sp|P38647|GRP75_MOUSE Stress-70 protein, mitochondrial OS=Mus musculus OX=10090 GN=Hspa9 PE=1 SV=3	0.972251	1.02324	0.599297				3.12501	3.32492	0.19991	18.8992	22.1893	22.3131	23.9648	23.9328	24.0295	24.7256	24.4295	24.5882	24.2301	24.1674	24.1995	24.4177	24.602	24.7861	24.9008	24.9145	24.0357	24.0065	24.0696	NA	NA	NA	-1	+	noEtOH_CTR	+	EtOH_CTR	NA	NA	30	30	30	46.7	46.7
P40142	P40142	Transketolase	Tkt	290	sp|P40142|TKT_MOUSE Transketolase OS=Mus musculus OX=10090 GN=Tkt PE=1 SV=1	1.89037	2.81192	3.35373	+	+	+	0.74929	1.57974	0.830447	20.9635	21.3722	20.8646	20.7785	21.556	21.5842	22.6274	22.5732	22.4482	22.02	21.9953	21.9596	22.2526	22.0104	22.1879	22.2028	22.7435	22.6064	22.9121	23.0585	NA	NA	NA	-1	+	noEtOH_CTR	+	EtOH_CTR	+	EtOH_noEtOH	18	18	18	42.2	42.2
P40936	P40936	Indolethylamine N-methyltransferase	Inmt	291	sp|P40936|INMT_MOUSE Indolethylamine N-methyltransferase OS=Mus musculus OX=10090 GN=Inmt PE=1 SV=1	0.635543	0.952262	0.893445				0.704061	1.09751	0.393446	21.3991	22.458	22.8086	23.4305	23.4348	22.8745	23.657	23.7875	23.4539	23.375	23.2255	23.4994	21.929	22.0644	22.5006	23.6713	23.053	22.907	23.0002	23.0254	NA	NA	NA	-1	NA	NA	+	EtOH_CTR	NA	NA	15	15	15	49.2	49.2
P41216	P41216	Long-chain-fatty-acid--CoA ligase 1	Acsl1	293	sp|P41216|ACSL1_MOUSE Long-chain-fatty-acid--CoA ligase 1 OS=Mus musculus OX=10090 GN=Acsl1 PE=1 SV=2	1.70919	1.8788	4.86879	+	+	+	2.97446	3.73897	0.764505	20.6224	21.4959	22.2142	24.3804	24.5068	24.384	25.3122	25.2959	25.2047	24.6396	24.6615	24.8662	24.0248	24.0229	24.2814	25.2738	24.744	25.0717	25.1897	25.3731	NA	NA	NA	-1	+	noEtOH_CTR	+	EtOH_CTR	+	EtOH_noEtOH	45	45	42	63.7	63.7
P42125	P42125	Enoyl-CoA delta isomerase 1, mitochondrial	Eci1	294	sp|P42125|ECI1_MOUSE Enoyl-CoA delta isomerase 1, mitochondrial OS=Mus musculus OX=10090 GN=Eci1 PE=1 SV=2	2.85453	3.46102	1.08958	+	+		1.762	2.04648	0.284478	21.5024	22.0377	21.6174	23.5899	23.3749	22.8216	23.8438	23.9325	24.1332	23.428	23.6475	23.8334	23.503	23.499	23.6331	24.0798	23.9795	23.2231	23.4555	23.4777	NA	NA	NA	-1	+	noEtOH_CTR	+	EtOH_CTR	NA	NA	10	10	10	43.6	43.6
P42932	P42932	T-complex protein 1 subunit theta	Cct8	297	sp|P42932|TCPQ_MOUSE T-complex protein 1 subunit theta OS=Mus musculus OX=10090 GN=Cct8 PE=1 SV=3	0.899959	2.2135	2.65434		+	+	0.805863	2.00811	1.20225	18.495	17.7141	18.8525	19.6042	18.7939	18.6118	19.5468	19.3039	19.9455	19.2308	19.2955	18.9724	19.594	18.9413	19.3941	20.0251	20.6517	21.1396	21.2035	21.0799	NA	NA	NA	-1	+	noEtOH_CTR	+	EtOH_CTR	+	EtOH_noEtOH	9	9	9	17.7	17.7
P43024	P43024	Cytochrome c oxidase subunit 6A1, mitochondrial	Cox6a1	298	sp|P43024|CX6A1_MOUSE Cytochrome c oxidase subunit 6A1, mitochondrial OS=Mus musculus OX=10090 GN=Cox6a1 PE=1 SV=2	1.35566	1.05957	0.0108713	+			1.1902	1.21079	0.0205976	19.3082	18.2319	19.0681	19.4327	19.6555	19.493	17.9132	18.6597	18.2386	21.0505	20.7836	21.4143	18.2656	19.1865	21.2547	21.3845	21.2722	20.9843	20.8078	21.3812	NA	NA	NA	-1	NA	NA	NA	NA	NA	NA	2	2	2	40.5	40.5
P43277;P15864	P43277;P15864	Histone H1.3;Histone H1.2	Hist1h1d;Hist1h1c	301	sp|P43277|H13_MOUSE Histone H1.3 OS=Mus musculus OX=10090 GN=H1-3 PE=1 SV=2;sp|P15864|H12_MOUSE Histone H1.2 OS=Mus musculus OX=10090 GN=H1-2 PE=1 SV=2	3.60621	2.15583	0.596425	+	+		-3.90513	-2.77598	1.12915	24.0838	22.9678	23.8343	22.6161	19.3529	23.1333	21.8939	18.769	18.6586	18.1444	18.8025	18.2811	18.5664	19.0832	19.5315	19.253	23.5742	19.34	22.8152	22.5172	NA	NA	NA	-1	+	noEtOH_CTR	NA	NA	NA	NA	7	7	3	24.4	24.4
P45952	P45952	Medium-chain specific acyl-CoA dehydrogenase, mitochondrial	Acadm	304	sp|P45952|ACADM_MOUSE Medium-chain specific acyl-CoA dehydrogenase, mitochondrial OS=Mus musculus OX=10090 GN=Acadm PE=1 SV=1	2.36341	3.69706	0.123948	+	+		4.45037	4.55249	0.102111	19.8148	19.907	20.9438	24.7747	24.8197	24.8143	25.7614	25.3378	25.3727	24.5637	24.7536	25.0916	24.3817	24.1448	24.706	25.3787	24.9647	23.7851	23.6481	23.9462	NA	NA	NA	-1	+	noEtOH_CTR	+	EtOH_CTR	NA	NA	28	28	28	54.4	54.4
P46471	P46471	26S protease regulatory subunit 7	Psmc2	306	sp|P46471|PRS7_MOUSE 26S proteasome regulatory subunit 7 OS=Mus musculus OX=10090 GN=Psmc2 PE=1 SV=5	0.0125334	0.187129	0.183389				-0.0124308	0.14477	0.157201	18.8015	19.3004	19.5065	19.9983	19.2432	20.4731	19.28	19.395	19.6209	18.4484	18.0768	18.9551	18.5271	19.1201	19.8714	17.9771	19.6873	20.0622	19.6595	19.0986	NA	NA	NA	-1	NA	NA	NA	NA	NA	NA	6	6	6	17.8	17.8
P62492;P46638	P62492;P46638	Ras-related protein Rab-11A;Ras-related protein Rab-11B	Rab11a;Rab11b	307	sp|P62492|RB11A_MOUSE Ras-related protein Rab-11A OS=Mus musculus OX=10090 GN=Rab11a PE=1 SV=3;sp|P46638|RB11B_MOUSE Ras-related protein Rab-11B OS=Mus musculus OX=10090 GN=Rab11b PE=1 SV=3	0.148156	0.102794	0.0461721				0.115465	0.0865901	-0.0288746	18.8243	18.8108	19.5652	18.8335	18.7421	19.0416	19.7484	19.6982	19.5599	19.2404	18.7207	19.1917	20.0712	19.4437	19.3553	18.8132	18.9542	18.3279	19.148	18.9771	NA	NA	NA	-1	NA	NA	NA	NA	NA	NA	6	6	6	30.6	30.6
P47199	P47199	Quinone oxidoreductase	Cryz	308	sp|P47199|QOR_MOUSE Quinone oxidoreductase OS=Mus musculus OX=10090 GN=Cryz PE=1 SV=1	0.262136	1.11443	0.841343				0.188123	0.624439	0.436316	19.158	19.8906	19.456	19.3865	19.7016	19.7559	20.5039	19.985	20.3964	20.152	20.2322	18.6111	20.2322	18.8917	20.2434	19.0981	20.3645	20.5629	20.595	19.5016	NA	NA	NA	-1	NA	NA	NA	NA	NA	NA	7	7	7	34.7	34.7
P47738	P47738	Aldehyde dehydrogenase, mitochondrial	Aldh2	309	sp|P47738|ALDH2_MOUSE Aldehyde dehydrogenase, mitochondrial OS=Mus musculus OX=10090 GN=Aldh2 PE=1 SV=1	1.60127	1.6063	1.0392	+	+		4.23139	3.81172	-0.419665	20.7151	22.3864	23.091	26.0582	26.177	25.9303	25.7696	25.8517	25.8763	26.3996	26.5084	26.7078	26.2188	26.0605	26.5992	26.9436	26.4952	25.2937	25.4245	25.3523	NA	NA	NA	-1	+	noEtOH_CTR	+	EtOH_CTR	NA	NA	33	33	30	60.5	60.5
P47740	P47740	Fatty aldehyde dehydrogenase	Aldh3a2	311	sp|P47740|AL3A2_MOUSE Aldehyde dehydrogenase family 3 member A2 OS=Mus musculus OX=10090 GN=Aldh3a2 PE=1 SV=2	1.48417	1.8369	3.23233	+	+	+	3.15396	4.19647	1.04251	21.4347	19.429	19.7538	23.0579	23.1708	23.0751	23.969	24.1918	24.1566	23.4486	22.9093	23.7542	23.69	23.2181	23.9142	24.3225	23.6322	24.6929	25.0364	25.2169	NA	NA	NA	-1	+	noEtOH_CTR	+	EtOH_CTR	+	EtOH_noEtOH	22	22	19	42.6	42.6
P47791	P47791	Glutathione reductase, mitochondrial	Gsr	313	sp|P47791|GSHR_MOUSE Glutathione reductase, mitochondrial OS=Mus musculus OX=10090 GN=Gsr PE=1 SV=3	0.183761	0.0912638	0.237579				-0.130062	0.10006	0.230122	19.0254	19.3797	19.7148	19.7226	19.0832	19.4311	19.043	18.2876	17.9841	18.5577	18.8752	19.0593	19.0676	20.5048	18.8875	19.4298	19.5765	20.3292	20.6642	20.4724	NA	NA	NA	-1	NA	NA	NA	NA	NA	NA	2	2	2	6.6	6.6
P47911	P47911	60S ribosomal protein L6	Rpl6	315	sp|P47911|RL6_MOUSE 60S ribosomal protein L6 OS=Mus musculus OX=10090 GN=Rpl6 PE=1 SV=3	0.673851	0.214701	0.694518				0	0.28236	0.720465	19.01	19.759	19.6198	20.2293	19.2157	19.0465	18.4529	18.8272	18.7184	18.6281	18.2081	18.1857	19.407	19.0881	19.215	18.0381	21.2202	20.4325	21.2264	21.0468	NA	NA	NA	-1	NA	NA	NA	NA	NA	NA	4	4	4	12.8	12.8
P47934	P47934	Carnitine O-acetyltransferase	Crat	316	sp|P47934|CACP_MOUSE Carnitine O-acetyltransferase OS=Mus musculus OX=10090 GN=Crat PE=1 SV=3	0.377294	0.910747	0.62106				0	0.916788	0.61341	19.2043	18.2367	18.8961	19.4852	19.0385	19.1918	21.2188	21.2455	21.2349	18.5678	19.3755	18.3272	18.5384	19.3007	19.9168	18.8589	18.8142	18.8181	18.3453	19.031	NA	NA	NA	-1	NA	NA	NA	NA	NA	NA	8	8	8	17.9	17.9
P47962	P47962	60S ribosomal protein L5	Rpl5	317	sp|P47962|RL5_MOUSE 60S ribosomal protein L5 OS=Mus musculus OX=10090 GN=Rpl5 PE=1 SV=3	0.230362	0.440406	0.29804				0	0.648005	0.433971	19.2043	19.8665	18.7801	19.405	19.7323	19.4049	19.0076	18.4676	17.7439	19.5136	18.4908	19.4555	19.2955	19.8453	20.3362	18.3225	21.5131	21.5448	21.2851	21.5686	NA	NA	NA	-1	NA	NA	NA	NA	NA	NA	5	5	5	23.9	23.9
P47963	P47963	60S ribosomal protein L13	Rpl13	318	sp|P47963|RL13_MOUSE 60S ribosomal protein L13 OS=Mus musculus OX=10090 GN=Rpl13 PE=1 SV=3	0.253152	0.283599	0.613985				0	0.358075	0.58609	18.6775	19.6808	19.4824	18.8383	19.9365	19.6116	18.5759	19.2776	18.1517	18.7251	18.158	18.8869	19.1508	18.9285	19.2343	18.1634	21.1254	20.7489	20.625	20.4387	NA	NA	NA	-1	NA	NA	NA	NA	NA	NA	4	4	4	19.9	19.9
P48036	P48036	Annexin A5	Anxa5	319	sp|P48036|ANXA5_MOUSE Annexin A5 OS=Mus musculus OX=10090 GN=Anxa5 PE=1 SV=1	1.35681	2.39139	1.14957		+		0.835784	1.7743	0.938513	18.9368	18.4682	18.1395	19.5964	19.6475	19.0164	19.4153	19.9781	19.1914	18.9823	18.8027	17.9735	20.4721	20.16	19.5046	19.0655	19.8677	21.2928	21.7621	21.7401	NA	NA	NA	-1	NA	NA	+	EtOH_CTR	NA	NA	8	8	8	25.1	25.1
P48678;P14733;P21619	P48678	Prelamin-A/C;Lamin-A/C	Lmna	320	sp|P48678|LMNA_MOUSE Prelamin-A/C OS=Mus musculus OX=10090 GN=Lmna PE=1 SV=2	0.459291	0.317437	0.171586				0	0.420108	0.248632	19.0847	19.4909	19.3473	19.5579	20.0586	19.0645	19.3005	17.6582	17.7796	19.1996	19.3782	19.8313	19.0142	19.415	19.7926	18.7636	21.7894	20.6217	20.9876	20.9214	NA	NA	NA	-1	NA	NA	NA	NA	NA	NA	10	10	10	16.5	16.5
P48758	P48758	Carbonyl reductase [NADPH] 1	Cbr1	321	sp|P48758|CBR1_MOUSE Carbonyl reductase [NADPH] 1 OS=Mus musculus OX=10090 GN=Cbr1 PE=1 SV=3	1.38012	1.75162	2.98491	+	+	+	2.04325	2.8255	0.782244	19.1232	20.2182	20.6912	21.7394	21.8715	21.905	23.0188	22.9257	23.2904	21.8238	21.7526	22.0342	22.6136	22.254	22.4931	22.3584	22.0126	22.9274	23.1249	23.0327	NA	NA	NA	-1	+	noEtOH_CTR	+	EtOH_CTR	+	EtOH_noEtOH	18	18	17	74	74
P48776	P48776	Tryptophan 2,3-dioxygenase	Tdo2	322	sp|P48776|T23O_MOUSE Tryptophan 2,3-dioxygenase OS=Mus musculus OX=10090 GN=Tdo2 PE=1 SV=2	0.105291	0.304018	0.518512				0.172009	0.460168	0.288159	18.4089	18.1997	19.923	19.3554	19.2691	18.5316	20.0358	18.282	20.21	18.4749	19.6902	19.0147	18.7899	18.7525	19.2646	19.2962	19.2316	19.4026	19.3996	18.5746	NA	NA	NA	-1	NA	NA	NA	NA	NA	NA	5	5	5	13.3	13.3
P49312	P49312	Heterogeneous nuclear ribonucleoprotein A1;Heterogeneous nuclear ribonucleoprotein A1, N-terminally processed	Hnrnpa1	323	sp|P49312|ROA1_MOUSE Heterogeneous nuclear ribonucleoprotein A1 OS=Mus musculus OX=10090 GN=Hnrnpa1 PE=1 SV=2	0.0654372	0.971674	0.921583				0	1.20706	1.17319	18.6304	18.8611	18.8009	19.1723	17.9752	19.3023	18.1069	18.0529	18.3178	18.4557	18.7273	18.4621	18.3528	19.492	19.2426	18.5734	21.7453	21.3228	21.7082	21.9425	NA	NA	NA	-1	NA	NA	NA	NA	NA	NA	5	4	4	22.2	19.4
P49429	P49429	4-hydroxyphenylpyruvate dioxygenase	Hpd	324	sp|P49429|HPPD_MOUSE 4-hydroxyphenylpyruvate dioxygenase OS=Mus musculus OX=10090 GN=Hpd PE=1 SV=3	0.111108	0.0110575	0.517396				-0.194958	-0.0212452	0.173712	21.1462	22.8773	22.954	22.3583	22.2202	22.1439	22.5316	22.382	22.3796	21.7151	21.6515	22.1385	22.3684	21.9435	22.6384	22.143	21.5331	22.322	22.6862	22.4592	NA	NA	NA	-1	NA	NA	NA	NA	NA	NA	22	22	22	64.4	64.4
P49722	P49722	Proteasome subunit alpha type-2	Psma2	326	sp|P49722|PSA2_MOUSE Proteasome subunit alpha type-2 OS=Mus musculus OX=10090 GN=Psma2 PE=1 SV=3	0.734525	0.108194	0.255584				0	0.0617901	-0.145888	19.077	18.8471	18.9342	19.855	19.1035	18.8721	18.3917	18.6923	18.8773	19.7993	18.8242	18.9866	19.0024	19.0561	18.9445	18.9857	19.2828	19.3395	20.133	18.4139	NA	NA	NA	-1	NA	NA	NA	NA	NA	NA	2	2	2	17.1	17.1
P50136	P50136	2-oxoisovalerate dehydrogenase subunit alpha, mitochondrial	Bckdha	328	sp|P50136|ODBA_MOUSE 2-oxoisovalerate dehydrogenase subunit alpha, mitochondrial OS=Mus musculus OX=10090 GN=Bckdha PE=1 SV=1	2.17817	2.27648	0.0174573	+	+		1.54196	1.55248	0.0105168	18.9056	19.6852	19.1161	20.0298	20.8504	21.4555	21.1461	21.0024	21.0133	20.7438	20.73	21.1684	20.5589	20.4487	21.013	21.4382	20.6415	20.1488	20.6468	20.2679	NA	NA	NA	-1	+	noEtOH_CTR	+	EtOH_CTR	NA	NA	9	9	9	28.7	28.7
P50171	P50171	Estradiol 17-beta-dehydrogenase 8	Hsd17b8	330	sp|P50171|DHB8_MOUSE (3R)-3-hydroxyacyl-CoA dehydrogenase OS=Mus musculus OX=10090 GN=Hsd17b8 PE=1 SV=2	0.0469978	2.10225	1.85359		+	+	0.0407596	0.891403	0.850644	19.5549	19.1659	19.7092	20.1481	20.3152	19.5096	20.5839	20.1857	20.3575	20.64	18.7664	18.3415	19.4631	18.7143	19.7586	20.6817	20.8914	20.5174	20.0533	19.6736	NA	NA	NA	-1	NA	NA	+	EtOH_CTR	+	EtOH_noEtOH	6	6	6	35.1	35.1
P50247	P50247	Adenosylhomocysteinase	Ahcy	332	sp|P50247|SAHH_MOUSE Adenosylhomocysteinase OS=Mus musculus OX=10090 GN=Ahcy PE=1 SV=3	0.0691462	1.92122	2.83432		+	+	-0.0253832	0.452795	0.478178	23.6253	23.573	23.8429	23.9114	23.8925	23.7497	24.2802	24.2506	24.2265	23.6878	23.7797	24.0343	23.4578	23.1178	23.2643	24.0788	23.9496	23.9108	24.2431	24.126	NA	NA	NA	-1	NA	NA	+	EtOH_CTR	+	EtOH_noEtOH	21	21	21	50.7	50.7
P50285	P50285	Dimethylaniline monooxygenase [N-oxide-forming] 1	Fmo1	333	sp|P50285|FMO1_MOUSE Flavin-containing monooxygenase 1 OS=Mus musculus OX=10090 GN=Fmo1 PE=1 SV=1	1.56802	1.74414	2.4475	+	+	+	2.82278	3.31859	0.495812	18.7345	18.4658	20.0836	21.6559	21.838	21.69	22.6075	22.4798	22.4709	21.8636	21.751	22.0639	22.0614	21.8346	22.4983	22.2539	21.6971	22.6661	22.5733	22.5573	NA	NA	NA	-1	+	noEtOH_CTR	+	EtOH_CTR	+	EtOH_noEtOH	20	20	20	45.1	45.1
P50431	P50431	Serine hydroxymethyltransferase, cytosolic	Shmt1	334	sp|P50431|GLYC_MOUSE Serine hydroxymethyltransferase, cytosolic OS=Mus musculus OX=10090 GN=Shmt1 PE=1 SV=3	0.203741	0.0685941	0.536604				-0.492885	-0.180159	0.312726	19.0066	21.5553	21.5691	20.093	19.3402	20.2359	20.7003	20.6751	20.1267	20.8102	20.8758	19.1046	20.8866	20.5513	20.0594	20.6654	19.4087	20.7097	20.9469	21.0085	NA	NA	NA	-1	NA	NA	NA	NA	NA	NA	13	12	12	40.2	37.2
P50544	P50544	Very long-chain specific acyl-CoA dehydrogenase, mitochondrial	Acadvl	335	sp|P50544|ACADV_MOUSE Very long-chain specific acyl-CoA dehydrogenase, mitochondrial OS=Mus musculus OX=10090 GN=Acadvl PE=1 SV=3	1.5358	1.93792	1.22229	+	+		2.89398	3.44517	0.551187	18.0289	18.8886	19.8848	22.2893	22.1599	22.1017	23.1952	23.2571	22.9496	21.7481	21.7137	21.3283	21.6761	21.7404	21.6949	22.2912	22.011	22.0438	21.824	21.4619	NA	NA	NA	-1	+	noEtOH_CTR	+	EtOH_CTR	NA	NA	27	27	27	51.7	51.7
P50580	P50580	Proliferation-associated protein 2G4	Pa2g4	336	sp|P50580|PA2G4_MOUSE Proliferation-associated protein 2G4 OS=Mus musculus OX=10090 GN=Pa2g4 PE=1 SV=3	1.4933	0.130523	0.685981				0	-0.0992812	0.455355	19.4688	19.7282	19.7486	18.4069	18.5426	20.2112	19.0649	18.4143	19.7409	18.5418	18.8953	19.1654	19.4156	18.8894	19.7769	19.3225	20.3824	20.3831	20.3324	18.7535	NA	NA	NA	-1	NA	NA	NA	NA	NA	NA	3	3	3	7.6	7.6
P51174	P51174	Long-chain specific acyl-CoA dehydrogenase, mitochondrial	Acadl	338	sp|P51174|ACADL_MOUSE Long-chain specific acyl-CoA dehydrogenase, mitochondrial OS=Mus musculus OX=10090 GN=Acadl PE=1 SV=2	1.44228	1.57882	0.14404	+	+		2.3059	2.37775	0.0718528	19.4031	20.4616	21.0307	22.3143	22.3428	22.3527	22.9961	23.168	22.9967	22.6809	22.6141	22.9956	22.7431	22.3925	23.0032	23.1994	22.6525	22.0451	22.0943	22.2575	NA	NA	NA	-1	+	noEtOH_CTR	+	EtOH_CTR	NA	NA	16	16	16	39.3	39.3
P51658	P51658	Estradiol 17-beta-dehydrogenase 2	Hsd17b2	340	sp|P51658|DHB2_MOUSE Estradiol 17-beta-dehydrogenase 2 OS=Mus musculus OX=10090 GN=Hsd17b2 PE=1 SV=2	0.431636	0.409403	0.0649985				0	0.562236	0.0901867	19.3121	18.0178	19.1282	19.6492	19.5106	20.1952	18.9175	18.2235	18.7596	18.0844	18.8522	19.2994	19.1377	19.5029	19.3911	17.5063	19.1496	20.5717	20.8553	21.0693	NA	NA	NA	-1	NA	NA	NA	NA	NA	NA	3	3	3	11	11
P51660	P51660	Peroxisomal multifunctional enzyme type 2;(3R)-hydroxyacyl-CoA dehydrogenase;Enoyl-CoA hydratase 2	Hsd17b4	341	sp|P51660|DHB4_MOUSE Peroxisomal multifunctional enzyme type 2 OS=Mus musculus OX=10090 GN=Hsd17b4 PE=1 SV=3	0.648741	0.900832	0.461486				0.763239	1.04576	0.282525	19.8909	18.3745	19.4346	20.2547	20.1471	20.3072	20.5145	20.9389	20.8874	20.2543	20.1245	20.5422	19.4931	19.1084	19.7377	21.0628	20.0609	19.9002	19.0896	19.7785	NA	NA	NA	-1	NA	NA	NA	NA	NA	NA	14	14	14	25.3	25.3
P51881;P48962;Q3V132	P51881	ADP/ATP translocase 2;ADP/ATP translocase 2, N-terminally processed	Slc25a5	343	sp|P51881|ADT2_MOUSE ADP/ATP translocase 2 OS=Mus musculus OX=10090 GN=Slc25a5 PE=1 SV=3	4.72752	4.03679	2.5705	+	+	+	1.26235	1.60597	0.343627	23.1753	23.2429	23.4385	24.4271	24.4194	24.2351	24.8771	24.849	24.9094	24.7182	24.9452	24.8122	24.5574	24.3111	24.5055	25.1499	25.0012	24.6786	24.915	24.7522	NA	NA	NA	-1	+	noEtOH_CTR	+	EtOH_CTR	+	EtOH_noEtOH	20	20	20	64.4	64.4
P52196	P52196	Thiosulfate sulfurtransferase	Tst	344	sp|P52196|THTR_MOUSE Thiosulfate sulfurtransferase OS=Mus musculus OX=10090 GN=Tst PE=1 SV=3	0.62954	0.722201	0.187617				0.388892	0.444641	0.0557484	22.6364	23.2119	23.4257	23.3119	23.4216	23.3935	23.511	23.4554	23.4046	23.1006	23.3346	23.6764	23.7151	23.5209	23.8475	24.0376	23.1315	23.4633	23.6292	23.6552	NA	NA	NA	-1	NA	NA	NA	NA	NA	NA	13	13	13	42.4	42.4
P52430	P52430	Serum paraoxonase/arylesterase 1	Pon1	345	sp|P52430|PON1_MOUSE Serum paraoxonase/arylesterase 1 OS=Mus musculus OX=10090 GN=Pon1 PE=1 SV=2	5.35072	5.55691	1.31993	+	+		2.68738	3.49601	0.808631	19.4159	19.1879	18.8661	21.1219	20.8587	22.1346	21.7561	22.5227	21.8237	21.3902	21.6408	21.8023	22.654	22.2543	22.7392	22.6969	21.6957	23.6693	23.6328	23.4239	NA	NA	NA	-1	+	noEtOH_CTR	+	EtOH_CTR	NA	NA	8	8	8	34.6	34.6
P52480	P52480	Pyruvate kinase PKM	Pkm	346	sp|P52480|KPYM_MOUSE Pyruvate kinase PKM OS=Mus musculus OX=10090 GN=Pkm PE=1 SV=4	0.353905	0.360153	1.67611			+	-0.723455	0.786304	1.50976	18.8734	21.1619	21.1243	19.4583	19.8067	19.4309	19.431	19.9717	19.791	18.9639	20.3121	19.6527	18.5888	20.6431	20.1112	20.2528	22.61	22.4459	22.2853	22.5951	NA	NA	NA	-1	NA	NA	NA	NA	+	EtOH_noEtOH	11	11	10	22.2	22.2
P52760	P52760	Ribonuclease UK114	Hrsp12	347	sp|P52760|RIDA_MOUSE 2-iminobutanoate/2-iminopropanoate deaminase OS=Mus musculus OX=10090 GN=Rida PE=1 SV=3	1.77164	1.89386	0.402123	+	+		-0.993019	-0.65507	0.337949	22.9069	22.7977	22.8396	22.3593	22.2646	22.2716	21.7092	21.4893	21.7021	22.0516	22.2218	22.5022	21.8621	21.8893	19.273	22.2105	21.9802	22.7991	22.872	22.7815	NA	NA	NA	-1	NA	NA	NA	NA	NA	NA	7	7	7	60	60
P52825	P52825	Carnitine O-palmitoyltransferase 2, mitochondrial	Cpt2	348	sp|P52825|CPT2_MOUSE Carnitine O-palmitoyltransferase 2, mitochondrial OS=Mus musculus OX=10090 GN=Cpt2 PE=1 SV=2	1.16115	1.19316	0.242747	+	+		3.85537	3.94012	0.0847514	17.7888	18.4482	21.2767	23.1045	23.1538	22.9915	23.3407	23.3675	23.6782	22.9756	22.9897	23.0874	22.9483	22.8827	23.1059	23.3155	23.1836	22.7089	22.5326	22.7641	NA	NA	NA	-1	+	noEtOH_CTR	+	EtOH_CTR	NA	NA	20	20	20	35.4	35.4
P52840	P52840	Sulfotransferase 1A1	Sult1a1	349	sp|P52840|ST1A1_MOUSE Sulfotransferase 1A1 OS=Mus musculus OX=10090 GN=Sult1a1 PE=1 SV=1	2.4175	0.237001	1.99512	+		+	-0.740569	-0.0747298	0.66584	20.8409	20.7813	20.8902	18.811	20.57	19.8341	20.4381	21.0224	20.7726	20.188	20.3041	20.4795	20.0294	20.0058	20.6504	21.5219	20.5391	20.6232	20.628	20.5568	NA	NA	NA	-1	NA	NA	NA	NA	+	EtOH_noEtOH	5	5	5	17.9	17.9
P53395	P53395	Lipoamide acyltransferase component of branched-chain alpha-keto acid dehydrogenase complex, mitochondrial	Dbt	351	sp|P53395|ODB2_MOUSE Lipoamide acyltransferase component of branched-chain alpha-keto acid dehydrogenase complex, mitochondrial OS=Mus musculus OX=10090 GN=Dbt PE=1 SV=2	1.3732	1.31275	0.174606	+	+		1.9677	1.85474	-0.112966	18.9749	18.1801	19.8787	19.8069	20.761	20.6549	21.0839	20.7306	21.1944	21.4587	21.3271	21.2387	20.7875	21.1383	21.6373	21.0176	21.8089	20.3968	20.4362	20.2593	NA	NA	NA	-1	+	noEtOH_CTR	+	EtOH_CTR	NA	NA	10	10	10	22.8	22.8
P53657	P53657	Pyruvate kinase PKLR	Pklr	352	sp|P53657|KPYR_MOUSE Pyruvate kinase PKLR OS=Mus musculus OX=10090 GN=Pklr PE=1 SV=1	0.403126	0.146574	0.861252				-0.739676	-0.300844	0.438832	18.6929	21.0101	20.3425	19.5036	19.372	19.3333	20.2807	19.8649	19.8527	19.3528	18.9803	19.4397	18.7551	19.6278	19.1149	19.0148	18.6429	20.3851	19.0967	20.5768	NA	NA	NA	-1	NA	NA	NA	NA	NA	NA	6	5	5	16.7	14.8
P53808	P53808	Phosphatidylcholine transfer protein	Pctp	353	sp|P53808|PPCT_MOUSE Phosphatidylcholine transfer protein OS=Mus musculus OX=10090 GN=Pctp PE=1 SV=2	1.20667	1.34823	0.0422867	+	+		1.41845	1.46038	0.0419335	19.2885	17.8246	18.5202	19.1914	20.1026	19.5666	19.2943	20.1442	19.1	19.4947	20.3471	20.63	20.3589	20.2984	19.6765	20.7172	20.307	20.691	18.6739	21.1111	NA	NA	NA	-1	+	noEtOH_CTR	+	EtOH_CTR	NA	NA	4	4	4	23.4	23.4
P53986	P53986	Monocarboxylate transporter 1	Slc16a1	354	sp|P53986|MOT1_MOUSE Monocarboxylate transporter 1 OS=Mus musculus OX=10090 GN=Slc16a1 PE=1 SV=1	0.504112	0.15175	0.097806				0.194091	0.110487	-0.0836044	19.0631	19.2076	19.3102	19.3373	19.3312	19.3901	18.3687	20.288	19.8682	18.4655	19.2733	19.7369	19.3916	19.1775	20.3864	19.4607	19.2886	20.1402	18.4657	18.5531	NA	NA	NA	-1	NA	NA	NA	NA	NA	NA	3	3	3	9.9	9.9
P53994;P59279	P53994;P59279	Ras-related protein Rab-2A;Ras-related protein Rab-2B	Rab2a;Rab2b	355	sp|P53994|RAB2A_MOUSE Ras-related protein Rab-2A OS=Mus musculus OX=10090 GN=Rab2a PE=1 SV=1;sp|P59279|RAB2B_MOUSE Ras-related protein Rab-2B OS=Mus musculus OX=10090 GN=Rab2b PE=1 SV=1	0.164435	1.26449	1.13638				0	0.61229	0.506388	19.4993	19.2338	18.8849	20.0216	18.9459	19.4422	19.4867	19.1854	19.7146	18.8429	18.4559	19.5232	19.0623	19.5639	19.9494	19.9958	19.0415	20.4653	20.1696	20.4876	NA	NA	NA	-1	NA	NA	NA	NA	NA	NA	4	4	4	26.4	26.4
P54071	P54071	Isocitrate dehydrogenase [NADP], mitochondrial	Idh2	356	sp|P54071|IDHP_MOUSE Isocitrate dehydrogenase [NADP], mitochondrial OS=Mus musculus OX=10090 GN=Idh2 PE=1 SV=3	3.06892	4.28679	0.73228	+	+		3.93206	3.57029	-0.36177	18.9293	18.1084	18.7008	22.377	22.5619	21.7578	22.143	22.2916	22.5019	22.4962	22.5254	22.9721	22.7777	22.4832	22.6527	23.3697	22.3771	21.4462	21.5241	21.5447	NA	NA	NA	-1	+	noEtOH_CTR	+	EtOH_CTR	NA	NA	20	19	19	43.6	43.6
P54775	P54775	26S protease regulatory subunit 6B	Psmc4	357	sp|P54775|PRS6B_MOUSE 26S proteasome regulatory subunit 6B OS=Mus musculus OX=10090 GN=Psmc4 PE=1 SV=2	0.0186334	0.0416012	0.0904668				0.0214036	-0.0489372	-0.0703409	20.0369	18.9036	19.3269	20.3897	19.1535	19.9568	19.8685	19.5147	19.6213	18.9771	18.6023	19.8292	19.3452	19.3297	19.4111	20.4476	18.6631	18.7911	19.4562	18.6256	NA	NA	NA	-1	NA	NA	NA	NA	NA	NA	2	2	2	5	5
P54869	P54869	Hydroxymethylglutaryl-CoA synthase, mitochondrial	Hmgcs2	358	sp|P54869|HMCS2_MOUSE Hydroxymethylglutaryl-CoA synthase, mitochondrial OS=Mus musculus OX=10090 GN=Hmgcs2 PE=1 SV=2	2.1859	2.95597	0.209885	+	+		3.36977	3.25698	-0.112787	23.83	23.7428	24.7261	27.4241	27.3879	27.3663	27.8532	27.6527	27.7333	27.5787	27.6699	27.8747	27.3471	27.3795	27.1967	27.9883	27.6176	26.5465	26.7392	26.7222	NA	NA	NA	-1	+	noEtOH_CTR	+	EtOH_CTR	NA	NA	37	37	35	64.6	64.6
P55096	P55096	ATP-binding cassette sub-family D member 3	Abcd3	360	sp|P55096|ABCD3_MOUSE ATP-binding cassette sub-family D member 3 OS=Mus musculus OX=10090 GN=Abcd3 PE=1 SV=2	7.31746	5.32971	2.87008	+	+	+	4.06745	4.89962	0.832165	18.9514	19.0729	18.6155	22.5919	22.7662	22.415	23.6898	23.5648	23.7851	23.4456	23.6138	23.7787	22.7517	22.3376	22.826	24.4403	23.7085	23.7231	23.5951	23.7297	NA	NA	NA	-1	+	noEtOH_CTR	+	EtOH_CTR	+	EtOH_noEtOH	27	27	27	47.3	47.3
P55258;Q9DD03;P61028;Q8K386	P55258	Ras-related protein Rab-8A	Rab8a	361	sp|P55258|RAB8A_MOUSE Ras-related protein Rab-8A OS=Mus musculus OX=10090 GN=Rab8a PE=1 SV=2	0.354475	0.579165	0.745069				0	-0.621042	-0.230713	19.6871	18.7522	20.1384	19.0274	18.8676	19.702	18.8533	18.8852	18.9612	18.9757	18.726	18.8642	19.2579	19.465	19.3342	18.904	19.3841	18.2616	18.6905	19.299	NA	NA	NA	-1	NA	NA	NA	NA	NA	NA	3	2	2	17.9	12.6
P55264	P55264	Adenosine kinase	Adk	362	sp|P55264|ADK_MOUSE Adenosine kinase OS=Mus musculus OX=10090 GN=Adk PE=1 SV=2	2.38431	1.12652	1.39548	+			-0.805123	-0.313282	0.491842	22.0596	22.0535	21.7398	21.4735	21.2671	19.7647	21.9665	21.7499	21.8684	20.9963	21.3724	21.356	21.4498	20.9307	21.7023	21.5134	21.1175	21.6996	21.7764	21.4099	NA	NA	NA	-1	NA	NA	NA	NA	NA	NA	7	7	7	18.6	18.6
P56135	P56135	ATP synthase subunit f, mitochondrial	Atp5j2	363	sp|P56135|ATPK_MOUSE ATP synthase subunit f, mitochondrial OS=Mus musculus OX=10090 GN=Atp5mf PE=1 SV=3	4.63571	3.6091	0.816841	+	+		2.817	3.24146	0.424451	18.5713	18.7902	19.2606	20.001	21.5849	21.3155	22.0308	21.9683	22.201	21.8378	22.1301	22.4859	21.9947	21.5644	22.3052	22.7978	22.4422	21.5942	22.0137	21.876	NA	NA	NA	-1	+	noEtOH_CTR	+	EtOH_CTR	NA	NA	4	4	4	37.5	37.5
P56391	P56391	Cytochrome c oxidase subunit 6B1	Cox6b1	365	sp|P56391|CX6B1_MOUSE Cytochrome c oxidase subunit 6B1 OS=Mus musculus OX=10090 GN=Cox6b1 PE=1 SV=2	0.9636	0.703495	0.106726				1.11667	0.949338	-0.167327	19.6228	18.2117	18.3515	20.3016	19.5016	19.2687	18.3011	18.2625	18.2886	20.6488	20.7073	21.4123	18.3555	18.8361	19.5766	21.6187	21.1853	18.935	20.5772	20.2559	NA	NA	NA	-1	NA	NA	NA	NA	NA	NA	4	4	4	40.7	40.7
P56395	P56395	Cytochrome b5	Cyb5a	366	sp|P56395|CYB5_MOUSE Cytochrome b5 OS=Mus musculus OX=10090 GN=Cyb5a PE=1 SV=2	0.0367488	0.298208	0.267371				0.0405621	0.399965	0.359403	20.5722	21.5224	21.1319	21.2256	21.2014	21.8261	21.0318	20.9748	20.7017	20.7708	19.3443	21.4945	21.6118	20.6536	21.9163	21.233	18.9536	22.9279	23.0326	22.9483	NA	NA	NA	-1	NA	NA	NA	NA	NA	NA	5	5	5	41	41
P56480	P56480	ATP synthase subunit beta, mitochondrial	Atp5b	368	sp|P56480|ATPB_MOUSE ATP synthase subunit beta, mitochondrial OS=Mus musculus OX=10090 GN=Atp5f1b PE=1 SV=2	1.09902	1.56619	2.03567		+	+	1.14789	1.68091	0.533014	21.809	22.8607	22.9013	23.6712	23.64	23.4985	24.5918	24.4221	24.6298	23.5673	23.4889	23.7617	23.8072	23.4756	24.1337	24.6685	23.9838	23.5534	23.8979	23.8891	NA	NA	NA	-1	+	noEtOH_CTR	+	EtOH_CTR	+	EtOH_noEtOH	21	21	21	54.3	54.3
P56593	P56593	Cytochrome P450 2A12	Cyp2a12	369	sp|P56593|CP2AC_MOUSE Cytochrome P450 2A12 OS=Mus musculus OX=10090 GN=Cyp2a12 PE=1 SV=2	5.86499	6.2701	2.13935	+	+	+	1.89114	2.61863	0.727491	18.6421	18.5058	18.594	19.8594	20.8065	20.8776	20.9589	20.5974	20.7804	20.5073	20.653	20.4166	20.885	20.7402	19.5004	21.2085	20.8634	21.748	21.552	21.8854	NA	NA	NA	-1	+	noEtOH_CTR	+	EtOH_CTR	+	EtOH_noEtOH	14	11	11	33.7	30.5
P56657	P56657	Cytochrome P450 2C40	Cyp2c40	370	sp|P56657|CP240_MOUSE Cytochrome P450 2C40 OS=Mus musculus OX=10090 GN=Cyp2c40 PE=1 SV=2	0.273193	2.55726	2.97171		+	+	0.247725	1.75722	1.5095	19.2456	19.0557	19.9106	18.4437	19.3851	19.0685	20.9885	20.4027	20.6394	20.4022	20.5989	20.396	20.4008	18.675	19.4951	20.8778	20.4263	22.1641	21.8119	21.9788	NA	NA	NA	-1	NA	NA	+	EtOH_CTR	+	EtOH_noEtOH	8	8	8	17.5	17.5
P57780;Q7TPR4;Q9JI91	P57780	Alpha-actinin-4	Actn4	372	sp|P57780|ACTN4_MOUSE Alpha-actinin-4 OS=Mus musculus OX=10090 GN=Actn4 PE=1 SV=1	0.366277	1.8727	5.98053		+	+	0.419891	2.73061	2.31072	20.5433	19.1319	19.9502	19.5824	19.6804	19.5112	22.3976	22.5599	22.9137	20.1667	20.6179	20.6946	21.5726	19.9745	20.8551	22.0369	22.0548	22.9339	22.889	23.0601	NA	NA	NA	-1	NA	NA	+	EtOH_CTR	+	EtOH_noEtOH	30	30	28	44.2	44.2
P58252;O08810	P58252	Elongation factor 2	Eef2	374	sp|P58252|EF2_MOUSE Elongation factor 2 OS=Mus musculus OX=10090 GN=Eef2 PE=1 SV=2	0.933182	1.67391	4.05105		+	+	1.36671	2.8902	1.52348	20.7935	19.0786	19.2506	20.994	21.1569	20.8619	22.1785	21.8939	22.0766	21.2734	21.2911	21.3164	21.6234	21.4078	19.7433	22.2175	22.5094	23.2217	23.4117	23.2726	NA	NA	NA	-1	+	noEtOH_CTR	+	EtOH_CTR	+	EtOH_noEtOH	29	29	29	40.8	40.8
P58710	P58710	L-gulonolactone oxidase	Gulo	376	sp|P58710|GGLO_MOUSE L-gulonolactone oxidase OS=Mus musculus OX=10090 GN=Gulo PE=1 SV=3	0.895125	1.13093	0.62959		+		2.1111	2.58972	0.478618	18.4729	19.3131	21.3251	21.2938	21.8224	21.7778	21.778	22.3302	21.5932	21.3696	21.7841	21.5956	22.2371	22.1886	22.2641	21.0184	21.5052	23.3707	22.8576	23.8941	NA	NA	NA	-1	+	noEtOH_CTR	+	EtOH_CTR	NA	NA	14	14	14	33.2	33.2
P59999	P59999	Actin-related protein 2/3 complex subunit 4	Arpc4	377	sp|P59999|ARPC4_MOUSE Actin-related protein 2/3 complex subunit 4 OS=Mus musculus OX=10090 GN=Arpc4 PE=1 SV=3	0.53106	0.42562	2.68156			+	-0.70153	0.55792	1.25945	19.1708	20.5376	20.736	20.2549	19.1995	18.7368	20.6121	20.3876	20.3721	18.602	18.9904	18.8699	20.5794	18.9624	20.8242	20.5666	20.1956	21.2792	21.1545	21.0807	NA	NA	NA	-1	NA	NA	NA	NA	+	EtOH_noEtOH	4	4	4	25	25
P60335;P57722	P60335	Poly(rC)-binding protein 1	Pcbp1	379	sp|P60335|PCBP1_MOUSE Poly(rC)-binding protein 1 OS=Mus musculus OX=10090 GN=Pcbp1 PE=1 SV=1	0.1536	0.151689	1.59619			+	-0.469062	0.461669	0.930731	22.0563	19.4064	18.5961	19.1778	20.6554	19.4196	20.5865	20.6978	20.4975	20.9446	19.0252	18.7469	18.4749	19.3632	20.1472	19.6744	21.1921	21.049	20.9394	19.2135	NA	NA	NA	-1	NA	NA	NA	NA	NA	NA	6	6	5	24.2	24.2
P60710	P60710	Actin, cytoplasmic 1;Actin, cytoplasmic 1, N-terminally processed	Actb	380	sp|P60710|ACTB_MOUSE Actin, cytoplasmic 1 OS=Mus musculus OX=10090 GN=Actb PE=1 SV=1	1.96531	1.5519	2.37932		+	+	-0.299284	0.632849	0.932133	24.9185	24.9703	25.0547	24.4546	24.4505	24.4743	24.9054	25.0604	24.9673	24.572	24.4939	24.6606	25.1247	25.0131	24.8933	25.1194	26.101	26.2283	26.2429	26.2875	NA	NA	NA	-1	NA	NA	NA	NA	+	EtOH_noEtOH	20	20	1	60.8	60.8
P60766;P84096;Q8R527;Q9ER71	P60766	Cell division control protein 42 homolog	Cdc42	381	sp|P60766|CDC42_MOUSE Cell division control protein 42 homolog OS=Mus musculus OX=10090 GN=Cdc42 PE=1 SV=2	1.61525	2.14533	0.81203	+	+		1.13144	1.55683	0.425395	19.3985	18.9979	18.4685	19.9508	19.362	19.983	20.4824	19.9294	20.2229	20.5586	20.8671	19.7995	20.3927	20.6383	19.2254	19.6855	20.4355	21.527	20.8577	20.9538	NA	NA	NA	-1	+	noEtOH_CTR	+	EtOH_CTR	NA	NA	6	6	5	51.3	51.3
P60843	P60843	Eukaryotic initiation factor 4A-I	Eif4a1	382	sp|P60843|IF4A1_MOUSE Eukaryotic initiation factor 4A-I OS=Mus musculus OX=10090 GN=Eif4a1 PE=1 SV=1	0.473267	1.44331	3.59		+	+	0.513312	1.76447	1.25116	21.0725	21.2408	19.9596	19.6963	21.0057	21.5114	22.4965	22.4129	21.9961	21.5765	21.4147	21.4206	21.6139	21.281	21.9182	21.9373	22.6607	22.9454	22.9618	22.766	NA	NA	NA	-1	NA	NA	+	EtOH_CTR	+	EtOH_noEtOH	14	14	7	42.6	42.6
P60867	P60867	40S ribosomal protein S20	Rps20	383	sp|P60867|RS20_MOUSE 40S ribosomal protein S20 OS=Mus musculus OX=10090 GN=Rps20 PE=1 SV=1	0.091011	1.68167	2.05638		+	+	0.112958	1.83583	1.72287	19.343	18.3708	19.7226	19.0466	19.0892	19.0116	19.7244	19.9557	20.1528	19.8787	18.5087	19.2422	19.669	19.3759	19.5036	19.1018	22.1519	22.2001	22.3423	22.2211	NA	NA	NA	-1	NA	NA	NA	NA	+	EtOH_noEtOH	4	4	4	28.6	28.6
P61458	P61458	Pterin-4-alpha-carbinolamine dehydratase	Pcbd1	390	sp|P61458|PHS_MOUSE Pterin-4-alpha-carbinolamine dehydratase OS=Mus musculus OX=10090 GN=Pcbd1 PE=1 SV=2	0.113772	0.336768	0.700621				0.267167	0.698228	0.43106	21.2281	21.1252	18.8716	20.1379	20.5007	20.6804	21.0183	20.8148	20.8816	21.0328	21.2309	21.2479	18.6466	21.0959	21.5059	21.037	20.6317	21.5205	21.5859	21.3623	NA	NA	NA	-1	NA	NA	NA	NA	NA	NA	3	3	3	35.6	35.6
P61922	P61922	4-aminobutyrate aminotransferase, mitochondrial	Abat	393	sp|P61922|GABT_MOUSE 4-aminobutyrate aminotransferase, mitochondrial OS=Mus musculus OX=10090 GN=Abat PE=1 SV=1	0.98133	3.72473	2.54503		+	+	0.759825	2.52658	1.76676	19.0565	19.7791	19.1719	21.1694	21.6417	19.1763	22.4341	23.2364	22.638	21.0241	20.7923	19.9467	18.769	18.9702	19.3709	22.5991	21.1308	20.9799	20.6417	21.2393	NA	NA	NA	-1	NA	NA	+	EtOH_CTR	+	EtOH_noEtOH	12	12	12	36.8	36.8
P61979	P61979	Heterogeneous nuclear ribonucleoprotein K	Hnrnpk	395	sp|P61979|HNRPK_MOUSE Heterogeneous nuclear ribonucleoprotein K OS=Mus musculus OX=10090 GN=Hnrnpk PE=1 SV=1	0.535892	1.69307	1.29127		+		0	1.3605	0.971696	19.4961	18.9693	18.5789	19.8425	19.5794	19.2585	20.1836	20.7215	18.1415	20.3619	18.9006	19.7351	19.3088	18.6213	19.0243	19.6887	22.0344	20.7626	20.9987	20.4714	NA	NA	NA	-1	NA	NA	NA	NA	NA	NA	6	6	6	26.3	26.3
P61982	P61982	14-3-3 protein gamma;14-3-3 protein gamma, N-terminally processed	Ywhag	396	sp|P61982|1433G_MOUSE 14-3-3 protein gamma OS=Mus musculus OX=10090 GN=Ywhag PE=1 SV=2	1.03366	1.62231	0.735151		+		0.544777	1.16441	0.619634	18.8615	18.8065	19.4001	18.6343	19.7814	20.6344	19.1632	19.3657	19.4435	19.9006	19.896	18.7255	19.5722	19.2853	19.6773	18.8833	21.6485	20.6684	21.3067	21.0172	NA	NA	NA	-1	NA	NA	NA	NA	NA	NA	9	6	6	42.5	32.4
P62082	P62082	40S ribosomal protein S7	Rps7	398	sp|P62082|RS7_MOUSE 40S ribosomal protein S7 OS=Mus musculus OX=10090 GN=Rps7 PE=1 SV=1	0.433857	1.04202	0.679622				0.23475	0.880088	0.645338	19.2742	18.7887	18.9192	19.4294	20.0834	18.6044	18.2964	18.466	18.5098	18.8573	18.7728	18.8395	18.9532	19.2109	20.3079	20.334	20.5515	20.7511	21.3289	20.7552	NA	NA	NA	-1	NA	NA	NA	NA	NA	NA	4	4	4	22.7	22.7
P62192	P62192	26S protease regulatory subunit 4	Psmc1	399	sp|P62192|PRS4_MOUSE 26S proteasome regulatory subunit 4 OS=Mus musculus OX=10090 GN=Psmc1 PE=1 SV=1	0.671679	1.59379	4.13114		+	+	0.437897	1.31628	0.878382	18.7777	18.6117	19.43	19.9653	19.4682	19.7524	19.9952	20.1983	20.1437	19.456	19.5414	18.9298	19.2907	18.6579	19.3377	20.4144	20.0478	20.1966	20.4082	20.6444	NA	NA	NA	-1	NA	NA	+	EtOH_CTR	+	EtOH_noEtOH	4	4	4	12.5	12.5
P62196	P62196	26S protease regulatory subunit 8	Psmc5	400	sp|P62196|PRS8_MOUSE 26S proteasome regulatory subunit 8 OS=Mus musculus OX=10090 GN=Psmc5 PE=1 SV=1	0.757462	2.75202	1.16726		+		0.310192	0.731362	0.42117	18.8844	19.1085	19.2136	19.5336	19.0274	19.4791	20.0413	19.9766	19.813	18.6209	18.7242	20.1009	20.3143	19.3129	19.2978	19.2235	19.7375	19.8228	19.8979	19.8888	NA	NA	NA	-1	NA	NA	+	EtOH_CTR	NA	NA	9	9	9	32.5	32.5
P62242	P62242	40S ribosomal protein S8	Rps8	401	sp|P62242|RS8_MOUSE 40S ribosomal protein S8 OS=Mus musculus OX=10090 GN=Rps8 PE=1 SV=2	0.151027	1.71488	3.26518		+	+	0	1.87083	1.68596	18.7295	18.764	19.996	19.7299	19.7891	19.3978	20.1568	20.0527	20.5267	19.1112	19.3513	19.0185	19.0284	18.8462	19.86	20.2758	21.9037	21.4852	21.9295	21.9415	NA	NA	NA	-1	NA	NA	+	EtOH_CTR	+	EtOH_noEtOH	7	7	7	40.9	40.9
P62245	P62245	40S ribosomal protein S15a	Rps15a	402	sp|P62245|RS15A_MOUSE 40S ribosomal protein S15a OS=Mus musculus OX=10090 GN=Rps15a PE=1 SV=2	0.158568	0.246584	0.454547				0	0.340562	0.498545	19.7013	18.6657	19.5322	19.4095	19.3952	19.7402	19.2496	19.3926	19.3526	19.6361	17.9114	19.2551	18.8605	18.9237	19.1441	20.2364	18.938	21.3205	21.3611	17.2714	NA	NA	NA	-1	NA	NA	NA	NA	NA	NA	3	3	3	23.8	23.8
P62259	P62259	14-3-3 protein epsilon	Ywhae	403	sp|P62259|1433E_MOUSE 14-3-3 protein epsilon OS=Mus musculus OX=10090 GN=Ywhae PE=1 SV=1	0.555809	2.52746	2.03857		+	+	0	1.89473	1.5581	19.1184	18.5762	18.9834	19.5901	19.2992	18.9571	20.4107	20.2045	20.0463	17.8146	18.6999	20.4459	19.1284	19.4428	19.6856	18.4971	22.0141	21.5638	21.9718	21.5908	NA	NA	NA	-1	NA	NA	+	EtOH_CTR	+	EtOH_noEtOH	10	7	7	40	30.2
P62270	P62270	40S ribosomal protein S18	Rps18	406	sp|P62270|RS18_MOUSE 40S ribosomal protein S18 OS=Mus musculus OX=10090 GN=Rps18 PE=1 SV=3	0.38538	2.34382	2.36502		+	+	0.318402	1.84517	1.52676	18.5591	19.3838	19.456	19.5861	19.0662	19.7818	19.9031	19.7971	19.8581	18.0844	19.4833	19.8831	20.0609	19.7394	19.3769	21.0392	21.4377	22.2511	22.4666	21.072	NA	NA	NA	-1	NA	NA	+	EtOH_CTR	+	EtOH_noEtOH	7	7	7	37.5	37.5
P62301	P62301	40S ribosomal protein S13	Rps13	409	sp|P62301|RS13_MOUSE 40S ribosomal protein S13 OS=Mus musculus OX=10090 GN=Rps13 PE=1 SV=2	0.240326	1.24689	1.31907		+	+	0.248392	1.19924	0.950847	19.1069	18.1794	19.3435	19.8743	18.6624	19.2853	18.6882	18.3849	20.1332	19.2045	18.4524	18.5554	19.2895	18.8986	19.9023	19.6596	21.2213	20.8655	21.1194	20.5345	NA	NA	NA	-1	NA	NA	NA	NA	NA	NA	6	6	6	30.5	30.5
P62334	P62334	26S protease regulatory subunit 10B	Psmc6	412	sp|P62334|PRS10_MOUSE 26S proteasome regulatory subunit 10B OS=Mus musculus OX=10090 GN=Psmc6 PE=1 SV=1	1.02551	1.31472	0.385894		+		0	1.04016	0.353526	18.0272	18.9153	18.6133	19.603	19.1212	19.5143	18.7061	18.085	18.4986	18.8273	18.3734	18.7239	20.3016	19.2963	19.0862	20.5006	19.5075	19.7664	20.6901	20.7159	NA	NA	NA	-1	NA	NA	NA	NA	NA	NA	3	3	3	10.3	10.3
P62702	P62702	40S ribosomal protein S4, X isoform	Rps4x	413	sp|P62702|RS4X_MOUSE 40S ribosomal protein S4, X isoform OS=Mus musculus OX=10090 GN=Rps4x PE=1 SV=2	0.193593	0.942394	2.10882			+	0.393712	1.7499	1.35619	19.1161	17.702	20.1752	19.7991	19.4759	20.0486	20.226	20.4791	19.0239	19.4938	19.3389	19.6928	18.8325	18.8334	19.0082	19.7995	21.8753	22.0675	21.3223	21.1877	NA	NA	NA	-1	NA	NA	NA	NA	+	EtOH_noEtOH	7	7	7	32.3	32.3
P62754	P62754	40S ribosomal protein S6	Rps6	416	sp|P62754|RS6_MOUSE 40S ribosomal protein S6 OS=Mus musculus OX=10090 GN=Rps6 PE=1 SV=1	0.26659	0.974627	1.06416				0	1.0374	0.731282	19.2495	19.6972	18.3241	20.0716	19.3507	19.1038	18.7248	19.6549	19.7788	18.6462	18.5295	19.6491	19.8819	19.5688	19.766	19.8652	20.8999	21.4224	19.3795	21.2958	NA	NA	NA	-1	NA	NA	NA	NA	NA	NA	4	4	4	18.9	18.9
P62806	P62806	Histone H4	Hist1h4a	417	sp|P62806|H4_MOUSE Histone H4 OS=Mus musculus OX=10090 GN=H4c16 PE=1 SV=2	0.0334429	1.29888	1.29326		+	+	0.0389491	2.59317	2.55423	18.9546	18.9638	19.9372	19.4961	18.6035	19.5158	18.1267	19.1787	18.1177	20.6703	18.8682	18.7005	19.0266	19.0977	19.9388	21.4824	25.2239	24.2756	23.6325	24.9896	NA	NA	NA	-1	NA	NA	NA	NA	NA	NA	5	5	5	50.5	50.5
P62814;Q91YH6	P62814;Q91YH6	V-type proton ATPase subunit B, brain isoform	Atp6v1b2;Atp6v1b1	418	sp|P62814|VATB2_MOUSE V-type proton ATPase subunit B, brain isoform OS=Mus musculus OX=10090 GN=Atp6v1b2 PE=1 SV=1;sp|Q91YH6|VATB1_MOUSE V-type proton ATPase subunit B, kidney isoform OS=Mus musculus OX=10090 GN=Atp6v1b1 PE=1 SV=1	0.682184	0.0159017	0.568072				0	-0.0111097	-0.365613	18.8521	18.9949	19.235	19.1399	20.0153	20.0787	18.5252	19.1939	19.3183	18.6224	19.5942	19.124	19.5762	18.0694	20.2163	18.4232	19.0576	20.2659	18.767	18.5785	NA	NA	NA	-1	NA	NA	NA	NA	NA	NA	2	2	2	6.8	6.8
P62821	P62821	Ras-related protein Rab-1A	Rab1A	419	sp|P62821|RAB1A_MOUSE Ras-related protein Rab-1A OS=Mus musculus OX=10090 GN=Rab1A PE=1 SV=3	2.00864	2.50969	0.452127	+	+		2.13167	2.74124	0.609577	18.0369	18.162	19.3356	22.3463	21.7818	21.3333	22.0093	21.999	22.0144	19.5471	21.3806	19.1386	21.7227	19.2867	19.2514	18.9167	19.369	22.0518	21.9108	21.7509	NA	NA	NA	-1	+	noEtOH_CTR	+	EtOH_CTR	NA	NA	6	6	2	40.5	40.5
P62827;Q61820	P62827;Q61820	GTP-binding nuclear protein Ran;GTP-binding nuclear protein Ran, testis-specific isoform	Ran;Rasl2-9	420	sp|P62827|RAN_MOUSE GTP-binding nuclear protein Ran OS=Mus musculus OX=10090 GN=Ran PE=1 SV=3;sp|Q61820|RANT_MOUSE GTP-binding nuclear protein Ran, testis-specific isoform OS=Mus musculus OX=10090 GN=Rasl2-9 PE=2 SV=1	0.620425	0.969461	3.43338			+	1.22319	2.03309	0.809898	18.3422	19.4578	20.909	20.4101	20.5542	20.7397	21.838	21.4848	21.7598	20.7702	20.7494	21.3779	21.2613	20.3978	20.8752	20.9316	22.167	21.5729	21.7733	21.2946	NA	NA	NA	-1	+	noEtOH_CTR	+	EtOH_CTR	+	EtOH_noEtOH	10	10	10	48.1	48.1
Q99JI6;P62835	Q99JI6;P62835	Ras-related protein Rap-1b;Ras-related protein Rap-1A	Rap1b;Rap1a	422	sp|Q99JI6|RAP1B_MOUSE Ras-related protein Rap-1b OS=Mus musculus OX=10090 GN=Rap1b PE=1 SV=2;sp|P62835|RAP1A_MOUSE Ras-related protein Rap-1A OS=Mus musculus OX=10090 GN=Rap1a PE=1 SV=1	0.721498	0.864036	0.207528				0	0.748143	0.195704	18.2257	19.1834	18.9938	20.461	19.3957	19.624	19.1996	19.0293	17.5802	18.8705	19.2337	18.7763	18.7532	19.3376	19.7289	20.2723	20.1964	20.1493	19.5163	20.4495	NA	NA	NA	-1	NA	NA	NA	NA	NA	NA	2	2	2	14.1	14.1
P62852	P62852	40S ribosomal protein S25	Rps25	423	sp|P62852|RS25_MOUSE 40S ribosomal protein S25 OS=Mus musculus OX=10090 GN=Rps25 PE=1 SV=1	0.135565	0.740519	2.1149			+	0.266513	1.27579	1.00928	19.5598	21.0007	18.7544	20.6324	20.6465	20.713	20.6058	20.7148	19.9911	18.5683	19.656	20.1206	20.3093	19.5462	20.1514	21.0712	21.4898	20.7788	21.964	21.7643	NA	NA	NA	-1	NA	NA	+	EtOH_CTR	+	EtOH_noEtOH	3	3	3	22.4	22.4
P62874;Q61011	P62874	Guanine nucleotide-binding protein G(I)/G(S)/G(T) subunit beta-1	Gnb1	426	sp|P62874|GBB1_MOUSE Guanine nucleotide-binding protein G(I)/G(S)/G(T) subunit beta-1 OS=Mus musculus OX=10090 GN=Gnb1 PE=1 SV=3	0.593885	0.00292259	0.364128				0	0.00317931	0.351903	19.5693	19.2054	19.5374	20.125	19.3366	19.5971	18.4585	18.7235	18.4468	18.1855	18.9861	17.5987	18.8143	19.4682	19.6863	18.6861	19.6553	20.2859	20.7781	20.49	NA	NA	NA	-1	NA	NA	NA	NA	NA	NA	5	5	2	17.6	17.6
P62889	P62889	60S ribosomal protein L30	Rpl30	428	sp|P62889|RL30_MOUSE 60S ribosomal protein L30 OS=Mus musculus OX=10090 GN=Rpl30 PE=1 SV=2	1.12736	2.59452	1.73729		+	+	0	1.7451	1.0463	18.4719	18.2789	19.0808	20.2358	19.2923	18.819	19.9937	18.7276	19.8175	18.7705	19.1452	19.4608	18.4762	19.7376	19.8467	20.1673	20.2841	21.3899	21.647	20.818	NA	NA	NA	-1	NA	NA	+	EtOH_CTR	+	EtOH_noEtOH	3	3	3	40.9	40.9
P62897;CON__P62894	P62897	Cytochrome c, somatic	Cycs	429	sp|P62897|CYC_MOUSE Cytochrome c, somatic OS=Mus musculus OX=10090 GN=Cycs PE=1 SV=2	1.77301	1.33949	0.436178	+			1.10096	0.796858	-0.304105	21.976	21.2313	21.8449	21.6982	21.7536	21.5946	22.2464	21.9615	22.19	23.0123	23.1103	23.2145	23.5423	23.2989	23.8407	22.0623	22.8068	22.5831	22.9819	23.0154	NA	NA	NA	-1	NA	NA	+	EtOH_CTR	NA	NA	7	7	7	51.4	51.4
P62908	P62908	40S ribosomal protein S3	Rps3	430	sp|P62908|RS3_MOUSE 40S ribosomal protein S3 OS=Mus musculus OX=10090 GN=Rps3 PE=1 SV=1	0.25084	5.56573	6.19817		+	+	0	2.74359	2.61525	18.8827	18.9315	19.2397	19.0587	19.044	19.4255	20.9879	20.998	21.1169	19.016	18.7845	18.2567	20.2986	19.165	19.268	21.9991	21.7088	22.3761	22.7562	22.1497	NA	NA	NA	-1	NA	NA	+	EtOH_CTR	+	EtOH_noEtOH	8	8	8	38.7	38.7
P62918	P62918	60S ribosomal protein L8	Rpl8	431	sp|P62918|RL8_MOUSE 60S ribosomal protein L8 OS=Mus musculus OX=10090 GN=Rpl8 PE=1 SV=2	0.339706	2.35095	2.17439		+	+	0	1.52148	1.30329	18.7527	19.4512	18.9481	19.9184	18.5679	19.6781	19.7199	19.5797	19.6305	18.6036	19.4503	19.5682	19.2637	18.6632	19.7064	19.7641	21.5492	21.5563	21.6654	21.1123	NA	NA	NA	-1	NA	NA	+	EtOH_CTR	+	EtOH_noEtOH	4	4	4	13.6	13.6
P62962;CON__P02584	P62962	Profilin-1	Pfn1	433	sp|P62962|PROF1_MOUSE Profilin-1 OS=Mus musculus OX=10090 GN=Pfn1 PE=1 SV=2	0.0050349	2.16484	0.740978		+		0.00643603	0.642507	0.636071	20.9639	21.3164	21.2427	19.3071	21.335	18.8815	21.4655	21.2441	21.6177	21.4217	21.2937	21.9178	22.0597	21.8054	22.6049	22.2921	21.5383	22.083	22.3097	21.9842	NA	NA	NA	-1	NA	NA	+	EtOH_CTR	NA	NA	7	7	7	60.7	60.7
P63001;Q05144;P60764	P63001;Q05144;P60764	Ras-related C3 botulinum toxin substrate 1;Ras-related C3 botulinum toxin substrate 2;Ras-related C3 botulinum toxin substrate 3	Rac1;Rac2;Rac3	434	sp|P63001|RAC1_MOUSE Ras-related C3 botulinum toxin substrate 1 OS=Mus musculus OX=10090 GN=Rac1 PE=1 SV=1;sp|Q05144|RAC2_MOUSE Ras-related C3 botulinum toxin substrate 2 OS=Mus musculus OX=10090 GN=Rac2 PE=1 SV=1;sp|P60764|RAC3_MOUSE Ras-related C3 botuli	0.263751	0.800272	0.590571				0.18169	0.763232	0.581542	18.8908	19.6197	19.1122	19.103	19.8738	19.154	17.4788	20.181	18.7229	18.7586	19.5974	20.3872	19.6945	18.8241	19.1105	19.9071	20.7852	20.6264	21.0665	20.9984	NA	NA	NA	-1	NA	NA	NA	NA	NA	NA	5	4	4	28.6	22.9
P63017;P17156	P63017	Heat shock cognate 71 kDa protein	Hspa8	435	sp|P63017|HSP7C_MOUSE Heat shock cognate 71 kDa protein OS=Mus musculus OX=10090 GN=Hspa8 PE=1 SV=1	1.11008	2.2638	2.40828		+	+	0.80442	1.72528	0.920859	21.461	21.8882	22.4225	22.047	22.2693	22.5888	23.289	23.0012	23.1944	22.4615	22.7088	22.8252	23.0444	23.1176	23.4922	23.1961	23.4022	24.2845	24.4388	24.3871	NA	NA	NA	-1	+	noEtOH_CTR	+	EtOH_CTR	+	EtOH_noEtOH	32	32	28	49.7	49.7
P63037	P63037	DnaJ homolog subfamily A member 1	Dnaja1	436	sp|P63037|DNJA1_MOUSE DnaJ homolog subfamily A member 1 OS=Mus musculus OX=10090 GN=Dnaja1 PE=1 SV=1	0.353372	0.642883	0.378297				0	0.699375	0.358135	18.9694	18.059	19.2169	19.0464	19.0329	18.7038	18.7235	18.815	18.4198	18.2386	19.3459	18.9018	19.6212	19.673	19.2433	18.1999	19.1696	20.6547	20.8014	20.7986	NA	NA	NA	-1	NA	NA	NA	NA	NA	NA	5	5	5	21.4	21.4
P63038	P63038	60 kDa heat shock protein, mitochondrial	Hspd1	437	sp|P63038|CH60_MOUSE 60 kDa heat shock protein, mitochondrial OS=Mus musculus OX=10090 GN=Hspd1 PE=1 SV=1	1.78242	2.1766	0.684674	+	+		2.7916	3.06699	0.275396	20.5606	21.3292	21.942	24.2731	24.2114	24.2756	24.8606	24.7928	24.8716	23.8242	23.7122	23.7281	24.1514	24.0737	24.3699	24.7366	24.1801	23.8653	23.6916	23.7552	NA	NA	NA	-1	+	noEtOH_CTR	+	EtOH_CTR	NA	NA	36	36	36	61.3	61.3
P63101	P63101	14-3-3 protein zeta/delta	Ywhaz	438	sp|P63101|1433Z_MOUSE 14-3-3 protein zeta/delta OS=Mus musculus OX=10090 GN=Ywhaz PE=1 SV=1	0.381114	1.07681	1.48604			+	-0.275533	1.00166	1.2772	20.8468	21.5316	20.8893	21.1055	21.2799	21.3261	21.6682	21.6419	21.4966	20.2478	19.5844	20.9599	20.0284	21.468	21.3231	19.461	23.1478	22.7648	23.4663	23.0804	NA	NA	NA	-1	NA	NA	NA	NA	NA	NA	12	12	8	53.5	53.5
P63242;Q8BGY2	P63242	Eukaryotic translation initiation factor 5A-1	Eif5a	440	sp|P63242|IF5A1_MOUSE Eukaryotic translation initiation factor 5A-1 OS=Mus musculus OX=10090 GN=Eif5a PE=1 SV=2	0.0418282	0.468345	2.38031			+	0.135149	1.26233	1.12718	18.6434	21.9763	21.3102	19.1809	21.151	21.3446	21.486	20.9466	21.3467	20.9221	21.0636	21.0808	21.2759	21.2961	19.6914	22.4563	22.483	22.2367	22.3736	21.9164	NA	NA	NA	-1	NA	NA	NA	NA	+	EtOH_noEtOH	5	5	5	31.8	31.8
P63323	P63323	40S ribosomal protein S12	Rps12	443	sp|P63323|RS12_MOUSE 40S ribosomal protein S12 OS=Mus musculus OX=10090 GN=Rps12 PE=1 SV=3	0.402764	1.94398	1.57823		+	+	0.289376	1.90444	1.61506	19.3502	19.2544	18.791	19.4307	19.4453	18.7855	18.4596	18.6369	21.1838	19.7614	19.2508	18.5119	19.4191	18.8288	21.3577	21.8418	21.5458	22.4098	22.202	22.0106	NA	NA	NA	-1	NA	NA	NA	NA	+	EtOH_noEtOH	5	5	5	48.5	48.5
P67778	P67778	Prohibitin	Phb	445	sp|P67778|PHB1_MOUSE Prohibitin 1 OS=Mus musculus OX=10090 GN=Phb1 PE=1 SV=1	1.08041	1.55329	2.6937		+	+	1.87222	2.84959	0.977373	18.6154	18.9079	20.5082	20.8945	21.3955	21.3581	21.4096	21.775	21.5559	21.1464	21.0263	20.815	21.5412	21.2786	21.4889	22.2054	22.0516	22.8708	22.9847	22.6945	NA	NA	NA	-1	+	noEtOH_CTR	+	EtOH_CTR	+	EtOH_noEtOH	13	13	13	69.5	69.5
P67984	P67984	60S ribosomal protein L22	Rpl22	446	sp|P67984|RL22_MOUSE 60S ribosomal protein L22 OS=Mus musculus OX=10090 GN=Rpl22 PE=1 SV=2	1.95544	0.96099	0.390488				0	1.25779	0.61693	18.531	18.5667	18.8647	19.5494	18.5303	19.6986	17.2739	17.7318	18.215	18.6878	18.8825	19.2159	19.6703	19.2776	20.1423	19.73	21.9632	21.3095	21.598	21.4739	NA	NA	NA	-1	NA	NA	NA	NA	NA	NA	2	2	2	18.8	18.8
P68134;P68033;P63268;P62737	P68134;P68033;P63268;P62737	Actin, alpha skeletal muscle;Actin, alpha cardiac muscle 1;Actin, gamma-enteric smooth muscle;Actin, aortic smooth muscle	Acta1;Actc1;Actg2;Acta2	447	sp|P68134|ACTS_MOUSE Actin, alpha skeletal muscle OS=Mus musculus OX=10090 GN=Acta1 PE=1 SV=1;sp|P68033|ACTC_MOUSE Actin, alpha cardiac muscle 1 OS=Mus musculus OX=10090 GN=Actc1 PE=1 SV=1;sp|P63268|ACTH_MOUSE Actin, gamma-enteric smooth muscle OS=Mus musc	1.89953	3.64572	1.89382	+	+	+	1.07183	2.50523	1.4334	18.7263	19.1716	18.8356	19.3695	19.408	19.6174	21.2783	18.9265	21.3037	20.7393	18.4735	20.9217	21.4426	20.615	19.26	22.195	21.8585	22.3829	21.4193	21.9669	NA	NA	NA	-1	NA	NA	+	EtOH_CTR	+	EtOH_noEtOH	15	5	5	41.6	20.7
P68040	P68040	Guanine nucleotide-binding protein subunit beta-2-like 1;Guanine nucleotide-binding protein subunit beta-2-like 1, N-terminally processed	Gnb2l1	449	sp|P68040|RACK1_MOUSE Receptor of activated protein C kinase 1 OS=Mus musculus OX=10090 GN=Rack1 PE=1 SV=3	0.52092	1.74089	1.60123		+	+	0.493345	1.6162	1.12285	18.9739	18.9485	17.899	19.854	18.9037	19.0271	19.2477	18.6904	19.0124	18.417	18.9058	19.458	19.8065	18.182	19.35	21.0188	20.2273	21.2668	21.1396	21.1836	NA	NA	NA	-1	NA	NA	+	EtOH_CTR	+	EtOH_noEtOH	10	10	10	45.4	45.4
P68368	P68368	Tubulin alpha-4A chain	Tuba4a	451	sp|P68368|TBA4A_MOUSE Tubulin alpha-4A chain OS=Mus musculus OX=10090 GN=Tuba4a PE=1 SV=1	0.890523	1.33387	0.714276		+		1.33463	1.98588	0.651249	18.8904	18.2192	20.1847	19.5962	19.2974	19.1981	20.9775	21.0543	21.4118	20.8025	20.96	21.0668	20.7568	20.8331	21.3834	22.0024	21.2563	21.4792	21.9444	18.5458	NA	NA	NA	-1	NA	NA	+	EtOH_CTR	NA	NA	16	3	3	49.3	7.6
P68372;CON__ENSEMBL:ENSBTAP00000025008;A2AQ07	P68372	Tubulin beta-4B chain	Tubb4b	452	sp|P68372|TBB4B_MOUSE Tubulin beta-4B chain OS=Mus musculus OX=10090 GN=Tubb4b PE=1 SV=1	2.08497	3.37202	2.66532	+	+	+	1.02414	2.11042	1.08628	19.0431	19.6287	19.4771	19.329	20.8254	19.541	21.4112	21.304	21.3329	20.8828	20.6826	21.1669	20.9471	20.8592	19.4299	21.2894	20.9306	21.8892	21.9285	21.8612	NA	NA	NA	-1	NA	NA	+	EtOH_CTR	+	EtOH_noEtOH	19	3	0	53.5	13.3
P70168	P70168	Importin subunit beta-1	Kpnb1	455	sp|P70168|IMB1_MOUSE Importin subunit beta-1 OS=Mus musculus OX=10090 GN=Kpnb1 PE=1 SV=2	0.840544	0.472995	0.181563				0	0.39616	-0.149284	18.9443	18.4524	19.32	19.5037	18.9067	19.6102	17.5364	19.2138	18.8072	18.8351	19.9173	18.9994	19.462	20.1037	19.7209	19.4133	20.1196	19.7928	19.9139	19.6167	NA	NA	NA	-1	NA	NA	NA	NA	NA	NA	3	3	3	4.9	4.9
P70245	P70245	3-beta-hydroxysteroid-Delta(8),Delta(7)-isomerase	Ebp	457	sp|P70245|EBP_MOUSE 3-beta-hydroxysteroid-Delta(8),Delta(7)-isomerase OS=Mus musculus OX=10090 GN=Ebp PE=1 SV=3	1.26392	1.81515	0.858976		+		0	1.3512	0.784029	18.6288	18.5214	18.447	19.17	19.533	19.7576	21.2441	21.339	21.3205	17.6814	18.7829	19.8677	18.2315	19.7365	19.1355	18.5778	19.2639	19.0539	19.4059	18.8637	NA	NA	NA	-1	NA	NA	NA	NA	NA	NA	2	2	2	10.9	10.9
P70296	P70296	Phosphatidylethanolamine-binding protein 1;Hippocampal cholinergic neurostimulating peptide	Pebp1	458	sp|P70296|PEBP1_MOUSE Phosphatidylethanolamine-binding protein 1 OS=Mus musculus OX=10090 GN=Pebp1 PE=1 SV=3	1.21629	2.01325	0.903556		+		0.656762	1.51005	0.853289	18.8389	19.0044	18.6243	19.1563	19.9876	19.3446	21.2241	21.2879	21.3231	19.1155	17.8288	19.5695	21.0967	19.3489	19.866	18.841	18.7405	21.2564	20.9562	19.0318	NA	NA	NA	-1	NA	NA	NA	NA	NA	NA	6	6	6	57.8	57.8
P70349	P70349	Histidine triad nucleotide-binding protein 1	Hint1	459	sp|P70349|HINT1_MOUSE Adenosine 5-monophosphoramidase HINT1 OS=Mus musculus OX=10090 GN=Hint1 PE=1 SV=3	0.633345	0.960813	0.472431				1.18318	1.76204	0.578855	18.3552	18.5923	20.6009	20.3074	20.6504	18.9368	21.6392	21.464	21.5861	21.1284	18.5657	19.4861	21.5615	20.919	21.7383	21.2957	18.9869	21.6366	18.9057	22.0443	NA	NA	NA	-1	NA	NA	NA	NA	NA	NA	4	4	4	51.6	51.6
Q60817;P70670	Q60817;P70670	Nascent polypeptide-associated complex subunit alpha;Nascent polypeptide-associated complex subunit alpha, muscle-specific form	Naca	463	sp|Q60817|NACA_MOUSE Nascent polypeptide-associated complex subunit alpha OS=Mus musculus OX=10090 GN=Naca PE=1 SV=1;sp|P70670|NACAM_MOUSE Nascent polypeptide-associated complex subunit alpha, muscle-specific form OS=Mus musculus OX=10090 GN=Naca PE=1 SV=2	0.556218	0.471805	0.0656191				0	0.643533	0.0978145	19.7464	18.652	18.6069	19.7573	19.8171	19.7795	18.0939	18.3235	19.1349	18.6476	18.9728	19.5744	19.5848	19.4211	20.3729	18.4562	19.1819	21.2228	21.573	21.1763	NA	NA	NA	-1	NA	NA	NA	NA	NA	NA	2	2	2	13.5	13.5
P70694;Q91WR5	P70694	Estradiol 17 beta-dehydrogenase 5	Akr1c6	464	sp|P70694|DHB5_MOUSE Estradiol 17 beta-dehydrogenase 5 OS=Mus musculus OX=10090 GN=Akr1c6 PE=1 SV=1	0.174454	0.33792	0.158204				0.151784	0.285157	0.133373	22.9738	23.3149	23.8564	22.7307	22.6767	22.6872	22.9618	22.8178	22.9983	23.6004	23.8248	24.0918	24.1139	24.0417	24.0342	23.6892	23.4997	24.2866	24.4855	24.5961	NA	NA	NA	-1	NA	NA	NA	NA	NA	NA	19	19	16	61	61
P80313	P80313	T-complex protein 1 subunit eta	Cct7	465	sp|P80313|TCPH_MOUSE T-complex protein 1 subunit eta OS=Mus musculus OX=10090 GN=Cct7 PE=1 SV=1	0.800406	1.89068	1.50833		+		0.483455	1.13795	0.654496	19.5414	19.4454	18.7981	19.4665	19.3922	20.0392	20.6554	20.4977	20.5524	19.7592	20.2416	20.2633	19.4614	19.9076	19.1747	18.7999	20.6835	20.5909	20.8114	20.6054	NA	NA	NA	-1	NA	NA	+	EtOH_CTR	NA	NA	10	10	10	25.9	25.9
P80314	P80314	T-complex protein 1 subunit beta	Cct2	466	sp|P80314|TCPB_MOUSE T-complex protein 1 subunit beta OS=Mus musculus OX=10090 GN=Cct2 PE=1 SV=4	0.275103	1.88805	1.72217		+	+	0.149207	1.85345	1.70424	18.9567	18.8297	19.3127	19.1584	19.4212	19.3514	19.5862	19.7668	18.2763	19.0888	19.3387	17.9706	19.6602	18.8953	19.7554	20.9843	21.1048	22.0717	22.9371	22.3647	NA	NA	NA	-1	NA	NA	NA	NA	+	EtOH_noEtOH	11	11	11	30.7	30.7
P80315	P80315	T-complex protein 1 subunit delta	Cct4	467	sp|P80315|TCPD_MOUSE T-complex protein 1 subunit delta OS=Mus musculus OX=10090 GN=Cct4 PE=1 SV=3	0.117679	1.49209	2.2753		+	+	0	1.47369	1.33132	18.8147	18.7003	19.9105	20.0129	19.4899	18.9186	20.4457	19.969	20.7488	18.8595	19.5699	19.0375	18.8547	18.5573	20.2572	18.6385	21.3189	20.9871	21.5423	21.2736	NA	NA	NA	-1	NA	NA	+	EtOH_CTR	+	EtOH_noEtOH	8	8	8	21.3	21.3
P80316	P80316	T-complex protein 1 subunit epsilon	Cct5	468	sp|P80316|TCPE_MOUSE T-complex protein 1 subunit epsilon OS=Mus musculus OX=10090 GN=Cct5 PE=1 SV=1	0.868849	3.02602	2.59614		+	+	0.409419	1.50542	1.096	18.3997	18.9004	18.952	19.5177	19.2795	19.1249	20.359	20.0259	20.4421	19.3605	19.159	18.7258	19.3486	18.1903	19.7347	19.0115	20.74	21.3773	20.2888	19.8042	NA	NA	NA	-1	NA	NA	+	EtOH_CTR	+	EtOH_noEtOH	9	9	9	19.4	19.4
P80317;Q61390	P80317	T-complex protein 1 subunit zeta	Cct6a	469	sp|P80317|TCPZ_MOUSE T-complex protein 1 subunit zeta OS=Mus musculus OX=10090 GN=Cct6a PE=1 SV=3	2.38986	3.93557	2.78742	+	+	+	0.799004	1.52034	0.721337	18.8963	18.5853	19.0201	19.5352	18.9418	19.5648	20.2155	20.3147	20.0975	19.3471	19.7116	19.8056	19.8563	19.5816	20.3523	20.5914	20.0882	20.7852	19.8001	20.9413	NA	NA	NA	-1	+	noEtOH_CTR	+	EtOH_CTR	+	EtOH_noEtOH	8	8	8	20.2	20.2
P80318	P80318	T-complex protein 1 subunit gamma	Cct3	470	sp|P80318|TCPG_MOUSE T-complex protein 1 subunit gamma OS=Mus musculus OX=10090 GN=Cct3 PE=1 SV=1	1.50111	2.92401	4.53754	+	+	+	1.14136	2.85298	1.71162	19.3879	18.8156	18.3714	19.6188	19.8637	19.955	21.3086	20.7473	21.5651	20.5313	20.4035	20.7709	19.5848	20.4682	18.8008	21.4969	22.3452	21.6977	22.5483	21.981	NA	NA	NA	-1	+	noEtOH_CTR	+	EtOH_CTR	+	EtOH_noEtOH	10	10	10	22.6	22.6
P84084	P84084	ADP-ribosylation factor 5	Arf5	471	sp|P84084|ARF5_MOUSE ADP-ribosylation factor 5 OS=Mus musculus OX=10090 GN=Arf5 PE=1 SV=2	0.689164	1.05972	0.592397				1.14432	1.72875	0.584429	20.4578	18.2569	19.3784	20.1165	19.3934	19.4128	18.2805	21.6731	21.9363	20.646	20.802	20.8304	21.1169	21.387	20.8734	21.5786	20.8358	21.9002	21.5572	20.9832	NA	NA	NA	-1	NA	NA	NA	NA	NA	NA	7	7	2	45.6	45.6
P97328	P97328	Ketohexokinase	Khk	475	sp|P97328|KHK_MOUSE Ketohexokinase OS=Mus musculus OX=10090 GN=Khk PE=1 SV=1	1.13376	0.992533	0.0316031				1.61805	1.51834	-0.0997144	18.6076	18.8161	19.1998	19.9338	19.4486	18.763	22.9925	18.6101	18.5428	23.1345	19.717	25.6426	18.7971	19.3082	19.6882	18.8025	19.7314	23.0505	18.2536	23.1593	NA	NA	NA	-1	NA	NA	NA	NA	NA	NA	3	3	3	12.1	12.1
P97351	P97351	40S ribosomal protein S3a	Rps3a	477	sp|P97351|RS3A_MOUSE 40S ribosomal protein S3a OS=Mus musculus OX=10090 GN=Rps3a PE=1 SV=3	0.110766	1.75569	4.10429		+	+	0	1.48861	1.3793	18.9378	18.866	19.8111	19.9988	19.4023	18.9434	20.3695	19.9607	20.1965	18.3336	19.4036	19.0243	19.313	19.2388	20.1707	20.5494	20.7644	21.1648	21.362	21.1812	NA	NA	NA	-1	NA	NA	+	EtOH_CTR	+	EtOH_noEtOH	7	7	7	27.7	27.7
P97371	P97371	Proteasome activator complex subunit 1	Psme1	479	sp|P97371|PSME1_MOUSE Proteasome activator complex subunit 1 OS=Mus musculus OX=10090 GN=Psme1 PE=1 SV=2	0.0592057	0.448304	0.31				0	0.264504	0.217117	19.1737	18.7281	19.3007	18.493	18.7931	18.7213	19.5792	19.4589	19.6148	19.3185	18.5004	18.9062	18.8166	20.2119	20.2728	20.0092	18.2163	18.7235	19.3687	19.6855	NA	NA	NA	-1	NA	NA	NA	NA	NA	NA	4	4	4	16.9	16.9
P97494	P97494	Glutamate--cysteine ligase catalytic subunit	Gclc	484	sp|P97494|GSH1_MOUSE Glutamate--cysteine ligase catalytic subunit OS=Mus musculus OX=10090 GN=Gclc PE=1 SV=4	1.07365	2.08274	4.02333		+	+	1.22295	2.87691	1.65395	18.6432	18.8265	20.0263	19.9088	20.4461	20.5886	22.0563	22.1323	21.9926	19.6598	20.824	19.7527	21.234	21.2785	19.8019	21.6492	20.7133	22.7764	22.6037	22.4141	NA	NA	NA	-1	+	noEtOH_CTR	+	EtOH_CTR	+	EtOH_noEtOH	15	15	15	31.9	31.9
P97742	P97742	Carnitine O-palmitoyltransferase 1, liver isoform	Cpt1a	485	sp|P97742|CPT1A_MOUSE Carnitine O-palmitoyltransferase 1, liver isoform OS=Mus musculus OX=10090 GN=Cpt1a PE=1 SV=4	2.55253	2.77956	2.25561	+	+	+	1.35517	2.1791	0.823934	19.2188	18.5105	18.8375	20.1801	20.4626	18.5935	20.8258	20.5733	20.836	20.3072	20.6248	20.6413	20.4965	19.9635	20.6272	21.3562	20.7715	21.237	21.4765	21.2013	NA	NA	NA	-1	+	noEtOH_CTR	+	EtOH_CTR	+	EtOH_noEtOH	12	12	12	23.4	23.4
P97807	P97807	Fumarate hydratase, mitochondrial	Fh	486	sp|P97807|FUMH_MOUSE Fumarate hydratase, mitochondrial OS=Mus musculus OX=10090 GN=Fh PE=1 SV=3	0.60854	0.770493	2.32788			+	1.65659	2.15408	0.497498	18.2674	21.7536	20.5937	21.4035	21.8198	21.4339	22.5418	22.5272	22.4667	21.5139	21.7034	22.04	22.2347	22.2431	22.3612	22.4967	21.8915	22.2078	22.2987	22.4415	NA	NA	NA	-1	+	noEtOH_CTR	+	EtOH_CTR	+	EtOH_noEtOH	16	16	16	41.4	41.4
P97823	P97823	Acyl-protein thioesterase 1	Lypla1	488	sp|P97823|LYPA1_MOUSE Acyl-protein thioesterase 1 OS=Mus musculus OX=10090 GN=Lypla1 PE=1 SV=1	2.44168	3.95995	1.73681	+	+	+	0.895716	1.52735	0.631639	19.4628	19.1891	19.5823	19.7942	19.0226	20.0539	21.0597	21.0573	20.9152	20.5359	20.5132	20.8425	20.5912	20.3241	21.0866	21.0053	20.6985	20.6925	21.511	20.5707	NA	NA	NA	-1	+	noEtOH_CTR	+	EtOH_CTR	+	EtOH_noEtOH	5	5	5	38.3	38.3
P97872	P97872	Dimethylaniline monooxygenase [N-oxide-forming] 5	Fmo5	489	sp|P97872|FMO5_MOUSE Flavin-containing monooxygenase 5 OS=Mus musculus OX=10090 GN=Fmo5 PE=1 SV=4	2.69451	3.47907	1.74467	+	+	+	4.12943	4.81803	0.6886	19.5201	20.0521	20.6577	23.4381	23.848	23.7978	24.4073	24.4625	24.2518	24.3545	24.5276	24.5091	24.601	24.5822	24.196	24.7951	24.4778	25.4552	25.6344	25.6732	NA	NA	NA	-1	+	noEtOH_CTR	+	EtOH_CTR	+	EtOH_noEtOH	30	30	30	57.6	57.6
P99024;Q9ERD7	P99024	Tubulin beta-5 chain	Tubb5	490	sp|P99024|TBB5_MOUSE Tubulin beta-5 chain OS=Mus musculus OX=10090 GN=Tubb5 PE=1 SV=1	2.20689	2.32413	2.98918	+	+	+	3.18913	4.6477	1.45857	18.43	18.6581	19.9693	20.7336	21.5331	20.9506	23.1628	23.2088	22.9334	22.8066	22.8179	22.8963	22.8266	22.8163	22.4934	23.6194	23.9648	24.1444	23.879	24.4219	NA	NA	NA	-1	+	noEtOH_CTR	+	EtOH_CTR	+	EtOH_noEtOH	21	21	4	59.9	59.9
P99029	P99029	Peroxiredoxin-5, mitochondrial	Prdx5	492	sp|P99029|PRDX5_MOUSE Peroxiredoxin-5, mitochondrial OS=Mus musculus OX=10090 GN=Prdx5 PE=1 SV=2	0.866635	1.02646	0.236986				0.496655	0.597065	0.10041	21.3077	21.6329	22.0736	21.527	21.8724	21.8448	22.3636	22.1095	22.2194	22.0189	22.019	22.3404	22.6212	22.3956	22.8731	22.4547	21.5986	22.4498	22.522	22.4301	NA	NA	NA	-1	NA	NA	+	EtOH_CTR	NA	NA	9	9	9	41	41
Q01405;Q9D662	Q01405	Protein transport protein Sec23A	Sec23a	494	sp|Q01405|SC23A_MOUSE Protein transport protein Sec23A OS=Mus musculus OX=10090 GN=Sec23a PE=1 SV=2	0.718213	1.68047	1.03119		+		0.755828	1.59895	0.843124	18.1813	18.8801	19.4628	19.5593	18.5737	19.3018	21.1009	20.9164	21.1265	18.4032	21.2961	21.2586	19.3951	18.6786	19.9086	18.7521	19.7961	20.9388	19.9138	20.9782	NA	NA	NA	-1	NA	NA	+	EtOH_CTR	NA	NA	8	8	8	14.5	14.5
Q01768	Q01768	Nucleoside diphosphate kinase B	Nme2	495	sp|Q01768|NDKB_MOUSE Nucleoside diphosphate kinase B OS=Mus musculus OX=10090 GN=Nme2 PE=1 SV=1	1.70585	1.55594	0.0314765	+	+		2.47993	2.56217	0.0822399	17.8515	19.8188	19.0148	21.1028	18.4651	19.3988	19.0286	18.7423	19.0227	21.7615	21.9416	21.9001	22.8844	22.6807	22.2395	21.8505	22.4101	23.6139	23.6795	23.3099	NA	NA	NA	-1	+	noEtOH_CTR	NA	NA	NA	NA	8	8	4	56.6	56.6
Q01853	Q01853	Transitional endoplasmic reticulum ATPase	Vcp	496	sp|Q01853|TERA_MOUSE Transitional endoplasmic reticulum ATPase OS=Mus musculus OX=10090 GN=Vcp PE=1 SV=4	2.3436	3.8361	4.45746	+	+	+	1.24391	2.35542	1.11151	20.4426	21.0437	20.6566	21.945	22.4413	21.3042	23.3986	23.0664	23.3667	21.7297	22.0097	21.8092	22.2327	21.8634	22.2884	22.6191	22.2753	23.1446	23.3155	23.3715	NA	NA	NA	-1	+	noEtOH_CTR	+	EtOH_CTR	+	EtOH_noEtOH	30	30	30	50.4	50.4
Q02257;Q02248	Q02257	Junction plakoglobin	Jup	498	sp|Q02257|PLAK_MOUSE Junction plakoglobin OS=Mus musculus OX=10090 GN=Jup PE=1 SV=3	1.98107	2.47149	1.66696	+	+	+	-1.84105	-2.68578	-0.844738	21.8236	23.0025	22.5683	20.9795	21.6735	21.4519	19.2081	19.081	19.1631	20.324	20.1576	20.6201	20.6248	20.6149	19.1674	20.2758	19.4796	19.9679	20.5749	20.4815	NA	NA	NA	-1	+	noEtOH_CTR	+	EtOH_CTR	NA	NA	13	13	13	24.4	24.4
Q03265	Q03265	ATP synthase subunit alpha, mitochondrial	Atp5a1	500	sp|Q03265|ATPA_MOUSE ATP synthase subunit alpha, mitochondrial OS=Mus musculus OX=10090 GN=Atp5f1a PE=1 SV=1	1.12148	1.65633	0.993118		+		0.912285	1.2612	0.348912	23.1287	23.4389	24.0876	24.4443	24.5614	24.724	25.3374	25.3413	25.1102	24.3961	24.4495	24.7774	24.2833	24.0635	24.4764	25.149	24.8624	24.1519	24.2954	24.2555	NA	NA	NA	-1	+	noEtOH_CTR	+	EtOH_CTR	NA	NA	29	29	29	57.5	57.5
Q04857	Q04857	Collagen alpha-1(VI) chain	Col6a1	501	sp|Q04857|CO6A1_MOUSE Collagen alpha-1(VI) chain OS=Mus musculus OX=10090 GN=Col6a1 PE=1 SV=1	1.087	1.07864	0.575792				0	0.863144	0.537634	18.8302	18.6077	18.804	19.5223	19.2375	18.8103	19.02	18.3481	19.0832	19.1453	18.5588	18.2977	18.9848	19.7109	19.388	19.5048	18.0733	21.142	21.0787	20.6336	NA	NA	NA	-1	NA	NA	NA	NA	NA	NA	6	6	6	7.6	7.6
Q05421	Q05421	Cytochrome P450 2E1	Cyp2e1	504	sp|Q05421|CP2E1_MOUSE Cytochrome P450 2E1 OS=Mus musculus OX=10090 GN=Cyp2e1 PE=1 SV=1	0.63371	1.27438	4.14908		+	+	1.08783	2.45871	1.37088	19.6518	21.5063	21.6878	21.2417	21.7083	21.8433	22.9417	22.735	22.7421	21.9167	22.1933	22.2575	22.3651	21.9174	22.8847	24.1152	23.3584	23.7067	23.8455	23.8141	NA	NA	NA	-1	+	noEtOH_CTR	+	EtOH_CTR	+	EtOH_noEtOH	14	14	14	28	28
Q05920	Q05920	Pyruvate carboxylase, mitochondrial	Pc	507	sp|Q05920|PYC_MOUSE Pyruvate carboxylase, mitochondrial OS=Mus musculus OX=10090 GN=Pc PE=1 SV=1	2.2868	2.9849	1.44678	+	+	+	3.41839	2.41545	-1.00294	23.0523	23.6291	24.0591	26.8243	26.8928	26.6374	26.3388	26.2783	26.2656	26.9113	27.0364	27.2705	27.0874	27.0933	27.2337	27.4855	27.2086	24.5917	24.9118	24.8847	NA	NA	NA	-1	+	noEtOH_CTR	+	EtOH_CTR	+	EtOH_noEtOH	66	66	66	64.1	64.1
Q06185	Q06185	ATP synthase subunit e, mitochondrial	Atp5i	508	sp|Q06185|ATP5I_MOUSE ATP synthase subunit e, mitochondrial OS=Mus musculus OX=10090 GN=Atp5me PE=1 SV=2	0.213915	0.955257	1.08163				-0.174295	0.621442	0.795737	19.2602	19.668	19.1415	20.1688	19.0455	19.2862	20.9193	20.9179	20.9065	20.5129	17.5028	19.0201	18.544	19.1118	19.4484	19.2544	19.4577	20.3687	19.0206	18.9791	NA	NA	NA	-1	NA	NA	NA	NA	NA	NA	4	4	4	54.9	54.9
Q07076	Q07076	Annexin A7	Anxa7	509	sp|Q07076|ANXA7_MOUSE Annexin A7 OS=Mus musculus OX=10090 GN=Anxa7 PE=1 SV=2	1.12049	1.63871	1.02795		+		1.22217	1.89598	0.673808	19.0266	18.0354	19.4753	20.8431	18.7777	19.7811	20.9086	21.5862	21.2581	20.9644	19.4119	20.0014	20.8009	20.8276	19.2034	20.3625	20.615	21.194	20.7939	19.2157	NA	NA	NA	-1	NA	NA	+	EtOH_CTR	NA	NA	5	5	5	11.4	11.4
Q07417	Q07417	Short-chain specific acyl-CoA dehydrogenase, mitochondrial	Acads	510	sp|Q07417|ACADS_MOUSE Short-chain specific acyl-CoA dehydrogenase, mitochondrial OS=Mus musculus OX=10090 GN=Acads PE=1 SV=2	8.07116	7.94948	0.0664528	+	+		3.79348	3.7579	-0.0355734	19.1973	19.5145	19.4786	22.4803	22.8807	22.8088	23.1065	23.1951	23.0712	23.3415	23.4869	23.6057	23.3184	23.3974	23.3927	24.0076	23.4902	22.7348	22.7722	22.8599	NA	NA	NA	-1	+	noEtOH_CTR	+	EtOH_CTR	NA	NA	21	21	21	60.4	60.4
Q14DH7	Q14DH7	Acyl-CoA synthetase short-chain family member 3, mitochondrial	Acss3	513	sp|Q14DH7|ACSS3_MOUSE Acyl-CoA synthetase short-chain family member 3, mitochondrial OS=Mus musculus OX=10090 GN=Acss3 PE=1 SV=2	0.372827	0.116579	0.587274				0	0.0816841	0.292187	19.3891	18.9073	19.4998	19.763	19.1793	19.1675	20.0274	19.8994	19.6772	18.2884	18.7008	19.2375	18.7608	18.6964	19.7001	18.6406	18.8621	19.3626	18.7749	19.5323	NA	NA	NA	-1	NA	NA	NA	NA	NA	NA	3	3	3	7.3	7.3
Q2TPA8	Q2TPA8	Hydroxysteroid dehydrogenase-like protein 2	Hsdl2	514	sp|Q2TPA8|HSDL2_MOUSE Hydroxysteroid dehydrogenase-like protein 2 OS=Mus musculus OX=10090 GN=Hsdl2 PE=1 SV=1	1.30302	1.2958	0.0328058	+	+		1.15312	1.19443	0.0413146	18.5912	19.5861	18.5033	20.4671	19.0505	18.3359	20.5191	20.646	20.571	20.386	20.4173	20.6941	20.4746	20.2901	20.3041	20.7344	20.9373	20.028	19.3375	17.9303	NA	NA	NA	-1	NA	NA	NA	NA	NA	NA	8	8	8	20	20
Q3TLP5	Q3TLP5	Enoyl-CoA hydratase domain-containing protein 2, mitochondrial	Echdc2	517	sp|Q3TLP5|ECHD2_MOUSE Enoyl-CoA hydratase domain-containing protein 2, mitochondrial OS=Mus musculus OX=10090 GN=Echdc2 PE=1 SV=2	0.0835374	0.230218	0.290145				0	0.336246	0.21307	19.696	18.2485	19.7083	19.4028	19.0061	19.5887	20.3682	20.1888	20.255	19.1748	19.4179	19.2678	18.9666	19.2954	19.9467	18.8501	18.0688	20.2147	19.2177	19.2675	NA	NA	NA	-1	NA	NA	NA	NA	NA	NA	2	2	2	12.8	12.8
Q3TNA1	Q3TNA1	Xylulose kinase	Xylb	518	sp|Q3TNA1|XYLB_MOUSE Xylulose kinase OS=Mus musculus OX=10090 GN=Xylb PE=1 SV=1	0.00618526	0.492106	0.799594				0	0.462826	0.46997	18.3278	19.1644	19.4186	19.3159	19.127	18.6907	18.8984	20.2609	20.235	19.4753	18.5772	18.7323	18.7001	18.1451	19.9043	18.5136	18.5819	19.2964	19.534	20.1444	NA	NA	NA	-1	NA	NA	NA	NA	NA	NA	4	4	4	13.8	13.8
Q3U2P1	Q3U2P1	Protein transport protein Sec24A	Sec24a	523	sp|Q3U2P1|SC24A_MOUSE Protein transport protein Sec24A OS=Mus musculus OX=10090 GN=Sec24a PE=1 SV=1	0.0271018	0.0349079	0.0144257				0	0.0522821	0.010362	20.0391	18.9915	18.4588	19.3085	19.8621	20.1889	19.0615	19.3556	19.0607	18.8147	18.6722	19.4122	19.1757	18.2048	19.2064	18.5491	19.8123	18.8386	19.4269	19.6187	NA	NA	NA	-1	NA	NA	NA	NA	NA	NA	5	5	5	5.1	5.1
Q3UEG6	Q3UEG6	Alanine--glyoxylate aminotransferase 2, mitochondrial	Agxt2	524	sp|Q3UEG6|AGT2_MOUSE Alanine--glyoxylate aminotransferase 2, mitochondrial OS=Mus musculus OX=10090 GN=Agxt2 PE=1 SV=1	1.34449	1.62242	0.263042	+	+		1.30714	1.58587	0.278727	19.0881	19.8207	18.5019	19.8153	18.6112	19.8351	20.5024	18.5466	20.7068	20.6047	20.7447	21.1719	21.1716	20.753	21.2889	21.7899	21.3716	20.7317	21.173	20.9602	NA	NA	NA	-1	+	noEtOH_CTR	+	EtOH_CTR	NA	NA	6	6	6	12.3	12.3
Q3UFF7	Q3UFF7	Lysophospholipase-like protein 1	Lyplal1	525	sp|Q3UFF7|LYPL1_MOUSE Lysophospholipase-like protein 1 OS=Mus musculus OX=10090 GN=Lyplal1 PE=1 SV=3	0.50154	1.34015	0.128875				0.180386	0.244436	0.06405	18.9164	18.9401	18.8127	19.9453	19.0926	18.8491	19.1272	18.9208	19.2646	18.757	18.3995	19.4841	19.5586	18.8202	18.7247	19.6236	18.8708	18.8564	19.3934	19.0166	NA	NA	NA	-1	NA	NA	NA	NA	NA	NA	2	2	2	10.9	10.9
Q3ULD5	Q3ULD5	Methylcrotonoyl-CoA carboxylase beta chain, mitochondrial	Mccc2	527	sp|Q3ULD5|MCCB_MOUSE Methylcrotonoyl-CoA carboxylase beta chain, mitochondrial OS=Mus musculus OX=10090 GN=Mccc2 PE=1 SV=1	3.18326	2.49654	1.32157	+	+	+	4.0335	2.60926	-1.42425	19.105	18.1438	18.7883	22.4336	22.319	22.0134	22.1041	22.196	21.9574	22.8215	23.4127	22.86	22.936	23.2778	22.3387	22.9897	23.0551	19.3641	19.2059	19.4338	NA	NA	NA	-1	+	noEtOH_CTR	+	EtOH_CTR	NA	NA	24	24	24	54.5	54.5
Q3UPL0	Q3UPL0	Protein transport protein Sec31A	Sec31a	530	sp|Q3UPL0|SC31A_MOUSE Protein transport protein Sec31A OS=Mus musculus OX=10090 GN=Sec31a PE=1 SV=2	0.555497	1.70712	1.24972		+		0	0.80167	0.495157	19.0505	18.7902	19.3181	20.3588	18.6612	19.8701	19.7855	19.815	19.6528	19.5324	18.6399	18.6402	19.474	19.0141	20.0444	19.9923	19.654	19.9804	19.7555	20.2016	NA	NA	NA	-1	NA	NA	+	EtOH_CTR	NA	NA	7	7	7	7.6	7.6
Q3UQ44	Q3UQ44	Ras GTPase-activating-like protein IQGAP2	Iqgap2	531	sp|Q3UQ44|IQGA2_MOUSE Ras GTPase-activating-like protein IQGAP2 OS=Mus musculus OX=10090 GN=Iqgap2 PE=1 SV=2	0.189987	1.20585	1.14183				0.184473	1.07593	0.891462	18.4736	18.9795	19.526	19.9432	19.9431	19.844	19.8312	19.7498	20.0118	18.2315	19.4796	18.8805	19.0639	18.7547	18.4572	18.0711	19.4336	21.7519	20.8605	20.8421	NA	NA	NA	-1	NA	NA	NA	NA	NA	NA	16	16	16	13.2	13.2
Q3URE1	Q3URE1	Acyl-CoA synthetase family member 3, mitochondrial	Acsf3	532	sp|Q3URE1|ACSF3_MOUSE Malonate--CoA ligase ACSF3, mitochondrial OS=Mus musculus OX=10090 GN=Acsf3 PE=1 SV=2	0.485053	1.02566	0.475952				0.391898	0.703028	0.311131	18.404	19.3208	18.9617	19.8946	20.029	19.6823	19.9963	19.8271	19.9112	19.3158	18.1135	18.4469	19.4648	18.4804	20.1592	19.5165	19.6142	18.6967	19.0159	20.2102	NA	NA	NA	-1	NA	NA	NA	NA	NA	NA	4	4	4	8.7	8.7
Q4LDG0	Q4LDG0	Bile acyl-CoA synthetase	Slc27a5	538	sp|Q4LDG0|S27A5_MOUSE Long-chain fatty acid transport protein 5 OS=Mus musculus OX=10090 GN=Slc27a5 PE=1 SV=2	0.361193	1.02216	2.5444			+	0.926523	2.71932	1.7928	18.7812	21.7877	19.2605	19.6872	21.3423	21.7673	22.2805	22.3152	22.0631	22.3001	22.2117	21.9777	19.1104	19.8148	19.6155	22.97	22.2002	23.3339	22.796	23.341	NA	NA	NA	-1	NA	NA	+	EtOH_CTR	+	EtOH_noEtOH	14	14	14	29	29
Q5FW57	Q5FW57	Glycine N-acyltransferase-like protein	Gm4952	543	sp|Q5FW57|GLYAL_MOUSE Glycine N-acyltransferase-like protein OS=Mus musculus OX=10090 GN=Gm4952 PE=1 SV=3	4.18914	6.38737	1.08967	+	+		3.95977	3.59742	-0.362347	18.8242	18.768	18.3753	22.3526	22.6508	22.3066	22.3728	22.4791	22.6276	22.7773	22.7071	22.8909	22.4558	22.9599	22.4392	22.9498	22.4225	21.6438	21.6269	21.9035	NA	NA	NA	-1	+	noEtOH_CTR	+	EtOH_CTR	NA	NA	10	10	10	39.2	39.2
Q5SWU9	Q5SWU9	Acetyl-CoA carboxylase 1;Biotin carboxylase	Acaca	545	sp|Q5SWU9|ACACA_MOUSE Acetyl-CoA carboxylase 1 OS=Mus musculus OX=10090 GN=Acaca PE=1 SV=1	2.06407	2.02521	1.90633	+	+	+	3.33754	2.75295	-0.584589	18.76	20.0316	19.7801	23.1801	23.2999	23.1406	22.5567	22.7645	22.8131	22.5713	22.7068	22.9926	22.4692	22.3443	23.0482	22.5165	21.8836	21.8089	21.5777	22.2938	NA	NA	NA	-1	+	noEtOH_CTR	+	EtOH_CTR	+	EtOH_noEtOH	45	45	35	25.2	25.2
Q5SYD0	Q5SYD0	Unconventional myosin-Id	Myo1d	546	sp|Q5SYD0|MYO1D_MOUSE Unconventional myosin-Id OS=Mus musculus OX=10090 GN=Myo1d PE=1 SV=1	1.2067	0.31562	0.643164	+			2.29717	0.64766	-1.64951	19.5938	18.7646	18.3961	19.5194	25.4126	26.3578	18.725	18.8992	18.2718	19.2083	18.2474	19.6664	18.7626	23.7406	20.0229	19.2598	19.0514	18.4285	25.1909	18.6998	NA	NA	NA	-1	NA	NA	NA	NA	NA	NA	2	2	2	2.5	2.5
Q5XJY5	Q5XJY5	Coatomer subunit delta	Arcn1	548	sp|Q5XJY5|COPD_MOUSE Coatomer subunit delta OS=Mus musculus OX=10090 GN=Arcn1 PE=1 SV=2	0.109048	0.320417	0.272791				-0.154453	-0.484945	-0.330491	19.7701	18.355	19.6229	19.4379	18.4265	18.6704	18.9649	17.5855	17.8052	19.7403	18.1151	19.677	18.9728	18.7224	20.0914	18.3431	19.2958	21.6833	18.2026	18.2347	NA	NA	NA	-1	NA	NA	NA	NA	NA	NA	5	5	5	10.8	10.8
Q60597	Q60597	2-oxoglutarate dehydrogenase, mitochondrial	Ogdh	549	sp|Q60597|ODO1_MOUSE 2-oxoglutarate dehydrogenase complex component E1 OS=Mus musculus OX=10090 GN=Ogdh PE=1 SV=3	0.564765	0.970493	1.18877				0.886653	1.55887	0.672222	20.2392	18.5007	18.4001	20.684	20.2826	20.3152	20.8536	21.1414	20.8685	19.2689	18.5087	20.456	20.9304	19.4261	19.5279	21.4114	20.737	20.0979	19.9887	19.7457	NA	NA	NA	-1	NA	NA	+	EtOH_CTR	NA	NA	13	13	13	15.5	15.5
Q60759	Q60759	Glutaryl-CoA dehydrogenase, mitochondrial	Gcdh	553	sp|Q60759|GCDH_MOUSE Glutaryl-CoA dehydrogenase, mitochondrial OS=Mus musculus OX=10090 GN=Gcdh PE=1 SV=2	1.03081	1.03466	0.187699				2.70388	2.59006	-0.113825	22.256	19.1689	20.5699	23.257	23.223	23.4055	23.6858	23.5781	23.6196	23.358	23.3362	23.7076	23.3035	23.1197	23.6087	24.2329	23.3442	22.3468	22.6677	22.5647	NA	NA	NA	-1	+	noEtOH_CTR	+	EtOH_CTR	NA	NA	15	15	15	47	47
Q60864	Q60864	Stress-induced-phosphoprotein 1	Stip1	555	sp|Q60864|STIP1_MOUSE Stress-induced-phosphoprotein 1 OS=Mus musculus OX=10090 GN=Stip1 PE=1 SV=1	1.32323	2.07663	2.58087		+	+	0.837807	1.71342	0.87561	18.8053	18.1431	18.9501	19.0523	19.9175	20.4457	20.3397	20.4297	20.5106	18.7819	19.4707	19.4731	18.9534	18.9163	20.2251	20.1079	19.6878	20.2717	20.8064	20.6163	NA	NA	NA	-1	NA	NA	+	EtOH_CTR	+	EtOH_noEtOH	4	4	4	10.1	10.1
Q60930	Q60930	Voltage-dependent anion-selective channel protein 2	Vdac2	556	sp|Q60930|VDAC2_MOUSE Voltage-dependent anion-selective channel protein 2 OS=Mus musculus OX=10090 GN=Vdac2 PE=1 SV=2	0.687689	1.59915	1.25683		+		0.257011	1.33034	1.07332	19.1407	18.8114	19.2867	19.3399	19.6968	18.8605	18.1544	19.5034	19.4496	18.8622	19.5374	19.3587	19.3431	19.5742	19.4566	20.8192	20.3176	21.2613	21.8477	21.9263	NA	NA	NA	-1	NA	NA	NA	NA	NA	NA	6	6	6	29.2	29.2
Q60931	Q60931	Voltage-dependent anion-selective channel protein 3	Vdac3	557	sp|Q60931|VDAC3_MOUSE Voltage-dependent anion-selective channel protein 3 OS=Mus musculus OX=10090 GN=Vdac3 PE=1 SV=1	0.0908736	0.710021	0.769378				-0.050102	0.74105	0.791152	18.9958	19.236	19.4748	19.6318	19.4126	19.1063	18.6349	18.467	18.233	18.727	19.2913	18.8674	20.0151	18.7626	18.8548	20.0651	19.8625	21.4006	21.6132	21.5365	NA	NA	NA	-1	NA	NA	NA	NA	NA	NA	6	6	6	35.7	35.7
Q60932	Q60932	Voltage-dependent anion-selective channel protein 1	Vdac1	558	sp|Q60932|VDAC1_MOUSE Voltage-dependent anion-selective channel protein 1 OS=Mus musculus OX=10090 GN=Vdac1 PE=1 SV=3	0.340367	0.745374	0.865339				-0.191589	1.27921	1.4708	19.286	19.0849	19.0936	19.0881	18.7396	20.1055	17.3306	18.7848	18.0687	18.502	18.6089	18.043	19.7095	19.6247	18.248	19.1288	20.8975	23.2383	22.7905	23.2331	NA	NA	NA	-1	NA	NA	NA	NA	NA	NA	12	12	12	53	53
Q60936	Q60936	Atypical kinase ADCK3, mitochondrial	Adck3	559	sp|Q60936|COQ8A_MOUSE Atypical kinase COQ8A, mitochondrial OS=Mus musculus OX=10090 GN=Coq8a PE=1 SV=2	0.483205	1.14741	0.531148				0.213515	0.573667	0.360152	19.3928	19.1465	19.2588	19.5384	18.9622	19.0392	20.4335	20.3144	20.4543	20.0534	20.3766	19.0138	19.0292	19.0784	20.2249	20.7904	18.8872	19.3868	18.8816	19.5694	NA	NA	NA	-1	NA	NA	NA	NA	NA	NA	4	4	4	9.3	9.3
Q61133	Q61133	Glutathione S-transferase theta-2	Gstt2	560	sp|Q61133|GSTT2_MOUSE Glutathione S-transferase theta-2 OS=Mus musculus OX=10090 GN=Gstt2 PE=1 SV=4	0.389186	1.05434	1.78508			+	0.516926	1.36157	0.844647	17.9573	18.3314	19.5684	19.7067	18.6115	20.6037	20.5553	20.6098	20.5732	18.9745	18.881	19.1304	19.096	18.9566	18.263	20.3836	19.4112	19.1556	19.7658	19.3901	NA	NA	NA	-1	NA	NA	+	EtOH_CTR	+	EtOH_noEtOH	3	3	3	16.4	16.4
Q61171	Q61171	Peroxiredoxin-2	Prdx2	562	sp|Q61171|PRDX2_MOUSE Peroxiredoxin-2 OS=Mus musculus OX=10090 GN=Prdx2 PE=1 SV=3	0.00393461	0.105775	0.14223				-0.00703706	0.21005	0.217087	19.7009	21.1278	19.5038	21.3228	19.3994	19.117	21.2537	18.3295	20.5911	20.4027	20.4338	20.5586	20.2734	20.5781	18.8482	21.3559	18.6154	21.8582	21.7437	18.8195	NA	NA	NA	-1	NA	NA	NA	NA	NA	NA	5	5	5	39.9	39.9
Q61176	Q61176	Arginase-1	Arg1	563	sp|Q61176|ARGI1_MOUSE Arginase-1 OS=Mus musculus OX=10090 GN=Arg1 PE=1 SV=1	6.82171	1.66376	2.89063	+		+	-0.883332	-0.333242	0.55009	23.8151	23.7852	23.9022	22.9104	22.9384	22.7383	23.3999	23.422	23.2186	22.8785	22.8857	23.0835	23.0529	22.8412	23.2286	23.7151	22.9333	23.6628	23.8662	23.7895	NA	NA	NA	-1	+	noEtOH_CTR	NA	NA	+	EtOH_noEtOH	15	15	15	78	78
Q61316	Q61316	Heat shock 70 kDa protein 4	Hspa4	565	sp|Q61316|HSP74_MOUSE Heat shock 70 kDa protein 4 OS=Mus musculus OX=10090 GN=Hspa4 PE=1 SV=1	0.965014	0.80197	0.00490783				1.11356	1.10276	-0.0107969	18.9683	18.4533	19.8165	19.2928	19.6309	19.4491	17.9647	18.1275	18.9778	21.6233	18.8401	19.1276	22.2479	22.1974	19.3273	21.9782	21.9257	19.8296	21.3913	21.2622	NA	NA	NA	-1	NA	NA	NA	NA	NA	NA	4	4	4	6.3	6.3
Q61425	Q61425	Hydroxyacyl-coenzyme A dehydrogenase, mitochondrial	Hadh	567	sp|Q61425|HCDH_MOUSE Hydroxyacyl-coenzyme A dehydrogenase, mitochondrial OS=Mus musculus OX=10090 GN=Hadh PE=1 SV=2	0.996733	1.03337	0.512181				3.92531	4.09576	0.170452	19.001	18.5808	22.8368	23.6449	23.9477	24.0202	24.685	24.7748	24.4941	24.0348	24.1399	24.1849	24.1949	23.9142	24.5019	24.3805	23.9523	23.808	23.8778	23.9096	NA	NA	NA	-1	+	noEtOH_CTR	+	EtOH_CTR	NA	NA	14	14	14	56.7	56.7
Q61586	Q61586	Glycerol-3-phosphate acyltransferase 1, mitochondrial	Gpam	570	sp|Q61586|GPAT1_MOUSE Glycerol-3-phosphate acyltransferase 1, mitochondrial OS=Mus musculus OX=10090 GN=Gpam PE=1 SV=2	0.802696	1.49608	3.54303		+	+	0	1.32427	0.735855	19.369	18.6349	18.4453	19.7339	20.2027	19.1426	19.8729	20.2994	20.4616	19.2344	19.1522	19.1483	19.6331	19.2272	19.1691	19.7641	19.9001	20.1768	20.3117	20.3388	NA	NA	NA	-1	NA	NA	+	EtOH_CTR	+	EtOH_noEtOH	5	5	5	8.3	8.3
Q61598;P50396	Q61598	Rab GDP dissociation inhibitor beta	Gdi2	572	sp|Q61598|GDIB_MOUSE Rab GDP dissociation inhibitor beta OS=Mus musculus OX=10090 GN=Gdi2 PE=1 SV=1	0.151433	0.479405	1.05786				0.449054	1.25571	0.806658	18.6654	21.6012	21.6615	20.3677	19.0557	19.2741	21.7477	21.9097	21.9325	21.7539	21.4278	22.0808	22.3473	21.9717	21.5471	21.7894	21.3788	22.2139	22.1384	22.0773	NA	NA	NA	-1	NA	NA	NA	NA	NA	NA	15	15	15	45.2	45.2
Q61937	Q61937	Nucleophosmin	Npm1	575	sp|Q61937|NPM_MOUSE Nucleophosmin OS=Mus musculus OX=10090 GN=Npm1 PE=1 SV=1	0.709886	1.1002	0.377326				1.1008	2.13874	1.03794	18.3626	19.0227	19.5133	19.7576	19.3106	18.1011	17.5812	19.2357	18.7323	18.4689	18.3249	23.4509	19.3375	19.9016	23.9499	18.313	23.8748	23.1626	24.2398	23.7001	NA	NA	NA	-1	NA	NA	NA	NA	NA	NA	5	5	5	26	26
Q9QUI0;Q62159	Q9QUI0;Q62159	Transforming protein RhoA;Rho-related GTP-binding protein RhoC	Rhoa;Rhoc	577	sp|Q9QUI0|RHOA_MOUSE Transforming protein RhoA OS=Mus musculus OX=10090 GN=Rhoa PE=1 SV=1;sp|Q62159|RHOC_MOUSE Rho-related GTP-binding protein RhoC OS=Mus musculus OX=10090 GN=Rhoc PE=1 SV=2	4.68303	1.85481	0.105424	+	+		1.1263	1.02928	-0.0970207	18.8326	18.6177	18.7003	20.4634	19.8444	19.8624	19.3243	18.8981	18.1244	19.9029	20.0265	19.0314	20.2251	19.5649	19.6677	20.2701	19.9784	20.7826	20.5084	20.0829	NA	NA	NA	-1	+	noEtOH_CTR	NA	NA	NA	NA	3	3	2	18.1	18.1
Q62167;P16381;Q62095	Q62167;P16381;Q62095	ATP-dependent RNA helicase DDX3X;Putative ATP-dependent RNA helicase Pl10;ATP-dependent RNA helicase DDX3Y	Ddx3x;D1Pas1;Ddx3y	578	sp|Q62167|DDX3X_MOUSE ATP-dependent RNA helicase DDX3X OS=Mus musculus OX=10090 GN=Ddx3x PE=1 SV=3;sp|P16381|DDX3L_MOUSE Putative ATP-dependent RNA helicase Pl10 OS=Mus musculus OX=10090 GN=D1Pas1 PE=1 SV=1;sp|Q62095|DDX3Y_MOUSE ATP-dependent RNA helicase	0.938458	1.04825	0.426564				0	0.803176	0.415861	18.8757	18.6253	18.9749	19.7522	18.6703	19.6675	18.7545	17.5958	19.2998	19.3774	18.1599	19.3102	18.6329	19.3931	19.9501	19.4447	21.3582	20.3183	20.228	20.0288	NA	NA	NA	-1	NA	NA	NA	NA	NA	NA	6	6	6	11	11
Q62425	Q62425	Cytochrome c oxidase subunit NDUFA4	Ndufa4	581	sp|Q62425|NDUA4_MOUSE Cytochrome c oxidase subunit NDUFA4 OS=Mus musculus OX=10090 GN=Ndufa4 PE=1 SV=2	1.24193	2.33589	1.03798		+		0.836778	1.49261	0.655827	21.3529	21.7959	20.9543	22.487	22.7685	22.7782	22.9826	23.1842	24.1027	22.7416	22.7014	21.3958	22.0694	22.6231	20.2752	22.143	22.4724	23.1751	22.3066	22.5158	NA	NA	NA	-1	NA	NA	+	EtOH_CTR	NA	NA	6	6	6	47.6	47.6
Q62452;Q6ZQM8;P70691	Q62452	UDP-glucuronosyltransferase 1-9	Ugt1a9	582	sp|Q62452|UD19_MOUSE UDP-glucuronosyltransferase 1A9 OS=Mus musculus OX=10090 GN=Ugt1a9 PE=1 SV=3	2.30027	3.42684	3.16799	+	+	+	4.28099	5.34401	1.06302	19.1202	18.4227	19.5655	23.0915	23.217	23.4394	24.3968	24.1001	24.4701	23.2309	23.1337	23.2646	23.4913	23.5193	23.4665	24.1364	23.3062	24.997	24.7465	24.888	NA	NA	NA	-1	+	noEtOH_CTR	+	EtOH_CTR	+	EtOH_noEtOH	13	12	8	31.4	29.2
Q63880	Q63880	Carboxylesterase 3A	Ces3a	584	sp|Q63880|EST3A_MOUSE Carboxylesterase 3A OS=Mus musculus OX=10090 GN=Ces3a PE=1 SV=2	1.14861	0.992622	0.226297				-1.01257	-0.754747	0.25782	22.4916	22.6479	23.4248	22.5571	22.7238	22.844	22.7034	22.2625	22.6492	22.0807	18.9614	21.7966	21.6876	21.3048	22.624	21.6459	20.55	22.295	22.328	22.3664	NA	NA	NA	-1	NA	NA	NA	NA	NA	NA	8	8	3	17	17
Q63886	Q63886	UDP-glucuronosyltransferase 1-1	Ugt1a1	585	sp|Q63886|UD11_MOUSE UDP-glucuronosyltransferase 1A1 OS=Mus musculus OX=10090 GN=Ugt1a1 PE=1 SV=2	1.03337	2.13561	3.46921		+	+	0.964432	3.00591	2.04148	18.3546	19.519	19.0735	19.5412	18.6175	19.26	21.956	22.0278	22.0987	21.2082	21.35	19.2911	21.3466	19.001	19.9056	21.9029	21.2759	22.1657	22.2348	22.2444	NA	NA	NA	-1	NA	NA	+	EtOH_CTR	+	EtOH_noEtOH	11	6	6	26.5	15
Q64105	Q64105	Sepiapterin reductase	Spr	586	sp|Q64105|SPRE_MOUSE Sepiapterin reductase OS=Mus musculus OX=10090 GN=Spr PE=1 SV=1	2.89506	4.83669	1.97624	+	+	+	0.836381	1.53341	0.697029	18.8095	18.7016	18.8984	19.3946	19.3819	19.9993	20.2715	20.4828	20.1586	20.0617	18.9485	20.3622	20.1229	18.9046	19.5801	21.0344	19.7345	20.2713	19.8413	20.8983	NA	NA	NA	-1	+	noEtOH_CTR	+	EtOH_CTR	+	EtOH_noEtOH	6	6	6	30.7	30.7
Q64374	Q64374	Regucalcin	Rgn	589	sp|Q64374|RGN_MOUSE Regucalcin OS=Mus musculus OX=10090 GN=Rgn PE=1 SV=1	5.40725	4.26261	1.09204	+	+		-1.0253	-1.3967	-0.371395	24.3574	24.162	24.2108	23.1991	23.2504	23.2526	22.5421	22.4884	22.4289	22.9005	23.0971	22.9596	23.3605	23.3202	23.623	22.5875	22.4785	23.4359	23.6816	23.1308	NA	NA	NA	-1	+	noEtOH_CTR	+	EtOH_CTR	NA	NA	14	14	14	57.5	57.5
Q64433	Q64433	10 kDa heat shock protein, mitochondrial	Hspe1	590	sp|Q64433|CH10_MOUSE 10 kDa heat shock protein, mitochondrial OS=Mus musculus OX=10090 GN=Hspe1 PE=1 SV=2	0.764011	0.994486	1.92133			+	1.51453	2.08655	0.572022	19.3612	18.7162	21.1821	21.1425	21.3447	21.442	22.1297	22.0733	22.1055	20.865	20.4294	21.0568	21.7611	21.5061	21.8618	20.9637	21.9321	21.8331	21.8139	21.8665	NA	NA	NA	-1	+	noEtOH_CTR	+	EtOH_CTR	+	EtOH_noEtOH	6	6	6	58.8	58.8
Q64435	Q64435	UDP-glucuronosyltransferase 1-6	Ugt1a6	591	sp|Q64435|UD16_MOUSE UDP-glucuronosyltransferase 1-6 OS=Mus musculus OX=10090 GN=Ugt1a6 PE=1 SV=1	0.853762	1.66822	1.91023		+	+	0.716227	1.46648	0.750252	19.1287	19.8297	20.2392	20.0563	20.4685	20.0181	21.4866	21.7277	21.7948	21.2245	20.898	20.2381	20.9483	20.4906	19.6965	20.0958	20.8613	21.429	21.3701	20.8268	NA	NA	NA	-1	NA	NA	+	EtOH_CTR	+	EtOH_noEtOH	11	6	6	24.5	12.8
Q64442	Q64442	Sorbitol dehydrogenase	Sord	592	sp|Q64442|DHSO_MOUSE Sorbitol dehydrogenase OS=Mus musculus OX=10090 GN=Sord PE=1 SV=3	1.30992	2.62352	0.999122		+		0.365944	0.710657	0.344713	23.6969	23.4833	23.3952	23.2755	23.5321	23.2952	24.0026	23.9708	24.0627	24.2228	24.1327	24.2302	24.0513	24.0664	24.2136	24.1319	23.6579	24.8062	24.5375	24.7167	NA	NA	NA	-1	NA	NA	+	EtOH_CTR	NA	NA	18	18	18	53.5	53.5
Q64458;P56656;P56655	Q64458	Cytochrome P450 2C29	Cyp2c29	593	sp|Q64458|CP2CT_MOUSE Cytochrome P450 2C29 OS=Mus musculus OX=10090 GN=Cyp2c29 PE=1 SV=2	0.970161	2.69201	2.74928		+	+	1.05972	3.03463	1.97491	18.6014	19.8832	19.7448	19.0526	20.7911	18.6705	21.1456	21.2878	21.518	21.4321	21.5392	21.6898	21.4151	19.9002	19.7351	22.9525	22.4618	23.5792	23.3027	23.3079	NA	NA	NA	-1	NA	NA	+	EtOH_CTR	+	EtOH_noEtOH	11	11	8	27.8	27.8
Q64459;Q9JMA7;Q64481	Q64459;Q9JMA7	Cytochrome P450 3A11;Cytochrome P450 3A41	Cyp3a11;Cyp3a41a	594	sp|Q64459|CP3AB_MOUSE Cytochrome P450 3A11 OS=Mus musculus OX=10090 GN=Cyp3a11 PE=1 SV=1;sp|Q9JMA7|CP341_MOUSE Cytochrome P450 3A41 OS=Mus musculus OX=10090 GN=Cyp3a41b PE=1 SV=2	1.29431	1.51306	0.802927	+	+		2.81605	3.32721	0.511157	21.2014	19.2865	18.8446	21.6216	22.0195	21.9397	22.4705	21.9878	22.2262	22.6227	22.9191	23.1164	23.0458	22.6444	23.413	23.6715	23.116	23.6756	23.6892	24.001	NA	NA	NA	-1	+	noEtOH_CTR	+	EtOH_CTR	NA	NA	18	18	18	41.3	41.3
Q64464	Q64464	Cytochrome P450 3A13	Cyp3a13	595	sp|Q64464|CP3AD_MOUSE Cytochrome P450 3A13 OS=Mus musculus OX=10090 GN=Cyp3a13 PE=1 SV=1	0.0398333	0.124401	0.113109				0	0.165352	0.121527	18.6505	19.779	19.0217	18.8021	19.4339	19.4052	18.1546	18.1198	18.23	18.9644	18.5779	19.5004	19.1284	18.8606	20.0751	18.9623	20.2551	19.9442	20.5718	20.2883	NA	NA	NA	-1	NA	NA	NA	NA	NA	NA	3	3	3	7	7
Q64471	Q64471	Glutathione S-transferase theta-1	Gstt1	597	sp|Q64471|GSTT1_MOUSE Glutathione S-transferase theta-1 OS=Mus musculus OX=10090 GN=Gstt1 PE=1 SV=4	1.85398	1.91349	2.30586	+	+	+	2.0508	2.67961	0.628802	18.8891	19.811	18.6711	21.2499	21.4912	21.4077	22.147	21.9641	21.9538	21.7964	21.4209	20.7213	20.9697	21.3294	20.1842	21.3645	21.6201	21.9858	21.7726	21.6188	NA	NA	NA	-1	+	noEtOH_CTR	+	EtOH_CTR	+	EtOH_noEtOH	12	12	12	39.2	39.2
Q64521	Q64521	Glycerol-3-phosphate dehydrogenase, mitochondrial	Gpd2	599	sp|Q64521|GPDM_MOUSE Glycerol-3-phosphate dehydrogenase, mitochondrial OS=Mus musculus OX=10090 GN=Gpd2 PE=1 SV=2	1.0099	2.22695	1.22427		+		0.603528	1.21928	0.615756	18.849	18.2903	18.9508	19.0891	20.0171	19.7462	20.1672	19.9053	20.1471	17.9129	18.9034	18.5253	19.6772	20.0834	19.7473	20.2815	18.783	19.8067	20.133	20.1042	NA	NA	NA	-1	NA	NA	+	EtOH_CTR	NA	NA	8	8	8	16.1	16.1
Q64FW2	Q64FW2	All-trans-retinol 13,14-reductase	Retsat	602	sp|Q64FW2|RETST_MOUSE All-trans-retinol 13,14-reductase OS=Mus musculus OX=10090 GN=Retsat PE=1 SV=3	3.62834	4.12081	4.80284	+	+	+	1.75515	3.12879	1.37364	19.0221	18.5089	18.5139	20.1801	20.9534	21.4143	22.1859	21.9754	22.2197	20.6501	20.4696	20.4693	19.8726	19.7496	20.1723	21.7293	21.2319	22.0023	21.6296	21.5093	NA	NA	NA	-1	+	noEtOH_CTR	+	EtOH_CTR	+	EtOH_noEtOH	16	16	16	31.4	31.4
Q68FD5	Q68FD5	Clathrin heavy chain 1	Cltc	604	sp|Q68FD5|CLH1_MOUSE Clathrin heavy chain 1 OS=Mus musculus OX=10090 GN=Cltc PE=1 SV=3	2.03511	3.08287	3.47601	+	+	+	1.39202	3.0739	1.68188	18.7328	19.2091	19.6442	19.53	19.5104	19.3806	21.7899	21.7566	21.6057	20.4768	21.222	21.6848	21.2899	20.8595	21.3325	22.6558	22.5848	22.5653	22.4399	22.7561	NA	NA	NA	-1	+	noEtOH_CTR	+	EtOH_CTR	+	EtOH_noEtOH	36	36	36	28.9	28.9
Q6P3A8	Q6P3A8	2-oxoisovalerate dehydrogenase subunit beta, mitochondrial	Bckdhb	607	sp|Q6P3A8|ODBB_MOUSE 2-oxoisovalerate dehydrogenase subunit beta, mitochondrial OS=Mus musculus OX=10090 GN=Bckdhb PE=1 SV=2	3.77688	3.93398	0.238137	+	+		1.7887	1.96165	0.172952	18.47	18.7909	18.1999	19.4469	19.8054	19.3514	20.6488	20.4639	20.7262	20.4175	20.663	20.6771	20.6123	20.3509	21.1562	21.5322	20.8425	19.5829	20.0387	19.7535	NA	NA	NA	-1	+	noEtOH_CTR	+	EtOH_CTR	NA	NA	7	7	7	39	39
Q6P5E4	Q6P5E4	UDP-glucose:glycoprotein glucosyltransferase 1	Uggt1	608	sp|Q6P5E4|UGGG1_MOUSE UDP-glucose:glycoprotein glucosyltransferase 1 OS=Mus musculus OX=10090 GN=Uggt1 PE=1 SV=4	0.613493	0.88796	0.476239				0	1.33559	0.745341	19.6429	18.5013	18.5873	19.3676	19.6025	19.4197	17.8133	22.401	22.4631	19.297	19.0166	19.6621	19.7248	19.1585	20.2577	19.3149	19.0011	22.9544	19.115	18.9059	NA	NA	NA	-1	NA	NA	NA	NA	NA	NA	3	3	3	3.4	3.4
Q6PA06	Q6PA06	Atlastin-2	Atl2	610	sp|Q6PA06|ATLA2_MOUSE Atlastin-2 OS=Mus musculus OX=10090 GN=Atl2 PE=1 SV=1	0.0678982	0.000972743	0.0383201				-0.0264606	-0.000601053	0.0258596	19.2103	19.0163	18.9976	19.0241	19.1148	19.8245	18.942	19.3378	19.5392	18.8773	18.5403	18.9097	18.7782	19.3866	18.9789	19.6353	19.4192	18.3229	19.3072	18.0893	NA	NA	NA	-1	NA	NA	NA	NA	NA	NA	2	2	2	3.8	3.8
Q6PB66	Q6PB66	Leucine-rich PPR motif-containing protein, mitochondrial	Lrpprc	611	sp|Q6PB66|LPPRC_MOUSE Leucine-rich PPR motif-containing protein, mitochondrial OS=Mus musculus OX=10090 GN=Lrpprc PE=1 SV=2	1.30631	1.52917	0.178948	+	+		1.26714	1.44039	0.173248	18.0344	18.8271	19.2938	19.7458	20.0457	18.9734	20.3266	20.2867	20.4146	20.4905	20.4001	20.7265	19.7547	19.1904	20.5434	21.7728	20.7805	19.1517	18.8788	19.6591	NA	NA	NA	-1	+	noEtOH_CTR	+	EtOH_CTR	NA	NA	22	22	22	21.3	21.3
Q6ZWN5	Q6ZWN5	40S ribosomal protein S9	Rps9	615	sp|Q6ZWN5|RS9_MOUSE 40S ribosomal protein S9 OS=Mus musculus OX=10090 GN=Rps9 PE=1 SV=3	0.457104	2.78649	2.57012		+	+	0	2.29046	1.91227	19.2302	18.2856	18.7956	19.2074	19.9416	19.9587	20.6812	18.518	20.7595	18.3756	19.3679	19.3374	17.5881	19.0325	19.5286	20.599	21.9471	22.1617	22.1897	21.6311	NA	NA	NA	-1	NA	NA	+	EtOH_CTR	+	EtOH_noEtOH	9	9	9	39.2	39.2
Q71RI9	Q71RI9	Kynurenine--oxoglutarate transaminase 3	Ccbl2	619	sp|Q71RI9|KAT3_MOUSE Kynurenine--oxoglutarate transaminase 3 OS=Mus musculus OX=10090 GN=Kyat3 PE=1 SV=1	0.779501	1.57335	0.808327		+		0.361724	0.907358	0.545634	18.8076	19.3067	19.1801	18.6075	19.1481	20.1255	20.5065	20.5286	20.5282	20.3668	19.0795	19.3261	19.1587	19.7669	19.5594	20.5311	18.1991	20.2955	19.1171	20.3377	NA	NA	NA	-1	NA	NA	NA	NA	NA	NA	6	6	6	22.9	22.9
Q78JT3	Q78JT3	3-hydroxyanthranilate 3,4-dioxygenase	Haao	623	sp|Q78JT3|3HAO_MOUSE 3-hydroxyanthranilate 3,4-dioxygenase OS=Mus musculus OX=10090 GN=Haao PE=1 SV=1	3.38446	3.15519	0.577964	+	+		-1.47921	-1.15166	0.327555	22.1529	22.5545	22.4558	19.1053	21.5228	21.3087	21.3099	21.1001	21.4045	21.2231	21.1992	21.2796	21.0871	21.2713	20.1794	21.4302	20.6281	21.1357	21.5479	21.3321	NA	NA	NA	-1	+	noEtOH_CTR	+	EtOH_CTR	NA	NA	10	10	10	48.6	48.6
Q78PY7	Q78PY7	Staphylococcal nuclease domain-containing protein 1	Snd1	625	sp|Q78PY7|SND1_MOUSE Staphylococcal nuclease domain-containing protein 1 OS=Mus musculus OX=10090 GN=Snd1 PE=1 SV=1	0.496965	0.563831	0.129574				0	0.654349	0.16164	18.3238	18.1048	19.2804	19.7387	18.4245	19.5741	18.3449	17.8539	18.0632	18.7386	18.4744	18.1469	20.2172	18.7739	19.4732	20.5573	18.993	20.5368	18.8015	20.6417	NA	NA	NA	-1	NA	NA	NA	NA	NA	NA	8	8	8	15.3	15.3
Q791V5	Q791V5	Mitochondrial carrier homolog 2	Mtch2	626	sp|Q791V5|MTCH2_MOUSE Mitochondrial carrier homolog 2 OS=Mus musculus OX=10090 GN=Mtch2 PE=1 SV=1	0.830654	2.07831	2.57389		+	+	0.821612	2.07799	1.25638	18.5845	19.8462	19.4535	19.9684	19.5297	19.6078	20.3827	20.6696	20.718	20.62	20.3337	20.1778	20.4611	20.1469	20.2014	21.9941	20.7883	22.5033	21.9987	21.927	NA	NA	NA	-1	+	noEtOH_CTR	+	EtOH_CTR	+	EtOH_noEtOH	9	9	9	42.2	42.2
Q7M6Y3	Q7M6Y3	Phosphatidylinositol-binding clathrin assembly protein	Picalm	627	sp|Q7M6Y3|PICAL_MOUSE Phosphatidylinositol-binding clathrin assembly protein OS=Mus musculus OX=10090 GN=Picalm PE=1 SV=1	0.845284	0.427331	0.418173				0	0.12851	-0.232093	18.7504	18.7558	18.8636	18.8841	19.2664	20.572	19.5016	18.4539	18.9776	18.6551	18.3596	18.8786	19.2058	18.8157	19.7176	18.5971	18.6288	19.252	18.741	19.1956	NA	NA	NA	-1	NA	NA	NA	NA	NA	NA	2	2	2	5.3	5.3
Q7TMF3	Q7TMF3	NADH dehydrogenase [ubiquinone] 1 alpha subcomplex subunit 12	Ndufa12	628	sp|Q7TMF3|NDUAC_MOUSE NADH dehydrogenase [ubiquinone] 1 alpha subcomplex subunit 12 OS=Mus musculus OX=10090 GN=Ndufa12 PE=1 SV=2	0.670249	0.876307	0.125185				0.28771	0.38592	0.0982101	19.0694	18.9723	19.1986	20.2559	19.7782	19.935	19.961	20.3885	19.6555	19.9268	18.6474	18.672	18.7809	19.093	19.2208	18.9234	18.9498	20.0572	18.7315	19.0611	NA	NA	NA	-1	NA	NA	NA	NA	NA	NA	4	4	4	32.4	32.4
Q7TMM9;Q9CWF2	Q7TMM9;Q9CWF2	Tubulin beta-2A chain;Tubulin beta-2B chain	Tubb2a;Tubb2b	630	sp|Q7TMM9|TBB2A_MOUSE Tubulin beta-2A chain OS=Mus musculus OX=10090 GN=Tubb2a PE=1 SV=1;sp|Q9CWF2|TBB2B_MOUSE Tubulin beta-2B chain OS=Mus musculus OX=10090 GN=Tubb2b PE=1 SV=1	0.210338	0.0411384	0.126152				0	0.0559765	-0.143471	19.0972	19.1379	20.0063	19.6167	20.853	19.8921	20.5036	20.304	20.2654	19.0079	19.6334	18.8482	18.7427	19.8867	20.0386	20.0655	17.6502	18.4058	19.8229	18.741	NA	NA	NA	-1	NA	NA	NA	NA	NA	NA	19	4	4	53	14.2
Q7TNG8	Q7TNG8	Probable D-lactate dehydrogenase, mitochondrial	Ldhd	631	sp|Q7TNG8|LDHD_MOUSE Probable D-lactate dehydrogenase, mitochondrial OS=Mus musculus OX=10090 GN=Ldhd PE=1 SV=1	2.22356	2.92939	0.184504	+	+		1.17739	1.34313	0.16574	19.8551	19.3169	19.7749	20.896	21.2347	21.9549	21.1031	21.3046	21.2804	20.8247	20.8029	21.3161	20.919	20.7818	18.707	21.8738	21.3703	20.0891	20.3594	20.556	NA	NA	NA	-1	NA	NA	+	EtOH_CTR	NA	NA	13	13	13	39.5	39.5
Q80X90;Q8VHX6	Q80X90	Filamin-B	Flnb	639	sp|Q80X90|FLNB_MOUSE Filamin-B OS=Mus musculus OX=10090 GN=Flnb PE=1 SV=3	0.0340255	0.108131	0.0798043				0	0.0885819	0.0587611	19.1099	19.003	19.7413	19.0152	19.6671	19.4244	18.9481	19.1989	18.366	19.0414	19.1671	18.5334	20.0397	18.7066	20.2362	19.3836	19.8907	19.3768	19.9288	19.8937	NA	NA	NA	-1	NA	NA	NA	NA	NA	NA	5	5	4	2.9	2.9
Q80XN0	Q80XN0	D-beta-hydroxybutyrate dehydrogenase, mitochondrial	Bdh1	641	sp|Q80XN0|BDH_MOUSE D-beta-hydroxybutyrate dehydrogenase, mitochondrial OS=Mus musculus OX=10090 GN=Bdh1 PE=1 SV=2	1.08058	1.19238	1.3854		+		2.74179	3.25219	0.510405	18.4309	19.2506	21.3883	22.2264	21.1136	21.9867	23.1529	22.9373	23.1203	22.6681	22.8905	22.7554	22.7146	22.5178	23.0124	23.5224	22.7082	22.7228	22.6866	22.6864	NA	NA	NA	-1	+	noEtOH_CTR	+	EtOH_CTR	NA	NA	13	13	13	39.9	39.9
Q8BFR5	Q8BFR5	Elongation factor Tu, mitochondrial	Tufm	644	sp|Q8BFR5|EFTU_MOUSE Elongation factor Tu, mitochondrial OS=Mus musculus OX=10090 GN=Tufm PE=1 SV=1	2.13605	2.61124	1.52928	+	+		4.08306	3.50272	-0.580331	19.6617	19.4779	18.4569	23.3713	23.2963	23.3177	22.9894	22.7718	22.8594	23.3156	23.4238	23.5203	23.0737	22.991	23.2275	23.6195	23.2201	22.1701	21.9397	22.0424	NA	NA	NA	-1	+	noEtOH_CTR	+	EtOH_CTR	+	EtOH_noEtOH	19	19	19	51.3	51.3
Q8BG05	Q8BG05	Heterogeneous nuclear ribonucleoprotein A3	Hnrnpa3	646	sp|Q8BG05|ROA3_MOUSE Heterogeneous nuclear ribonucleoprotein A3 OS=Mus musculus OX=10090 GN=Hnrnpa3 PE=1 SV=1	0.491895	0.917046	0.390371				0	0.668877	0.351739	18.5561	18.5366	19.125	18.771	20.1222	19.4332	18.3414	18.6955	18.9015	18.8438	18.2613	18.4314	18.3172	19.4526	19.8749	18.8404	21.3221	20.0983	19.3556	19.7103	NA	NA	NA	-1	NA	NA	NA	NA	NA	NA	2	2	2	7.7	7.7
Q8BG32	Q8BG32	26S proteasome non-ATPase regulatory subunit 11	Psmd11	647	sp|Q8BG32|PSD11_MOUSE 26S proteasome non-ATPase regulatory subunit 11 OS=Mus musculus OX=10090 GN=Psmd11 PE=1 SV=3	0.911919	2.22019	1.91707		+	+	0.750693	1.84122	1.09053	19.286	18.8099	18.1839	19.5751	19.8283	20.4049	20.8789	20.44	20.7138	19.3163	19.3347	19.1619	19.9983	18.5435	19.4326	20.5396	18.5352	21.0403	21.4273	21.234	NA	NA	NA	-1	NA	NA	+	EtOH_CTR	+	EtOH_noEtOH	5	5	5	12.8	12.8
Q8BGA8	Q8BGA8	Acyl-coenzyme A synthetase ACSM5, mitochondrial	Acsm5	648	sp|Q8BGA8|ACSM5_MOUSE Acyl-coenzyme A synthetase ACSM5, mitochondrial OS=Mus musculus OX=10090 GN=Acsm5 PE=1 SV=1	2.87247	1.17117	0.500693	+			1.63797	1.03019	-0.607779	18.885	18.5694	18.9839	21.1316	18.9675	19.3367	18.327	18.2531	19.1546	20.8693	19.079	20.8025	21.272	20.8722	21.7257	21.8615	20.8118	19.0101	20.7388	20.5866	NA	NA	NA	-1	+	noEtOH_CTR	NA	NA	NA	NA	6	6	6	19	19
Q8BGC4	Q8BGC4	Zinc-binding alcohol dehydrogenase domain-containing protein 2	Zadh2	649	sp|Q8BGC4|PTGR3_MOUSE Prostaglandin reductase-3 OS=Mus musculus OX=10090 GN=Ptgr3 PE=1 SV=1	0.374663	0.254119	0.0549501				0.268386	0.218682	-0.0497046	18.9064	18.9595	19.6461	20.1938	19.5519	20.0762	20.049	20.1177	19.776	18.4503	19.0046	19.8082	19.5012	18.8162	19.5493	19.0826	18.1711	19.4083	20.0064	18.5039	NA	NA	NA	-1	NA	NA	NA	NA	NA	NA	5	5	5	18.6	18.6
Q8BGL3;P52843;P50236	Q8BGL3	Sulfotransferase	2810007J24Rik	651	sp|Q8BGL3|ST2A8_MOUSE Sulfotransferase 2A8 OS=Mus musculus OX=10090 GN=Sult2a8 PE=1 SV=1	0.212623	0.353643	0.595333				-0.548903	-0.877502	-0.3286	18.2892	21.0662	21.0327	20.4274	19.1055	19.8259	19.3363	18.4516	19.6502	19.6708	19.792	19.5303	19.4758	18.9166	19.4801	19.2441	18.9657	20.1984	18.3145	19.8544	NA	NA	NA	-1	NA	NA	NA	NA	NA	NA	4	4	4	18.4	18.4
Q8BGQ7	Q8BGQ7	Alanine--tRNA ligase, cytoplasmic	Aars	652	sp|Q8BGQ7|SYAC_MOUSE Alanine--tRNA ligase, cytoplasmic OS=Mus musculus OX=10090 GN=Aars1 PE=1 SV=1	0.108684	0.763194	1.96557			+	0	0.693079	0.812434	19.0301	18.6341	19.8199	19.2636	19.3228	18.8681	19.643	19.7884	19.7031	18.756	18.6935	18.4064	19.2941	18.6593	20.1146	18.8594	20.6485	20.6554	20.1338	19.4041	NA	NA	NA	-1	NA	NA	NA	NA	+	EtOH_noEtOH	5	5	5	6.4	6.4
Q8BGT5	Q8BGT5	Alanine aminotransferase 2	Gpt2	653	sp|Q8BGT5|ALAT2_MOUSE Alanine aminotransferase 2 OS=Mus musculus OX=10090 GN=Gpt2 PE=1 SV=1	0.430656	0.38077	0.145487				1.19937	1.0681	-0.131265	21.7897	18.4131	18.9506	18.9932	21.3257	21.1136	20.9925	20.7072	20.7891	20.8299	21.0308	21.4508	20.7648	20.9196	21.8262	21.9232	21.3283	19.8156	20.6066	20.1248	NA	NA	NA	-1	NA	NA	NA	NA	NA	NA	10	10	10	29.7	29.7
Q8BH00	Q8BH00	Aldehyde dehydrogenase family 8 member A1	Aldh8a1	654	sp|Q8BH00|AL8A1_MOUSE 2-aminomuconic semialdehyde dehydrogenase OS=Mus musculus OX=10090 GN=Aldh8a1 PE=1 SV=1	0.130845	0.394011	1.37924				0.405732	1.10045	0.694723	18.4409	21.5882	21.5762	18.8915	21.3761	21.4559	21.5949	21.4813	21.003	21.1834	20.9649	21.6124	20.9278	20.6388	21.4166	21.8246	21.3787	21.9448	22.0324	21.8246	NA	NA	NA	-1	NA	NA	NA	NA	NA	NA	13	13	13	37.4	37.4
Q8BH86	Q8BH86	UPF0317 protein C14orf159 homolog, mitochondrial	NA	656	sp|Q8BH86|GLUCM_MOUSE D-glutamate cyclase, mitochondrial OS=Mus musculus OX=10090 GN=Dglucy PE=1 SV=1	1.70477	1.82885	0.0879448	+	+		0.982313	1.04324	0.0609312	18.8418	19.5527	19.4512	20.2031	20.5168	20.5739	20.3817	20.2541	20.7873	20.6499	20.3256	19.5592	20.0048	21.002	19.5424	21.3578	20.4449	19.8798	19.5902	19.9054	NA	NA	NA	-1	+	noEtOH_CTR	+	EtOH_CTR	NA	NA	9	9	9	19	19
Q8BH95	Q8BH95	Enoyl-CoA hydratase, mitochondrial	Echs1	657	sp|Q8BH95|ECHM_MOUSE Enoyl-CoA hydratase, mitochondrial OS=Mus musculus OX=10090 GN=Echs1 PE=1 SV=1	1.51347	1.71804	0.638952	+	+		2.70031	2.90687	0.206563	19.2423	20.7521	20.6628	22.9213	23.0336	22.9599	23.332	23.3272	23.3023	22.9692	22.8396	22.9656	22.7961	22.7262	23.063	23.8332	23.2758	22.6665	22.6569	22.6137	NA	NA	NA	-1	+	noEtOH_CTR	+	EtOH_CTR	NA	NA	11	11	11	42.1	42.1
Q8BHN3	Q8BHN3	Neutral alpha-glucosidase AB	Ganab	660	sp|Q8BHN3|GANAB_MOUSE Neutral alpha-glucosidase AB OS=Mus musculus OX=10090 GN=Ganab PE=1 SV=1	1.84038	1.30916	0.186339	+			-0.72708	-0.574841	0.152239	20.362	20.2329	20.5104	20.3074	20.0896	19.9481	20.1126	20.0577	20.3451	20.2396	20.4201	19.2676	18.8909	18.7832	18.8256	20.5545	19.09	20.1203	18.6337	19.4346	NA	NA	NA	-1	NA	NA	NA	NA	NA	NA	7	7	7	10	10
Q8BIJ6	Q8BIJ6	Isoleucine--tRNA ligase, mitochondrial	Iars2	661	sp|Q8BIJ6|SYIM_MOUSE Isoleucine--tRNA ligase, mitochondrial OS=Mus musculus OX=10090 GN=Iars2 PE=1 SV=1	0.44503	0.720401	0.461243				0.57144	0.904542	0.333102	18.5713	17.8107	19.4749	19.4116	19.3299	19.915	20.2809	20.1088	19.9862	18.5316	18.6931	20.0135	18.6199	18.7692	19.4299	20.5001	18.8683	19.2111	18.9732	18.2595	NA	NA	NA	-1	NA	NA	NA	NA	NA	NA	6	6	6	8.9	8.9
Q8BJ64	Q8BJ64	Choline dehydrogenase, mitochondrial	Chdh	662	sp|Q8BJ64|CHDH_MOUSE Choline dehydrogenase, mitochondrial OS=Mus musculus OX=10090 GN=Chdh PE=1 SV=1	1.2767	1.36765	0.359568	+	+		2.19731	2.3468	0.14949	20.5214	18.7501	19.0036	21.6206	21.7916	21.6171	22.1101	22.2318	22.1077	20.9119	21.7516	22.1149	21.8268	21.4641	21.5026	22.1923	21.3779	21.2108	21.434	21.5103	NA	NA	NA	-1	+	noEtOH_CTR	+	EtOH_CTR	NA	NA	12	12	12	25	25
Q8BMF4	Q8BMF4	Dihydrolipoyllysine-residue acetyltransferase component of pyruvate dehydrogenase complex, mitochondrial	Dlat	670	sp|Q8BMF4|ODP2_MOUSE Dihydrolipoyllysine-residue acetyltransferase component of pyruvate dehydrogenase complex, mitochondrial OS=Mus musculus OX=10090 GN=Dlat PE=1 SV=2	1.3831	1.40125	0.317482	+	+		1.46032	1.72847	0.268156	18.7899	19.5542	20.2255	19.0072	21.0381	19.8253	21.3711	21.0082	21.2045	20.883	21.0215	21.4988	21.6935	21.5701	22.3143	22.1685	21.3729	20.9239	21.1572	20.8071	NA	NA	NA	-1	NA	NA	+	EtOH_CTR	NA	NA	6	6	6	11.7	11.7
Q8BMS1	Q8BMS1	Trifunctional enzyme subunit alpha, mitochondrial;Long-chain enoyl-CoA hydratase;Long chain 3-hydroxyacyl-CoA dehydrogenase	Hadha	671	sp|Q8BMS1|ECHA_MOUSE Trifunctional enzyme subunit alpha, mitochondrial OS=Mus musculus OX=10090 GN=Hadha PE=1 SV=1	2.28887	3.08888	0.025821	+	+		5.1813	5.1614	-0.0199031	18.8076	20.0895	20.0525	24.9503	24.6735	24.5158	25.39	25.2739	25.0333	25.0457	25.047	25.2159	24.7457	24.5368	24.7497	25.7141	25.1399	23.9178	24.0512	23.97	NA	NA	NA	-1	+	noEtOH_CTR	+	EtOH_CTR	NA	NA	44	44	44	61.7	61.7
Q8BT60;P59108;Q1RLL3;Q9Z140;Q8BLR2;Q0VE82;Q9DC53;Q8JZW4	Q8BT60;P59108;Q1RLL3;Q9Z140;Q8BLR2;Q0VE82;Q9DC53;Q8JZW4	Copine-3;Copine-2;Copine-9;Copine-6;Copine-4;Copine-7;Copine-8;Copine-5	Cpne3;Cpne2;Cpne9;Cpne6;Cpne4;Cpne7;Cpne8;Cpne5	675	sp|Q8BT60|CPNE3_MOUSE Copine-3 OS=Mus musculus OX=10090 GN=Cpne3 PE=1 SV=2;sp|P59108|CPNE2_MOUSE Copine-2 OS=Mus musculus OX=10090 GN=Cpne2 PE=1 SV=1;sp|Q1RLL3|CPNE9_MOUSE Copine-9 OS=Mus musculus OX=10090 GN=Cpne9 PE=1 SV=1;sp|Q9Z140|CPNE6_MOUSE Copine-6	1.77	2.23452	0.26217		+		0	0.739781	0.163426	18.627	18.3898	18.6065	19.2723	19.3748	19.3878	18.4636	18.9464	19.3885	18.4137	18.4344	19.5807	18.4578	19.1755	19.9599	19.7256	18.7967	19.1877	20.062	19.6764	NA	NA	NA	-1	NA	NA	NA	NA	NA	NA	2	2	2	4.7	4.7
Q8BTY1	Q8BTY1	Kynurenine--oxoglutarate transaminase 1	Ccbl1	677	sp|Q8BTY1|KAT1_MOUSE Kynurenine--oxoglutarate transaminase 1 OS=Mus musculus OX=10090 GN=Kyat1 PE=1 SV=1	0.0908471	0.15145	0.410813				0	-0.103229	-0.168499	18.9538	18.6959	19.4312	19.9014	18.8655	19.0216	19.0906	19.1456	19.1414	19.0526	19.5558	19.2071	18.6036	18.7883	18.8343	18.4177	19.2909	18.5655	19.2716	18.4664	NA	NA	NA	-1	NA	NA	NA	NA	NA	NA	2	2	2	6.6	6.6
Q8BVI4	Q8BVI4	Dihydropteridine reductase	Qdpr	678	sp|Q8BVI4|DHPR_MOUSE Dihydropteridine reductase OS=Mus musculus OX=10090 GN=Qdpr PE=1 SV=2	0.850573	2.41103	1.49782		+	+	0.842233	2.85003	2.0078	19.3736	18.7255	18.7011	18.8525	22.2238	22.2432	22.3118	22.2052	22.2079	19.1655	19.2136	19.4516	18.4514	18.7889	19.5903	19.138	18.6166	22.1484	23.8741	23.7655	NA	NA	NA	-1	NA	NA	+	EtOH_CTR	NA	NA	5	5	5	28.2	28.2
Q8BW75	Q8BW75	Amine oxidase [flavin-containing] B	Maob	679	sp|Q8BW75|AOFB_MOUSE Amine oxidase [flavin-containing] B OS=Mus musculus OX=10090 GN=Maob PE=1 SV=4	1.14434	1.90984	0.739491		+		0.751999	1.23065	0.478648	19.7069	18.879	19.5122	20.706	20.8431	20.9779	19.7752	19.7855	20.0782	20.3546	19.841	20.3039	19.1756	18.9656	19.8945	20.6988	20.6222	21.5387	20.7382	21.5366	NA	NA	NA	-1	NA	NA	+	EtOH_CTR	NA	NA	11	11	11	27.9	27.9
Q8BWF0	Q8BWF0	Succinate-semialdehyde dehydrogenase, mitochondrial	Aldh5a1	680	sp|Q8BWF0|SSDH_MOUSE Succinate-semialdehyde dehydrogenase, mitochondrial OS=Mus musculus OX=10090 GN=Aldh5a1 PE=1 SV=1	0.341912	0.0904603	0.366785				-0.32174	-0.101651	0.220089	19.8587	18.8298	19.8245	19.1153	18.9815	20.0641	19.8931	19.9378	19.7878	19.0373	19.8088	18.7363	18.9055	18.507	19.4875	18.637	19.8264	18.3833	19.2871	19.469	NA	NA	NA	-1	NA	NA	NA	NA	NA	NA	8	8	8	18.2	18.2
Q8BWP5	Q8BWP5	Alpha-tocopherol transfer protein	Ttpa	682	sp|Q8BWP5|TTPA_MOUSE Alpha-tocopherol transfer protein OS=Mus musculus OX=10090 GN=Ttpa PE=1 SV=1	0.639584	2.91669	1.65538		+	+	0.379424	1.14809	0.76867	18.9572	18.9496	19.3378	20.3122	19.9679	18.5409	20.2194	20.2269	20.1197	20.0209	19.3235	20.2826	19.0987	17.9946	19.6071	20.663	19.6975	20.3616	20.4083	20.1405	NA	NA	NA	-1	NA	NA	+	EtOH_CTR	NA	NA	5	5	5	29.1	29.1
Q8BWQ1;Q80X89;Q6PDD0	Q8BWQ1	UDP-glucuronosyltransferase 2A3	Ugt2a3	683	sp|Q8BWQ1|UD2A3_MOUSE UDP-glucuronosyltransferase 2A3 OS=Mus musculus OX=10090 GN=Ugt2a3 PE=1 SV=1	0.0251433	0.0219798	0.00263627				0.0431705	0.0483675	0.005197	19.3672	20.4573	20.9928	19.8365	20.0519	18.6816	17.9795	19.4094	18.508	21.2898	20.6255	20.0036	20.0358	22.0909	20.2251	20.2877	21.5924	23.0364	20.7789	20.9742	NA	NA	NA	-1	NA	NA	NA	NA	NA	NA	5	5	5	11.6	11.6
Q8BWT1	Q8BWT1	3-ketoacyl-CoA thiolase, mitochondrial	Acaa2	684	sp|Q8BWT1|THIM_MOUSE 3-ketoacyl-CoA thiolase, mitochondrial OS=Mus musculus OX=10090 GN=Acaa2 PE=1 SV=3	1.79833	1.99801	0.74924	+	+		4.82065	4.39249	-0.428154	21.4819	21.7192	23.5151	27.0086	27.183	26.8955	27.1913	26.9036	27.1588	27.1979	27.2923	27.5153	26.7762	26.7213	26.9441	27.5635	27.1102	25.6736	25.6707	25.778	NA	NA	NA	-1	+	noEtOH_CTR	+	EtOH_CTR	NA	NA	40	40	40	94	94
Q8C196;B2RQC6	Q8C196	Carbamoyl-phosphate synthase [ammonia], mitochondrial	Cps1	686	sp|Q8C196|CPSM_MOUSE Carbamoyl-phosphate synthase [ammonia], mitochondrial OS=Mus musculus OX=10090 GN=Cps1 PE=1 SV=2	2.51406	2.97441	0.019615	+	+		1.83676	1.82728	-0.0094818	24.4273	24.8769	25.0713	26.4415	26.3674	26.0905	26.5735	26.5434	26.5754	26.7204	26.8904	26.9896	26.706	26.6396	26.8119	27.4088	26.9666	26.2056	26.2876	26.3918	NA	NA	NA	-1	+	noEtOH_CTR	+	EtOH_CTR	NA	NA	102	102	102	73.2	73.2
Q8C5H8	Q8C5H8	NAD kinase 2, mitochondrial	Nadk2	688	sp|Q8C5H8|NAKD2_MOUSE NAD kinase 2, mitochondrial OS=Mus musculus OX=10090 GN=Nadk2 PE=1 SV=2	0.861628	2.01393	0.787133		+		0.508921	1.08124	0.572314	19.1336	18.6567	19.1771	19.7869	20.3568	20.2926	20.2434	20.9577	20.8836	19.1081	19.1591	18.3888	18.3901	19.5407	20.4594	19.0525	20.1396	18.7952	19.8327	20.6582	NA	NA	NA	-1	NA	NA	NA	NA	NA	NA	7	7	7	19.9	19.9
Q8CAQ8	Q8CAQ8	MICOS complex subunit Mic60	Immt	692	sp|Q8CAQ8|MIC60_MOUSE MICOS complex subunit Mic60 OS=Mus musculus OX=10090 GN=Immt PE=1 SV=1	0.625382	0.77145	1.0787				3.8979	4.94022	1.04232	19.2614	18.0678	25.6588	24.5394	22.5054	22.7692	24.9668	25.5579	24.7089	25.5534	25.8569	25.8674	25.0658	25.082	26.8056	26.9562	26.2157	25.9669	26.3969	26.7205	NA	NA	NA	-1	+	noEtOH_CTR	+	EtOH_CTR	NA	NA	14	14	14	23.5	23.5
Q8CAY6	Q8CAY6	Acetyl-CoA acetyltransferase, cytosolic	Acat2	693	sp|Q8CAY6|THIC_MOUSE Acetyl-CoA acetyltransferase, cytosolic OS=Mus musculus OX=10090 GN=Acat2 PE=1 SV=2	0.0486497	0.229572	0.376575				-0.0305663	0.127878	0.158444	21.0694	21.6437	21.5028	20.4163	21.4438	21.3244	21.7562	21.7294	21.8711	21.3372	21.4554	21.7774	21.3416	21.5473	21.729	21.4199	20.7673	21.7864	21.1544	21.7805	NA	NA	NA	-1	NA	NA	NA	NA	NA	NA	8	8	8	32	32
Q8CC86	Q8CC86	Nicotinate phosphoribosyltransferase	Naprt	694	sp|Q8CC86|PNCB_MOUSE Nicotinate phosphoribosyltransferase OS=Mus musculus OX=10090 GN=Naprt PE=1 SV=1	0.019819	0.0585461	0.0649027				0	0.0857537	0.0554913	19.4102	18.1495	19.5577	19.7707	19.0951	19.8129	19.2794	18.7987	18.6789	18.9514	19.0697	17.9925	19.0246	18.1298	19.7781	18.5761	19.6148	19.9251	19.8142	18.3122	NA	NA	NA	-1	NA	NA	NA	NA	NA	NA	3	3	3	8.2	8.2
Q8CC88	Q8CC88	von Willebrand factor A domain-containing protein 8	Vwa8	695	sp|Q8CC88|VWA8_MOUSE von Willebrand factor A domain-containing protein 8 OS=Mus musculus OX=10090 GN=Vwa8 PE=1 SV=2	2.4726	3.27282	0.388858	+	+		3.62865	3.17156	-0.457084	18.5112	18.9445	19.5989	22.5487	22.9241	22.7184	23.058	22.9963	23.2636	22.6437	22.8319	23.19	22.1971	22.069	22.6986	23.6966	23.0877	20.6387	20.2505	20.5267	NA	NA	NA	-1	+	noEtOH_CTR	+	EtOH_CTR	NA	NA	38	38	38	26.4	26.4
Q8CDN6	Q8CDN6	Thioredoxin-like protein 1	Txnl1	696	sp|Q8CDN6|TXNL1_MOUSE Thioredoxin-like protein 1 OS=Mus musculus OX=10090 GN=Txnl1 PE=1 SV=3	3.12552	1.6011	0.287155		+		0	0.805962	-0.216458	18.1211	18.4885	18.4515	19.4617	19.8523	19.7826	19.4426	19.3308	19.7937	18.7789	18.9362	18.8609	18.8786	20.0698	19.764	18.4458	17.6961	19.7859	18.8572	19.9251	NA	NA	NA	-1	NA	NA	NA	NA	NA	NA	3	3	3	15.2	15.2
Q8CFX1	Q8CFX1	GDH/6PGL endoplasmic bifunctional protein;Glucose 1-dehydrogenase;6-phosphogluconolactonase	H6pd	698	sp|Q8CFX1|G6PE_MOUSE GDH/6PGL endoplasmic bifunctional protein OS=Mus musculus OX=10090 GN=H6pd PE=1 SV=2	0.329982	2.41963	2.37928		+	+	0.162918	0.952458	0.78954	18.6711	19.0772	19.1442	19.0161	19.7056	18.6733	20.3933	20.4148	20.4869	19.3485	19.4671	18.8534	18.2867	19.3647	19.4284	19.75	19.067	19.7153	19.539	19.9666	NA	NA	NA	-1	NA	NA	+	EtOH_CTR	+	EtOH_noEtOH	7	7	7	15	15
Q8CG76	Q8CG76	Aflatoxin B1 aldehyde reductase member 2	Akr7a2	699	sp|Q8CG76|ARK72_MOUSE Aflatoxin B1 aldehyde reductase member 2 OS=Mus musculus OX=10090 GN=Akr7a2 PE=1 SV=3	0.735568	0.907688	1.01043				1.37487	1.7537	0.378827	18.8296	19.4815	21.1807	21.7695	21.3865	21.0511	22.0562	21.5949	21.6574	20.5	20.6039	21.3354	21.6706	21.6281	20.9037	21.199	20.7754	21.6913	21.9916	21.7081	NA	NA	NA	-1	+	noEtOH_CTR	+	EtOH_CTR	NA	NA	7	7	7	24.5	24.5
Q8CGK3	Q8CGK3	Lon protease homolog, mitochondrial	Lonp1	702	sp|Q8CGK3|LONM_MOUSE Lon protease homolog, mitochondrial OS=Mus musculus OX=10090 GN=Lonp1 PE=1 SV=2	2.66426	2.88636	0.42389	+	+		2.46093	2.12386	-0.337067	18.7334	18.0718	18.9864	21.5861	20.9545	20.948	20.972	20.6454	20.7055	21.2513	21.4753	21.3909	20.5862	21.3265	20.0044	22.2758	21.6773	20.0806	19.5921	19.8199	NA	NA	NA	-1	+	noEtOH_CTR	+	EtOH_CTR	NA	NA	15	15	15	20.4	20.4
Q8CHQ9;Q9JIY7;E0CYC6	Q8CHQ9;Q9JIY7;E0CYC6	Probable N-acetyltransferase CML2;N-acetyltransferase 8;N-acetyltransferase 8B	Cml2;Nat8;Nat8b	706	sp|Q8CHQ9|NT8F2_MOUSE N-acetyltransferase family 8 member 2 OS=Mus musculus OX=10090 GN=Nat8f2 PE=1 SV=1;sp|Q9JIY7|NAT8_MOUSE N-acetyltransferase 8 OS=Mus musculus OX=10090 GN=Nat8 PE=1 SV=1;sp|E0CYC6|NAT8B_MOUSE Putative N-acetyltransferase 8B OS=Mus musc	0.718877	1.16122	0.716467				0	1.41912	0.936609	18.8828	18.0955	18.833	18.8853	18.8888	19.1997	18.6826	18.2323	20.5339	18.4403	18.6967	19.5421	19.2645	18.7137	20.1456	19.3187	18.7562	19.2226	22.7981	22.6388	NA	NA	NA	-1	NA	NA	NA	NA	NA	NA	2	2	1	7.6	7.6
Q8CHT0	Q8CHT0	Delta-1-pyrroline-5-carboxylate dehydrogenase, mitochondrial	Aldh4a1	707	sp|Q8CHT0|AL4A1_MOUSE Delta-1-pyrroline-5-carboxylate dehydrogenase, mitochondrial OS=Mus musculus OX=10090 GN=Aldh4a1 PE=1 SV=3	1.19082	1.31912	0.762326		+		1.28417	1.46362	0.179451	22.0397	20.9765	22.0834	22.7483	22.6807	22.674	23.3346	23.295	23.3127	23.1547	23.1415	23.1343	23.1766	23.3052	22.8408	22.7606	23.5024	23.2577	23.0469	22.7978	NA	NA	NA	-1	+	noEtOH_CTR	+	EtOH_CTR	NA	NA	17	17	17	40.2	40.2
Q8CIE6	Q8CIE6	Coatomer subunit alpha;Xenin;Proxenin	Copa	709	sp|Q8CIE6|COPA_MOUSE Coatomer subunit alpha OS=Mus musculus OX=10090 GN=Copa PE=1 SV=2	0.0851026	1.01694	1.17509				0.066764	0.527339	0.460575	19.0038	19.381	18.7153	18.9768	19.3687	18.8851	19.3764	19.356	19.5533	19.2437	19.1085	19.2067	17.8333	18.9811	20.2972	19.6956	19.2598	19.7355	19.6952	19.8138	NA	NA	NA	-1	NA	NA	+	EtOH_CTR	NA	NA	10	10	10	10.9	10.9
Q8CIM7	Q8CIM7	Cytochrome P450 2D26	Cyp2d26	710	sp|Q8CIM7|CP2DQ_MOUSE Cytochrome P450 2D26 OS=Mus musculus OX=10090 GN=Cyp2d26 PE=1 SV=1	2.11014	3.05135	1.14235	+	+		1.29441	1.79227	0.497858	20.7723	21.0475	20.3168	21.6852	21.5182	21.6404	22.0292	21.8467	21.9607	22.0783	22.203	22.4951	22.0524	21.6818	22.7055	22.8089	21.9787	23.1142	23.1483	23.1491	NA	NA	NA	-1	+	noEtOH_CTR	+	EtOH_CTR	NA	NA	16	13	13	39	33.2
Q8JZN5	Q8JZN5	Acyl-CoA dehydrogenase family member 9, mitochondrial	Acad9	713	sp|Q8JZN5|ACAD9_MOUSE Complex I assembly factor ACAD9, mitochondrial OS=Mus musculus OX=10090 GN=Acad9 PE=1 SV=2	1.12392	1.01648	0.16887				0.796543	1.0709	0.274361	18.4769	19.0469	19.0451	19.3281	19.0167	19.1996	18.7223	21.7821	18.8169	19.4561	18.9482	22.1143	18.5927	19.8494	20.3705	19.6755	18.538	21.3772	18.5406	21.965	NA	NA	NA	-1	NA	NA	NA	NA	NA	NA	3	3	3	8.3	8.3
Q8JZR0	Q8JZR0	Long-chain-fatty-acid--CoA ligase 5	Acsl5	716	sp|Q8JZR0|ACSL5_MOUSE Long-chain-fatty-acid--CoA ligase 5 OS=Mus musculus OX=10090 GN=Acsl5 PE=1 SV=1	1.39951	1.62266	3.56287	+	+	+	2.93415	3.85193	0.917784	18.9841	18.4952	20.6435	22.1388	22.2697	21.9505	23.0815	23.205	23.2235	22.871	22.763	22.9535	21.8946	21.7817	22.153	23.5013	22.4451	23.385	23.5837	23.3846	NA	NA	NA	-1	+	noEtOH_CTR	+	EtOH_CTR	+	EtOH_noEtOH	25	22	22	44.2	41.7
Q8JZU2	Q8JZU2	Tricarboxylate transport protein, mitochondrial	Slc25a1	717	sp|Q8JZU2|TXTP_MOUSE Tricarboxylate transport protein, mitochondrial OS=Mus musculus OX=10090 GN=Slc25a1 PE=1 SV=1	1.51657	1.94929	2.29066	+	+	+	1.66369	2.99579	1.33209	18.0795	19.5703	18.8829	19.0452	19.8148	19.7404	21.068	21.3752	21.9536	21.5178	21.6205	21.4675	21.2055	20.9431	19.2164	22.621	21.8391	21.9175	21.856	22.0896	NA	NA	NA	-1	+	noEtOH_CTR	+	EtOH_CTR	+	EtOH_noEtOH	6	6	6	19.3	19.3
Q8JZZ0	Q8JZZ0	UDP-glucuronosyltransferase 3A2	Ugt3a2	718	sp|Q8JZZ0|UD3A2_MOUSE UDP-glucuronosyltransferase 3A2 OS=Mus musculus OX=10090 GN=Ugt3a2 PE=1 SV=2	0.101055	0.274441	1.0823				-0.205547	0.535946	0.741493	18.1725	20.5178	19.4541	19.0584	19.2621	19.8233	20.598	20.7192	20.9875	18.9799	18.7163	18.9025	19.4905	18.7026	19.6478	20.5857	18.67	20.2197	19.0344	18.5249	NA	NA	NA	-1	NA	NA	NA	NA	NA	NA	6	6	6	13.6	13.6
Q8K010	Q8K010	5-oxoprolinase	Oplah	719	sp|Q8K010|OPLA_MOUSE 5-oxoprolinase OS=Mus musculus OX=10090 GN=Oplah PE=1 SV=1	0.904544	1.58433	3.79296		+	+	0.876489	1.94575	1.06926	18.4057	19.3618	19.632	19.3266	20.331	19.6978	21.2622	21.6079	20.938	20.6154	20.3363	20.8025	19.5652	19.6427	19.7693	21.241	20.587	20.771	21.2139	21.0102	NA	NA	NA	-1	+	noEtOH_CTR	+	EtOH_CTR	+	EtOH_noEtOH	22	22	22	22.7	22.7
Q8K0D5	Q8K0D5	Elongation factor G, mitochondrial	Gfm1	723	sp|Q8K0D5|EFGM_MOUSE Elongation factor G, mitochondrial OS=Mus musculus OX=10090 GN=Gfm1 PE=1 SV=1	0.144366	0.993686	0.794061				0	0.538829	0.450776	18.596	19.0631	19.0752	19.3202	19.5788	18.7477	19.851	19.8513	19.7273	18.735	18.5994	18.356	18.7153	18.9897	19.9534	20.0269	18.306	18.7524	20.2229	18.8644	NA	NA	NA	-1	NA	NA	NA	NA	NA	NA	6	6	6	12.3	12.3
Q8K1M6	Q8K1M6	Dynamin-1-like protein	Dnm1l	724	sp|Q8K1M6|DNM1L_MOUSE Dynamin-1-like protein OS=Mus musculus OX=10090 GN=Dnm1l PE=1 SV=2	0.478924	0.0686535	0.545848				0	0.0547439	-0.28523	18.4251	18.6567	19.226	19.4745	18.91	19.2477	19.5319	18.4397	18.4723	18.5949	20.5791	18.7331	18.3893	18.9194	19.135	18.97	18.4893	18.9956	18.569	19.124	NA	NA	NA	-1	NA	NA	NA	NA	NA	NA	3	3	3	5	5
Q8K2B3	Q8K2B3	Succinate dehydrogenase [ubiquinone] flavoprotein subunit, mitochondrial	Sdha	727	sp|Q8K2B3|SDHA_MOUSE Succinate dehydrogenase [ubiquinone] flavoprotein subunit, mitochondrial OS=Mus musculus OX=10090 GN=Sdha PE=1 SV=1	1.43286	1.59887	2.63063	+	+	+	2.80898	3.38974	0.580763	19.9129	18.93	20.9631	23.1178	22.6283	22.7978	23.4392	23.4904	23.4282	22.9565	23.1447	22.9462	22.4779	22.4847	22.145	23.831	23.4367	22.9721	23.1703	22.8327	NA	NA	NA	-1	+	noEtOH_CTR	+	EtOH_CTR	+	EtOH_noEtOH	20	20	20	44.4	44.4
Q8K2C9	Q8K2C9	Very-long-chain (3R)-3-hydroxyacyl-CoA dehydratase 3	Hacd3	728	sp|Q8K2C9|HACD3_MOUSE Very-long-chain (3R)-3-hydroxyacyl-CoA dehydratase 3 OS=Mus musculus OX=10090 GN=Hacd3 PE=1 SV=2	0.944548	1.5293	0.648184		+		0.887309	1.52496	0.637648	18.5944	19.6971	19.6829	19.4557	18.7773	19.8544	21.2503	21.8836	18.0222	20.755	20.5748	20.5541	20.7206	20.2561	20.9613	21.727	20.4616	21.0268	20.9699	21.4569	NA	NA	NA	-1	NA	NA	NA	NA	NA	NA	4	4	4	17.7	17.7
Q8K370	Q8K370	Acyl-CoA dehydrogenase family member 10	Acad10	730	sp|Q8K370|ACD10_MOUSE Acyl-CoA dehydrogenase family member 10 OS=Mus musculus OX=10090 GN=Acad10 PE=1 SV=1	0.0461705	0.19737	0.699784				-0.055667	0.216757	0.272424	18.4937	19.2039	19.7944	19.5243	18.9611	19.0318	19.547	19.4905	19.7107	19.0161	18.6358	19.3111	19.2159	18.5468	19.7321	19.3788	19.6967	19.8196	18.751	18.6518	NA	NA	NA	-1	NA	NA	NA	NA	NA	NA	4	4	4	4.2	4.2
Q8QZR5	Q8QZR5	Alanine aminotransferase 1	Gpt	731	sp|Q8QZR5|ALAT1_MOUSE Alanine aminotransferase 1 OS=Mus musculus OX=10090 GN=Gpt PE=1 SV=3	1.2075	0.642919	0.76617				-0.364505	-0.199549	0.164956	21.1401	21.3928	21.5451	20.658	20.8822	20.9617	21.091	20.904	20.9492	20.7933	20.8946	21.1272	21.266	20.8078	21.563	21.3657	21.1122	21.1427	21.4215	21.2922	NA	NA	NA	-1	NA	NA	NA	NA	NA	NA	9	9	9	26.2	26.2
Q8QZS1	Q8QZS1	3-hydroxyisobutyryl-CoA hydrolase, mitochondrial	Hibch	732	sp|Q8QZS1|HIBCH_MOUSE 3-hydroxyisobutyryl-CoA hydrolase, mitochondrial OS=Mus musculus OX=10090 GN=Hibch PE=1 SV=1	2.45647	3.05797	0.355917	+	+		1.94048	2.08286	0.142375	18.7805	19.1749	19.4924	20.678	21.0569	20.7706	21.2475	21.2628	21.3569	21.1459	21.2598	21.5171	20.98	20.9028	21.4965	21.9939	21.5422	20.673	20.8424	20.9381	NA	NA	NA	-1	+	noEtOH_CTR	+	EtOH_CTR	NA	NA	15	15	15	38.4	38.4
Q8QZT1	Q8QZT1	Acetyl-CoA acetyltransferase, mitochondrial	Acat1	734	sp|Q8QZT1|THIL_MOUSE Acetyl-CoA acetyltransferase, mitochondrial OS=Mus musculus OX=10090 GN=Acat1 PE=1 SV=1	1.29649	1.51635	0.410031	+	+		2.09171	2.31299	0.221281	20.6017	21.8194	22.3503	24.1269	23.9723	24.0579	24.5843	24.5066	24.6227	23.3331	23.6037	23.7658	23.5648	23.1475	23.5678	24.1037	23.5158	23.0929	23.3099	23.4917	NA	NA	NA	-1	+	noEtOH_CTR	+	EtOH_CTR	NA	NA	20	20	20	62	62
Q8R059	Q8R059	UDP-glucose 4-epimerase	Gale	737	sp|Q8R059|GALE_MOUSE UDP-glucose 4-epimerase OS=Mus musculus OX=10090 GN=Gale PE=1 SV=1	0.354695	0.46894	0.145103				0	0.377085	0.0986239	18.2719	19.1632	19.0516	19.4355	18.7207	19.6753	19.7461	19.8891	19.9801	18.9606	18.812	18.9973	19.2826	18.3594	19.7232	18.9298	18.5288	19.0892	19.1306	18.3544	NA	NA	NA	-1	NA	NA	NA	NA	NA	NA	3	3	3	9.8	9.8
Q8R0F8	Q8R0F8	Acylpyruvase FAHD1, mitochondrial	Fahd1	739	sp|Q8R0F8|FAHD1_MOUSE Acylpyruvase FAHD1, mitochondrial OS=Mus musculus OX=10090 GN=Fahd1 PE=1 SV=2	0.422796	0.967055	0.675956				0.253049	0.573809	0.32076	18.6927	18.8894	19.4241	19.857	18.8371	19.5577	19.7311	19.8099	19.6233	18.986	19.3312	19.5923	19.2207	18.9107	19.003	20.6026	19.6162	18.5237	19.6162	19.0837	NA	NA	NA	-1	NA	NA	NA	NA	NA	NA	2	2	2	13.2	13.2
Q8R0F9	Q8R0F9	SEC14-like protein 4	Sec14l4	740	sp|Q8R0F9|S14L4_MOUSE SEC14-like protein 4 OS=Mus musculus OX=10090 GN=Sec14l4 PE=1 SV=1	1.93419	6.32619	2.60223	+	+	+	0.751433	1.73812	0.986687	19.2596	19.2236	19.044	20.6248	18.2965	19.9741	21.0939	20.9449	20.9329	20.1451	20.1253	20.497	19.9111	19.5448	20.226	21.002	20.1471	21.283	20.839	21.0682	NA	NA	NA	-1	NA	NA	+	EtOH_CTR	+	EtOH_noEtOH	8	8	8	25.8	25.8
Q8R0N6	Q8R0N6	Hydroxyacid-oxoacid transhydrogenase, mitochondrial	Adhfe1	741	sp|Q8R0N6|HOT_MOUSE Hydroxyacid-oxoacid transhydrogenase, mitochondrial OS=Mus musculus OX=10090 GN=Adhfe1 PE=1 SV=2	0.75148	0.768309	0.00349996				0.722648	0.728049	0.005401	19.591	18.5255	19.0477	20.3674	21.015	20.6292	21.0499	20.9218	21.1087	20.964	18.0516	19.5825	18.1502	19.0442	20.1926	18.9676	18.8167	18.9642	19.0793	19.3544	NA	NA	NA	-1	NA	NA	NA	NA	NA	NA	5	5	5	25.2	25.2
Q8R0Y6;Q8K009	Q8R0Y6	Cytosolic 10-formyltetrahydrofolate dehydrogenase	Aldh1l1	742	sp|Q8R0Y6|AL1L1_MOUSE Cytosolic 10-formyltetrahydrofolate dehydrogenase OS=Mus musculus OX=10090 GN=Aldh1l1 PE=1 SV=1	0.634732	0.21932	2.02801				-0.245346	0.0989138	0.34426	22.6775	23.1695	23.0479	22.9348	22.8318	22.8594	22.994	22.9054	22.8372	22.6458	22.7297	22.7351	22.4717	22.3736	22.8948	23.2061	22.6306	23.2628	23.3072	23.3676	NA	NA	NA	-1	NA	NA	NA	NA	+	EtOH_noEtOH	39	39	39	61.6	61.6
Q8R164	Q8R164	Valacyclovir hydrolase	Bphl	743	sp|Q8R164|BPHL_MOUSE Valacyclovir hydrolase OS=Mus musculus OX=10090 GN=Bphl PE=1 SV=1	2.2294	3.42574	0.250602	+	+		2.33874	2.17689	-0.161849	19.7149	19.8503	20.4562	22.2898	22.4797	22.4327	22.8404	22.6402	22.7574	22.3849	22.3837	22.633	22.1856	21.9396	22.3839	23.0342	22.1255	21.4519	21.2656	21.3569	NA	NA	NA	-1	+	noEtOH_CTR	+	EtOH_CTR	NA	NA	14	14	14	57	57
Q8R1G2	Q8R1G2	Carboxymethylenebutenolidase homolog	Cmbl	746	sp|Q8R1G2|CMBL_MOUSE Carboxymethylenebutenolidase homolog OS=Mus musculus OX=10090 GN=Cmbl PE=1 SV=1	1.76418	2.48876	1.33627	+	+		1.1145	1.70225	0.587744	19.0588	18.5447	19.3836	20.5349	21.1034	20.5341	21.104	21.1451	21.1451	19.4914	20.4364	19.7087	19.7247	19.4846	19.9736	20.4533	20.7923	21.0595	20.2511	19.6331	NA	NA	NA	-1	+	noEtOH_CTR	+	EtOH_CTR	NA	NA	6	6	6	26.5	26.5
Q8R2Q4	Q8R2Q4	Ribosome-releasing factor 2, mitochondrial	Gfm2	748	sp|Q8R2Q4|RRF2M_MOUSE Ribosome-releasing factor 2, mitochondrial OS=Mus musculus OX=10090 GN=Gfm2 PE=1 SV=2	0.295704	0.0541775	0.485589				0.288448	0.0654925	-0.222956	18.9144	18.4925	19.7128	19.5335	19.2737	19.1048	18.3528	19.0644	18.8706	19.2502	19.2506	19.3751	19.1048	19.3995	19.6627	20.1356	19.1317	18.5063	19.6569	19.1248	NA	NA	NA	-1	NA	NA	NA	NA	NA	NA	3	3	3	6.2	6.2
Q8R2Y8	Q8R2Y8	Peptidyl-tRNA hydrolase 2, mitochondrial	Ptrh2	750	sp|Q8R2Y8|PTH2_MOUSE Peptidyl-tRNA hydrolase 2, mitochondrial OS=Mus musculus OX=10090 GN=Ptrh2 PE=1 SV=1	0.463915	0.814874	0.586449				0	0.878452	0.359851	18.0757	19.4737	19.084	19.1326	19.8567	20.5618	19.8556	20.412	18.8218	18.8449	18.8675	19.2351	19.3657	18.7981	19.9055	19.2202	19.8151	20.8314	19.8421	19.252	NA	NA	NA	-1	NA	NA	NA	NA	NA	NA	2	2	2	16	16
Q8R4N0	Q8R4N0	Citrate lyase subunit beta-like protein, mitochondrial	Clybl	753	sp|Q8R4N0|CLYBL_MOUSE Citramalyl-CoA lyase, mitochondrial OS=Mus musculus OX=10090 GN=Clybl PE=1 SV=2	0.0728997	0.0423286	0.0344219				0	-0.0305045	0.0255578	18.8935	19.127	19.5344	18.8727	19.1742	19.8518	19.4565	19.2385	19.5167	19.5764	17.8128	19.8044	18.9859	19.0176	19.0642	19.4374	18.6041	18.2501	19.3313	19.4011	NA	NA	NA	-1	NA	NA	NA	NA	NA	NA	3	3	3	15.7	15.7
Q8VBT2	Q8VBT2	L-serine dehydratase/L-threonine deaminase	Sds	756	sp|Q8VBT2|SDHL_MOUSE L-serine dehydratase/L-threonine deaminase OS=Mus musculus OX=10090 GN=Sds PE=1 SV=3	0.000638691	0.745524	2.93628			+	-0.00124147	1.109	1.11024	19.0482	20.5356	20.8441	19.3022	20.7435	20.8059	21.4921	21.1565	21.5386	20.474	20.4333	21.0471	19.7074	19.5238	19.2356	21.691	20.8419	21.0208	21.2231	21.0491	NA	NA	NA	-1	NA	NA	+	EtOH_CTR	+	EtOH_noEtOH	7	7	7	35.5	35.5
Q8VC12	Q8VC12	Urocanate hydratase	Uroc1	758	sp|Q8VC12|HUTU_MOUSE Urocanate hydratase OS=Mus musculus OX=10090 GN=Uroc1 PE=1 SV=2	0.781426	1.88485	1.23559		+		0.45085	0.995269	0.54442	21.5558	21.0689	21.6517	22.0222	21.81	20.1171	22.5556	22.7259	22.3305	22.5457	22.4481	22.162	21.88	21.8452	22.0568	22.7	21.8341	22.3462	22.5611	22.3126	NA	NA	NA	-1	NA	NA	+	EtOH_CTR	NA	NA	13	13	13	28.1	28.1
Q8VC28	Q8VC28	Aldo-keto reductase family 1 member C13	Akr1c13	759	sp|Q8VC28|AK1CD_MOUSE Aldo-keto reductase family 1 member C13 OS=Mus musculus OX=10090 GN=Akr1c13 PE=1 SV=2	0.586377	0.923637	0.884349				0.392653	0.609915	0.217262	21.8805	21.182	21.07	21.7411	21.7126	21.6387	22.3732	22.2033	22.2624	21.9131	21.9203	21.9895	21.7509	21.5143	21.7511	22.0484	21.4843	21.9815	21.4547	22.0916	NA	NA	NA	-1	+	noEtOH_CTR	+	EtOH_CTR	NA	NA	17	17	17	64.4	64.4
Q8VC30	Q8VC30	Bifunctional ATP-dependent dihydroxyacetone kinase/FAD-AMP lyase (cyclizing);ATP-dependent dihydroxyacetone kinase;FAD-AMP lyase (cyclizing)	Dak	760	sp|Q8VC30|TKFC_MOUSE Triokinase/FMN cyclase OS=Mus musculus OX=10090 GN=Tkfc PE=1 SV=1	0.165891	1.86453	2.41664		+	+	-0.0911965	0.817245	0.908442	22.538	22.008	22.3238	22.0646	21.534	21.9996	23.4952	23.383	23.3119	21.9684	22.0142	22.0683	22.6552	22.4799	23.0044	22.4955	21.8638	23.4493	23.474	23.3847	NA	NA	NA	-1	NA	NA	NA	NA	+	EtOH_noEtOH	16	16	16	43.4	43.4
Q8VCB3	Q8VCB3	Glycogen [starch] synthase, liver	Gys2	762	sp|Q8VCB3|GYS2_MOUSE Glycogen [starch] synthase, liver OS=Mus musculus OX=10090 GN=Gys2 PE=1 SV=2	0.876317	1.99957	1.26856		+		0.317398	0.918173	0.600775	18.9798	19.0269	19.4059	18.8858	19.9009	19.5305	20.7055	20.8737	20.5266	19.7471	19.8634	19.0857	19.1639	19.5765	19.3407	19.1333	19.6239	20.5751	19.1693	19.8385	NA	NA	NA	-1	NA	NA	NA	NA	NA	NA	4	4	4	7.1	7.1
Q8VCC2	Q8VCC2	Liver carboxylesterase 1	Ces1	763	sp|Q8VCC2|EST1_MOUSE Liver carboxylesterase 1 OS=Mus musculus OX=10090 GN=Ces1 PE=1 SV=1	0.54504	0.811429	0.571171				1.14571	1.69609	0.550379	19.3486	21.1943	18.4984	19.269	20.9548	19.1305	20.8598	20.2413	20.4869	21.8836	21.4258	21.3423	21.829	21.8064	19.794	21.1282	21.4676	21.9911	22.4322	22.4051	NA	NA	NA	-1	NA	NA	+	EtOH_CTR	NA	NA	10	7	7	22.1	17.2
Q8VCH0	Q8VCH0	3-ketoacyl-CoA thiolase B, peroxisomal	Acaa1b	764	sp|Q8VCH0|THIKB_MOUSE 3-ketoacyl-CoA thiolase B, peroxisomal OS=Mus musculus OX=10090 GN=Acaa1b PE=1 SV=1	1.95706	2.17036	0.471602	+	+		4.84948	5.18753	0.338047	19.4297	18.5082	20.7282	24.7499	24.7276	24.7247	25.0216	24.9692	24.9866	24.7028	24.807	25.0833	23.7914	23.3819	23.675	26.0638	25.1496	23.9096	23.9358	23.907	NA	NA	NA	-1	+	noEtOH_CTR	+	EtOH_CTR	NA	NA	19	19	8	61.1	61.1
Q8VCN5	Q8VCN5	Cystathionine gamma-lyase	Cth	766	sp|Q8VCN5|CGL_MOUSE Cystathionine gamma-lyase OS=Mus musculus OX=10090 GN=Cth PE=1 SV=1	0.594556	1.58853	0.420192		+		-0.363391	-0.665348	-0.301956	24.173	23.9466	24.4351	23.8719	23.5163	23.7594	23.0842	22.8072	22.8773	23.4102	23.3707	23.4992	23.6676	23.4051	25.8932	24.0046	23.2289	24.0372	24.1219	23.9952	NA	NA	NA	-1	NA	NA	NA	NA	NA	NA	12	12	12	41.7	41.7
Q8VCR2	Q8VCR2	17-beta-hydroxysteroid dehydrogenase 13	Hsd17b13	767	sp|Q8VCR2|DHB13_MOUSE 17-beta-hydroxysteroid dehydrogenase 13 OS=Mus musculus OX=10090 GN=Hsd17b13 PE=1 SV=2	2.60671	4.78435	2.52339	+	+	+	1.18247	2.50303	1.32056	19.1088	19.5453	19.1526	20.6816	19.5378	20.2853	21.1366	21.2779	21.2466	21.1988	21.3653	21.2958	20.6576	19.6931	19.3472	20.9267	21.6601	22.8759	22.5226	22.5293	NA	NA	NA	-1	+	noEtOH_CTR	+	EtOH_CTR	+	EtOH_noEtOH	14	11	11	49.3	44.1
Q8VCR7	Q8VCR7	Alpha/beta hydrolase domain-containing protein 14B	Abhd14b	768	sp|Q8VCR7|ABHEB_MOUSE Putative protein-lysine deacylase ABHD14B OS=Mus musculus OX=10090 GN=Abhd14b PE=1 SV=1	1.03407	1.77678	2.50547		+	+	-0.484302	0.509975	0.994277	20.799	20.973	20.6087	19.846	20.4438	19.0837	21.1007	21.1361	21.0491	21.0481	20.9742	20.7674	21.053	19.6501	19.917	21.6144	20.7126	21.4559	21.8589	21.5007	NA	NA	NA	-1	NA	NA	NA	NA	+	EtOH_noEtOH	3	3	3	16.7	16.7
Q8VCT4;P23953	Q8VCT4	Carboxylesterase 1D	Ces1d	769	sp|Q8VCT4|EST1D_MOUSE Carboxylesterase 1D OS=Mus musculus OX=10090 GN=Ces1d PE=1 SV=1	1.76688	0.454768	0.292316	+			-0.568473	-0.318093	0.250381	24.2082	24.1025	24.2418	24.3382	24.3407	24.4106	24.8589	24.8058	24.7699	23.2788	23.1408	23.1806	23.1582	23.2852	23.4082	22.532	22.8724	23.8782	23.6902	23.5211	NA	NA	NA	-1	NA	NA	NA	NA	NA	NA	20	20	17	45.8	45.8
Q8VCW8	Q8VCW8	Acyl-CoA synthetase family member 2, mitochondrial	Acsf2	770	sp|Q8VCW8|ACSF2_MOUSE Medium-chain acyl-CoA ligase ACSF2, mitochondrial OS=Mus musculus OX=10090 GN=Acsf2 PE=1 SV=1	1.49546	1.61877	0.0898444	+	+		4.52212	4.45405	-0.0680615	20.793	17.9957	20.0407	24.3627	24.2034	23.9295	24.5912	24.4209	24.4073	24.2028	24.1768	24.3485	23.9507	23.8767	24.1363	25.0953	24.4648	23.3122	23.0841	23.1353	NA	NA	NA	-1	+	noEtOH_CTR	+	EtOH_CTR	NA	NA	29	29	29	44.1	44.1
Q8VCX1	Q8VCX1	3-oxo-5-beta-steroid 4-dehydrogenase	Akr1d1	771	sp|Q8VCX1|AK1D1_MOUSE Aldo-keto reductase family 1 member D1 OS=Mus musculus OX=10090 GN=Akr1d1 PE=1 SV=1	1.72179	2.31879	1.02292	+	+		1.73678	2.64286	0.906072	20.0575	18.9629	18.8464	21.5934	19.4839	19.1699	22.1681	22.3158	22.0787	22.1123	21.6708	20.6395	22.4862	22.3308	19.7446	20.1449	22.0715	22.3479	22.2949	22.0325	NA	NA	NA	-1	NA	NA	+	EtOH_CTR	NA	NA	6	6	6	22.8	22.8
Q8VCZ9	Q8VCZ9	Probable proline dehydrogenase 2	Prodh2	772	sp|Q8VCZ9|HYPDH_MOUSE Hydroxyproline dehydrogenase OS=Mus musculus OX=10090 GN=Prodh2 PE=1 SV=1	1.25793	1.45354	0.263323				0.397056	0.53904	0.141984	19.0853	18.6964	18.8389	19.8541	18.9804	19.7556	19.428	19.3552	19.3337	18.9493	19.0975	19.0685	19.5498	19.4934	18.6866	20.1398	19.2524	18.4613	20.0648	19.2653	NA	NA	NA	-1	NA	NA	NA	NA	NA	NA	4	4	4	13.2	13.2
Q8VDD5;Q61879;O08638	Q8VDD5	Myosin-9	Myh9	773	sp|Q8VDD5|MYH9_MOUSE Myosin-9 OS=Mus musculus OX=10090 GN=Myh9 PE=1 SV=4	2.4109	1.54494	0.220907	+	+		0.942723	1.19631	0.253582	18.3959	18.8678	18.4836	19.5779	19.0332	18.5762	18.3897	18.2183	18.4344	20.1461	20.1571	20.2043	19.6674	19.0797	19.2844	21.1554	20.5105	20.3102	20.7156	20.4959	NA	NA	NA	-1	+	noEtOH_CTR	NA	NA	NA	NA	9	9	8	6.8	6.8
Q8VDM4	Q8VDM4	26S proteasome non-ATPase regulatory subunit 2	Psmd2	777	sp|Q8VDM4|PSMD2_MOUSE 26S proteasome non-ATPase regulatory subunit 2 OS=Mus musculus OX=10090 GN=Psmd2 PE=1 SV=1	0.213243	0.798805	1.42846				0.211198	0.705356	0.494158	18.974	18.8485	19.8873	19.0835	18.8884	19.9791	19.9894	19.7175	19.6772	18.5997	19.9635	20.1328	18.9005	19.5788	19.9039	20.0993	19.9616	20.2635	19.9894	19.8377	NA	NA	NA	-1	NA	NA	+	EtOH_CTR	NA	NA	7	7	7	11.5	11.5
Q8VDN2;Q6PIC6;Q6PIE5;Q9WV27;Q64436;Q9Z1W8	Q8VDN2	Sodium/potassium-transporting ATPase subunit alpha-1	Atp1a1	778	sp|Q8VDN2|AT1A1_MOUSE Sodium/potassium-transporting ATPase subunit alpha-1 OS=Mus musculus OX=10090 GN=Atp1a1 PE=1 SV=1	0.0420807	0.474371	1.16047				-0.0802422	0.784987	0.865229	18.2854	20.1236	20.0367	20.4696	19.2552	19.2061	18.8312	18.9076	19.481	18.9499	19.3441	19.1647	19.5488	18.8397	19.8371	20.2123	20.5278	21.2979	21.3023	21.5751	NA	NA	NA	-1	NA	NA	NA	NA	NA	NA	10	10	10	12.8	12.8
Q8VEK3	Q8VEK3	Heterogeneous nuclear ribonucleoprotein U	Hnrnpu	779	sp|Q8VEK3|HNRPU_MOUSE Heterogeneous nuclear ribonucleoprotein U OS=Mus musculus OX=10090 GN=Hnrnpu PE=1 SV=1	0.304315	0.376321	0.620561				0	0.517956	0.734527	19.6577	18.925	18.9009	18.6012	19.0557	18.9998	18.3309	18.6898	17.9917	18.5086	18.5871	18.7172	19.5729	19.6293	18.8299	19.2455	22.5209	20.7859	21.012	18.8565	NA	NA	NA	-1	NA	NA	NA	NA	NA	NA	7	7	7	9.9	9.9
Q8VEM8	Q8VEM8	Phosphate carrier protein, mitochondrial	Slc25a3	780	sp|Q8VEM8|MPCP_MOUSE Phosphate carrier protein, mitochondrial OS=Mus musculus OX=10090 GN=Slc25a3 PE=1 SV=1	2.36817	2.82494	1.34988	+	+		3.66027	4.14143	0.481161	18.9015	18.043	19.2007	22.1022	21.988	21.9402	22.2288	22.2911	22.3805	22.5608	22.8627	22.9553	22.4455	22.0927	22.4307	23.2587	22.7913	23.1643	23.4937	23.2436	NA	NA	NA	-1	+	noEtOH_CTR	+	EtOH_CTR	NA	NA	8	8	8	22.7	22.7
Q91V76	Q91V76	Ester hydrolase C11orf54 homolog	NA	782	sp|Q91V76|CK054_MOUSE Ester hydrolase C11orf54 homolog OS=Mus musculus OX=10090 PE=1 SV=1	3.05516	0.700939	1.06046	+			1.32023	0.545745	-0.77448	18.3987	18.7388	18.9528	19.1697	19.4584	19.9106	18.8256	18.9279	18.9028	20.5118	20.4354	20.7325	20.8095	19.464	19.6612	20.7891	17.9134	20.0705	20.2477	18.2633	NA	NA	NA	-1	+	noEtOH_CTR	NA	NA	NA	NA	4	4	4	18.4	18.4
Q91V92	Q91V92	ATP-citrate synthase	Acly	783	sp|Q91V92|ACLY_MOUSE ATP-citrate synthase OS=Mus musculus OX=10090 GN=Acly PE=1 SV=1	0.79581	1.00965	1.88378			+	2.16819	2.91112	0.742932	19.3806	20.1835	22.7261	22.3145	22.5878	22.184	24.1942	23.9989	24.2985	23.4482	23.6108	23.8835	22.9686	22.7628	22.624	23.243	22.8227	23.4985	23.6672	23.6731	NA	NA	NA	-1	+	noEtOH_CTR	+	EtOH_CTR	+	EtOH_noEtOH	33	33	33	35.1	35.1
Q91VA0	Q91VA0	Acyl-coenzyme A synthetase ACSM1, mitochondrial	Acsm1	784	sp|Q91VA0|ACSM1_MOUSE Acyl-coenzyme A synthetase ACSM1, mitochondrial OS=Mus musculus OX=10090 GN=Acsm1 PE=1 SV=1	1.53419	1.62432	0.415313	+	+		2.63333	2.78566	0.152332	18.8707	19.8494	20.5844	22.3075	22.2119	21.7172	22.3152	22.6608	22.4772	22.4169	22.4218	22.7225	22.5003	22.539	22.7765	23.4065	22.6448	22.2533	22.3749	22.298	NA	NA	NA	-1	+	noEtOH_CTR	+	EtOH_CTR	NA	NA	19	19	19	51.1	51.1
Q91VD9	Q91VD9	NADH-ubiquinone oxidoreductase 75 kDa subunit, mitochondrial	Ndufs1	786	sp|Q91VD9|NDUS1_MOUSE NADH-ubiquinone oxidoreductase 75 kDa subunit, mitochondrial OS=Mus musculus OX=10090 GN=Ndufs1 PE=1 SV=2	0.0590856	1.33048	1.99379			+	-0.0599327	0.860128	0.92006	18.9786	19.6729	19.714	19.7007	18.4811	19.568	20.0147	19.8652	20.0862	18.0637	18.52	19.9204	20.2474	19.9857	20.0705	20.8508	20.3027	20.6842	20.4882	20.2307	NA	NA	NA	-1	NA	NA	+	EtOH_CTR	+	EtOH_noEtOH	8	8	8	12.7	12.7
Q91VI7	Q91VI7	Ribonuclease inhibitor	Rnh1	787	sp|Q91VI7|RINI_MOUSE Ribonuclease inhibitor OS=Mus musculus OX=10090 GN=Rnh1 PE=1 SV=1	1.67017	2.30454	0.486102	+	+		1.54019	1.9164	0.376215	17.8559	18.8832	18.7215	19.4351	19.6148	19.5845	20.6516	20.3638	20.1274	20.3751	20.4984	20.5529	20.357	20.3709	19.4546	20.687	18.3125	21.2791	21.1696	20.6351	NA	NA	NA	-1	+	noEtOH_CTR	+	EtOH_CTR	NA	NA	8	8	8	21.9	21.9
Q91VR2	Q91VR2	ATP synthase subunit gamma, mitochondrial	Atp5c1	788	sp|Q91VR2|ATPG_MOUSE ATP synthase subunit gamma, mitochondrial OS=Mus musculus OX=10090 GN=Atp5f1c PE=1 SV=1	1.54466	1.83732	0.544662	+	+		2.799	3.07538	0.276381	18.7434	18.7262	20.284	22.0464	22.1539	22.0032	22.8693	23.0298	22.7309	22.1863	22.5725	22.233	22.0305	21.6911	21.5349	22.7871	22.3958	21.7286	21.5583	21.5128	NA	NA	NA	-1	+	noEtOH_CTR	+	EtOH_CTR	NA	NA	10	10	10	32.9	32.9
Q91VS7	Q91VS7	Microsomal glutathione S-transferase 1	Mgst1	789	sp|Q91VS7|MGST1_MOUSE Microsomal glutathione S-transferase 1 OS=Mus musculus OX=10090 GN=Mgst1 PE=1 SV=3	6.08956	5.08686	1.20514	+	+		2.22019	2.8608	0.64061	21.9914	21.6615	21.8981	23.9865	23.9584	23.355	23.9423	23.945	23.7989	24.2187	24.1096	24.5334	24.1425	23.9261	24.4041	24.948	24.3489	25.532	25.5436	25.6301	NA	NA	NA	-1	+	noEtOH_CTR	+	EtOH_CTR	NA	NA	7	7	7	50.3	50.3
Q91VT4	Q91VT4	Carbonyl reductase family member 4	Cbr4	790	sp|Q91VT4|CBR4_MOUSE 3-oxoacyl-[acyl-carrier-protein] reductase OS=Mus musculus OX=10090 GN=Cbr4 PE=1 SV=2	0.106648	0.397872	0.325643				0.0999703	0.307113	0.207143	20.2125	19.2828	19.8132	20.4414	20.019	19.9744	20.2498	20.3356	20.5285	20.1674	20.3956	20.5266	18.9472	18.8435	19.5101	20.8889	19.9665	19.2574	19.7291	19.6571	NA	NA	NA	-1	NA	NA	NA	NA	NA	NA	4	4	4	22	22
Q91W43	Q91W43	Glycine dehydrogenase (decarboxylating), mitochondrial	Gldc	792	sp|Q91W43|GCSP_MOUSE Glycine dehydrogenase (decarboxylating), mitochondrial OS=Mus musculus OX=10090 GN=Gldc PE=1 SV=1	2.46236	2.01502	0.285913	+	+		1.44968	1.20802	-0.241666	18.2547	18.9596	18.305	19.7876	19.4748	19.6142	20.1476	19.6768	19.8721	20.8817	20.6528	21.1733	19.1217	19.0776	19.8212	18.5177	21.0244	19.7796	19.6399	19.0574	NA	NA	NA	-1	+	noEtOH_CTR	+	EtOH_CTR	NA	NA	5	5	5	7.7	7.7
Q91W90	Q91W90	Thioredoxin domain-containing protein 5	Txndc5	794	sp|Q91W90|TXND5_MOUSE Thioredoxin domain-containing protein 5 OS=Mus musculus OX=10090 GN=Txndc5 PE=1 SV=2	1.56597	2.48343	2.0929		+	+	0.564443	0.994382	0.429939	18.8245	18.8824	19.2661	20.02	19.5	19.4581	20.1504	19.6799	19.6928	19.463	19.8035	19.3013	19.8056	19.5763	19.071	19.7653	19.7621	20.421	20.2013	20.21	NA	NA	NA	-1	+	noEtOH_CTR	+	EtOH_CTR	+	EtOH_noEtOH	6	6	6	19.4	19.4
Q91WD5	Q91WD5	NADH dehydrogenase [ubiquinone] iron-sulfur protein 2, mitochondrial	Ndufs2	795	sp|Q91WD5|NDUS2_MOUSE NADH dehydrogenase [ubiquinone] iron-sulfur protein 2, mitochondrial OS=Mus musculus OX=10090 GN=Ndufs2 PE=1 SV=1	0.00769932	0.0112008	0.0314661				0	-0.0125107	-0.0215308	18.5897	19.7144	19.3191	18.9675	19.9508	19.0162	19.1301	18.975	18.6104	19.8551	17.9719	18.9834	19.4701	19.2686	19.4675	19.0852	19.6075	18.9161	19.4184	19.8193	NA	NA	NA	-1	NA	NA	NA	NA	NA	NA	3	3	3	8.2	8.2
Q91WG0	Q91WG0	Acylcarnitine hydrolase	Ces2c	796	sp|Q91WG0|EST2C_MOUSE Acylcarnitine hydrolase OS=Mus musculus OX=10090 GN=Ces2c PE=1 SV=1	2.98293	2.28725	0.186823	+	+		-1.99276	-1.72474	0.26802	21.3122	21.8304	21.9344	19.6741	21.6026	21.6157	21.4192	21.3643	21.2663	18.4602	18.5467	19.3555	18.8294	19.4992	19.7125	18.8142	19.0265	18.6521	19.929	19.269	NA	NA	NA	-1	+	noEtOH_CTR	NA	NA	NA	NA	3	3	2	8.2	8.2
Q91WJ8;Q3U0V1	Q91WJ8	Far upstream element-binding protein 1	Fubp1	797	sp|Q91WJ8|FUBP1_MOUSE Far upstream element-binding protein 1 OS=Mus musculus OX=10090 GN=Fubp1 PE=1 SV=1	0.526462	0.201674	0.774645				0	0.206997	-0.280084	18.908	18.3069	19.5239	19.6949	19.4599	19.5563	18.8593	19.0685	18.4117	19.2862	18.6427	19.1456	19.6127	19.3336	19.8684	19.3	19.5209	18.7355	19.6258	19.4379	NA	NA	NA	-1	NA	NA	NA	NA	NA	NA	3	3	3	4.6	4.6
Q91WL5	Q91WL5	Cytochrome P450 4A12A	Cyp4a12a	799	sp|Q91WL5|CP4CA_MOUSE Cytochrome P450 4A12A OS=Mus musculus OX=10090 GN=Cyp4a12a PE=1 SV=2	1.32213	1.73858	1.6413	+	+	+	1.29181	2.3807	1.08889	18.7943	20.0242	19.0994	21.0565	21.3704	21.4411	21.8988	21.5567	21.7269	21.281	21.3434	21.3383	18.7477	20.2169	18.5848	22.0857	21.2061	21.5469	21.7415	21.7309	NA	NA	NA	-1	NA	NA	+	EtOH_CTR	NA	NA	19	13	4	39.2	29.9
Q91WN4	Q91WN4	Kynurenine 3-monooxygenase	Kmo	801	sp|Q91WN4|KMO_MOUSE Kynurenine 3-monooxygenase OS=Mus musculus OX=10090 GN=Kmo PE=1 SV=1	2.00332	1.50461	0.191516	+	+		1.03096	1.29051	0.259552	18.4443	18.6293	19.0134	19.7	18.4533	20.4828	18.4188	18.1797	18.6136	20.8257	19.2146	20.7764	18.9753	19.353	19.7585	20.6877	20.5973	21.0116	21.2611	21.1195	NA	NA	NA	-1	NA	NA	NA	NA	NA	NA	7	7	7	15.9	15.9
Q91WT9	Q91WT9	Cystathionine beta-synthase	Cbs	803	sp|Q91WT9|CBS_MOUSE Cystathionine beta-synthase OS=Mus musculus OX=10090 GN=Cbs PE=1 SV=3	0.308424	0.0629583	3.44873			+	-0.772213	0.178747	0.95096	17.9517	20.7914	20.6384	18.9472	18.8646	20.0446	19.9315	19.7256	19.6911	18.4734	18.5998	18.8587	19.172	19.0912	19.143	20.2242	19.2346	20.439	20.2997	20.2349	NA	NA	NA	-1	NA	NA	NA	NA	+	EtOH_noEtOH	5	5	5	13.5	13.5
Q91WU0	Q91WU0	Carboxylic ester hydrolase	Ces1f	804	sp|Q91WU0|EST1F_MOUSE Carboxylesterase 1F OS=Mus musculus OX=10090 GN=Ces1f PE=1 SV=1	0.019582	0.0598568	0.205888				0.0761532	0.224069	0.147916	19.5697	23.1263	23.2737	22.89	22.8792	22.6586	22.8895	22.7336	23.087	22.0409	21.7659	22.121	21.2829	21.4972	21.459	21.8146	21.5644	21.7845	21.8338	22.0045	NA	NA	NA	-1	NA	NA	NA	NA	NA	NA	20	19	16	48.3	47.1
Q91X44	Q91X44	Glucokinase regulatory protein	Gckr	807	sp|Q91X44|GCKR_MOUSE Glucokinase regulatory protein OS=Mus musculus OX=10090 GN=Gckr PE=1 SV=4	0.380001	0.375493	0.00939472				0	-0.27645	0.00892782	19.0796	19.6433	19.8455	19.2649	18.9	20.0033	19.5426	19.9502	19.8222	18.2296	18.7048	18.8002	18.9021	20.0641	20.2677	19.4969	18.9751	18.1125	19.4769	18.5941	NA	NA	NA	-1	NA	NA	NA	NA	NA	NA	3	3	3	6.4	6.4
Q91X77;Q6XVG2;P56654	Q91X77;Q6XVG2;P56654	Cytochrome P450 2C50;Cytochrome P450 2C54;Cytochrome P450 2C37	Cyp2c50;Cyp2c54;Cyp2c37	809	sp|Q91X77|CY250_MOUSE Cytochrome P450 2C50 OS=Mus musculus OX=10090 GN=Cyp2c50 PE=1 SV=2;sp|Q6XVG2|CP254_MOUSE Cytochrome P450 2C54 OS=Mus musculus OX=10090 GN=Cyp2c54 PE=1 SV=1;sp|P56654|CP237_MOUSE Cytochrome P450 2C37 OS=Mus musculus OX=10090 GN=Cyp2c37	1.1148	1.24227	0.394615				0.644186	1.0346	0.390419	19.02	18.3757	19.0817	19.3677	19.0693	18.5541	18.7646	18.1644	18.9162	19.4373	19.5929	19.7528	19.9515	19.4553	20.0489	20.0063	19.7561	21.3885	21.1494	20.7375	NA	NA	NA	-1	NA	NA	NA	NA	NA	NA	8	5	5	18	11.4
Q91X83	Q91X83	S-adenosylmethionine synthase isoform type-1	Mat1a	810	sp|Q91X83|METK1_MOUSE S-adenosylmethionine synthase isoform type-1 OS=Mus musculus OX=10090 GN=Mat1a PE=1 SV=1	1.18541	1.39641	4.01256			+	-0.240822	0.287245	0.528067	23.3178	23.2825	23.5362	22.9395	23.1651	23.1866	23.8186	23.5909	23.5909	23.1356	23.1346	23.4043	23.126	22.7835	23.3671	24.1103	23.4029	23.5732	23.5728	23.6691	NA	NA	NA	-1	NA	NA	NA	NA	+	EtOH_noEtOH	17	17	12	48	48
Q91X91	Q91X91	Nicotinate-nucleotide pyrophosphorylase [carboxylating]	Qprt	811	sp|Q91X91|NADC_MOUSE Nicotinate-nucleotide pyrophosphorylase [carboxylating] OS=Mus musculus OX=10090 GN=Qprt PE=1 SV=1	0.0198282	0.115975	0.332587				-0.0741505	0.399127	0.473278	22.409	18.717	19.4976	21.0767	21.5143	21.6898	21.166	21.2291	21.4523	18.6551	20.5423	18.3601	18.5844	21.0485	19.7324	19.4109	17.9377	21.5517	21.2308	20.8776	NA	NA	NA	-1	NA	NA	NA	NA	NA	NA	5	5	5	19.1	19.1
Q91XD4	Q91XD4	Formimidoyltransferase-cyclodeaminase;Glutamate formimidoyltransferase;Formimidoyltetrahydrofolate cyclodeaminase	Ftcd	812	sp|Q91XD4|FTCD_MOUSE Formimidoyltransferase-cyclodeaminase OS=Mus musculus OX=10090 GN=Ftcd PE=1 SV=1	0.657706	0.756408	1.15717				3.55518	4.16456	0.609381	24.2092	18.3239	24.5779	24.2701	25.7669	25.7257	26.854	26.6139	26.4672	26.4298	26.0403	25.9306	26.2784	25.7698	27.118	26.5411	25.3578	26.8465	26.6622	26.9365	NA	NA	NA	-1	+	noEtOH_CTR	+	EtOH_CTR	NA	NA	18	18	18	49.4	49.4
Q91XE0	Q91XE0	Glycine N-acyltransferase	Glyat	813	sp|Q91XE0|GLYAT_MOUSE Glycine N-acyltransferase OS=Mus musculus OX=10090 GN=Glyat PE=1 SV=1	1.66774	2.09143	0.76195	+	+		2.02446	2.34726	0.322801	18.9258	19.9776	18.8916	21.6455	21.8034	21.6127	22.1467	22.2516	22.2685	20.8798	20.9168	21.1167	21.2809	21.0987	21.2508	21.6538	20.95	21.1084	21.3348	21.1842	NA	NA	NA	-1	+	noEtOH_CTR	+	EtOH_CTR	NA	NA	11	11	11	40.5	40.5
Q91Y97	Q91Y97	Fructose-bisphosphate aldolase B	Aldob	815	sp|Q91Y97|ALDOB_MOUSE Fructose-bisphosphate aldolase B OS=Mus musculus OX=10090 GN=Aldob PE=1 SV=3	4.38423	0.285567	1.94404	+		+	-0.672235	-0.112904	0.559331	25.6435	25.5597	25.5024	24.6389	24.6869	24.7837	25.3344	25.1485	25.3295	24.5432	24.7751	25.1134	25.0925	25.1685	25.2646	25.0051	24.8998	25.8828	26.059	25.986	NA	NA	NA	-1	+	noEtOH_CTR	NA	NA	+	EtOH_noEtOH	24	24	24	76.9	76.9
Q91YH5	Q91YH5	Atlastin-3	Atl3	816	sp|Q91YH5|ATLA3_MOUSE Atlastin-3 OS=Mus musculus OX=10090 GN=Atl3 PE=1 SV=1	0.829315	2.00841	2.26103		+	+	0.688134	1.7293	1.04117	19.2947	18.2118	18.5628	20.1198	18.9259	20.7145	20.4167	20.3676	20.8896	19.1585	18.6999	19.3103	18.7587	19.4048	19.3085	19.2291	19.6691	20.8027	21.1735	20.8042	NA	NA	NA	-1	NA	NA	+	EtOH_CTR	+	EtOH_noEtOH	9	9	9	27	27
Q91YI0	Q91YI0	Argininosuccinate lyase	Asl	817	sp|Q91YI0|ARLY_MOUSE Argininosuccinate lyase OS=Mus musculus OX=10090 GN=Asl PE=1 SV=1	0.606976	0.208665	3.64309			+	-0.767959	0.287806	1.05576	20.9813	22.0885	22.6096	21.4339	21.6224	21.4454	22.5161	22.612	22.7777	21.0624	21.0742	21.1241	21.0847	20.7734	20.5063	21.4874	21.5378	22.4216	21.9876	22.1073	NA	NA	NA	-1	+	noEtOH_CTR	NA	NA	+	EtOH_noEtOH	18	18	18	37.9	37.9
Q91YP0	Q91YP0	L-2-hydroxyglutarate dehydrogenase, mitochondrial	L2hgdh	818	sp|Q91YP0|L2HDH_MOUSE L-2-hydroxyglutarate dehydrogenase, mitochondrial OS=Mus musculus OX=10090 GN=L2hgdh PE=1 SV=1	0.439083	0.656265	1.17264				0.259856	-0.359779	-0.619635	19.4671	18.9242	19.1756	20.2105	19.9383	19.3484	19.3497	18.8648	19.625	18.3005	19.5028	19.5873	18.5571	20.2061	19.3883	19.2349	18.2853	17.8841	19.1784	18.2113	NA	NA	NA	-1	NA	NA	NA	NA	NA	NA	3	3	3	7.5	7.5
Q91YQ5	Q91YQ5	Dolichyl-diphosphooligosaccharide--protein glycosyltransferase subunit 1	Rpn1	819	sp|Q91YQ5|RPN1_MOUSE Dolichyl-diphosphooligosaccharide--protein glycosyltransferase subunit 1 OS=Mus musculus OX=10090 GN=Rpn1 PE=1 SV=1	0.247112	0.182632	0.086625				0	0.169174	-0.0520128	18.6654	19.7156	19.0361	20.256	19.0237	20.034	19.5173	19.3639	19.4031	19.0981	19.396	18.964	19.2023	19.3414	18.9265	18.6715	19.1755	20.1957	19.1391	18.9996	NA	NA	NA	-1	NA	NA	NA	NA	NA	NA	5	5	5	13.7	13.7
Q91YT0	Q91YT0	NADH dehydrogenase [ubiquinone] flavoprotein 1, mitochondrial	Ndufv1	820	sp|Q91YT0|NDUV1_MOUSE NADH dehydrogenase [ubiquinone] flavoprotein 1, mitochondrial OS=Mus musculus OX=10090 GN=Ndufv1 PE=1 SV=1	1.58107	0.150747	1.43156	+		+	0.738489	-0.146035	-0.884524	19.3218	18.9682	18.6901	18.802	19.1377	19.483	17.6613	18.5463	18.7853	20.0734	20.1705	20.0242	20.3394	20.0234	19.5331	20.8471	19.1151	19.0439	18.4811	18.2984	NA	NA	NA	-1	NA	NA	NA	NA	NA	NA	7	7	7	18.5	18.5
Q91Z53	Q91Z53	Glyoxylate reductase/hydroxypyruvate reductase	Grhpr	821	sp|Q91Z53|GRHPR_MOUSE Glyoxylate reductase/hydroxypyruvate reductase OS=Mus musculus OX=10090 GN=Grhpr PE=1 SV=1	0.818493	1.00844	3.04467			+	1.68854	2.18894	0.5004	20.8681	18.5375	20.6996	21.4871	21.5595	21.6675	22.5677	22.124	22.3253	21.9774	21.8695	22.1261	21.8308	21.4756	21.5189	22.4849	21.7991	22.1461	22.3478	21.9972	NA	NA	NA	-1	+	noEtOH_CTR	+	EtOH_CTR	+	EtOH_noEtOH	11	11	11	36.6	36.6
Q91ZA3	Q91ZA3	Propionyl-CoA carboxylase alpha chain, mitochondrial	Pcca	822	sp|Q91ZA3|PCCA_MOUSE Propionyl-CoA carboxylase alpha chain, mitochondrial OS=Mus musculus OX=10090 GN=Pcca PE=1 SV=2	1.47595	1.39033	1.24048	+	+		3.61186	2.55663	-1.05522	19.3279	21.1883	21.6395	24.8361	24.7655	24.475	23.9726	23.8053	23.8446	24.3326	24.3262	24.4187	23.9102	23.886	24.0235	24.9279	24.3415	21.487	21.8504	21.9723	NA	NA	NA	-1	+	noEtOH_CTR	+	EtOH_CTR	NA	NA	43	43	43	61.9	61.9
Q91ZJ5	Q91ZJ5	UTP--glucose-1-phosphate uridylyltransferase	Ugp2	823	sp|Q91ZJ5|UGPA_MOUSE UTP--glucose-1-phosphate uridylyltransferase OS=Mus musculus OX=10090 GN=Ugp2 PE=1 SV=3	0.0815602	0.046299	0.33101				-0.151793	0.0907509	0.242544	18.9345	20.6339	20.821	19.9619	19.9571	18.9018	20.0204	20.3975	20.3089	20.0552	20.5093	19.3174	20.0514	20.935	20.1128	18.711	20.0188	21.2609	20.6075	20.4394	NA	NA	NA	-1	NA	NA	NA	NA	NA	NA	7	7	7	21.9	21.9
Q920E5	Q920E5	Farnesyl pyrophosphate synthase	Fdps	825	sp|Q920E5|FPPS_MOUSE Farnesyl pyrophosphate synthase OS=Mus musculus OX=10090 GN=Fdps PE=1 SV=1	2.31476	2.78974	0.91492	+	+		1.51568	2.12984	0.614156	19.4996	18.6849	19.22	19.5091	20.5871	21.0605	21.9217	21.9285	21.4582	21.3442	20.9283	21.6077	21.144	18.5651	21.1088	21.1343	20.5947	20.9406	21.1176	21.0218	NA	NA	NA	-1	+	noEtOH_CTR	+	EtOH_CTR	NA	NA	8	8	8	24.1	24.1
Q921G7	Q921G7	Electron transfer flavoprotein-ubiquinone oxidoreductase, mitochondrial	Etfdh	826	sp|Q921G7|ETFD_MOUSE Electron transfer flavoprotein-ubiquinone oxidoreductase, mitochondrial OS=Mus musculus OX=10090 GN=Etfdh PE=1 SV=1	1.48534	1.49028	0.13419	+	+		4.9976	5.10398	0.106372	19.8016	17.7375	21.202	25.2271	25.1945	24.9478	25.2812	25.2791	25.1488	24.578	24.6974	24.7546	22.9476	24.195	24.6596	24.6798	24.9946	23.9172	24.1818	23.9921	NA	NA	NA	-1	+	noEtOH_CTR	+	EtOH_CTR	NA	NA	26	26	26	43.3	43.3
Q921H8	Q921H8	3-ketoacyl-CoA thiolase A, peroxisomal	Acaa1a	827	sp|Q921H8|THIKA_MOUSE 3-ketoacyl-CoA thiolase A, peroxisomal OS=Mus musculus OX=10090 GN=Acaa1a PE=1 SV=1	2.18038	3.43491	0.654339	+	+		1.20663	1.74699	0.540356	18.68	18.779	19.1718	19.347	21.0482	21.0925	21.3148	20.926	21.2952	20.9675	21.012	18.6918	19.4228	19.1676	20.0024	21.179	19.1574	20.54	19.7311	20.8477	NA	NA	NA	-1	NA	NA	+	EtOH_CTR	NA	NA	14	3	3	48.3	10.8
Q921I1	Q921I1	Serotransferrin	Tf	828	sp|Q921I1|TRFE_MOUSE Serotransferrin OS=Mus musculus OX=10090 GN=Tf PE=1 SV=1	0.0108742	0.204567	0.319925				0	0.317733	0.298818	19.5345	18.2383	19.8938	20.1771	20.2419	18.3428	18.8785	18.8458	18.4283	18.7566	19.1466	19.543	19.9594	18.4689	18.5336	19.0067	19.4333	20.2552	20.7828	20.6888	NA	NA	NA	-1	NA	NA	NA	NA	NA	NA	2	2	2	4.3	4.3
Q922B2	Q922B2	Aspartate--tRNA ligase, cytoplasmic	Dars	832	sp|Q922B2|SYDC_MOUSE Aspartate--tRNA ligase, cytoplasmic OS=Mus musculus OX=10090 GN=Dars1 PE=1 SV=2	2.39801	2.53914	1.61815	+	+		0.958282	1.36938	0.411095	18.6525	19.0941	18.624	20.0334	19.831	19.9248	20.2859	20.0666	19.9858	19.8106	20.176	19.7122	19.1752	18.9756	20.0976	20.557	19.8159	20.1755	20.0107	20.3792	NA	NA	NA	-1	+	noEtOH_CTR	+	EtOH_CTR	NA	NA	15	15	15	30.9	30.9
Q922D8	Q922D8	C-1-tetrahydrofolate synthase, cytoplasmic;Methylenetetrahydrofolate dehydrogenase;Methenyltetrahydrofolate cyclohydrolase;Formyltetrahydrofolate synthetase;C-1-tetrahydrofolate synthase, cytoplasmic, N-terminally processed	Mthfd1	833	sp|Q922D8|C1TC_MOUSE C-1-tetrahydrofolate synthase, cytoplasmic OS=Mus musculus OX=10090 GN=Mthfd1 PE=1 SV=4	2.96565	3.22539	4.00134	+	+	+	1.64537	2.45733	0.81196	19.7773	19.2017	19.5958	21.0368	21.3362	21.412	22.0948	22.1628	22.0074	21.5907	21.289	21.626	20.7447	20.79	20.7075	21.6694	21.4797	22.0031	22.1986	22.2424	NA	NA	NA	-1	+	noEtOH_CTR	+	EtOH_CTR	+	EtOH_noEtOH	26	26	26	31.8	31.8
Q922E4	Q922E4	Ethanolamine-phosphate cytidylyltransferase	Pcyt2	834	sp|Q922E4|PCY2_MOUSE Ethanolamine-phosphate cytidylyltransferase OS=Mus musculus OX=10090 GN=Pcyt2 PE=1 SV=1	0.19733	0.161212	0.530133				-0.267112	0.205332	0.472444	18.7609	20.1041	19.7324	20.5036	18.5694	20.4851	20.5917	20.6197	20.3401	18.7187	18.4164	18.711	19.9372	17.7252	20.3215	19.2397	18.8613	19.2972	19.9956	18.957	NA	NA	NA	-1	NA	NA	NA	NA	NA	NA	4	4	4	12.1	12.1
Q922Q1	Q922Q1	Mitochondrial amidoxime reducing component 2	44987	836	sp|Q922Q1|MARC2_MOUSE Mitochondrial amidoxime reducing component 2 OS=Mus musculus OX=10090 GN=Mtarc2 PE=1 SV=1	0.0441311	1.02658	0.976533				-0.0147591	0.388624	0.403383	21.5836	21.4902	21.4678	21.2388	21.31	21.5169	21.2848	21.728	21.505	21.1916	21.4817	21.226	21.8351	21.4641	22.2277	21.3898	21.6283	22.6097	22.4597	22.6146	NA	NA	NA	-1	NA	NA	NA	NA	NA	NA	11	11	11	34.6	34.6
Q922Q8	Q922Q8	Leucine-rich repeat-containing protein 59	Lrrc59	837	sp|Q922Q8|LRC59_MOUSE Leucine-rich repeat-containing protein 59 OS=Mus musculus OX=10090 GN=Lrrc59 PE=1 SV=1	3.12884	2.56514	1.29705	+	+		0.685592	1.47697	0.791379	18.4193	18.38	18.3738	19.7656	18.7878	19.4	19.1632	18.7821	18.4793	18.8467	19.2166	18.7952	18.643	18.7852	19.4496	20.7497	20.0604	20.4837	20.8042	20.4216	NA	NA	NA	-1	+	noEtOH_CTR	+	EtOH_CTR	NA	NA	3	3	3	11.4	11.4
Q922R8	Q922R8	Protein disulfide-isomerase A6	Pdia6	838	sp|Q922R8|PDIA6_MOUSE Protein disulfide-isomerase A6 OS=Mus musculus OX=10090 GN=Pdia6 PE=1 SV=3	0.71485	3.04742	3.38852		+	+	0.383558	1.55339	1.16983	19.7335	19.1738	19.2939	19.5255	19.4157	20.4956	20.9611	20.6158	20.8247	20.4992	18.9607	19.7507	20.6386	19.7093	19.0602	20.5594	20.5534	21.2478	21.6695	21.1986	NA	NA	NA	-1	NA	NA	+	EtOH_CTR	+	EtOH_noEtOH	9	9	9	28.9	28.9
Q923D2	Q923D2	Flavin reductase (NADPH)	Blvrb	839	sp|Q923D2|BLVRB_MOUSE Flavin reductase (NADPH) OS=Mus musculus OX=10090 GN=Blvrb PE=1 SV=3	2.32772	2.53837	0.722081	+	+		1.8161	2.23123	0.415125	18.3127	19.0813	19.2461	20.8964	20.8536	19.472	20.9155	21.0974	21.0405	21.0232	21.1528	20.3789	21.4327	21.2981	19.7574	20.2643	21.1155	22.0431	21.7229	20.6908	NA	NA	NA	-1	+	noEtOH_CTR	+	EtOH_CTR	NA	NA	4	4	4	19.4	19.4
Q924Y0	Q924Y0	Gamma-butyrobetaine dioxygenase	Bbox1	840	sp|Q924Y0|BODG_MOUSE Gamma-butyrobetaine dioxygenase OS=Mus musculus OX=10090 GN=Bbox1 PE=1 SV=1	0.631967	1.19476	0.398374				0.687194	1.1559	0.468704	18.5742	19.4201	19.7808	18.8144	18.6418	19.3584	21.1689	20.6068	20.904	18.8775	21.45	21.5557	21.0852	19.5825	20.1444	21.9444	19.2492	19.1938	19.183	21.064	NA	NA	NA	-1	NA	NA	NA	NA	NA	NA	6	6	6	20.2	20.2
Q925I1	Q925I1	ATPase family AAA domain-containing protein 3	Atad3	841	sp|Q925I1|ATAD3_MOUSE ATPase family AAA domain-containing protein 3 OS=Mus musculus OX=10090 GN=Atad3 PE=1 SV=1	0.218936	0.00735361	0.0710067				0	-0.0101387	0.0937343	19.5408	19.3988	19.1458	19.766	19.1089	19.6967	19.9443	18.4288	17.354	19.4181	18.5225	18.7087	19.4138	19.7574	18.929	21.69	18.9007	19.7393	18.8991	19.857	NA	NA	NA	-1	NA	NA	NA	NA	NA	NA	5	5	5	10.5	10.5
Q925N2	Q925N2	Sideroflexin-2	Sfxn2	842	sp|Q925N2|SFXN2_MOUSE Sideroflexin-2 OS=Mus musculus OX=10090 GN=Sfxn2 PE=1 SV=1	2.37575	1.65337	0.362024		+		0	0.790224	0.246562	18.9175	18.9752	18.832	19.838	19.6424	19.8433	19.6794	18.102	20.1183	18.734	18.9205	19.7998	19.7016	19.2934	19.2938	20.615	19.9543	19.9438	19.1544	20.0203	NA	NA	NA	-1	NA	NA	NA	NA	NA	NA	3	3	3	11.8	11.8
Q99J08	Q99J08	SEC14-like protein 2	Sec14l2	844	sp|Q99J08|S14L2_MOUSE SEC14-like protein 2 OS=Mus musculus OX=10090 GN=Sec14l2 PE=1 SV=1	0.457176	0.585128	1.22721				1.21429	1.55386	0.339567	19.1958	22.224	22.1778	22.6529	22.3953	22.8556	23.286	22.8988	23.1274	22.6222	22.3467	22.7115	22.1345	22.0704	21.9325	22.6152	22.1582	22.8001	22.4906	22.6483	NA	NA	NA	-1	NA	NA	+	EtOH_CTR	NA	NA	17	17	17	57.3	57.3
Q99J39	Q99J39	Malonyl-CoA decarboxylase, mitochondrial	Mlycd	845	sp|Q99J39|DCMC_MOUSE Malonyl-CoA decarboxylase, mitochondrial OS=Mus musculus OX=10090 GN=Mlycd PE=1 SV=1	1.1731	1.3223	0.134917				0.755793	0.875045	0.119252	18.7062	18.5958	19.3897	19.6561	19.5526	19.1698	20.3024	20.4928	20.2103	20.421	20.376	19.0538	20.5919	19.3443	18.7117	18.6758	20.6011	19.696	19.1559	19.044	NA	NA	NA	-1	NA	NA	NA	NA	NA	NA	4	4	4	12.4	12.4
Q99J99	Q99J99	3-mercaptopyruvate sulfurtransferase	Mpst	846	sp|Q99J99|THTM_MOUSE 3-mercaptopyruvate sulfurtransferase OS=Mus musculus OX=10090 GN=Mpst PE=1 SV=4	1.26917	0.0685659	0.795469				-0.654045	-0.0630291	0.591016	19.62	19.4383	19.9283	19.5157	19.2341	18.5228	19.4972	20.4037	20.4402	18.9671	18.8847	18.7741	17.4531	20.3518	19.3702	18.025	19.9988	20.0015	19.7568	18.6701	NA	NA	NA	-1	NA	NA	NA	NA	NA	NA	4	4	4	18.9	18.9
Q99JI4	Q99JI4	26S proteasome non-ATPase regulatory subunit 6	Psmd6	847	sp|Q99JI4|PSMD6_MOUSE 26S proteasome non-ATPase regulatory subunit 6 OS=Mus musculus OX=10090 GN=Psmd6 PE=1 SV=1	0.434677	0.721321	0.248234				0	-0.377056	-0.116823	19.8451	19.6014	19.1582	19.4117	18.6492	19.2802	19.2488	19.3068	19.5825	18.9137	18.7689	19.7175	19.1853	19.218	20.3274	18.8766	19.3727	19.1542	18.9811	18.7399	NA	NA	NA	-1	NA	NA	NA	NA	NA	NA	6	6	6	20.3	20.3
Q99JR1	Q99JR1	Sideroflexin-1	Sfxn1	848	sp|Q99JR1|SFXN1_MOUSE Sideroflexin-1 OS=Mus musculus OX=10090 GN=Sfxn1 PE=1 SV=3	0.181752	0.301024	0.477705				-0.123464	0.252525	0.375989	19.2795	19.1431	19.7256	19.1251	19.4623	19.1033	20.4613	20.4248	20.3909	20.483	18.5336	18.8616	18.7091	19.1897	19.8658	18.1279	19.4549	20.2855	19.017	18.9198	NA	NA	NA	-1	NA	NA	NA	NA	NA	NA	4	4	4	14.9	14.9
Q99JY0	Q99JY0	Trifunctional enzyme subunit beta, mitochondrial;3-ketoacyl-CoA thiolase	Hadhb	849	sp|Q99JY0|ECHB_MOUSE Trifunctional enzyme subunit beta, mitochondrial OS=Mus musculus OX=10090 GN=Hadhb PE=1 SV=1	4.5361	6.86629	0.921079	+	+		3.54779	3.87717	0.329386	20.5914	21.0554	20.7561	24.1793	24.7201	24.2032	25.0587	25.0644	25.126	24.4405	24.6163	24.6663	24.0491	24.0092	24.2547	25.1669	24.6301	24.0211	24.2337	24.1242	NA	NA	NA	-1	+	noEtOH_CTR	+	EtOH_CTR	NA	NA	24	24	24	57.3	57.3
Q99K51;Q3V0K9	Q99K51	Plastin-3	Pls3	853	sp|Q99K51|PLST_MOUSE Plastin-3 OS=Mus musculus OX=10090 GN=Pls3 PE=1 SV=3	1.11025	2.24813	1.00791		+		0.379237	0.701262	0.322026	18.5812	18.6815	18.9002	19.4134	18.2797	19.238	19.3543	19.5897	19.4073	18.777	18.8408	19.2751	18.9422	19.0302	20.1055	19.4717	19.4206	19.134	19.421	19.5792	NA	NA	NA	-1	NA	NA	+	EtOH_CTR	NA	NA	4	4	4	7.5	7.5
Q99K67	Q99K67	Alpha-aminoadipic semialdehyde synthase, mitochondrial;Lysine ketoglutarate reductase;Saccharopine dehydrogenase	Aass	854	sp|Q99K67|AASS_MOUSE Alpha-aminoadipic semialdehyde synthase, mitochondrial OS=Mus musculus OX=10090 GN=Aass PE=1 SV=1	1.34332	1.63547	0.217644	+	+		2.32914	2.51775	0.188603	19.1123	20.8088	19.1527	21.5682	21.7407	21.581	22.2746	22.3312	22.356	22.5208	22.372	22.7691	21.9143	21.8938	21.8236	23.6829	23.2117	21.2526	21.2823	21.2805	NA	NA	NA	-1	+	noEtOH_CTR	+	EtOH_CTR	NA	NA	25	25	25	33.5	33.5
Q99KB8	Q99KB8	Hydroxyacylglutathione hydrolase, mitochondrial	Hagh	855	sp|Q99KB8|GLO2_MOUSE Hydroxyacylglutathione hydrolase, mitochondrial OS=Mus musculus OX=10090 GN=Hagh PE=1 SV=2	0.782228	0.697514	0.124622				-0.285756	-0.255459	0.0302963	20.2006	20.6693	20.5505	19.9317	20.3518	20.1959	20.1272	20.2747	20.4135	19.9518	20.0081	20.2221	20.3645	20.1677	20.4958	20.0768	19.9464	20.094	20.3027	20.5088	NA	NA	NA	-1	NA	NA	NA	NA	NA	NA	4	4	4	15.5	15.5
Q99KI0	Q99KI0	Aconitate hydratase, mitochondrial	Aco2	856	sp|Q99KI0|ACON_MOUSE Aconitate hydratase, mitochondrial OS=Mus musculus OX=10090 GN=Aco2 PE=1 SV=1	4.70252	4.70899	0.00190857	+	+		3.63522	3.63368	-0.00153568	20.1515	19.4743	19.5761	22.5818	22.891	22.5154	23.7679	23.8056	23.3977	23.4869	23.4067	23.6012	23.9076	23.8285	24.1037	24.0443	23.6906	23.0089	22.4813	22.7449	NA	NA	NA	-1	+	noEtOH_CTR	+	EtOH_CTR	NA	NA	37	37	37	58.1	58.1
Q99L04	Q99L04	Dehydrogenase/reductase SDR family member 1	Dhrs1	859	sp|Q99L04|DHRS1_MOUSE Dehydrogenase/reductase SDR family member 1 OS=Mus musculus OX=10090 GN=Dhrs1 PE=1 SV=1	0.286706	1.14811	1.91922			+	0.460801	1.71759	1.25679	18.8169	19.0547	20.512	18.7923	18.0823	19.6248	20.9985	21.3186	21.4689	21.1618	20.7759	20.3951	19.977	21.4857	19.0033	20.3712	20.8808	21.953	21.4873	20.9521	NA	NA	NA	-1	NA	NA	+	EtOH_CTR	+	EtOH_noEtOH	11	11	11	47	47
Q99L13	Q99L13	3-hydroxyisobutyrate dehydrogenase, mitochondrial	Hibadh	860	sp|Q99L13|3HIDH_MOUSE 3-hydroxyisobutyrate dehydrogenase, mitochondrial OS=Mus musculus OX=10090 GN=Hibadh PE=1 SV=1	1.40598	1.75486	1.21337	+	+		1.19938	1.95973	0.760355	18.314	19.3922	19.1275	19.8685	19.5757	19.0521	21.0229	21.1822	20.7828	19.0542	21.0068	19.0524	21.3199	20.9102	21.4556	21.4423	20.9039	20.8226	20.5238	20.5537	NA	NA	NA	-1	NA	NA	+	EtOH_CTR	NA	NA	2	2	2	9	9
Q99L20	Q99L20	NA	Gstt3	861	sp|Q99L20|GSTT3_MOUSE Glutathione S-transferase theta-3 OS=Mus musculus OX=10090 GN=Gstt3 PE=1 SV=1	0.0656561	0.961691	2.12487			+	0.10373	1.20588	1.10215	18.3432	19.2251	19.9167	19.9465	19.3764	19.8608	20.1993	20.2125	20.076	19.6432	17.1398	18.503	19.1654	20.0915	19.6618	21.1245	20.4908	20.1683	20.4724	20.1965	NA	NA	NA	-1	NA	NA	+	EtOH_CTR	+	EtOH_noEtOH	6	6	6	29.9	29.9
Q99L47	Q99L47	Hsc70-interacting protein	St13	863	sp|Q99L47|F10A1_MOUSE Hsc70-interacting protein OS=Mus musculus OX=10090 GN=St13 PE=1 SV=1	0.531025	1.27081	1.37659		+		0	1.12798	0.641157	18.6709	18.0046	19.1717	19.4362	18.6944	19.6659	19.8221	19.9183	19.8412	18.0123	19.5392	19.2793	18.7331	18.5372	20.0252	20.1142	20.4429	19.884	18.6712	19.2556	NA	NA	NA	-1	NA	NA	+	EtOH_CTR	NA	NA	3	3	3	10.8	10.8
Q99LB2	Q99LB2	Dehydrogenase/reductase SDR family member 4	Dhrs4	865	sp|Q99LB2|DHRS4_MOUSE Dehydrogenase/reductase SDR family member 4 OS=Mus musculus OX=10090 GN=Dhrs4 PE=1 SV=3	1.26565	1.61245	0.300523	+	+		1.16972	1.41855	0.248827	18.2969	19.0915	19.4589	20.4556	20.4305	20.4931	20.9535	21.0722	20.4602	20.4507	20.0838	19.917	20.2703	18.9018	20.0668	21.0619	20.8003	18.4473	20.3842	19.7617	NA	NA	NA	-1	+	noEtOH_CTR	+	EtOH_CTR	NA	NA	9	9	9	34.8	34.8
Q99LB7	Q99LB7	Sarcosine dehydrogenase, mitochondrial	Sardh	866	sp|Q99LB7|SARDH_MOUSE Sarcosine dehydrogenase, mitochondrial OS=Mus musculus OX=10090 GN=Sardh PE=1 SV=1	2.81405	3.88116	1.11724	+	+		4.80858	4.18085	-0.627729	19.0491	18.6773	19.7863	24.0703	23.9855	23.782	23.6051	23.4903	23.5459	24.313	24.2631	24.6491	23.5457	23.4758	23.7307	24.4997	24.2823	22.4167	22.5574	22.4165	NA	NA	NA	-1	+	noEtOH_CTR	+	EtOH_CTR	NA	NA	38	38	38	59.4	59.4
Q99LC3	Q99LC3	NADH dehydrogenase [ubiquinone] 1 alpha subcomplex subunit 10, mitochondrial	Ndufa10	867	sp|Q99LC3|NDUAA_MOUSE NADH dehydrogenase [ubiquinone] 1 alpha subcomplex subunit 10, mitochondrial OS=Mus musculus OX=10090 GN=Ndufa10 PE=1 SV=1	0.620356	0.945172	0.376686				0.843363	1.24664	0.403277	18.0773	19.783	19.3332	19.5244	19.6843	18.6933	19.3782	19.2176	18.9317	20.6382	20.3806	20.8423	20.4289	18.1168	20.862	21.759	20.9693	20.449	21.0582	20.7262	NA	NA	NA	-1	NA	NA	NA	NA	NA	NA	8	8	8	30.7	30.7
Q99LC5	Q99LC5	Electron transfer flavoprotein subunit alpha, mitochondrial	Etfa	868	sp|Q99LC5|ETFA_MOUSE Electron transfer flavoprotein subunit alpha, mitochondrial OS=Mus musculus OX=10090 GN=Etfa PE=1 SV=2	1.39878	1.89241	1.32871	+	+		1.39124	1.77505	0.383803	21.8405	22.5613	22.8718	24.1088	23.8798	23.6023	24.6094	24.6503	24.6427	23.9544	23.8206	24.0087	23.6917	23.5283	23.7471	24.5186	23.8836	23.7941	23.6903	23.8073	NA	NA	NA	-1	+	noEtOH_CTR	+	EtOH_CTR	NA	NA	17	17	17	62.5	62.5
Q99LP6	Q99LP6	GrpE protein homolog 1, mitochondrial	Grpel1	869	sp|Q99LP6|GRPE1_MOUSE GrpE protein homolog 1, mitochondrial OS=Mus musculus OX=10090 GN=Grpel1 PE=1 SV=1	0.943965	0.352382	0.25846				0.68423	0.395069	-0.289161	19.5357	18.8152	19.715	19.3831	19.6839	18.5463	18.3838	18.3082	18.5202	20.4057	20.3881	20.5482	20.5016	20.2354	20.6633	21.0885	20.8629	20.4136	20.254	20.1716	NA	NA	NA	-1	NA	NA	NA	NA	NA	NA	5	5	5	34.1	34.1
Q99LX0	Q99LX0	Protein deglycase DJ-1	Park7	870	sp|Q99LX0|PARK7_MOUSE Parkinson disease protein 7 homolog OS=Mus musculus OX=10090 GN=Park7 PE=1 SV=1	0.078445	1.78116	4.32395		+	+	0	1.54547	1.46507	19.5886	19.0613	18.5032	19.916	18.3828	18.4938	20.7301	21.7062	20.6933	18.9706	19.5643	18.9499	19.1292	19.5974	19.1787	20.6206	19.7646	20.4332	20.5491	20.2748	NA	NA	NA	-1	NA	NA	+	EtOH_CTR	+	EtOH_noEtOH	2	2	2	21.2	21.2
Q99M73	Q99M73	Keratin, type II cuticular Hb4	Krt84	872	sp|Q99M73|KRT84_MOUSE Keratin, type II cuticular Hb4 OS=Mus musculus OX=10090 GN=Krt84 PE=2 SV=2	0.85147	0.182813	0.749614				0.573939	0	-0.436863	19.4242	18.8378	18.6519	19.5415	18.837	18.3966	19.0282	18.3361	19.154	19.6073	21.1423	19.4869	19.9136	19.837	19.1452	19.7096	18.8779	19.7594	19.25	18.7521	NA	NA	NA	-1	NA	NA	NA	NA	NA	NA	10	4	3	15.4	9.1
Q99MN9	Q99MN9	Propionyl-CoA carboxylase beta chain, mitochondrial	Pccb	875	sp|Q99MN9|PCCB_MOUSE Propionyl-CoA carboxylase beta chain, mitochondrial OS=Mus musculus OX=10090 GN=Pccb PE=1 SV=2	0.738732	0.562506	1.16408				3.44704	2.54859	-0.898458	18.7575	18.1334	23.5768	23.5546	24.1264	23.2598	23.0588	22.8637	23.4184	23.645	23.8233	23.6468	23.5265	23.0595	23.7845	24.2613	23.7885	21.0164	21.4179	21.8108	NA	NA	NA	-1	+	noEtOH_CTR	NA	NA	NA	NA	21	21	21	52.7	52.7
Q99MR8	Q99MR8	Methylcrotonoyl-CoA carboxylase subunit alpha, mitochondrial	Mccc1	876	sp|Q99MR8|MCCA_MOUSE Methylcrotonoyl-CoA carboxylase subunit alpha, mitochondrial OS=Mus musculus OX=10090 GN=Mccc1 PE=1 SV=2	2.06211	2.51213	1.36809	+	+	+	4.1523	2.94821	-1.20409	19.133	18.5652	20.0918	23.417	23.3577	22.9081	22.6997	22.3328	22.3384	23.567	23.6677	23.9352	23.1714	23.2325	23.4842	24.2659	23.7377	20.4537	20.829	21.0354	NA	NA	NA	-1	+	noEtOH_CTR	+	EtOH_CTR	NA	NA	25	25	25	41.3	41.3
Q99P30	Q99P30	Peroxisomal coenzyme A diphosphatase NUDT7	Nudt7	879	sp|Q99P30|NUDT7_MOUSE Peroxisomal coenzyme A diphosphatase NUDT7 OS=Mus musculus OX=10090 GN=Nudt7 PE=1 SV=2	0.366362	0.839585	0.681418				0	0.847388	0.451946	19.2707	17.9907	18.9775	19.3418	18.7228	19.2796	20.3689	20.5922	20.5248	18.2495	19.602	18.614	19.0536	20.4115	19.001	18.8022	19.2647	18.9199	19.0201	19.2568	NA	NA	NA	-1	NA	NA	NA	NA	NA	NA	3	3	3	16.1	16.1
Q99PG0	Q99PG0	Arylacetamide deacetylase	Aadac	880	sp|Q99PG0|AAAD_MOUSE Arylacetamide deacetylase OS=Mus musculus OX=10090 GN=Aadac PE=1 SV=3	0.553421	0.982092	3.65711			+	0.878156	1.65473	0.776577	19.0975	20.9282	20.8635	20.9381	21.35	20.8658	21.9603	21.8402	22.0564	21.3137	21.4245	21.5613	21.184	20.9084	21.0251	21.954	21.1651	22.0502	22.3395	22.2432	NA	NA	NA	-1	+	noEtOH_CTR	+	EtOH_CTR	+	EtOH_noEtOH	14	14	14	44.2	44.2
Q9CPQ8	Q9CPQ8	ATP synthase subunit g, mitochondrial	Atp5l	884	sp|Q9CPQ8|ATP5L_MOUSE ATP synthase subunit g, mitochondrial OS=Mus musculus OX=10090 GN=Atp5mg PE=1 SV=1	0.831798	1.28665	0.443559				0	0.786314	0.297073	18.8334	18.4677	19.2332	19.3197	19.1355	20.0001	19.9129	20.2377	20.0555	19.0092	19.4642	18.8397	19.5586	18.4856	20.1935	20.8211	18.8605	19.0441	18.9648	19.1521	NA	NA	NA	-1	NA	NA	NA	NA	NA	NA	3	3	3	42.7	42.7
Q9CPR4	Q9CPR4	60S ribosomal protein L17	Rpl17	885	sp|Q9CPR4|RL17_MOUSE 60S ribosomal protein L17 OS=Mus musculus OX=10090 GN=Rpl17 PE=1 SV=3	0.41361	1.01892	0.711996				0	0.953006	0.750833	18.9416	18.9987	18.7878	19.0516	19.3926	18.2039	18.8015	17.6416	19.09	18.3492	19.991	18.9859	19.1694	18.8053	20.0549	18.9609	20.9476	21.1246	21.1085	21.2242	NA	NA	NA	-1	NA	NA	NA	NA	NA	NA	4	4	4	27.7	27.7
Q9CPU0	Q9CPU0	Lactoylglutathione lyase	Glo1	886	sp|Q9CPU0|LGUL_MOUSE Lactoylglutathione lyase OS=Mus musculus OX=10090 GN=Glo1 PE=1 SV=3	0.235554	0.0334169	1.14442				-0.552479	0.0896262	0.642106	19.4245	22.1086	21.7023	21.0111	19.7791	18.9277	21.6832	22.0245	21.6426	20.9811	20.7818	20.8281	20.8222	20.6463	20.9565	20.7379	19.8985	21.0552	21.1771	21.1257	NA	NA	NA	-1	NA	NA	NA	NA	NA	NA	6	6	6	32.1	32.1
Q9CPY7	Q9CPY7	Cytosol aminopeptidase	Lap3	888	sp|Q9CPY7|AMPL_MOUSE Cytosol aminopeptidase OS=Mus musculus OX=10090 GN=Lap3 PE=1 SV=3	0.459947	0.532977	0.697297				0.911415	1.05454	0.143121	19.8372	21.8342	22.2627	22.1917	21.9142	21.9491	22.2939	22.0613	22.1043	22.5647	22.1904	22.3028	22.387	22.1639	22.3413	22.4696	22.2416	22.4727	22.7327	22.5512	NA	NA	NA	-1	NA	NA	+	EtOH_CTR	NA	NA	14	14	14	36.4	36.4
Q9CQ60	Q9CQ60	6-phosphogluconolactonase	Pgls	889	sp|Q9CQ60|6PGL_MOUSE 6-phosphogluconolactonase OS=Mus musculus OX=10090 GN=Pgls PE=1 SV=1	0.0121482	0.119979	0.197377				0	-0.118837	-0.131317	18.6493	19.0651	19.6577	19.1777	19.3475	19.4559	19.5639	19.7147	19.5511	18.4656	19.0605	18.6107	18.7405	19.315	20.0551	17.9966	18.7118	18.5339	19.2683	18.7011	NA	NA	NA	-1	NA	NA	NA	NA	NA	NA	6	6	6	36.6	36.6
Q9CQ62	Q9CQ62	2,4-dienoyl-CoA reductase, mitochondrial	Decr1	890	sp|Q9CQ62|DECR_MOUSE 2,4-dienoyl-CoA reductase [(3E)-enoyl-CoA-producing], mitochondrial OS=Mus musculus OX=10090 GN=Decr1 PE=1 SV=1	1.39427	1.40509	0.00186232	+	+		3.29327	3.2941	0.000833697	19.0167	20.9957	21.2375	23.1663	23.7482	23.4221	23.8629	24.0709	24.0011	23.5324	23.7934	23.8359	23.9413	23.7666	24.1828	24.1233	23.4814	23.4312	23.4288	23.2863	NA	NA	NA	-1	+	noEtOH_CTR	+	EtOH_CTR	NA	NA	13	13	13	46.9	46.9
Q9CQA3	Q9CQA3	Succinate dehydrogenase [ubiquinone] iron-sulfur subunit, mitochondrial	Sdhb	892	sp|Q9CQA3|SDHB_MOUSE Succinate dehydrogenase [ubiquinone] iron-sulfur subunit, mitochondrial OS=Mus musculus OX=10090 GN=Sdhb PE=1 SV=1	0.609684	0.854662	0.968214				1.72299	2.55668	0.833699	17.866	21.606	19.6601	21.9196	22.1683	21.9244	22.1727	22.2539	22.5383	18.6882	22.1032	22.2276	22.3338	22.056	19.4821	22.614	22.2614	22.5264	22.2734	21.4989	NA	NA	NA	-1	NA	NA	+	EtOH_CTR	NA	NA	9	9	9	34.4	34.4
Q9CQC9;P36536	Q9CQC9	GTP-binding protein SAR1b	Sar1b	894	sp|Q9CQC9|SAR1B_MOUSE GTP-binding protein SAR1b OS=Mus musculus OX=10090 GN=Sar1b PE=1 SV=1	4.04379	4.41405	0.560873	+	+		2.03476	2.40926	0.374501	19.1163	19.3454	19.727	21.3616	22.4172	21.4706	22.535	22.2955	22.4806	21.8853	22.2158	20.9087	21.1104	21.1495	20.3598	20.8981	21.9341	22.0154	20.6636	21.6217	NA	NA	NA	-1	+	noEtOH_CTR	+	EtOH_CTR	NA	NA	6	6	6	47	47
Q9CQF9	Q9CQF9	Prenylcysteine oxidase	Pcyox1	896	sp|Q9CQF9|PCYOX_MOUSE Prenylcysteine oxidase 1 OS=Mus musculus OX=10090 GN=Pcyox1 PE=1 SV=1	1.23094	5.22907	1.60125		+	+	0	1.12144	0.625662	18.7724	18.5967	18.7977	20.1402	19.1425	19.5675	20.0985	20.0226	20.1215	19.8067	18.591	18.2645	18.4032	19.6476	19.3992	19.4839	19.4119	19.7461	20.0073	19.8578	NA	NA	NA	-1	NA	NA	+	EtOH_CTR	NA	NA	6	6	6	17.4	17.4
Q9CQN1	Q9CQN1	Heat shock protein 75 kDa, mitochondrial	Trap1	899	sp|Q9CQN1|TRAP1_MOUSE Heat shock protein 75 kDa, mitochondrial OS=Mus musculus OX=10090 GN=Trap1 PE=1 SV=1	4.14947	5.34951	0.0765814	+	+		2.20199	2.16016	-0.0418292	19.3715	18.9942	19.3124	21.3672	21.257	21.1428	21.6096	21.5695	21.5924	21.3019	21.4561	21.4208	21.3835	21.4967	22.0261	22.0331	21.8331	20.5811	21.09	20.7807	NA	NA	NA	-1	+	noEtOH_CTR	+	EtOH_CTR	NA	NA	18	18	18	31.4	31.4
Q9CQQ7	Q9CQQ7	ATP synthase F(0) complex subunit B1, mitochondrial	Atp5f1	900	sp|Q9CQQ7|AT5F1_MOUSE ATP synthase F(0) complex subunit B1, mitochondrial OS=Mus musculus OX=10090 GN=Atp5pb PE=1 SV=1	1.35422	1.69536	1.38852	+	+		2.75133	3.45209	0.700764	20.8823	18.8023	19.1354	22.3916	22.3134	21.7044	23.8732	23.4874	23.3877	22.6961	22.9962	22.7358	21.6072	22.4728	22.3047	23.8261	23.137	22.5379	22.4639	21.757	NA	NA	NA	-1	+	noEtOH_CTR	+	EtOH_CTR	NA	NA	8	8	8	35.2	35.2
Q9CQR4	Q9CQR4	Acyl-coenzyme A thioesterase 13;Acyl-coenzyme A thioesterase 13, N-terminally processed	Acot13	902	sp|Q9CQR4|ACO13_MOUSE Acyl-coenzyme A thioesterase 13 OS=Mus musculus OX=10090 GN=Acot13 PE=1 SV=1	3.46887	2.02991	0.0639191	+	+		1.08451	1.02384	-0.0606706	19.1119	19.0603	18.8531	19.9298	18.9668	19.524	19.6365	19.0004	19.2691	20.6764	20.4606	20.4088	20.1888	20.0383	20.6431	21.6822	20.36	20.1656	20.2156	19.929	NA	NA	NA	-1	+	noEtOH_CTR	NA	NA	NA	NA	3	3	3	25	25
Q9CQV8	Q9CQV8	14-3-3 protein beta/alpha;14-3-3 protein beta/alpha, N-terminally processed	Ywhab	903	sp|Q9CQV8|1433B_MOUSE 14-3-3 protein beta/alpha OS=Mus musculus OX=10090 GN=Ywhab PE=1 SV=3	0.0171948	0.649735	1.37577				0.0234271	0.704215	0.680788	19.5009	18.4435	19.7927	19.4548	19.4756	19.0564	19.3996	19.8509	19.9145	19.5328	18.87	18.4003	19.0111	19.8509	19.7705	18.5514	20.6435	20.7869	20.3342	20.1185	NA	NA	NA	-1	NA	NA	NA	NA	NA	NA	8	4	4	39.8	26
Q9CR62	Q9CR62	Mitochondrial 2-oxoglutarate/malate carrier protein	Slc25a11	908	sp|Q9CR62|M2OM_MOUSE Mitochondrial 2-oxoglutarate/malate carrier protein OS=Mus musculus OX=10090 GN=Slc25a11 PE=1 SV=3	0.850216	2.67161	1.15179		+		0.454952	1.06579	0.610841	19.1502	18.7852	18.6753	20.7294	19.4543	19.5341	19.9823	19.618	19.6369	19.226	18.8778	18.4054	19.3101	18.4159	19.9737	20.6532	18.975	20.6237	20.0532	19.9459	NA	NA	NA	-1	NA	NA	+	EtOH_CTR	NA	NA	5	5	5	17.5	17.5
Q9CR68	Q9CR68	Cytochrome b-c1 complex subunit Rieske, mitochondrial;Cytochrome b-c1 complex subunit 11	Uqcrfs1	910	sp|Q9CR68|UCRI_MOUSE Cytochrome b-c1 complex subunit Rieske, mitochondrial OS=Mus musculus OX=10090 GN=Uqcrfs1 PE=1 SV=1	0.679562	0.738372	6.11779			+	-0.9289	1.02286	1.95176	20.1289	19.1495	20.9576	19.8064	19.3805	19.5935	21.2829	21.1003	21.6145	18.9678	18.485	18.3037	18.8523	19.0416	19.9171	21.207	20.2982	20.8023	21.1735	21.3336	NA	NA	NA	-1	NA	NA	+	EtOH_CTR	+	EtOH_noEtOH	1	1	1	8	8
Q9CRB9	Q9CRB9	MICOS complex subunit Mic19	Chchd3	913	sp|Q9CRB9|MIC19_MOUSE MICOS complex subunit Mic19 OS=Mus musculus OX=10090 GN=Chchd3 PE=1 SV=1	0.0567779	1.42172	1.32595		+		-0.0387938	0.817314	0.856108	19.0358	19.3353	19.2092	20.3757	19.2925	19.4871	20.3548	19.7274	20.065	18.4666	18.4275	19.0717	18.5463	18.7749	19.9496	18.8164	18.6633	20.4515	21.0761	20.9316	NA	NA	NA	-1	NA	NA	NA	NA	NA	NA	5	5	5	27.3	27.3
Q9CW42	Q9CW42	Mitochondrial amidoxime-reducing component 1	44986	918	sp|Q9CW42|MARC1_MOUSE Mitochondrial amidoxime-reducing component 1 OS=Mus musculus OX=10090 GN=Mtarc1 PE=1 SV=2	1.37043	2.12181	0.800367	+	+		1.25032	2.05657	0.806246	19.8758	19.1881	18.6375	19.4752	19.9058	19.8047	21.3192	18.3939	21.0015	21.1169	21.3894	21.2303	20.9439	19.1618	21.3288	22.2155	21.2725	22.452	21.8678	21.8003	NA	NA	NA	-1	NA	NA	+	EtOH_CTR	NA	NA	8	8	8	37.4	37.4
Q9CXF0	Q9CXF0	Kynureninase	Kynu	920	sp|Q9CXF0|KYNU_MOUSE Kynureninase OS=Mus musculus OX=10090 GN=Kynu PE=1 SV=3	0.098252	0.4777	0.745503				0	0.554496	0.425124	19.9617	18.9555	18.5238	18.966	19.0854	19.7328	20.2753	20.468	20.3566	19.0344	19.728	18.7416	19.263	18.7884	20.1477	18.6575	19.543	19.1141	19.007	20.1907	NA	NA	NA	-1	NA	NA	NA	NA	NA	NA	3	3	3	8.2	8.2
Q9CXN7	Q9CXN7	Phenazine biosynthesis-like domain-containing protein 2	Pbld2	921	sp|Q9CXN7|PBLD2_MOUSE Phenazine biosynthesis-like domain-containing protein 2 OS=Mus musculus OX=10090 GN=Pbld2 PE=1 SV=1	0.38054	0.611231	0.512577				0.413502	0.645488	0.231986	18.3363	18.5474	19.6382	19.2996	18.7061	19.8388	19.9699	19.8668	20.1182	18.7435	19.6495	19.4324	19.4323	18.8809	19.3038	19.145	19.3359	19.6056	18.6719	19.1754	NA	NA	NA	-1	NA	NA	NA	NA	NA	NA	5	2	2	19.8	9.4
Q9CXW4	Q9CXW4	60S ribosomal protein L11	Rpl11	922	sp|Q9CXW4|RL11_MOUSE 60S ribosomal protein L11 OS=Mus musculus OX=10090 GN=Rpl11 PE=1 SV=4	3.27254	1.36689	0.0305579	+	+		1.79019	1.72282	-0.067369	19.0066	18.8147	18.8651	18.9298	20.0608	19.6994	17.8098	18.618	18.5031	21.3098	20.695	20.9076	21.7835	20.8484	21.9365	21.4263	22.0476	21.6514	22.9253	21.9648	NA	NA	NA	-1	+	noEtOH_CTR	NA	NA	NA	NA	4	4	4	24.2	24.2
Q9CY27	Q9CY27	Very-long-chain enoyl-CoA reductase	Tecr	923	sp|Q9CY27|TECR_MOUSE Very-long-chain enoyl-CoA reductase OS=Mus musculus OX=10090 GN=Tecr PE=1 SV=1	0.507585	1.18067	2.40438			+	0.532647	1.29826	0.76561	18.4856	19.5278	18.2323	20.1294	19.8714	18.4736	19.7757	19.763	19.7065	19.1545	19.2359	19.5076	18.8725	19.0845	19.2017	20.0257	20.1636	20.4008	20.8901	19.6493	NA	NA	NA	-1	NA	NA	+	EtOH_CTR	+	EtOH_noEtOH	6	6	6	19.2	19.2
Q9CY58	Q9CY58	Plasminogen activator inhibitor 1 RNA-binding protein	Serbp1	924	sp|Q9CY58|PAIRB_MOUSE Plasminogen activator inhibitor 1 RNA-binding protein OS=Mus musculus OX=10090 GN=Serbp1 PE=1 SV=2	0.223957	1.37653	1.18301		+		0	1.48728	1.31715	18.6611	18.8322	19.3376	20.0498	18.8312	20.4377	18.8306	19.0492	18.3715	18.4017	19.1469	18.4074	19.032	18.7678	18.9494	19.4211	22.3533	21.5328	22.0031	21.8857	NA	NA	NA	-1	NA	NA	NA	NA	NA	NA	4	4	4	16.2	16.2
Q9CYH2	Q9CYH2	Redox-regulatory protein FAM213A	Fam213a	926	sp|Q9CYH2|PXL2A_MOUSE Peroxiredoxin-like 2A OS=Mus musculus OX=10090 GN=Prxl2a PE=1 SV=2	0.215895	0.647741	0.790452				0	0.905918	0.580387	19.4607	17.7584	19.1795	19.6728	18.4426	19.3046	20.6684	21.0145	20.7512	18.874	19.1919	19.399	18.7278	18.4178	20.0952	19.0113	19.2185	18.8801	19.5134	18.5861	NA	NA	NA	-1	NA	NA	NA	NA	NA	NA	4	4	4	22	22
Q9CZ13	Q9CZ13	Cytochrome b-c1 complex subunit 1, mitochondrial	Uqcrc1	927	sp|Q9CZ13|QCR1_MOUSE Cytochrome b-c1 complex subunit 1, mitochondrial OS=Mus musculus OX=10090 GN=Uqcrc1 PE=1 SV=2	1.27817	2.01873	0.892444		+		0.885061	1.30669	0.421631	20.5282	19.8203	20.6086	20.7441	20.9837	20.923	21.0351	20.8962	20.8179	21.5196	21.7208	21.5143	21.2486	21.1917	20.9913	22.0094	21.4923	22.3468	22.0157	22.3926	NA	NA	NA	-1	+	noEtOH_CTR	+	EtOH_CTR	NA	NA	16	16	15	41.7	41.7
Q9CZN7	Q9CZN7	Serine hydroxymethyltransferase	Shmt2	931	sp|Q9CZN7|GLYM_MOUSE Serine hydroxymethyltransferase, mitochondrial OS=Mus musculus OX=10090 GN=Shmt2 PE=1 SV=1	1.95807	2.0116	0.0634651	+	+		2.58319	2.60578	0.0225954	19.4652	19.1217	18.372	21.6115	21.6183	21.5871	21.8366	21.7676	21.6816	21.2641	21.2246	21.4184	21.6183	21.7042	22.0788	21.992	21.5321	21.1843	21.4489	21.2936	NA	NA	NA	-1	+	noEtOH_CTR	+	EtOH_CTR	NA	NA	17	17	16	43.7	43.7
Q9CZS1	Q9CZS1	Aldehyde dehydrogenase X, mitochondrial	Aldh1b1	933	sp|Q9CZS1|AL1B1_MOUSE Aldehyde dehydrogenase X, mitochondrial OS=Mus musculus OX=10090 GN=Aldh1b1 PE=1 SV=1	4.40369	5.19424	0.0241908	+	+		2.54622	2.51822	-0.0279985	19.0352	18.9146	19.3796	19.3102	21.0817	21.3604	21.3375	21.2633	21.2559	22.1496	22.1353	22.3932	21.9638	21.8551	22.6549	22.8982	22.3234	21.0188	21.5606	21.3664	NA	NA	NA	-1	+	noEtOH_CTR	+	EtOH_CTR	NA	NA	20	18	17	40.5	38.7
Q9CZU6	Q9CZU6	Citrate synthase, mitochondrial	Cs	934	sp|Q9CZU6|CISY_MOUSE Citrate synthase, mitochondrial OS=Mus musculus OX=10090 GN=Cs PE=1 SV=1	4.36024	3.35116	0.760906	+	+		3.21068	3.49092	0.280235	19.1772	18.924	19.5983	21.8772	21.8749	21.7957	22.9038	23.0813	22.7576	22.5871	22.405	22.6995	22.6792	22.8301	23.2457	23.0564	22.2775	22.5476	22.6865	22.4816	NA	NA	NA	-1	+	noEtOH_CTR	+	EtOH_CTR	NA	NA	11	11	11	23.9	23.9
Q9CZW5	Q9CZW5	Mitochondrial import receptor subunit TOM70	Tomm70a	935	sp|Q9CZW5|TOM70_MOUSE Mitochondrial import receptor subunit TOM70 OS=Mus musculus OX=10090 GN=Tomm70 PE=1 SV=2	0.358738	0.190847	0.456838				0	0.164018	0.338588	18.9527	19.418	19.3681	19.3963	18.9409	18.6678	19.7447	18.9646	18.779	19.1832	19.3968	18.6527	19.047	19.9042	18.4566	18.8517	18.718	20.3562	21.0396	18.8287	NA	NA	NA	-1	NA	NA	NA	NA	NA	NA	2	2	2	3.1	3.1
Q9D023	Q9D023	Mitochondrial pyruvate carrier 2	Mpc2	937	sp|Q9D023|MPC2_MOUSE Mitochondrial pyruvate carrier 2 OS=Mus musculus OX=10090 GN=Mpc2 PE=1 SV=1	1.87724	0.18356	0.610129	+			0.801611	0.205915	-0.595696	19.2679	19.044	18.8236	19.626	19.8258	19.3244	18.9217	17.6728	18.4247	20.5355	20.8375	19.3533	18.9746	20.7956	19.3481	18.6714	21.3556	20.6119	18.8391	19.5114	NA	NA	NA	-1	NA	NA	NA	NA	NA	NA	4	4	4	40.2	40.2
Q9D051	Q9D051	Pyruvate dehydrogenase E1 component subunit beta, mitochondrial	Pdhb	938	sp|Q9D051|ODPB_MOUSE Pyruvate dehydrogenase E1 component subunit beta, mitochondrial OS=Mus musculus OX=10090 GN=Pdhb PE=1 SV=1	2.51301	1.84603	0.31654	+	+		1.01748	1.37228	0.354805	18.5191	18.5489	18.5071	19.4054	19.6444	19.2498	18.7974	18.8245	19.3191	18.4241	19.47	20.5577	18.972	20.7734	19.3857	21.9095	19.3985	20.9497	20.9725	19.0073	NA	NA	NA	-1	NA	NA	NA	NA	NA	NA	3	3	3	10.6	10.6
Q9D0E1	Q9D0E1	Heterogeneous nuclear ribonucleoprotein M	Hnrnpm	939	sp|Q9D0E1|HNRPM_MOUSE Heterogeneous nuclear ribonucleoprotein M OS=Mus musculus OX=10090 GN=Hnrnpm PE=1 SV=3	0.346738	0.211892	0.0300609				0	-0.212225	0.0368816	19.1883	19.6632	19.0007	18.4251	20.2929	18.0773	18.156	18.3328	18.1468	19.1146	18.3237	19.5703	18.5856	19.2914	19.6335	18.1424	20.6774	19.4614	20.0303	19.6275	NA	NA	NA	-1	NA	NA	NA	NA	NA	NA	2	2	2	2.7	2.7
Q9D0F3	Q9D0F3	Protein ERGIC-53	Lman1	940	sp|Q9D0F3|LMAN1_MOUSE Protein ERGIC-53 OS=Mus musculus OX=10090 GN=Lman1 PE=1 SV=1	0.35902	1.67831	1.18498		+		0	0.909549	0.691203	19.4199	18.8858	19.3719	19.5083	19.4355	19.8859	20.0575	20.1113	20.0666	18.7628	19.9384	20.0048	18.1659	19.4282	19.8681	19.1144	19.0434	21.2318	20.4868	20.9715	NA	NA	NA	-1	NA	NA	NA	NA	NA	NA	6	6	6	20.7	20.7
Q9D0F9	Q9D0F9	Phosphoglucomutase-1	Pgm1	941	sp|Q9D0F9|PGM1_MOUSE Phosphoglucomutase-1 OS=Mus musculus OX=10090 GN=Pgm1 PE=1 SV=4	1.32608	0.264264	0.994866				-0.638389	-0.185116	0.453273	20.8129	20.9611	21.4246	20.9302	20.8099	20.1824	21.5362	21.8114	21.254	20.1214	20.2882	20.4277	20.6737	19.9336	20.4832	20.4296	19.9337	20.7157	21.0175	20.3505	NA	NA	NA	-1	+	noEtOH_CTR	NA	NA	NA	NA	15	15	15	34.2	34.2
Q9D0M3	Q9D0M3	Cytochrome c1, heme protein, mitochondrial	Cyc1	943	sp|Q9D0M3|CY1_MOUSE Cytochrome c1, heme protein, mitochondrial OS=Mus musculus OX=10090 GN=Cyc1 PE=1 SV=1	0.797337	0.978406	0.479396				0.942457	1.14151	0.199052	18.5141	20.0321	19.2589	20.2878	20.2012	20.6067	20.0114	19.9099	19.6835	19.9236	19.9827	20.396	19.9519	19.9625	20.5852	20.8586	20.3282	20.8364	20.7678	20.8835	NA	NA	NA	-1	+	noEtOH_CTR	+	EtOH_CTR	NA	NA	6	6	6	22.5	22.5
Q9D0R2	Q9D0R2	Threonine--tRNA ligase, cytoplasmic	Tars	944	sp|Q9D0R2|SYTC_MOUSE Threonine--tRNA ligase 1, cytoplasmic OS=Mus musculus OX=10090 GN=Tars1 PE=1 SV=2	0.707137	0.948807	0.413816				0.864499	1.16082	0.296323	18.726	18.597	20.0672	19.4886	20.9348	20.1457	20.821	20.3178	20.6183	20.2281	20.0175	20.4655	18.4162	19.8774	20.3772	20.174	20.8957	18.8227	20.1853	20.4923	NA	NA	NA	-1	NA	NA	+	EtOH_CTR	NA	NA	5	5	5	7.6	7.6
Q9D0S9	Q9D0S9	Histidine triad nucleotide-binding protein 2, mitochondrial	Hint2	945	sp|Q9D0S9|HINT2_MOUSE Adenosine 5-monophosphoramidase HINT2 OS=Mus musculus OX=10090 GN=Hint2 PE=1 SV=1	1.45936	1.6159	0.40546	+	+		2.46888	2.62011	0.151226	18.7821	19.3022	20.4381	22.0837	22.0332	21.8756	22.7606	22.1285	22.4722	21.6796	21.8574	21.9224	21.89	21.9993	22.4459	22.56	21.9433	21.5791	21.6205	21.9565	NA	NA	NA	-1	+	noEtOH_CTR	+	EtOH_CTR	NA	NA	4	4	4	42.3	42.3
Q9D172	Q9D172	ES1 protein homolog, mitochondrial	D10Jhu81e	946	sp|Q9D172|GAL3A_MOUSE Glutamine amidotransferase-like class 1 domain-containing protein 3, mitochondrial OS=Mus musculus OX=10090 GN=Gatd3 PE=1 SV=1	2.56622	2.46803	0.000977962	+	+		1.99865	1.99742	-0.0012233	19.0074	19.349	20.0266	21.6923	22.0587	21.6571	21.8549	22.0229	21.8553	21.9317	21.6235	22.1139	21.6134	21.6455	18.8004	22.4289	21.607	20.3461	20.8052	20.7468	NA	NA	NA	-1	+	noEtOH_CTR	+	EtOH_CTR	NA	NA	5	5	5	35.3	35.3
Q9D2G2	Q9D2G2	Dihydrolipoyllysine-residue succinyltransferase component of 2-oxoglutarate dehydrogenase complex, mitochondrial	Dlst	953	sp|Q9D2G2|ODO2_MOUSE Dihydrolipoyllysine-residue succinyltransferase component of 2-oxoglutarate dehydrogenase complex, mitochondrial OS=Mus musculus OX=10090 GN=Dlst PE=1 SV=1	3.8865	3.52987	1.02775	+	+		2.06287	2.66497	0.6021	18.414	18.4205	18.0023	19.7966	20.2094	20.1822	21.0581	21.1313	21.1312	20.8313	20.3573	18.2403	21.3427	21.0887	21.0276	21.063	20.5296	20.9651	20.9026	20.7702	NA	NA	NA	-1	+	noEtOH_CTR	+	EtOH_CTR	NA	NA	8	8	8	17	17
Q9D379	Q9D379	Epoxide hydrolase 1	Ephx1	955	sp|Q9D379|HYEP_MOUSE Epoxide hydrolase 1 OS=Mus musculus OX=10090 GN=Ephx1 PE=1 SV=2	2.04175	3.11138	2.09859	+	+	+	3.14323	4.08032	0.937097	19.594	20.4678	20.8604	23.3785	23.8576	23.1763	24.0901	24.245	24.0741	23.4296	23.0052	23.1741	23.8693	23.3088	23.8561	23.9195	23.2246	25.1319	25.0699	25.3465	NA	NA	NA	-1	+	noEtOH_CTR	+	EtOH_CTR	+	EtOH_noEtOH	31	31	31	72.5	72.5
Q9D6M3;Q9DB41	Q9D6M3	Mitochondrial glutamate carrier 1	Slc25a22	960	sp|Q9D6M3|GHC1_MOUSE Mitochondrial glutamate carrier 1 OS=Mus musculus OX=10090 GN=Slc25a22 PE=1 SV=1	2.48186	2.64594	3.27596	+	+	+	2.10704	2.77442	0.667379	18.5417	19.1314	18.3764	20.4343	20.5765	20.4412	21.4886	21.2219	21.5652	20.7601	20.601	20.9375	21.3594	20.675	21.3269	21.9924	21.6387	21.2029	21.2122	21.3388	NA	NA	NA	-1	+	noEtOH_CTR	+	EtOH_CTR	+	EtOH_noEtOH	9	9	9	32.2	32.2
Q9D6Y7	Q9D6Y7	Mitochondrial peptide methionine sulfoxide reductase	Msra	962	sp|Q9D6Y7|MSRA_MOUSE Mitochondrial peptide methionine sulfoxide reductase OS=Mus musculus OX=10090 GN=Msra PE=1 SV=1	0.220424	0.493368	0.631575				0.546946	1.103	0.556059	18.8591	21.5318	21.2296	19.4528	21.0936	21.5705	21.2761	21.1792	21.3352	21.6943	21.7791	21.7702	22.3074	18.5057	21.6105	21.9345	21.6455	22.1434	21.7964	21.8352	NA	NA	NA	-1	NA	NA	NA	NA	NA	NA	6	6	6	34.3	34.3
Q9D6Y9	Q9D6Y9	1,4-alpha-glucan-branching enzyme	Gbe1	963	sp|Q9D6Y9|GLGB_MOUSE 1,4-alpha-glucan-branching enzyme OS=Mus musculus OX=10090 GN=Gbe1 PE=1 SV=1	1.94657	1.81254	0.58979	+	+		0.983961	1.21955	0.235592	18.338	19.0091	18.5518	20.0065	19.7393	18.8905	19.6613	19.796	19.5834	19.6534	19.5828	19.6859	19.0535	19.2218	20.7189	19.9409	19.8218	20.2381	19.7583	20.0205	NA	NA	NA	-1	+	noEtOH_CTR	+	EtOH_CTR	NA	NA	8	8	8	16	16
Q9D7B6	Q9D7B6	Isobutyryl-CoA dehydrogenase, mitochondrial	Acad8	964	sp|Q9D7B6|ACAD8_MOUSE Isobutyryl-CoA dehydrogenase, mitochondrial OS=Mus musculus OX=10090 GN=Acad8 PE=1 SV=2	0.708917	0.891641	0.241604				0.822216	1.02476	0.20254	18.7877	18.4398	19.9131	20.4933	20.4107	18.7097	20.5104	20.0028	20.395	20.2473	20.4314	20.7801	18.8844	19.2247	19.6402	21.2612	20.2533	19.4539	19.1819	19.5146	NA	NA	NA	-1	NA	NA	NA	NA	NA	NA	6	6	6	21.5	21.5
Q9D819	Q9D819	Inorganic pyrophosphatase	Ppa1	967	sp|Q9D819|IPYR_MOUSE Inorganic pyrophosphatase OS=Mus musculus OX=10090 GN=Ppa1 PE=1 SV=1	1.21133	1.83683	0.776037		+		1.25326	1.9194	0.666136	18.7774	18.0919	19.496	19.8468	19.412	18.3995	21.0297	21.0055	19.5425	20.874	20.7029	19.1053	20.936	20.6921	20.4068	21.1989	18.8039	21.3277	21.4458	21.3088	NA	NA	NA	-1	NA	NA	+	EtOH_CTR	NA	NA	4	4	4	24.9	24.9
Q9D826	Q9D826	Peroxisomal sarcosine oxidase	Pipox	968	sp|Q9D826|SOX_MOUSE Peroxisomal sarcosine oxidase OS=Mus musculus OX=10090 GN=Pipox PE=1 SV=1	0.217853	0.578375	0.348457				0.144726	0.364382	0.219656	19.2233	19.1653	19.7938	18.7581	19.4765	19.3258	20.1245	19.7823	20.1108	19.7627	19.4076	19.7306	20.4385	18.9589	19.9912	20.8617	19.8339	18.942	19.3262	19.0867	NA	NA	NA	-1	NA	NA	NA	NA	NA	NA	4	4	4	14.9	14.9
Q9D855	Q9D855	Cytochrome b-c1 complex subunit 7	Uqcrb	969	sp|Q9D855|QCR7_MOUSE Cytochrome b-c1 complex subunit 7 OS=Mus musculus OX=10090 GN=Uqcrb PE=1 SV=3	1.05294	1.05303	0.414509				0.456592	0.913355	0.456763	18.8902	19.0131	19.2777	19.6705	19.528	19.6182	18.2502	18.9079	18.3538	19.9854	18.0404	20.2649	19.9355	19.2198	19.3899	20.196	20.4663	21.2057	21.0676	21.3421	NA	NA	NA	-1	NA	NA	NA	NA	NA	NA	4	4	4	34.2	34.2
Q9D8E6	Q9D8E6	60S ribosomal protein L4	Rpl4	971	sp|Q9D8E6|RL4_MOUSE 60S ribosomal protein L4 OS=Mus musculus OX=10090 GN=Rpl4 PE=1 SV=3	0.173058	2.79937	3.22302		+	+	0	2.11	2.23902	18.954	18.7164	19.5629	19.4441	18.9102	18.9118	18.5035	21.7878	21.6343	18.4627	18.7286	19.1797	19.3183	18.7795	18.8037	21.1353	22.0385	21.5431	21.5246	21.3349	NA	NA	NA	-1	NA	NA	+	EtOH_CTR	+	EtOH_noEtOH	7	7	7	20.5	20.5
Q9D8N0	Q9D8N0	Elongation factor 1-gamma	Eef1g	972	sp|Q9D8N0|EF1G_MOUSE Elongation factor 1-gamma OS=Mus musculus OX=10090 GN=Eef1g PE=1 SV=3	1.19237	2.18394	4.51246		+	+	0.976471	2.21446	1.23799	18.7742	19.137	19.8109	19.7438	20.139	19.9625	21.1733	20.8868	20.8456	19.6443	20.1158	20.4869	20.8814	20.2894	20.6915	21.6355	21.5281	21.69	22.0301	21.8519	NA	NA	NA	-1	+	noEtOH_CTR	+	EtOH_CTR	+	EtOH_noEtOH	11	11	11	26.8	26.8
Q9DB20	Q9DB20	ATP synthase subunit O, mitochondrial	Atp5o	979	sp|Q9DB20|ATPO_MOUSE ATP synthase subunit O, mitochondrial OS=Mus musculus OX=10090 GN=Atp5po PE=1 SV=1	1.2391	1.63129	0.459103	+	+		1.83796	2.13006	0.292097	20.7433	22.3074	21.99	23.3442	23.175	23.3901	24.4228	24.4005	24.2613	23.7486	23.7266	23.8882	23.4506	23.3149	23.6253	24.6868	24.0787	23.0269	22.9408	22.6643	NA	NA	NA	-1	+	noEtOH_CTR	+	EtOH_CTR	NA	NA	10	10	10	59.2	59.2
Q9DB29	Q9DB29	Isoamyl acetate-hydrolyzing esterase 1 homolog	Iah1	980	sp|Q9DB29|IAH1_MOUSE Isoamyl acetate-hydrolyzing esterase 1 homolog OS=Mus musculus OX=10090 GN=Iah1 PE=1 SV=1	0.740279	2.19974	1.04036		+		0.35419	0.941698	0.587508	18.9817	18.7672	19.16	19.8843	19.2677	18.5163	19.5309	19.5553	20.0806	19.0785	19.8007	19.2243	18.2678	20.3394	19.5354	18.5339	20.5911	20.2386	20.4653	20.2949	NA	NA	NA	-1	NA	NA	NA	NA	NA	NA	3	3	3	16.5	16.5
Q9DB77	Q9DB77	Cytochrome b-c1 complex subunit 2, mitochondrial	Uqcrc2	981	sp|Q9DB77|QCR2_MOUSE Cytochrome b-c1 complex subunit 2, mitochondrial OS=Mus musculus OX=10090 GN=Uqcrc2 PE=1 SV=1	2.06182	3.14004	0.625267	+	+		1.02636	1.27862	0.252258	20.5647	20.3289	20.8398	21.4177	21.4672	21.406	21.4839	21.254	21.2235	21.6039	21.6854	22.0117	21.8365	21.4778	21.5314	21.8976	21.6953	22.334	22.5571	22.406	NA	NA	NA	-1	+	noEtOH_CTR	+	EtOH_CTR	NA	NA	12	12	12	36.4	36.4
Q9DBA8	Q9DBA8	Probable imidazolonepropionase	Amdhd1	982	sp|Q9DBA8|HUTI_MOUSE Probable imidazolonepropionase OS=Mus musculus OX=10090 GN=Amdhd1 PE=1 SV=1	0.427221	0.26382	0.142369				0.592876	0.428812	-0.164064	18.3125	18.8726	20.0715	20.1054	18.8664	19.8704	19.3675	18.8251	17.7587	20.0312	19.851	20.1169	19.1147	18.8474	20.3018	21.008	20.72	20.5471	19.1737	18.7145	NA	NA	NA	-1	NA	NA	NA	NA	NA	NA	3	3	3	9.6	9.6
Q9DBB8	Q9DBB8	Trans-1,2-dihydrobenzene-1,2-diol dehydrogenase	Dhdh	983	sp|Q9DBB8|DHDH_MOUSE Trans-1,2-dihydrobenzene-1,2-diol dehydrogenase OS=Mus musculus OX=10090 GN=Dhdh PE=1 SV=1	0.773344	0.820722	0.100668				0.507239	0.580046	0.0728079	18.6305	19.2139	18.3621	19.0185	19.6919	19.0654	18.684	18.962	18.0568	18.9902	19.4234	19.7262	18.8839	19.0926	19.2929	19.8268	19.278	19.881	20.0908	19.7451	NA	NA	NA	-1	NA	NA	NA	NA	NA	NA	3	3	3	11.1	11.1
Q9DBE0;Q80WP8	Q9DBE0	Cysteine sulfinic acid decarboxylase	Csad	984	sp|Q9DBE0|CSAD_MOUSE Cysteine sulfinic acid decarboxylase OS=Mus musculus OX=10090 GN=Csad PE=1 SV=1	1.13999	0.457761	0.409919				-0.490246	-0.261471	0.228775	22.5457	22.0135	22.1125	22.2772	22.4714	22.1644	22.6272	22.403	22.763	21.3265	21.4288	21.7071	21.6159	21.1182	21.4932	21.7065	21.0819	21.7469	21.8147	21.5561	NA	NA	NA	-1	NA	NA	NA	NA	NA	NA	13	13	13	28.8	28.8
Q9DBF1	Q9DBF1	Alpha-aminoadipic semialdehyde dehydrogenase	Aldh7a1	985	sp|Q9DBF1|AL7A1_MOUSE Alpha-aminoadipic semialdehyde dehydrogenase OS=Mus musculus OX=10090 GN=Aldh7a1 PE=1 SV=4	1.01629	1.12598	1.0892				1.40363	1.63818	0.234547	20.5909	22.2336	21.7399	23.0763	23.2175	22.9554	23.2701	23.2055	23.3791	22.6567	22.4771	22.749	23.0475	22.7135	23.4331	23.2214	22.6847	23.0785	23.252	23.186	NA	NA	NA	-1	+	noEtOH_CTR	+	EtOH_CTR	NA	NA	16	16	16	40.3	40.3
Q9DBG1	Q9DBG1	Sterol 26-hydroxylase, mitochondrial	Cyp27a1	986	sp|Q9DBG1|CP27A_MOUSE Sterol 26-hydroxylase, mitochondrial OS=Mus musculus OX=10090 GN=Cyp27a1 PE=1 SV=1	0.379147	0.400603	0.147516				1.37328	1.44664	0.0733615	18.4875	22.5847	22.5205	22.6339	22.7591	21.8568	23.0001	22.7214	23.0445	22.5558	22.5095	22.7664	22.4708	22.118	23.4675	22.9688	22.502	22.5777	22.1383	22.201	NA	NA	NA	-1	NA	NA	NA	NA	NA	NA	14	14	14	34.5	34.5
Q9DBJ1;O70250	Q9DBJ1	Phosphoglycerate mutase 1	Pgam1	990	sp|Q9DBJ1|PGAM1_MOUSE Phosphoglycerate mutase 1 OS=Mus musculus OX=10090 GN=Pgam1 PE=1 SV=3	0.848263	0.370937	0.557506				-0.495013	-0.128339	0.366674	21.2272	20.9187	21.0878	20.305	19.2899	20.6803	21.1763	21.286	21.2788	21.1211	20.9147	21.5616	19.0287	21.3072	21.0376	20.4331	20.8756	20.7828	21.2608	20.5033	NA	NA	NA	-1	NA	NA	NA	NA	NA	NA	6	6	6	33.9	33.9
Q9DBK0	Q9DBK0	Acyl-coenzyme A thioesterase 12	Acot12	991	sp|Q9DBK0|ACO12_MOUSE Acetyl-coenzyme A thioesterase OS=Mus musculus OX=10090 GN=Acot12 PE=1 SV=1	0.0713229	0.240233	0.85031				0.0888454	-0.255997	-0.344842	19.7053	18.4153	19.3068	19.8186	18.6363	19.9937	19.3074	19.09	19.1949	19.229	19.3558	19.263	18.6709	18.3197	19.7947	18.5924	18.7277	18.6358	18.8392	18.7044	NA	NA	NA	-1	NA	NA	NA	NA	NA	NA	4	4	4	9.5	9.5
Q9DBL7	Q9DBL7	Bifunctional coenzyme A synthase;Phosphopantetheine adenylyltransferase;Dephospho-CoA kinase	Coasy	993	sp|Q9DBL7|COASY_MOUSE Bifunctional coenzyme A synthase OS=Mus musculus OX=10090 GN=Coasy PE=1 SV=2	1.13465	3.78386	1.84226		+	+	0.756568	1.85144	1.09487	19.3629	19.0723	19.5654	21.2923	18.9359	19.4261	21.2069	21.621	21.598	20.9495	20.9285	20.8283	20.7647	18.7873	18.8983	20.8356	21.4173	20.8396	21.1563	20.8051	NA	NA	NA	-1	NA	NA	+	EtOH_CTR	+	EtOH_noEtOH	8	8	8	20.2	20.2
Q9DBM2	Q9DBM2	Peroxisomal bifunctional enzyme;Enoyl-CoA hydratase/3,2-trans-enoyl-CoA isomerase;3-hydroxyacyl-CoA dehydrogenase	Ehhadh	994	sp|Q9DBM2|ECHP_MOUSE Peroxisomal bifunctional enzyme OS=Mus musculus OX=10090 GN=Ehhadh PE=1 SV=4	1.77054	2.08652	0.134163	+	+		5.29246	5.45071	0.158254	19.775	20.3296	22.4057	26.4059	26.4062	26.1553	26.9292	27.1124	26.7816	26.8411	26.5461	26.7608	25.2493	25.3599	25.4382	27.7336	26.8686	24.7649	25.1665	24.943	NA	NA	NA	-1	+	noEtOH_CTR	+	EtOH_CTR	NA	NA	60	60	60	77.6	77.6
Q9DBP5	Q9DBP5	UMP-CMP kinase	Cmpk1	995	sp|Q9DBP5|KCY_MOUSE UMP-CMP kinase OS=Mus musculus OX=10090 GN=Cmpk1 PE=1 SV=1	2.05224	2.27096	0.161899	+	+		1.17696	1.30489	0.127929	18.8148	18.3627	18.095	20.2161	18.7286	19.1556	18.2122	19.3701	19.9995	19.7365	19.4958	19.9388	19.4968	19.9081	19.7341	20.319	19.2407	20.3958	20.525	19.7702	NA	NA	NA	-1	+	noEtOH_CTR	+	EtOH_CTR	NA	NA	3	3	3	18.9	18.9
Q9DBT9	Q9DBT9	Dimethylglycine dehydrogenase, mitochondrial	Dmgdh	996	sp|Q9DBT9|M2GD_MOUSE Dimethylglycine dehydrogenase, mitochondrial OS=Mus musculus OX=10090 GN=Dmgdh PE=1 SV=1	1.0184	1.0932	0.601755				1.7784	2.11651	0.33811	18.7894	20.4079	20.9684	20.2041	21.3646	21.1405	21.9905	22.1197	22.2393	21.9707	22.2232	22.3714	22.319	22.253	22.6562	22.7426	21.8744	22.1592	22.0253	22.2227	NA	NA	NA	-1	+	noEtOH_CTR	+	EtOH_CTR	NA	NA	29	29	29	44.4	44.4
Q9DC50	Q9DC50	Peroxisomal carnitine O-octanoyltransferase	Crot	998	sp|Q9DC50|OCTC_MOUSE Peroxisomal carnitine O-octanoyltransferase OS=Mus musculus OX=10090 GN=Crot PE=1 SV=1	0.302608	1.65346	1.64249		+	+	0.334407	1.50458	1.17018	18.7752	18.7483	19.817	19.3917	21.2028	20.6096	21.4163	21.2668	21.3134	19.1292	18.5523	19.0011	18.6343	19.2472	19.2628	21.7193	19.0956	20.6408	19.3645	20.128	NA	NA	NA	-1	NA	NA	+	EtOH_CTR	NA	NA	8	8	8	22.9	22.9
Q9DCC4	Q9DCC4	Pyrroline-5-carboxylate reductase 3	Pycrl	1002	sp|Q9DCC4|P5CR3_MOUSE Pyrroline-5-carboxylate reductase 3 OS=Mus musculus OX=10090 GN=Pycr3 PE=1 SV=2	0.407449	0.27265	0.0892729				0	0.19742	-0.0677921	19.0088	19.3873	18.6489	20.0038	19.2975	19.122	19.6	19.9556	19.9242	18.7614	19.4485	18.9765	20.3031	18.5286	19.0802	18.8556	19.0514	19.3478	18.6059	18.3587	NA	NA	NA	-1	NA	NA	NA	NA	NA	NA	2	2	2	10.9	10.9
Q9DCD0	Q9DCD0	6-phosphogluconate dehydrogenase, decarboxylating	Pgd	1003	sp|Q9DCD0|6PGD_MOUSE 6-phosphogluconate dehydrogenase, decarboxylating OS=Mus musculus OX=10090 GN=Pgd PE=1 SV=3	2.85821	4.15416	1.05661	+	+		1.30694	1.93683	0.629894	19.0507	18.9902	19.4659	19.7234	19.2313	19.9388	20.9093	20.74	20.8758	20.2519	20.7993	20.389	21.4894	21.1942	21.2657	20.3573	20.495	22.1183	21.4045	21.9459	NA	NA	NA	-1	+	noEtOH_CTR	+	EtOH_CTR	NA	NA	11	11	11	36.4	36.4
Q9DCG6	Q9DCG6	Phenazine biosynthesis-like domain-containing protein 1	Pbld1	1004	sp|Q9DCG6|PBLD1_MOUSE Phenazine biosynthesis-like domain-containing protein 1 OS=Mus musculus OX=10090 GN=Pbld1 PE=1 SV=2	1.4658	1.24764	0.715409	+			-0.904252	-0.386345	0.517907	22.7171	22.4009	22.3705	21.8886	21.6631	22.0651	22.3626	22.2017	22.2174	22.0698	22.0334	22.3658	21.5563	21.7981	18.8873	21.2996	21.9546	22.2243	22.5207	22.0977	NA	NA	NA	-1	NA	NA	NA	NA	NA	NA	9	9	6	48.3	48.3
Q9DCH4	Q9DCH4	Eukaryotic translation initiation factor 3 subunit F	Eif3f	1005	sp|Q9DCH4|EIF3F_MOUSE Eukaryotic translation initiation factor 3 subunit F OS=Mus musculus OX=10090 GN=Eif3f PE=1 SV=2	0.195582	0.405556	0.369507				0	-0.346776	-0.162954	20.0536	19.192	19.0333	19.002	19.5139	19.2243	19.1179	18.8878	18.5317	19.8117	19.1139	18.8338	18.467	19.3247	19.891	18.7875	19.3609	19.0653	19.731	19.154	NA	NA	NA	-1	NA	NA	NA	NA	NA	NA	3	3	3	11.9	11.9
Q9DCM0	Q9DCM0	Persulfide dioxygenase ETHE1, mitochondrial	Ethe1	1007	sp|Q9DCM0|ETHE1_MOUSE Persulfide dioxygenase ETHE1, mitochondrial OS=Mus musculus OX=10090 GN=Ethe1 PE=1 SV=2	0.482839	1.0475	0.30845				0.300905	0.496209	0.195304	19.3768	18.8024	19.3027	19.4615	19.8635	19.0882	19.912	19.275	20.0756	19.4377	20.1741	19.4742	18.3946	18.7068	20.553	20.3818	19.1396	19.3813	19.3067	19.7824	NA	NA	NA	-1	NA	NA	NA	NA	NA	NA	3	3	3	16.9	16.9
Q9DCM2	Q9DCM2	Glutathione S-transferase kappa 1	Gstk1	1008	sp|Q9DCM2|GSTK1_MOUSE Glutathione S-transferase kappa 1 OS=Mus musculus OX=10090 GN=Gstk1 PE=1 SV=3	2.02462	2.31959	0.506764	+	+		1.09826	1.35265	0.254387	18.9978	19.706	19.4997	21.4285	20.6271	20.9694	20.6492	21.1542	21.4044	20.7723	20.6591	20.2343	19.7831	20.2501	19.7709	20.8204	21.0048	20.7133	20.2836	20.0006	NA	NA	NA	-1	+	noEtOH_CTR	+	EtOH_CTR	NA	NA	5	5	5	31	31
Q9DCN2	Q9DCN2	NADH-cytochrome b5 reductase 3;NADH-cytochrome b5 reductase 3 membrane-bound form;NADH-cytochrome b5 reductase 3 soluble form	Cyb5r3	1009	sp|Q9DCN2|NB5R3_MOUSE NADH-cytochrome b5 reductase 3 OS=Mus musculus OX=10090 GN=Cyb5r3 PE=1 SV=3	0.718635	1.61113	1.08182		+		0.244863	0.579585	0.334722	21.5173	21.6153	21.944	21.8726	21.8483	21.9295	22.2838	22.3066	22.2218	22.023	21.9078	21.9649	22.1655	21.7838	21.9382	21.9137	21.3599	22.6936	22.6755	22.7195	NA	NA	NA	-1	+	noEtOH_CTR	NA	NA	NA	NA	12	12	12	54.2	54.2
Q9DCS2	Q9DCS2	UPF0585 protein C16orf13 homolog	NA	1010	sp|Q9DCS2|MTL26_MOUSE Methyltransferase-like 26 OS=Mus musculus OX=10090 GN=Mettl26 PE=1 SV=1	0.595235	0.940166	0.636345				0.830729	1.29015	0.459421	19.0308	17.5702	19.2755	19.5676	18.8736	18.9391	20.7756	20.453	20.7812	20.5644	19.0444	19.1447	19.8206	19.3163	19.8353	18.9337	18.3262	19.9749	19.7189	20.3614	NA	NA	NA	-1	NA	NA	NA	NA	NA	NA	3	3	3	29.4	29.4
Q9DCT2	Q9DCT2	NADH dehydrogenase [ubiquinone] iron-sulfur protein 3, mitochondrial	Ndufs3	1011	sp|Q9DCT2|NDUS3_MOUSE NADH dehydrogenase [ubiquinone] iron-sulfur protein 3, mitochondrial OS=Mus musculus OX=10090 GN=Ndufs3 PE=1 SV=2	1.31976	4.07713	1.58272	+	+	+	1.7679	3.79366	2.02576	19.2831	19.0496	19.8636	20.5404	19.4111	20.2387	23.0956	23.2774	23.0654	23.8566	18.8834	23.9601	24.2668	19.1151	20.2279	23.0589	23.7528	24.1067	22.8763	22.3065	NA	NA	NA	-1	NA	NA	+	EtOH_CTR	NA	NA	6	6	6	20.9	20.9
Q9DCU9	Q9DCU9	4-hydroxy-2-oxoglutarate aldolase, mitochondrial	Hoga1	1013	sp|Q9DCU9|HOGA1_MOUSE 4-hydroxy-2-oxoglutarate aldolase, mitochondrial OS=Mus musculus OX=10090 GN=Hoga1 PE=1 SV=1	2.24419	2.23065	0.310342	+	+		2.21948	2.50175	0.282268	19.0339	17.7353	18.4551	19.0494	18.9465	20.8535	20.8664	21.2047	21.0558	20.8844	21.2836	21.5024	20.8663	21.3533	20.9091	21.6254	19.3849	20.7478	21.361	21.0331	NA	NA	NA	-1	+	noEtOH_CTR	+	EtOH_CTR	NA	NA	4	4	4	16.2	16.2
Q9DCW4	Q9DCW4	Electron transfer flavoprotein subunit beta	Etfb	1015	sp|Q9DCW4|ETFB_MOUSE Electron transfer flavoprotein subunit beta OS=Mus musculus OX=10090 GN=Etfb PE=1 SV=3	2.62077	3.72637	1.20677	+	+		0.653539	0.955696	0.302157	23.0803	22.8316	23.0878	23.4532	23.4392	23.5305	24.2386	24.3723	24.2344	23.7449	23.7313	23.9543	23.6649	23.5005	23.862	24.2575	23.5324	23.4843	23.9214	23.6038	NA	NA	NA	-1	+	noEtOH_CTR	+	EtOH_CTR	NA	NA	15	15	15	56.9	56.9
Q9DCX2	Q9DCX2	ATP synthase subunit d, mitochondrial	Atp5h	1016	sp|Q9DCX2|ATP5H_MOUSE ATP synthase subunit d, mitochondrial OS=Mus musculus OX=10090 GN=Atp5pd PE=1 SV=3	1.76692	3.02198	1.23141	+	+		2.22122	2.85166	0.630437	19.3885	19.4307	18.4407	21.3542	21.4944	21.5392	22.8795	22.8855	22.8211	21.1111	20.9727	21.3596	21.229	21.1641	21.5464	21.665	21.3241	21.5344	21.0863	21.3104	NA	NA	NA	-1	+	noEtOH_CTR	+	EtOH_CTR	NA	NA	6	6	6	46	46
Q9DCX8	Q9DCX8	Iodotyrosine dehalogenase 1	Iyd	1017	sp|Q9DCX8|IYD1_MOUSE Iodotyrosine deiodinase 1 OS=Mus musculus OX=10090 GN=Iyd PE=1 SV=1	1.04158	0.636292	0.110242				0	0.675554	0.152186	18.9618	18.6692	18.3031	19.4833	19.428	18.3978	17.4117	19.3951	17.7348	19.0092	18.2164	19.3441	19.541	19.6285	19.4644	20.2736	18.0519	20.5088	20.6932	20.493	NA	NA	NA	-1	NA	NA	NA	NA	NA	NA	3	3	3	13.7	13.7
Q9DCY0	Q9DCY0	Glycine N-acyltransferase-like protein Keg1	Keg1	1018	sp|Q9DCY0|KEG1_MOUSE Glycine N-acyltransferase-like protein Keg1 OS=Mus musculus OX=10090 GN=Keg1 PE=1 SV=1	1.71258	1.70575	0.0718866	+	+		2.42173	2.37083	-0.0508962	18.7487	18.7085	20.0616	22.4479	22.0323	22.1869	21.9087	22.0715	22.0295	21.2377	21.3803	21.6465	21.4679	20.7547	21.1974	22.0213	20.6587	21.1814	21.2556	21.2231	NA	NA	NA	-1	+	noEtOH_CTR	+	EtOH_CTR	NA	NA	9	9	9	38.6	38.6
Q9DD20	Q9DD20	Methyltransferase-like protein 7B	Mettl7b	1019	sp|Q9DD20|MET7B_MOUSE Thiol S-methyltransferase METTL7B OS=Mus musculus OX=10090 GN=Mettl7b PE=1 SV=2	0.9914	1.20499	2.63418		+	+	3.15188	4.08553	0.933651	22.2095	18.6685	19.1424	22.6126	22.6594	22.4732	23.5374	23.6935	23.6267	23.6332	23.6779	23.6081	23.089	23.3667	23.3081	23.9168	23.7209	24.763	24.7074	24.773	NA	NA	NA	-1	+	noEtOH_CTR	+	EtOH_CTR	+	EtOH_noEtOH	9	9	9	45.9	45.9
Q9EP69	Q9EP69	Phosphatidylinositide phosphatase SAC1	Sacm1l	1020	sp|Q9EP69|SAC1_MOUSE Phosphatidylinositol-3-phosphatase SAC1 OS=Mus musculus OX=10090 GN=Sacm1l PE=1 SV=1	0.531518	1.00478	1.29624				0.699469	1.31347	0.614	19.9282	18.1995	19.1466	19.9632	19.4274	19.0412	19.349	20.4486	20.0955	20.3901	20.2212	19.6284	19.6347	20.1684	19.6437	19.9425	20.255	21.6734	20.745	20.7302	NA	NA	NA	-1	NA	NA	+	EtOH_CTR	NA	NA	6	6	6	12.9	12.9
Q9EQ06	Q9EQ06	Estradiol 17-beta-dehydrogenase 11	Hsd17b11	1021	sp|Q9EQ06|DHB11_MOUSE Estradiol 17-beta-dehydrogenase 11 OS=Mus musculus OX=10090 GN=Hsd17b11 PE=1 SV=1	2.56336	3.13633	4.39773	+	+	+	3.6792	4.74226	1.06306	19.336	18.8015	19.8227	23.3514	23.3502	23.2129	24.5862	24.3444	24.49	23.1152	23.1049	23.007	22.6144	22.4202	22.8171	23.9912	23.3917	23.9465	24.0318	23.7167	NA	NA	NA	-1	+	noEtOH_CTR	+	EtOH_CTR	+	EtOH_noEtOH	18	18	15	66.4	66.4
Q9EQ20	Q9EQ20	Methylmalonate-semialdehyde dehydrogenase [acylating], mitochondrial	Aldh6a1	1022	sp|Q9EQ20|MMSA_MOUSE Methylmalonate-semialdehyde dehydrogenase [acylating], mitochondrial OS=Mus musculus OX=10090 GN=Aldh6a1 PE=1 SV=1	2.69304	3.81612	0.1449	+	+		2.14303	2.19921	0.0561812	21.2544	21.5603	20.9913	23.3574	23.4927	23.4749	23.6619	23.6984	23.852	23.5105	23.6278	23.612	23.0166	23.1852	23.4283	23.883	23.5673	22.9637	23.128	22.9889	NA	NA	NA	-1	+	noEtOH_CTR	+	EtOH_CTR	NA	NA	21	21	21	50.7	50.7
Q9EQF5	Q9EQF5	Dihydropyrimidinase	Dpys	1024	sp|Q9EQF5|DPYS_MOUSE Dihydropyrimidinase OS=Mus musculus OX=10090 GN=Dpys PE=1 SV=2	0.963151	1.21738	0.12275		+		1.36474	1.67334	0.308604	18.7481	19.6173	20.0056	19.8782	19.3366	18.825	21.37	19.3856	18.2653	22.5842	18.5584	22.8626	22.2909	19.2232	23.8364	22.3889	19.0337	23.0126	22.8495	22.7371	NA	NA	NA	-1	NA	NA	NA	NA	NA	NA	4	4	4	12.9	12.9
Q9EQH2	Q9EQH2	Endoplasmic reticulum aminopeptidase 1	Erap1	1025	sp|Q9EQH2|ERAP1_MOUSE Endoplasmic reticulum aminopeptidase 1 OS=Mus musculus OX=10090 GN=Erap1 PE=1 SV=2	1.83055	0.828052	0.666599				0	0.394278	-0.329099	18.7188	18.2149	18.6079	19.9821	20.0342	18.8581	18.7395	18.7835	18.9036	19.063	18.7299	19.0197	19.5712	19.0151	18.8618	18.6048	19.2137	18.2479	20.0774	18.6948	NA	NA	NA	-1	NA	NA	NA	NA	NA	NA	2	2	2	2.3	2.3
Q9EQH3	Q9EQH3	Vacuolar protein sorting-associated protein 35	Vps35	1026	sp|Q9EQH3|VPS35_MOUSE Vacuolar protein sorting-associated protein 35 OS=Mus musculus OX=10090 GN=Vps35 PE=1 SV=1	0.149325	1.03414	1.41836				0	0.444567	0.521682	18.8918	19.3745	19.237	19.7363	19.1	19.2394	19.2492	18.985	18.9485	19.4379	18.6498	18.8865	18.8129	18.524	19.429	19.8476	19.5163	19.9233	20.1542	20.2745	NA	NA	NA	-1	NA	NA	NA	NA	NA	NA	4	4	4	7.2	7.2
Q9EQK5	Q9EQK5	Major vault protein	Mvp	1027	sp|Q9EQK5|MVP_MOUSE Major vault protein OS=Mus musculus OX=10090 GN=Mvp PE=1 SV=4	0.0225591	0.723413	0.725358				0	0.750769	0.760932	19.0901	19.208	19.3805	19.611	19.2027	19.3589	18.6565	18.995	19.4583	18.3749	18.893	19.0532	19.421	19.526	19.5037	19.5542	18.2748	22.0293	21.0895	21.7582	NA	NA	NA	-1	NA	NA	NA	NA	NA	NA	17	17	17	28.1	28.1
Q9EQU5	Q9EQU5	Protein SET	Set	1028	sp|Q9EQU5|SET_MOUSE Protein SET OS=Mus musculus OX=10090 GN=Set PE=1 SV=1	0.716595	1.44159	1.03394		+		0	1.46591	1.13119	19.1308	18.715	18.8062	19.1136	18.8707	19.8048	18.89	18.4408	19.7289	19.114	18.6575	19.5321	18.1392	19.7223	20.0145	18.7731	22.1907	20.7403	22.199	21.8366	NA	NA	NA	-1	NA	NA	NA	NA	NA	NA	5	5	5	22.8	22.8
Q9ET01;Q9WUB3;Q8CI94	Q9ET01	Glycogen phosphorylase, liver form	Pygl	1032	sp|Q9ET01|PYGL_MOUSE Glycogen phosphorylase, liver form OS=Mus musculus OX=10090 GN=Pygl PE=1 SV=4	0.640344	1.05592	2.27313			+	0.722923	1.24347	0.520544	20.1796	21.3506	21.5379	21.8129	21.7459	21.9609	22.5646	22.5195	22.5917	21.8232	21.8597	21.8638	21.4704	21.3385	21.8353	21.982	21.4855	22.4473	22.2775	22.2612	NA	NA	NA	-1	+	noEtOH_CTR	+	EtOH_CTR	+	EtOH_noEtOH	29	29	29	36	36
Q9JHI5	Q9JHI5	Isovaleryl-CoA dehydrogenase, mitochondrial	Ivd	1033	sp|Q9JHI5|IVD_MOUSE Isovaleryl-CoA dehydrogenase, mitochondrial OS=Mus musculus OX=10090 GN=Ivd PE=1 SV=1	0.131165	0.405694	0.719791				-0.130773	0.343298	0.474071	22.2165	21.2551	21.8348	21.9576	22.1732	22.3794	22.7996	22.8003	22.9584	22.0407	21.9432	21.8615	21.2528	21.1791	19.9545	21.9937	21.7106	21.9457	21.0256	21.6628	NA	NA	NA	-1	NA	NA	NA	NA	NA	NA	11	11	11	35.1	35.1
Q9JHS4	Q9JHS4	ATP-dependent Clp protease ATP-binding subunit clpX-like, mitochondrial	Clpx	1034	sp|Q9JHS4|CLPX_MOUSE ATP-dependent Clp protease ATP-binding subunit clpX-like, mitochondrial OS=Mus musculus OX=10090 GN=Clpx PE=1 SV=2	0.0422392	0.39976	0.434013				-0.0218313	0.21779	0.239621	19.1569	19.5513	19.2678	19.2048	19.2576	20.0117	19.8543	19.6003	19.7273	18.9082	19.5028	19.1717	18.6829	19.1835	19.8082	20.6081	19.4794	18.4574	19.1579	19.4603	NA	NA	NA	-1	NA	NA	NA	NA	NA	NA	4	4	4	7.1	7.1
Q9JHW2	Q9JHW2	Omega-amidase NIT2	Nit2	1035	sp|Q9JHW2|NIT2_MOUSE Omega-amidase NIT2 OS=Mus musculus OX=10090 GN=Nit2 PE=1 SV=1	0.0982214	0.207735	1.35718				-0.245597	0.496217	0.741814	19.914	20.496	17.7577	20.1628	18.8355	19.0392	20.5641	20.4673	20.7109	19.3582	18.7127	18.6117	19.141	19.3752	19.0565	18.7654	19.0345	20.2611	20.3025	18.9779	NA	NA	NA	-1	NA	NA	NA	NA	NA	NA	8	8	8	38.4	38.4
Q9JI75	Q9JI75	Ribosyldihydronicotinamide dehydrogenase [quinone]	Nqo2	1036	sp|Q9JI75|NQO2_MOUSE Ribosyldihydronicotinamide dehydrogenase [quinone] OS=Mus musculus OX=10090 GN=Nqo2 PE=1 SV=3	0.0363368	0.271744	0.269329				0	0.212926	0.177219	19.3791	18.8011	19.684	19.6755	19.0823	19.5637	20.1959	19.9492	19.9855	19.2954	17.9279	19.6015	19.3449	19.0733	20.3496	19.5936	19.0028	19.0316	19.3605	18.8888	NA	NA	NA	-1	NA	NA	NA	NA	NA	NA	2	2	2	15.2	15.2
Q9JIF7	Q9JIF7	Coatomer subunit beta	Copb1	1037	sp|Q9JIF7|COPB_MOUSE Coatomer subunit beta OS=Mus musculus OX=10090 GN=Copb1 PE=1 SV=1	1.05998	1.30347	0.234493				0	0.78207	0.190781	18.88	18.2946	18.9446	20.2905	18.7151	19.2071	18.4669	19.7731	20.3692	19.3052	18.5732	20.2255	18.9996	18.8059	19.5574	19.3922	18.2601	19.8191	19.6655	20.1618	NA	NA	NA	-1	NA	NA	NA	NA	NA	NA	6	6	6	8.7	8.7
Q9JII6	Q9JII6	Alcohol dehydrogenase [NADP(+)]	Akr1a1	1038	sp|Q9JII6|AK1A1_MOUSE Aldo-keto reductase family 1 member A1 OS=Mus musculus OX=10090 GN=Akr1a1 PE=1 SV=3	2.04186	1.8527	0.125094	+	+		-0.653617	-0.597748	0.0558688	22.9913	22.6249	22.607	22.1835	21.7227	21.6684	22.2854	22.0873	22.0539	21.7681	21.8582	22.0879	22.55	22.3071	22.6412	21.9559	21.4376	22.3509	22.5119	22.4638	NA	NA	NA	-1	+	noEtOH_CTR	+	EtOH_CTR	NA	NA	14	14	14	48.9	48.9
Q9JIK5	Q9JIK5	Nucleolar RNA helicase 2	Ddx21	1039	sp|Q9JIK5|DDX21_MOUSE Nucleolar RNA helicase 2 OS=Mus musculus OX=10090 GN=Ddx21 PE=1 SV=3	0.760245	0.667988	1.75831			+	0	-0.355531	-0.743738	18.6903	19.0922	19.2638	20.1912	19.2348	19.6212	17.5767	18.9818	18.763	18.5994	19.4244	18.8801	18.9971	20.3664	19.3181	19.1278	19.3995	18.411	18.6821	18.3373	NA	NA	NA	-1	NA	NA	NA	NA	+	EtOH_noEtOH	2	2	2	2.4	2.4
Q9JJI8	Q9JJI8	60S ribosomal protein L38	Rpl38	1040	sp|Q9JJI8|RL38_MOUSE 60S ribosomal protein L38 OS=Mus musculus OX=10090 GN=Rpl38 PE=1 SV=3	1.28296	0.661037	0.0780964				0.510994	0.430267	-0.080726	18.7724	18.557	18.7881	20.1849	19.3669	19.6538	18.373	18.4356	17.9004	19.3273	19.5878	18.2672	19.0098	18.1519	19.4018	19.9859	18.8296	19.3079	20.2823	19.9741	NA	NA	NA	-1	NA	NA	NA	NA	NA	NA	2	2	2	18.6	18.6
Q9JJW0	Q9JJW0	Peroxisomal membrane protein 4	Pxmp4	1041	sp|Q9JJW0|PXMP4_MOUSE Peroxisomal membrane protein 4 OS=Mus musculus OX=10090 GN=Pxmp4 PE=1 SV=3	0.887616	1.21423	0.412864				0.487006	0.840254	0.353248	19.0039	18.3398	18.8212	19.5923	19.9647	19.1682	20.495	20.6937	20.5146	18.6033	18.661	18.2717	19.8511	19.5844	19.1815	19.4381	17.9142	19.0546	18.9627	19.4224	NA	NA	NA	-1	NA	NA	NA	NA	NA	NA	4	4	4	20.3	20.3
Q9JLC8	Q9JLC8	Sacsin	Sacs	1044	sp|Q9JLC8|SACS_MOUSE Sacsin OS=Mus musculus OX=10090 GN=Sacs PE=1 SV=2	0.921945	1.57109	0.208473		+		1.53374	2.12209	0.588344	18.5337	19.0196	18.8184	19.3751	24.5737	25.0849	23.6401	23.3051	23.525	18.4028	18.7424	18.686	19.0129	18.6523	20.3889	19.6286	19.5386	18.9524	19.5244	19.1872	NA	NA	NA	-1	NA	NA	NA	NA	NA	NA	2	2	2	0.5	0.5
Q9JLJ2	Q9JLJ2	4-trimethylaminobutyraldehyde dehydrogenase	Aldh9a1	1045	sp|Q9JLJ2|AL9A1_MOUSE 4-trimethylaminobutyraldehyde dehydrogenase OS=Mus musculus OX=10090 GN=Aldh9a1 PE=1 SV=1	3.20416	3.55563	0.519957	+	+		0.803969	0.890616	0.0866467	22.877	23.0281	23.1336	23.8016	23.8728	23.9595	23.8479	23.991	24.0929	23.5711	23.6562	23.8181	23.8278	23.7223	24.122	23.9822	23.532	23.8534	23.9936	23.9349	NA	NA	NA	-1	+	noEtOH_CTR	+	EtOH_CTR	NA	NA	20	20	20	46.4	46.4
Q9JM62	Q9JM62	Receptor expression-enhancing protein 6	Reep6	1048	sp|Q9JM62|REEP6_MOUSE Receptor expression-enhancing protein 6 OS=Mus musculus OX=10090 GN=Reep6 PE=1 SV=1	0.35015	0.532261	0.943056				0	0.689171	1.00145	19.9035	19.0828	18.899	18.5324	18.6874	19.3518	17.7041	18.8738	19.2685	18.3729	18.7262	18.576	18.8345	20.2692	19.4945	19.0654	20.0466	21.5221	21.7402	21.6532	NA	NA	NA	-1	NA	NA	NA	NA	NA	NA	2	2	2	11.4	11.4
Q9JMD3	Q9JMD3	PCTP-like protein	Stard10	1050	sp|Q9JMD3|STA10_MOUSE START domain-containing protein 10 OS=Mus musculus OX=10090 GN=Stard10 PE=1 SV=1	0.521408	0.640592	0.904603				0.878246	1.08473	0.206481	19.2173	21.0092	21.2274	21.117	21.0188	21.5651	21.7026	21.7983	21.6943	21.0922	21.2793	21.5373	21.4029	21.4531	21.8002	21.8059	21.0344	21.3347	21.5583	21.6264	NA	NA	NA	-1	+	noEtOH_CTR	+	EtOH_CTR	NA	NA	9	9	9	33.7	33.7
Q9JMH6	Q9JMH6	Thioredoxin reductase 1, cytoplasmic	Txnrd1	1051	sp|Q9JMH6|TRXR1_MOUSE Thioredoxin reductase 1, cytoplasmic OS=Mus musculus OX=10090 GN=Txnrd1 PE=1 SV=3	1.22044	0.289188	0.270667				0	0.311635	-0.288307	19.1409	18.6071	18.5359	19.9599	19.8979	19.6379	18.956	18.4608	17.4428	19.0274	18.7281	18.7199	19.0641	19.8746	19.3412	17.7355	19.0677	20.1659	20.7563	19.9985	NA	NA	NA	-1	NA	NA	NA	NA	NA	NA	4	4	4	9.8	9.8
Q9QUM9	Q9QUM9	Proteasome subunit alpha type-6	Psma6	1053	sp|Q9QUM9|PSA6_MOUSE Proteasome subunit alpha type-6 OS=Mus musculus OX=10090 GN=Psma6 PE=1 SV=1	0.201453	0.0421819	1.1349				-0.192568	0.0455211	0.23809	20.699	20.2275	19.5357	20.1195	20.2804	19.8805	19.8331	19.9171	19.8544	19.6034	19.7537	20.1093	20.0234	19.845	20.0383	20.313	20.4663	20.4809	20.4367	20.295	NA	NA	NA	-1	NA	NA	NA	NA	NA	NA	4	4	4	17.9	17.9
Q9QXD6	Q9QXD6	Fructose-1,6-bisphosphatase 1	Fbp1	1055	sp|Q9QXD6|F16P1_MOUSE Fructose-1,6-bisphosphatase 1 OS=Mus musculus OX=10090 GN=Fbp1 PE=1 SV=3	0.796603	0.934334	0.652012				-0.848869	-1.00876	-0.15989	22.3744	23.5714	23.5391	22.2935	22.202	22.4665	22.383	22.2169	22.1994	22.0741	22.0823	22.3137	22.2315	22.3562	22.7948	22.4279	21.5078	22.1214	22.2807	22.0859	NA	NA	NA	-1	+	noEtOH_CTR	+	EtOH_CTR	NA	NA	10	10	10	46.4	46.4
Q9QXE0	Q9QXE0	2-hydroxyacyl-CoA lyase 1	Hacl1	1056	sp|Q9QXE0|HACL1_MOUSE 2-hydroxyacyl-CoA lyase 1 OS=Mus musculus OX=10090 GN=Hacl1 PE=1 SV=2	0.383276	0.163414	0.138877				0.362258	0.160133	-0.202125	20.361	20.3888	20.3684	22.3669	21.7791	22.174	21.7228	21.8462	21.1581	20.9666	21.1266	19.9049	18.6594	19.8042	19.833	19.5722	20.2381	20.9464	20.0107	18.7683	NA	NA	NA	-1	NA	NA	NA	NA	NA	NA	12	12	12	24.3	24.3
Q9QXF8	Q9QXF8	Glycine N-methyltransferase	Gnmt	1057	sp|Q9QXF8|GNMT_MOUSE Glycine N-methyltransferase OS=Mus musculus OX=10090 GN=Gnmt PE=1 SV=3	0.1248	0.191851	2.79232			+	-0.180469	0.265915	0.446384	22.8416	24.1993	24.4041	23.4394	23.5326	23.3507	24.0073	23.987	23.9318	23.7795	23.8925	24.1691	23.4535	23.3206	23.7728	24.4761	23.9473	24.0701	24.1166	24.111	NA	NA	NA	-1	NA	NA	NA	NA	+	EtOH_noEtOH	10	10	10	50.5	50.5
Q9QXG4	Q9QXG4	Acetyl-coenzyme A synthetase, cytoplasmic	Acss2	1058	sp|Q9QXG4|ACSA_MOUSE Acetyl-coenzyme A synthetase, cytoplasmic OS=Mus musculus OX=10090 GN=Acss2 PE=1 SV=2	1.97131	0.495086	0.838706	+			1.22224	0.492919	-0.729325	18.4173	18.8819	19.2566	20.2949	19.8449	18.8439	18.4628	17.8018	18.733	20.7756	20.6055	20.8388	20.6128	19.2295	19.6218	20.8971	20.4962	20.3151	19.547	18.5058	NA	NA	NA	-1	+	noEtOH_CTR	NA	NA	NA	NA	6	6	6	11.7	11.7
Q9QXX4	Q9QXX4	Calcium-binding mitochondrial carrier protein Aralar2	Slc25a13	1059	sp|Q9QXX4|S2513_MOUSE Electrogenic aspartate/glutamate antiporter SLC25A13, mitochondrial OS=Mus musculus OX=10090 GN=Slc25a13 PE=1 SV=1	1.84435	2.06871	0.6177	+	+		1.97928	2.31687	0.337584	20.4393	20.5045	19.3886	21.7345	21.4048	21.0568	21.6121	21.7638	22.0762	22.58	22.5976	22.6324	22.3787	22.0172	22.4085	23.2656	22.5074	22.6609	22.7823	22.7529	NA	NA	NA	-1	+	noEtOH_CTR	+	EtOH_CTR	NA	NA	19	19	16	35.9	35.9
Q9QYF1	Q9QYF1	Retinol dehydrogenase 11	Rdh11	1063	sp|Q9QYF1|RDH11_MOUSE Retinol dehydrogenase 11 OS=Mus musculus OX=10090 GN=Rdh11 PE=1 SV=2	0.0260122	0.673666	1.68274			+	0.0352205	0.699336	0.664116	19.9602	18.7042	19.8217	19.8539	19.1211	18.8679	20.2762	20.0167	20.1776	19.4315	19.5756	19.8507	19.4008	18.8616	20.8121	19.6426	19.5691	20.7607	20.3641	20.7506	NA	NA	NA	-1	NA	NA	NA	NA	NA	NA	5	5	5	18.4	18.4
Q9QYG0	Q9QYG0	Protein NDRG2	Ndrg2	1064	sp|Q9QYG0|NDRG2_MOUSE Protein NDRG2 OS=Mus musculus OX=10090 GN=Ndrg2 PE=1 SV=1	1.47867	0.344386	0.491694	+			-0.941422	-0.3532	0.588222	21.009	20.8714	20.8455	19.1759	21.2669	21.1836	21.6694	21.3153	21.4022	19.7878	20.8435	20.8095	19.4874	18.2438	18.9066	21.2323	18.5396	20.9369	18.6317	20.7162	NA	NA	NA	-1	NA	NA	NA	NA	NA	NA	8	8	8	39.1	39.1
Q9QYJ0	Q9QYJ0	DnaJ homolog subfamily A member 2	Dnaja2	1065	sp|Q9QYJ0|DNJA2_MOUSE DnaJ homolog subfamily A member 2 OS=Mus musculus OX=10090 GN=Dnaja2 PE=1 SV=1	0.623673	1.16506	0.755925				0	0.997527	0.460425	17.9879	18.3392	19.1017	19.1913	18.5431	19.5724	19.3523	18.6871	18.1221	18.5505	19.2373	18.8581	19.1843	19.1089	18.8743	19.2158	19.5302	20.6885	20.0739	20.1202	NA	NA	NA	-1	NA	NA	NA	NA	NA	NA	7	7	7	24.8	24.8
Q9QYR9	Q9QYR9	Acyl-coenzyme A thioesterase 2, mitochondrial	Acot2	1067	sp|Q9QYR9|ACOT2_MOUSE Acyl-coenzyme A thioesterase 2, mitochondrial OS=Mus musculus OX=10090 GN=Acot2 PE=1 SV=2	1.13038	1.61873	0.864933		+		1.09499	1.43016	0.335175	22.5335	23.6378	22.8931	24.29	23.9991	24.2051	25.2648	24.817	25.0718	24.2126	24.0723	24.3174	24.037	23.7867	24.1276	24.5339	23.7696	24.0336	24.0242	24.098	NA	NA	NA	-1	+	noEtOH_CTR	+	EtOH_CTR	NA	NA	18	18	7	52.1	52.1
Q9QZ85	Q9QZ85	Interferon-inducible GTPase 1	Iigp1	1068	sp|Q9QZ85|IIGP1_MOUSE Interferon-inducible GTPase 1 OS=Mus musculus OX=10090 GN=Iigp1 PE=1 SV=2	1.74944	1.98866	0.26574	+	+		0.912281	1.10833	0.196044	18.2666	18.9361	18.4004	19.7229	19.9191	20.2539	19.9781	19.2533	18.1107	18.903	18.7948	19.9875	19.1699	19.203	19.0658	19.7022	19.4045	20.1939	20.3729	20.1259	NA	NA	NA	-1	+	noEtOH_CTR	+	EtOH_CTR	NA	NA	2	2	2	6.3	6.3
Q9QZD8	Q9QZD8	Mitochondrial dicarboxylate carrier	Slc25a10	1069	sp|Q9QZD8|DIC_MOUSE Mitochondrial dicarboxylate carrier OS=Mus musculus OX=10090 GN=Slc25a10 PE=1 SV=2	1.97628	1.99931	1.62313	+	+		2.64363	3.01681	0.37318	19.6745	18.4765	18.8575	21.5139	21.0841	21.3388	21.8896	22.064	22.1722	21.5268	21.9444	21.7764	21.7734	21.5397	22.3206	22.5274	21.8152	21.7678	21.9972	21.9239	NA	NA	NA	-1	+	noEtOH_CTR	+	EtOH_CTR	NA	NA	10	10	10	50.9	50.9
Q9R0H0	Q9R0H0	Peroxisomal acyl-coenzyme A oxidase 1	Acox1	1073	sp|Q9R0H0|ACOX1_MOUSE Peroxisomal acyl-coenzyme A oxidase 1 OS=Mus musculus OX=10090 GN=Acox1 PE=1 SV=5	1.66837	1.9271	0.224943	+	+		3.98828	4.31884	0.330554	18.5136	19.8566	21.2554	24.9246	24.9882	24.7093	25.472	25.2297	25.2877	24.2019	24.1033	24.3466	22.4848	22.4065	22.6061	25.2848	24.6778	22.5443	22.4769	22.5791	NA	NA	NA	-1	+	noEtOH_CTR	+	EtOH_CTR	NA	NA	36	36	36	71.7	71.7
Q9R0N0	Q9R0N0	Galactokinase	Galk1	1074	sp|Q9R0N0|GALK1_MOUSE Galactokinase OS=Mus musculus OX=10090 GN=Galk1 PE=1 SV=2	0.0400252	0.338712	0.827031				0	0.472715	0.404901	18.9313	17.5785	19.2613	19.2943	18.1515	18.7605	19.3846	19.3219	19.3772	17.6098	18.0677	18.6988	18.6455	18.8526	19.8427	18.8701	18.6563	18.3697	19.4977	19.027	NA	NA	NA	-1	NA	NA	NA	NA	NA	NA	3	3	3	8.2	8.2
Q9R0P3	Q9R0P3	S-formylglutathione hydrolase	Esd	1075	sp|Q9R0P3|ESTD_MOUSE S-formylglutathione hydrolase OS=Mus musculus OX=10090 GN=Esd PE=1 SV=1	0.748825	0.95577	3.14342			+	1.43603	1.91575	0.479723	19.3469	21.2173	21.6435	22.2216	22.0885	22.1037	22.912	22.8525	22.7482	22.0413	22.0793	22.3386	22.2604	22.0735	22.3404	22.5102	22.1039	22.6581	22.7832	22.645	NA	NA	NA	-1	+	noEtOH_CTR	+	EtOH_CTR	+	EtOH_noEtOH	10	10	10	40.8	40.8
Q9R0P5	Q9R0P5	Destrin	Dstn	1076	sp|Q9R0P5|DEST_MOUSE Destrin OS=Mus musculus OX=10090 GN=Dstn PE=1 SV=3	2.2802	1.73821	0.137521	+	+		1.01262	0.87509	-0.137533	19.3365	19.0446	19.0959	19.3166	20.8337	20.5347	20.1357	20.3097	20.5233	18.9942	21.0439	19.9895	21.2827	19.6074	19.9418	18.4722	19.6282	20.9429	20.7374	19.5232	NA	NA	NA	-1	NA	NA	NA	NA	NA	NA	5	5	5	38.8	38.8
Q9R0Q7	Q9R0Q7	Prostaglandin E synthase 3	Ptges3	1077	sp|Q9R0Q7|TEBP_MOUSE Prostaglandin E synthase 3 OS=Mus musculus OX=10090 GN=Ptges3 PE=1 SV=1	0.375215	0.599432	0.303161				0	0.586552	0.215614	18.419	19.6655	19.0102	18.7235	19.754	19.2256	18.9477	19.6357	19.7477	19.2362	19.5429	19.618	19.9249	18.5502	20.0473	18.6572	20.7222	19.1737	20.5472	19.5136	NA	NA	NA	-1	NA	NA	NA	NA	NA	NA	3	3	3	23.1	23.1
Q9R112	Q9R112	Sulfide:quinone oxidoreductase, mitochondrial	Sqrdl	1079	sp|Q9R112|SQOR_MOUSE Sulfide:quinone oxidoreductase, mitochondrial OS=Mus musculus OX=10090 GN=Sqor PE=1 SV=3	0.541785	0.234577	0.962374				-2.17315	-1.01529	1.15786	18.7221	23.2777	23.2981	19.5446	22.3142	19.1757	22.5467	22.3647	22.0382	19.2736	18.8573	18.8824	19.2889	19.0185	19.9802	21.8368	20.0284	19.2615	18.7909	19.1382	NA	NA	NA	-1	NA	NA	NA	NA	NA	NA	8	8	8	24.9	24.9
Q9R1J0	Q9R1J0	Sterol-4-alpha-carboxylate 3-dehydrogenase, decarboxylating	Nsdhl	1080	sp|Q9R1J0|NSDHL_MOUSE Sterol-4-alpha-carboxylate 3-dehydrogenase, decarboxylating OS=Mus musculus OX=10090 GN=Nsdhl PE=1 SV=1	1.35455	0.591142	0.749063				0.581445	0.296032	-0.285413	18.735	18.7491	19.2286	19.3237	19.2811	19.7572	18.8983	18.3989	18.5973	19.4232	19.0619	19.716	19.8939	19.2723	19.6419	19.5012	19.4332	19.5536	19.7019	19.5178	NA	NA	NA	-1	+	noEtOH_CTR	NA	NA	NA	NA	5	5	5	21.8	21.8
Q9WTP6	Q9WTP6	Adenylate kinase 2, mitochondrial;Adenylate kinase 2, mitochondrial, N-terminally processed	Ak2	1084	sp|Q9WTP6|KAD2_MOUSE Adenylate kinase 2, mitochondrial OS=Mus musculus OX=10090 GN=Ak2 PE=1 SV=5	0.404912	0.894853	1.60197			+	0.869475	1.96665	1.09717	18.341	19.0332	20.9646	20.002	18.6195	18.6089	21.3186	21.1702	21.2979	21.2587	20.6408	21.4394	21.5768	21.2445	19.4512	21.2737	21.2122	21.4265	21.7995	21.8048	NA	NA	NA	-1	NA	NA	+	EtOH_CTR	NA	NA	7	7	7	39.3	39.3
Q9WTP7	Q9WTP7	GTP:AMP phosphotransferase AK3, mitochondrial	Ak3	1085	sp|Q9WTP7|KAD3_MOUSE GTP:AMP phosphotransferase AK3, mitochondrial OS=Mus musculus OX=10090 GN=Ak3 PE=1 SV=3	0.239796	1.36992	3.84694		+	+	-0.210903	1.10657	1.31748	19.0092	19.475	19.9741	20.4853	20.1398	18.7604	20.7228	20.5421	21.0378	18.7977	18.8111	19.2624	19.4249	19.0289	18.766	20.9393	20.3083	20.2597	20.6759	20.2555	NA	NA	NA	-1	NA	NA	+	EtOH_CTR	+	EtOH_noEtOH	7	7	7	38.8	38.8
Q9WU79	Q9WU79	Proline dehydrogenase 1, mitochondrial	Prodh	1088	sp|Q9WU79|PROD_MOUSE Proline dehydrogenase 1, mitochondrial OS=Mus musculus OX=10090 GN=Prodh PE=1 SV=2	0.705807	0.725771	0.162516				0.273837	0.39165	0.117813	19.2467	18.9381	18.8284	19.349	19.0504	19.4636	18.4913	18.5557	19.3263	19.1105	18.5397	19.9835	19.8471	18.9971	19.1632	20.6317	19.6185	19.2401	19.4374	19.8675	NA	NA	NA	-1	NA	NA	NA	NA	NA	NA	4	4	4	11	11
Q9WUM5	Q9WUM5	Succinyl-CoA ligase [ADP/GDP-forming] subunit alpha, mitochondrial	Suclg1	1092	sp|Q9WUM5|SUCA_MOUSE Succinate--CoA ligase [ADP/GDP-forming] subunit alpha, mitochondrial OS=Mus musculus OX=10090 GN=Suclg1 PE=1 SV=4	1.15589	1.16542	0.0672755	+	+		4.04125	4.00667	-0.0345855	21.7768	17.9793	19.0197	23.5463	23.6567	23.3133	23.9419	23.9609	23.9897	23.7986	23.8175	23.8817	23.4339	23.4158	23.8351	23.8378	24.0155	23.0194	23.0005	23.0233	NA	NA	NA	-1	+	noEtOH_CTR	+	EtOH_CTR	NA	NA	10	10	10	31.5	31.5
Q9WUR2;Q78JN3	Q9WUR2	Enoyl-CoA delta isomerase 2, mitochondrial	Eci2	1094	sp|Q9WUR2|ECI2_MOUSE Enoyl-CoA delta isomerase 2 OS=Mus musculus OX=10090 GN=Eci2 PE=1 SV=2	2.71747	3.46934	0.29993	+	+		1.93802	1.74803	-0.18999	18.522	19.096	18.7321	20.7764	20.7561	20.7589	20.9827	20.9661	20.7992	20.6025	20.8895	20.7994	20.9879	20.7823	20.14	21.3902	20.9951	19.3799	20.1035	19.6348	NA	NA	NA	-1	+	noEtOH_CTR	+	EtOH_CTR	NA	NA	8	8	8	28.9	28.9
Q9WUR9	Q9WUR9	Adenylate kinase 4, mitochondrial	Ak4	1095	sp|Q9WUR9|KAD4_MOUSE Adenylate kinase 4, mitochondrial OS=Mus musculus OX=10090 GN=Ak4 PE=1 SV=1	2.38896	2.68789	0.749679	+	+		0.650098	1.04325	0.393157	18.7169	18.829	18.6864	19.9314	18.9931	19.7019	20.4114	19.9936	20.6286	19.7453	18.3957	19.4392	19.0222	19.6626	19.6564	20.0976	19.8692	19.2406	18.8384	19.2194	NA	NA	NA	-1	NA	NA	+	EtOH_CTR	NA	NA	5	5	5	28.3	28.3
Q9WUZ9	Q9WUZ9	Ectonucleoside triphosphate diphosphohydrolase 5	Entpd5	1096	sp|Q9WUZ9|ENTP5_MOUSE Ectonucleoside triphosphate diphosphohydrolase 5 OS=Mus musculus OX=10090 GN=Entpd5 PE=1 SV=1	1.20646	1.49613	1.42491	+	+	+	1.47522	2.44482	0.969596	18.3967	19.9216	19.7171	21.6893	18.8335	19.6054	21.7242	21.6758	21.4559	21.1885	21.4119	21.6977	21.5226	19.5372	21.8973	21.5595	21.6005	22.1059	22.1377	22.0601	NA	NA	NA	-1	NA	NA	+	EtOH_CTR	NA	NA	8	8	8	26.2	26.2
Q9WV32	Q9WV32	Actin-related protein 2/3 complex subunit 1B	Arpc1b	1097	sp|Q9WV32|ARC1B_MOUSE Actin-related protein 2/3 complex subunit 1B OS=Mus musculus OX=10090 GN=Arpc1b PE=1 SV=4	0.343879	0.406017	0.102055				0	0.487613	0.102225	18.1028	19.0407	19.4756	20.1086	19.4597	19.1541	17.9548	18.6778	18.549	18.2812	19.3804	19.332	18.4894	19.5293	19.5913	19.7667	19.0815	20.2247	20.4477	20.1831	NA	NA	NA	-1	NA	NA	NA	NA	NA	NA	3	3	3	10.8	10.8
Q9WV55	Q9WV55	Vesicle-associated membrane protein-associated protein A	Vapa	1098	sp|Q9WV55|VAPA_MOUSE Vesicle-associated membrane protein-associated protein A OS=Mus musculus OX=10090 GN=Vapa PE=1 SV=2	0.923932	1.25323	0.501814		+		0.734693	1.36899	0.634297	18.9923	18.0166	18.8383	20.0099	19.0361	20.8858	18.2207	18.0101	18.2056	18.7782	18.3724	19.4253	19.227	18.9	19.519	20.8892	20.7263	21.5336	21.1913	21.1009	NA	NA	NA	-1	NA	NA	NA	NA	NA	NA	4	4	3	17.7	17.7
Q9WVD5	Q9WVD5	Mitochondrial ornithine transporter 1	Slc25a15	1101	sp|Q9WVD5|ORNT1_MOUSE Mitochondrial ornithine transporter 1 OS=Mus musculus OX=10090 GN=Slc25a15 PE=1 SV=1	1.23389	2.70557	1.65043		+	+	0.718998	1.52385	0.804852	18.7909	19.1756	19.5055	20.2028	19.216	18.6235	20.0092	20.3727	20.4826	20.6444	20.2106	20.473	20.7369	19.0924	19.6875	21.806	21.0039	20.6698	20.5322	20.5732	NA	NA	NA	-1	NA	NA	+	EtOH_CTR	NA	NA	6	6	6	22.9	22.9
Q9WVJ2	Q9WVJ2	26S proteasome non-ATPase regulatory subunit 13	Psmd13	1102	sp|Q9WVJ2|PSD13_MOUSE 26S proteasome non-ATPase regulatory subunit 13 OS=Mus musculus OX=10090 GN=Psmd13 PE=1 SV=1	0.0293716	0.801512	0.700727				0	0.448788	0.422782	18.8053	18.6343	19.281	19.651	18.5669	18.5721	18.8951	19.3139	19.112	19.1654	18.0856	18.9273	19.6187	17.8862	19.9226	18.3131	19.4393	19.8533	20.0465	19.8722	NA	NA	NA	-1	NA	NA	NA	NA	NA	NA	2	2	2	5.6	5.6
Q9WVL0	Q9WVL0	Maleylacetoacetate isomerase	Gstz1	1103	sp|Q9WVL0|MAAI_MOUSE Maleylacetoacetate isomerase OS=Mus musculus OX=10090 GN=Gstz1 PE=1 SV=1	0.283365	0.466743	1.87209			+	0.794571	1.27	0.475427	19.1475	21.8683	22.4912	22.0494	22.0762	21.3164	22.7325	22.5272	22.6301	22.1743	22.0338	22.3616	21.6926	21.4145	22.5535	22.6897	21.9514	22.246	22.5007	22.2344	NA	NA	NA	-1	NA	NA	NA	NA	+	EtOH_noEtOH	6	6	6	29.6	29.6
Q9Z0S1	Q9Z0S1	3(2),5-bisphosphate nucleotidase 1	Bpnt1	1106	sp|Q9Z0S1|BPNT1_MOUSE 3(2),5-bisphosphate nucleotidase 1 OS=Mus musculus OX=10090 GN=Bpnt1 PE=1 SV=2	0.0332868	0.00240197	0.0756434				0	-0.00286396	0.0363056	19.7546	18.6339	18.7406	19.1663	19.0949	19.2227	19.0098	19.0127	18.7889	19.095	17.9899	19.0931	18.7649	19.0079	19.6002	19.0561	19.1845	19.2902	19.4347	18.5446	NA	NA	NA	-1	NA	NA	NA	NA	NA	NA	4	4	4	14.9	14.9
Q9Z0X1	Q9Z0X1	Apoptosis-inducing factor 1, mitochondrial	Aifm1	1107	sp|Q9Z0X1|AIFM1_MOUSE Apoptosis-inducing factor 1, mitochondrial OS=Mus musculus OX=10090 GN=Aifm1 PE=1 SV=1	1.9796	2.24938	4.8925	+	+	+	3.02077	4.02911	1.00835	18.8241	17.6856	18.8513	21.1521	21.87	21.0326	21.9686	22.2646	22.2091	21.9423	21.5813	21.5161	21.7855	21.1431	21.2467	22.8398	22.5816	22.4905	22.7604	22.7474	NA	NA	NA	-1	+	noEtOH_CTR	+	EtOH_CTR	+	EtOH_noEtOH	13	13	13	26.1	26.1
Q9Z204	Q9Z204	Heterogeneous nuclear ribonucleoproteins C1/C2	Hnrnpc	1111	sp|Q9Z204|HNRPC_MOUSE Heterogeneous nuclear ribonucleoproteins C1/C2 OS=Mus musculus OX=10090 GN=Hnrnpc PE=1 SV=1	1.43817	0.343932	0.949165				0	0.532637	1.22004	20.0041	19.602	19.4424	19.609	18.3155	18.5859	19.2637	17.5597	18.5846	19.3321	19.3872	18.2937	18.4157	18.8351	20.1849	18.9581	22.6497	21.1898	21.9545	21.564	NA	NA	NA	-1	NA	NA	NA	NA	NA	NA	4	4	4	15.7	15.7
Q9Z211	Q9Z211	Peroxisomal membrane protein 11A	Pex11a	1112	sp|Q9Z211|PX11A_MOUSE Peroxisomal membrane protein 11A OS=Mus musculus OX=10090 GN=Pex11a PE=1 SV=1	1.07368	3.95839	2.83549		+	+	0.953283	3.16709	2.2138	18.4092	18.7734	19.3251	19.706	22.1631	18.5682	23.0146	22.7591	22.1521	21.5349	18.5934	19.3318	18.9866	19.5962	19.6224	22.5102	22.3115	21.5244	22.2333	19.5187	NA	NA	NA	-1	NA	NA	+	EtOH_CTR	+	EtOH_noEtOH	5	5	5	26.8	26.8
Q9Z2I8	Q9Z2I8	Succinyl-CoA ligase [GDP-forming] subunit beta, mitochondrial	Suclg2	1114	sp|Q9Z2I8|SUCB2_MOUSE Succinate--CoA ligase [GDP-forming] subunit beta, mitochondrial OS=Mus musculus OX=10090 GN=Suclg2 PE=1 SV=3	2.17399	2.61546	0.278217	+	+		3.0309	3.17264	0.141744	19.541	20.222	20.6919	22.5631	23.0102	22.8746	23.6592	23.5915	23.6431	23.5213	23.5477	23.4035	23.1295	23.1036	23.4893	24.0778	23.4156	22.6415	22.8977	22.668	NA	NA	NA	-1	+	noEtOH_CTR	+	EtOH_CTR	NA	NA	19	19	19	53.3	53.3
Q9Z2I9	Q9Z2I9	Succinyl-CoA ligase [ADP-forming] subunit beta, mitochondrial	Sucla2	1115	sp|Q9Z2I9|SUCB1_MOUSE Succinate--CoA ligase [ADP-forming] subunit beta, mitochondrial OS=Mus musculus OX=10090 GN=Sucla2 PE=1 SV=2	0.232798	0.124461	0.9175				0.792915	0.449484	-0.343431	19.3394	22.4161	23.4244	22.4376	22.7815	22.4354	22.5485	22.7078	22.262	22.4815	22.6888	22.9302	22.2961	22.1942	22.4307	22.6989	22.4469	21.3538	21.7836	21.6075	NA	NA	NA	-1	NA	NA	NA	NA	NA	NA	13	13	13	35.4	35.4
Q9Z2V4	Q9Z2V4	Phosphoenolpyruvate carboxykinase, cytosolic [GTP]	Pck1	1118	sp|Q9Z2V4|PCKGC_MOUSE Phosphoenolpyruvate carboxykinase, cytosolic [GTP] OS=Mus musculus OX=10090 GN=Pck1 PE=1 SV=1	0.36356	0.398783	3.33249			+	-0.802136	0.864791	1.66693	21.0971	21.0273	18.6269	19.5749	18.4992	19.05	21.0207	20.8862	20.847	20.7976	20.5775	18.3051	18.7895	20.3063	19.1342	22.1576	21.7373	20.6389	20.6909	20.943	NA	NA	NA	-1	NA	NA	NA	NA	+	EtOH_noEtOH	10	10	10	20.9	20.9
Q9Z2Z6	Q9Z2Z6	Mitochondrial carnitine/acylcarnitine carrier protein	Slc25a20	1120	sp|Q9Z2Z6|MCAT_MOUSE Mitochondrial carnitine/acylcarnitine carrier protein OS=Mus musculus OX=10090 GN=Slc25a20 PE=1 SV=1	2.46815	2.5512	1.2475	+	+		3.46346	3.73791	0.274448	18.7763	18.646	19.5585	22.2496	22.3213	22.2021	22.801	22.9165	22.8001	22.8253	22.8195	22.7591	22.4873	22.0884	22.3612	23.1904	22.7816	22.468	22.5142	22.3804	NA	NA	NA	-1	+	noEtOH_CTR	+	EtOH_CTR	NA	NA	13	13	13	44.5	44.5
[truncated: 16 more columns]

## Sheet: EtOH_enrich
T: Protein IDs	T: Majority protein IDs	T: Protein names	T: Gene names	T: id	T: Fasta headers	-logPvalue_EtOH_noEtOH	Significant_EtOH_noEtOH	Difference_EtOH_noEtOH
O08573	O08573	Galectin-9	Lgals9	74	sp|O08573|LEG9_MOUSE Galectin-9 OS=Mus musculus OX=10090 GN=Lgals9 PE=1 SV=1	2.38746	+	1.67166
O08600	O08600	Endonuclease G, mitochondrial	Endog	75	sp|O08600|NUCG_MOUSE Endonuclease G, mitochondrial OS=Mus musculus OX=10090 GN=Endog PE=1 SV=1	2.98666	+	1.42464
O08601	O08601	Microsomal triglyceride transfer protein large subunit	Mttp	76	sp|O08601|MTP_MOUSE Microsomal triglyceride transfer protein large subunit OS=Mus musculus OX=10090 GN=Mttp PE=1 SV=2	3.09377	+	0.926511
O08807	O08807	Peroxiredoxin-4	Prdx4	81	sp|O08807|PRDX4_MOUSE Peroxiredoxin-4 OS=Mus musculus OX=10090 GN=Prdx4 PE=1 SV=1	1.44054	+	2.65112
O35129	O35129	Prohibitin-2	Phb2	87	sp|O35129|PHB2_MOUSE Prohibitin-2 OS=Mus musculus OX=10090 GN=Phb2 PE=1 SV=1	1.86776	+	0.693207
O35488	O35488	Very long-chain acyl-CoA synthetase	Slc27a2	95	sp|O35488|S27A2_MOUSE Long-chain fatty acid transport protein 2 OS=Mus musculus OX=10090 GN=Slc27a2 PE=1 SV=2	2.17833	+	0.551493
O35678	O35678	Monoglyceride lipase	Mgll	99	sp|O35678|MGLL_MOUSE Monoglyceride lipase OS=Mus musculus OX=10090 GN=Mgll PE=1 SV=1	3.20173	+	1.24844
O35728	O35728	Cytochrome P450 4A14	Cyp4a14	100	sp|O35728|CP4AE_MOUSE Cytochrome P450 4A14 OS=Mus musculus OX=10090 GN=Cyp4a14 PE=1 SV=1	4.26587	+	0.950395
O35945	O35945	Aldehyde dehydrogenase, cytosolic 1	Aldh1a7	103	sp|O35945|AL1A7_MOUSE Aldehyde dehydrogenase, cytosolic 1 OS=Mus musculus OX=10090 GN=Aldh1a7 PE=1 SV=1	2.21993	+	1.29568
O54734	O54734	Dolichyl-diphosphooligosaccharide--protein glycosyltransferase 48 kDa subunit	Ddost	105	sp|O54734|OST48_MOUSE Dolichyl-diphosphooligosaccharide--protein glycosyltransferase 48 kDa subunit OS=Mus musculus OX=10090 GN=Ddost PE=1 SV=2	2.63526	+	1.09516
O55029	O55029	Coatomer subunit beta	Copb2	108	sp|O55029|COPB2_MOUSE Coatomer subunit beta OS=Mus musculus OX=10090 GN=Copb2 PE=1 SV=2	2.79732	+	1.51506
O70475	O70475	UDP-glucose 6-dehydrogenase	Ugdh	116	sp|O70475|UGDH_MOUSE UDP-glucose 6-dehydrogenase OS=Mus musculus OX=10090 GN=Ugdh PE=1 SV=1	2.34815	+	0.685315
O70503	O70503	Very-long-chain 3-oxoacyl-CoA reductase	Hsd17b12	118	sp|O70503|DHB12_MOUSE Very-long-chain 3-oxoacyl-CoA reductase OS=Mus musculus OX=10090 GN=Hsd17b12 PE=1 SV=1	3.86551	+	0.82537
O88342	O88342	WD repeat-containing protein 1	Wdr1	119	sp|O88342|WDR1_MOUSE WD repeat-containing protein 1 OS=Mus musculus OX=10090 GN=Wdr1 PE=1 SV=3	1.61358	+	0.976916
O88833	O88833	Cytochrome P450 4A10	Cyp4a10	127	sp|O88833|CP4AA_MOUSE Cytochrome P450 4A10 OS=Mus musculus OX=10090 GN=Cyp4a10 PE=1 SV=2	1.73975	+	0.697316
P00186;P00184	P00186	Cytochrome P450 1A2	Cyp1a2	131	sp|P00186|CP1A2_MOUSE Cytochrome P450 1A2 OS=Mus musculus OX=10090 GN=Cyp1a2 PE=1 SV=1	2.44263	+	1.24945
P00329	P00329	Alcohol dehydrogenase 1	Adh1	132	sp|P00329|ADH1_MOUSE Alcohol dehydrogenase 1 OS=Mus musculus OX=10090 GN=Adh1 PE=1 SV=2	3.99454	+	0.613231
P05213;Q3UX10	P05213	Tubulin alpha-1B chain	Tuba1b	146	sp|P05213|TBA1B_MOUSE Tubulin alpha-1B chain OS=Mus musculus OX=10090 GN=Tuba1b PE=1 SV=2	4.77589	+	1.03487
P06151;P00342	P06151	L-lactate dehydrogenase A chain	Ldha	147	sp|P06151|LDHA_MOUSE L-lactate dehydrogenase A chain OS=Mus musculus OX=10090 GN=Ldha PE=1 SV=3	2.55017	+	0.659573
P06745;CON__Q3ZBD7	P06745	Glucose-6-phosphate isomerase	Gpi	148	sp|P06745|G6PI_MOUSE Glucose-6-phosphate isomerase OS=Mus musculus OX=10090 GN=Gpi PE=1 SV=4	3.00068	+	1.19177
P07901	P07901	Heat shock protein HSP 90-alpha	Hsp90aa1	153	sp|P07901|HS90A_MOUSE Heat shock protein HSP 90-alpha OS=Mus musculus OX=10090 GN=Hsp90aa1 PE=1 SV=4	3.54403	+	0.615034
P08113	P08113	Endoplasmin	Hsp90b1	155	sp|P08113|ENPL_MOUSE Endoplasmin OS=Mus musculus OX=10090 GN=Hsp90b1 PE=1 SV=2	4.15627	+	1.13198
P08228	P08228	Superoxide dismutase [Cu-Zn]	Sod1	157	sp|P08228|SODC_MOUSE Superoxide dismutase [Cu-Zn] OS=Mus musculus OX=10090 GN=Sod1 PE=1 SV=2	1.87003	+	1.10103
P09103	P09103	Protein disulfide-isomerase	P4hb	160	sp|P09103|PDIA1_MOUSE Protein disulfide-isomerase OS=Mus musculus OX=10090 GN=P4hb PE=1 SV=2	3.1717	+	0.693311
P09411;P09041	P09411	Phosphoglycerate kinase 1	Pgk1	162	sp|P09411|PGK1_MOUSE Phosphoglycerate kinase 1 OS=Mus musculus OX=10090 GN=Pgk1 PE=1 SV=4	2.71096	+	0.662305
P62984;P62983;P0CG49;P0CG50	P62984;P62983;P0CG49;P0CG50	Ubiquitin-60S ribosomal protein L40;Ubiquitin;60S ribosomal protein L40;Ubiquitin-40S ribosomal protein S27a;Ubiquitin;40S ribosomal protein S27a;Polyubiquitin-B;Ubiquitin;Polyubiquitin-C;Ubiquitin;Ubiquitin-related 1;Ubiquitin-related 2	Uba52;Rps27a;Ubb;Ubc	165	sp|P62984|RL40_MOUSE Ubiquitin-60S ribosomal protein L40 OS=Mus musculus OX=10090 GN=Uba52 PE=1 SV=2;sp|P62983|RS27A_MOUSE Ubiquitin-40S ribosomal protein S27a OS=Mus musculus OX=10090 GN=Rps27a PE=1 SV=2;sp|P0CG49|UBB_MOUSE Polyubiquitin-B OS=Mus musculus	1.96805	+	1.02772
P10126;P62631	P10126	Elongation factor 1-alpha 1	Eef1a1	168	sp|P10126|EF1A1_MOUSE Elongation factor 1-alpha 1 OS=Mus musculus OX=10090 GN=Eef1a1 PE=1 SV=3	5.40601	+	0.710038
Q8CGP2;Q8CGP1;Q6ZWY9;Q64525;Q64478;Q64475;P10854;P10853;Q9D2U9;Q8CGP0;Q64524;P70696	Q8CGP2;Q8CGP1;Q6ZWY9;Q64525;Q64478;Q64475;P10854;P10853;Q9D2U9;Q8CGP0;Q64524;P70696	Histone H2B type 1-P;Histone H2B type 1-K;Histone H2B type 1-C/E/G;Histone H2B type 2-B;Histone H2B type 1-H;Histone H2B type 1-B;Histone H2B type 1-M;Histone H2B type 1-F/J/L;Histone H2B type 3-A;Histone H2B type 3-B;Histone H2B type 2-E;Histone H2B type 1-A	Hist1h2bp;Hist1h2bk;Hist1h2bc;Hist2h2bb;Hist1h2bh;Hist1h2bb;Hist1h2bm;Hist1h2bf;Hist3h2ba;Hist3h2bb;Hist2h2be;Hist1h2ba	174	sp|Q8CGP2|H2B1P_MOUSE Histone H2B type 1-P OS=Mus musculus OX=10090 GN=Hist1h2bp PE=1 SV=3;sp|Q8CGP1|H2B1K_MOUSE Histone H2B type 1-K OS=Mus musculus OX=10090 GN=H2bc12 PE=1 SV=3;sp|Q6ZWY9|H2B1C_MOUSE Histone H2B type 1-C/E/G OS=Mus musculus OX=10090 GN=H2	1.47435	+	2.85559
P11499;REV__Q8BL66	P11499	Heat shock protein HSP 90-beta	Hsp90ab1	178	sp|P11499|HS90B_MOUSE Heat shock protein HSP 90-beta OS=Mus musculus OX=10090 GN=Hsp90ab1 PE=1 SV=3	4.12645	+	0.682868
P11679	P11679	Keratin, type II cytoskeletal 8	Krt8	180	sp|P11679|K2C8_MOUSE Keratin, type II cytoskeletal 8 OS=Mus musculus OX=10090 GN=Krt8 PE=1 SV=4	1.98475	+	1.43422
P11714	P11714	Cytochrome P450 2D9	Cyp2d9	181	sp|P11714|CP2D9_MOUSE Cytochrome P450 2D9 OS=Mus musculus OX=10090 GN=Cyp2d9 PE=1 SV=2	3.11573	+	0.82045
P11983	P11983	T-complex protein 1 subunit alpha	Tcp1	183	sp|P11983|TCPA_MOUSE T-complex protein 1 subunit alpha OS=Mus musculus OX=10090 GN=Tcp1 PE=1 SV=3	2.62594	+	0.876386
P13707;Q3ULJ0	P13707	Glycerol-3-phosphate dehydrogenase [NAD(+)], cytoplasmic	Gpd1	188	sp|P13707|GPDA_MOUSE Glycerol-3-phosphate dehydrogenase [NAD(+)], cytoplasmic OS=Mus musculus OX=10090 GN=Gpd1 PE=1 SV=3	2.02892	+	0.718711
P14131	P14131	40S ribosomal protein S16	Rps16	191	sp|P14131|RS16_MOUSE 40S ribosomal protein S16 OS=Mus musculus OX=10090 GN=Rps16 PE=1 SV=4	2.52616	+	1.18739
P14206	P14206	40S ribosomal protein SA	Rpsa	194	sp|P14206|RSSA_MOUSE 40S ribosomal protein SA OS=Mus musculus OX=10090 GN=Rpsa PE=1 SV=4	4.22772	+	1.71525
P14211	P14211	Calreticulin	Calr	195	sp|P14211|CALR_MOUSE Calreticulin OS=Mus musculus OX=10090 GN=Calr PE=1 SV=1	1.9179	+	0.83403
P14824	P14824	Annexin A6	Anxa6	200	sp|P14824|ANXA6_MOUSE Annexin A6 OS=Mus musculus OX=10090 GN=Anxa6 PE=1 SV=3	2.08507	+	0.641146
P15105	P15105	Glutamine synthetase	Glul	202	sp|P15105|GLNA_MOUSE Glutamine synthetase OS=Mus musculus OX=10090 GN=Glul PE=1 SV=6	4.42299	+	1.7334
P16125	P16125	L-lactate dehydrogenase B chain	Ldhb	208	sp|P16125|LDHB_MOUSE L-lactate dehydrogenase B chain OS=Mus musculus OX=10090 GN=Ldhb PE=1 SV=2	1.31945	+	2.22486
P16331	P16331	Phenylalanine-4-hydroxylase	Pah	209	sp|P16331|PH4H_MOUSE Phenylalanine-4-hydroxylase OS=Mus musculus OX=10090 GN=Pah PE=1 SV=4	2.86967	+	0.6043
P16627	P16627	Heat shock 70 kDa protein 1-like	Hspa1l	213	sp|P16627|HS71L_MOUSE Heat shock 70 kDa protein 1-like OS=Mus musculus OX=10090 GN=Hspa1l PE=1 SV=4	1.33413	+	2.96134
P16858	P16858	Glyceraldehyde-3-phosphate dehydrogenase	Gapdh	214	sp|P16858|G3P_MOUSE Glyceraldehyde-3-phosphate dehydrogenase OS=Mus musculus OX=10090 GN=Gapdh PE=1 SV=2	2.23096	+	0.615677
P17182;P21550	P17182	Alpha-enolase	Eno1	215	sp|P17182|ENOA_MOUSE Alpha-enolase OS=Mus musculus OX=10090 GN=Eno1 PE=1 SV=3	1.91922	+	0.582813
P17717	P17717	UDP-glucuronosyltransferase 2B17	Ugt2b17	219	sp|P17717|UDB17_MOUSE UDP-glucuronosyltransferase 2B17 OS=Mus musculus OX=10090 GN=Ugt2b17 PE=1 SV=1	4.00207	+	0.750909
P17751	P17751	Triosephosphate isomerase	Tpi1	221	sp|P17751|TPIS_MOUSE Triosephosphate isomerase OS=Mus musculus OX=10090 GN=Tpi1 PE=1 SV=5	3.21616	+	0.435923
Q61696;P17879	Q61696;P17879	Heat shock 70 kDa protein 1A;Heat shock 70 kDa protein 1B	Hspa1a;Hspa1b	222	sp|Q61696|HS71A_MOUSE Heat shock 70 kDa protein 1A OS=Mus musculus OX=10090 GN=Hspa1a PE=1 SV=2;sp|P17879|HS71B_MOUSE Heat shock 70 kDa protein 1B OS=Mus musculus OX=10090 GN=Hspa1b PE=1 SV=3	1.3621	+	1.15759
P19096	P19096	Fatty acid synthase;[Acyl-carrier-protein] S-acetyltransferase;[Acyl-carrier-protein] S-malonyltransferase;3-oxoacyl-[acyl-carrier-protein] synthase;3-oxoacyl-[acyl-carrier-protein] reductase;3-hydroxyacyl-[acyl-carrier-protein] dehydratase;Enoyl-[acyl-carrier-protein] reductase;Oleoyl-[acyl-carrier-protein] hydrolase	Fasn	226	sp|P19096|FAS_MOUSE Fatty acid synthase OS=Mus musculus OX=10090 GN=Fasn PE=1 SV=2	2.88835	+	0.974747
P19783	P19783	Cytochrome c oxidase subunit 4 isoform 1, mitochondrial	Cox4i1	231	sp|P19783|COX41_MOUSE Cytochrome c oxidase subunit 4 isoform 1, mitochondrial OS=Mus musculus OX=10090 GN=Cox4i1 PE=1 SV=2	1.60086	+	0.961228
P20029	P20029	78 kDa glucose-regulated protein	Hspa5	232	sp|P20029|BIP_MOUSE Endoplasmic reticulum chaperone BiP OS=Mus musculus OX=10090 GN=Hspa5 PE=1 SV=3	1.89963	+	0.700694
P20852	P20852	Cytochrome P450 2A5	Cyp2a5	235	sp|P20852|CP2A5_MOUSE Cytochrome P450 2A5 OS=Mus musculus OX=10090 GN=Cyp2a5 PE=2 SV=1	2.04512	+	1.62091
P21981	P21981	Protein-glutamine gamma-glutamyltransferase 2	Tgm2	236	sp|P21981|TGM2_MOUSE Protein-glutamine gamma-glutamyltransferase 2 OS=Mus musculus OX=10090 GN=Tgm2 PE=1 SV=4	1.37313	+	1.15692
P24456	P24456	Cytochrome P450 2D10	Cyp2d10	243	sp|P24456|CP2DA_MOUSE Cytochrome P450 2D10 OS=Mus musculus OX=10090 GN=Cyp2d10 PE=1 SV=2	3.1124	+	0.825134
P26516	P26516	26S proteasome non-ATPase regulatory subunit 7	Psmd7	255	sp|P26516|PSMD7_MOUSE 26S proteasome non-ATPase regulatory subunit 7 OS=Mus musculus OX=10090 GN=Psmd7 PE=1 SV=2	1.91478	+	1.17466
P29341	P29341	Polyadenylate-binding protein 1	Pabpc1	261	sp|P29341|PABP1_MOUSE Polyadenylate-binding protein 1 OS=Mus musculus OX=10090 GN=Pabpc1 PE=1 SV=2	2.679	+	0.873359
P29391;P49945	P29391;P49945	Ferritin light chain 1;Ferritin light chain 2	Ftl1;Ftl2	262	sp|P29391|FRIL1_MOUSE Ferritin light chain 1 OS=Mus musculus OX=10090 GN=Ftl1 PE=1 SV=2;sp|P49945|FRIL2_MOUSE Ferritin light chain 2 OS=Mus musculus OX=10090 GN=Ftl2 PE=3 SV=2	1.38166	+	1.29068
P30115	P30115	Glutathione S-transferase A3	Gsta3	264	sp|P30115|GSTA3_MOUSE Glutathione S-transferase A3 OS=Mus musculus OX=10090 GN=Gsta3 PE=1 SV=2	3.89452	+	0.805316
P33267	P33267	Cytochrome P450 2F2	Cyp2f2	269	sp|P33267|CP2F2_MOUSE Cytochrome P450 2F2 OS=Mus musculus OX=10090 GN=Cyp2f2 PE=1 SV=1	4.0865	+	1.29308
P35564	P35564	Calnexin	Canx	281	sp|P35564|CALX_MOUSE Calnexin OS=Mus musculus OX=10090 GN=Canx PE=1 SV=1	1.69008	+	1.13622
P35700	P35700	Peroxiredoxin-1	Prdx1	282	sp|P35700|PRDX1_MOUSE Peroxiredoxin-1 OS=Mus musculus OX=10090 GN=Prdx1 PE=1 SV=1	3.38758	+	0.751987
P37040	P37040	NADPH--cytochrome P450 reductase	Por	285	sp|P37040|NCPR_MOUSE NADPH--cytochrome P450 reductase OS=Mus musculus OX=10090 GN=Por PE=1 SV=2	4.46087	+	1.17068
P40142	P40142	Transketolase	Tkt	290	sp|P40142|TKT_MOUSE Transketolase OS=Mus musculus OX=10090 GN=Tkt PE=1 SV=1	3.35373	+	0.830447
P41216	P41216	Long-chain-fatty-acid--CoA ligase 1	Acsl1	293	sp|P41216|ACSL1_MOUSE Long-chain-fatty-acid--CoA ligase 1 OS=Mus musculus OX=10090 GN=Acsl1 PE=1 SV=2	4.86879	+	0.764505
P42932	P42932	T-complex protein 1 subunit theta	Cct8	297	sp|P42932|TCPQ_MOUSE T-complex protein 1 subunit theta OS=Mus musculus OX=10090 GN=Cct8 PE=1 SV=3	2.65434	+	1.20225
P47740	P47740	Fatty aldehyde dehydrogenase	Aldh3a2	311	sp|P47740|AL3A2_MOUSE Aldehyde dehydrogenase family 3 member A2 OS=Mus musculus OX=10090 GN=Aldh3a2 PE=1 SV=2	3.23233	+	1.04251
P48758	P48758	Carbonyl reductase [NADPH] 1	Cbr1	321	sp|P48758|CBR1_MOUSE Carbonyl reductase [NADPH] 1 OS=Mus musculus OX=10090 GN=Cbr1 PE=1 SV=3	2.98491	+	0.782244
P50171	P50171	Estradiol 17-beta-dehydrogenase 8	Hsd17b8	330	sp|P50171|DHB8_MOUSE (3R)-3-hydroxyacyl-CoA dehydrogenase OS=Mus musculus OX=10090 GN=Hsd17b8 PE=1 SV=2	1.85359	+	0.850644
P50247	P50247	Adenosylhomocysteinase	Ahcy	332	sp|P50247|SAHH_MOUSE Adenosylhomocysteinase OS=Mus musculus OX=10090 GN=Ahcy PE=1 SV=3	2.83432	+	0.478178
P50285	P50285	Dimethylaniline monooxygenase [N-oxide-forming] 1	Fmo1	333	sp|P50285|FMO1_MOUSE Flavin-containing monooxygenase 1 OS=Mus musculus OX=10090 GN=Fmo1 PE=1 SV=1	2.4475	+	0.495812
P51881;P48962;Q3V132	P51881	ADP/ATP translocase 2;ADP/ATP translocase 2, N-terminally processed	Slc25a5	343	sp|P51881|ADT2_MOUSE ADP/ATP translocase 2 OS=Mus musculus OX=10090 GN=Slc25a5 PE=1 SV=3	2.5705	+	0.343627
P52480	P52480	Pyruvate kinase PKM	Pkm	346	sp|P52480|KPYM_MOUSE Pyruvate kinase PKM OS=Mus musculus OX=10090 GN=Pkm PE=1 SV=4	1.67611	+	1.50976
P52840	P52840	Sulfotransferase 1A1	Sult1a1	349	sp|P52840|ST1A1_MOUSE Sulfotransferase 1A1 OS=Mus musculus OX=10090 GN=Sult1a1 PE=1 SV=1	1.99512	+	0.66584
P55096	P55096	ATP-binding cassette sub-family D member 3	Abcd3	360	sp|P55096|ABCD3_MOUSE ATP-binding cassette sub-family D member 3 OS=Mus musculus OX=10090 GN=Abcd3 PE=1 SV=2	2.87008	+	0.832165
P56480	P56480	ATP synthase subunit beta, mitochondrial	Atp5b	368	sp|P56480|ATPB_MOUSE ATP synthase subunit beta, mitochondrial OS=Mus musculus OX=10090 GN=Atp5f1b PE=1 SV=2	2.03567	+	0.533014
P56593	P56593	Cytochrome P450 2A12	Cyp2a12	369	sp|P56593|CP2AC_MOUSE Cytochrome P450 2A12 OS=Mus musculus OX=10090 GN=Cyp2a12 PE=1 SV=2	2.13935	+	0.727491
P56657	P56657	Cytochrome P450 2C40	Cyp2c40	370	sp|P56657|CP240_MOUSE Cytochrome P450 2C40 OS=Mus musculus OX=10090 GN=Cyp2c40 PE=1 SV=2	2.97171	+	1.5095
P57780;Q7TPR4;Q9JI91	P57780	Alpha-actinin-4	Actn4	372	sp|P57780|ACTN4_MOUSE Alpha-actinin-4 OS=Mus musculus OX=10090 GN=Actn4 PE=1 SV=1	5.98053	+	2.31072
P58252;O08810	P58252	Elongation factor 2	Eef2	374	sp|P58252|EF2_MOUSE Elongation factor 2 OS=Mus musculus OX=10090 GN=Eef2 PE=1 SV=2	4.05105	+	1.52348
P59999	P59999	Actin-related protein 2/3 complex subunit 4	Arpc4	377	sp|P59999|ARPC4_MOUSE Actin-related protein 2/3 complex subunit 4 OS=Mus musculus OX=10090 GN=Arpc4 PE=1 SV=3	2.68156	+	1.25945
P60335;P57722	P60335	Poly(rC)-binding protein 1	Pcbp1	379	sp|P60335|PCBP1_MOUSE Poly(rC)-binding protein 1 OS=Mus musculus OX=10090 GN=Pcbp1 PE=1 SV=1	1.59619	+	0.930731
P60710	P60710	Actin, cytoplasmic 1;Actin, cytoplasmic 1, N-terminally processed	Actb	380	sp|P60710|ACTB_MOUSE Actin, cytoplasmic 1 OS=Mus musculus OX=10090 GN=Actb PE=1 SV=1	2.37932	+	0.932133
P60843	P60843	Eukaryotic initiation factor 4A-I	Eif4a1	382	sp|P60843|IF4A1_MOUSE Eukaryotic initiation factor 4A-I OS=Mus musculus OX=10090 GN=Eif4a1 PE=1 SV=1	3.59	+	1.25116
P60867	P60867	40S ribosomal protein S20	Rps20	383	sp|P60867|RS20_MOUSE 40S ribosomal protein S20 OS=Mus musculus OX=10090 GN=Rps20 PE=1 SV=1	2.05638	+	1.72287
P61922	P61922	4-aminobutyrate aminotransferase, mitochondrial	Abat	393	sp|P61922|GABT_MOUSE 4-aminobutyrate aminotransferase, mitochondrial OS=Mus musculus OX=10090 GN=Abat PE=1 SV=1	2.54503	+	1.76676
P62192	P62192	26S protease regulatory subunit 4	Psmc1	399	sp|P62192|PRS4_MOUSE 26S proteasome regulatory subunit 4 OS=Mus musculus OX=10090 GN=Psmc1 PE=1 SV=1	4.13114	+	0.878382
P62242	P62242	40S ribosomal protein S8	Rps8	401	sp|P62242|RS8_MOUSE 40S ribosomal protein S8 OS=Mus musculus OX=10090 GN=Rps8 PE=1 SV=2	3.26518	+	1.68596
P62259	P62259	14-3-3 protein epsilon	Ywhae	403	sp|P62259|1433E_MOUSE 14-3-3 protein epsilon OS=Mus musculus OX=10090 GN=Ywhae PE=1 SV=1	2.03857	+	1.5581
P62270	P62270	40S ribosomal protein S18	Rps18	406	sp|P62270|RS18_MOUSE 40S ribosomal protein S18 OS=Mus musculus OX=10090 GN=Rps18 PE=1 SV=3	2.36502	+	1.52676
P62301	P62301	40S ribosomal protein S13	Rps13	409	sp|P62301|RS13_MOUSE 40S ribosomal protein S13 OS=Mus musculus OX=10090 GN=Rps13 PE=1 SV=2	1.31907	+	0.950847
P62702	P62702	40S ribosomal protein S4, X isoform	Rps4x	413	sp|P62702|RS4X_MOUSE 40S ribosomal protein S4, X isoform OS=Mus musculus OX=10090 GN=Rps4x PE=1 SV=2	2.10882	+	1.35619
P62806	P62806	Histone H4	Hist1h4a	417	sp|P62806|H4_MOUSE Histone H4 OS=Mus musculus OX=10090 GN=H4c16 PE=1 SV=2	1.29326	+	2.55423
P62827;Q61820	P62827;Q61820	GTP-binding nuclear protein Ran;GTP-binding nuclear protein Ran, testis-specific isoform	Ran;Rasl2-9	420	sp|P62827|RAN_MOUSE GTP-binding nuclear protein Ran OS=Mus musculus OX=10090 GN=Ran PE=1 SV=3;sp|Q61820|RANT_MOUSE GTP-binding nuclear protein Ran, testis-specific isoform OS=Mus musculus OX=10090 GN=Rasl2-9 PE=2 SV=1	3.43338	+	0.809898
P62852	P62852	40S ribosomal protein S25	Rps25	423	sp|P62852|RS25_MOUSE 40S ribosomal protein S25 OS=Mus musculus OX=10090 GN=Rps25 PE=1 SV=1	2.1149	+	1.00928
P62889	P62889	60S ribosomal protein L30	Rpl30	428	sp|P62889|RL30_MOUSE 60S ribosomal protein L30 OS=Mus musculus OX=10090 GN=Rpl30 PE=1 SV=2	1.73729	+	1.0463
P62908	P62908	40S ribosomal protein S3	Rps3	430	sp|P62908|RS3_MOUSE 40S ribosomal protein S3 OS=Mus musculus OX=10090 GN=Rps3 PE=1 SV=1	6.19817	+	2.61525
P62918	P62918	60S ribosomal protein L8	Rpl8	431	sp|P62918|RL8_MOUSE 60S ribosomal protein L8 OS=Mus musculus OX=10090 GN=Rpl8 PE=1 SV=2	2.17439	+	1.30329
P63017;P17156	P63017	Heat shock cognate 71 kDa protein	Hspa8	435	sp|P63017|HSP7C_MOUSE Heat shock cognate 71 kDa protein OS=Mus musculus OX=10090 GN=Hspa8 PE=1 SV=1	2.40828	+	0.920859
P63101	P63101	14-3-3 protein zeta/delta	Ywhaz	438	sp|P63101|1433Z_MOUSE 14-3-3 protein zeta/delta OS=Mus musculus OX=10090 GN=Ywhaz PE=1 SV=1	1.48604	+	1.2772
P63242;Q8BGY2	P63242	Eukaryotic translation initiation factor 5A-1	Eif5a	440	sp|P63242|IF5A1_MOUSE Eukaryotic translation initiation factor 5A-1 OS=Mus musculus OX=10090 GN=Eif5a PE=1 SV=2	2.38031	+	1.12718
P63323	P63323	40S ribosomal protein S12	Rps12	443	sp|P63323|RS12_MOUSE 40S ribosomal protein S12 OS=Mus musculus OX=10090 GN=Rps12 PE=1 SV=3	1.57823	+	1.61506
P67778	P67778	Prohibitin	Phb	445	sp|P67778|PHB1_MOUSE Prohibitin 1 OS=Mus musculus OX=10090 GN=Phb1 PE=1 SV=1	2.6937	+	0.977373
P68134;P68033;P63268;P62737	P68134;P68033;P63268;P62737	Actin, alpha skeletal muscle;Actin, alpha cardiac muscle 1;Actin, gamma-enteric smooth muscle;Actin, aortic smooth muscle	Acta1;Actc1;Actg2;Acta2	447	sp|P68134|ACTS_MOUSE Actin, alpha skeletal muscle OS=Mus musculus OX=10090 GN=Acta1 PE=1 SV=1;sp|P68033|ACTC_MOUSE Actin, alpha cardiac muscle 1 OS=Mus musculus OX=10090 GN=Actc1 PE=1 SV=1;sp|P63268|ACTH_MOUSE Actin, gamma-enteric smooth muscle OS=Mus musc	1.89382	+	1.4334
P68040	P68040	Guanine nucleotide-binding protein subunit beta-2-like 1;Guanine nucleotide-binding protein subunit beta-2-like 1, N-terminally processed	Gnb2l1	449	sp|P68040|RACK1_MOUSE Receptor of activated protein C kinase 1 OS=Mus musculus OX=10090 GN=Rack1 PE=1 SV=3	1.60123	+	1.12285
P68372;CON__ENSEMBL:ENSBTAP00000025008;A2AQ07	P68372	Tubulin beta-4B chain	Tubb4b	452	sp|P68372|TBB4B_MOUSE Tubulin beta-4B chain OS=Mus musculus OX=10090 GN=Tubb4b PE=1 SV=1	2.66532	+	1.08628
P80314	P80314	T-complex protein 1 subunit beta	Cct2	466	sp|P80314|TCPB_MOUSE T-complex protein 1 subunit beta OS=Mus musculus OX=10090 GN=Cct2 PE=1 SV=4	1.72217	+	1.70424
P80315	P80315	T-complex protein 1 subunit delta	Cct4	467	sp|P80315|TCPD_MOUSE T-complex protein 1 subunit delta OS=Mus musculus OX=10090 GN=Cct4 PE=1 SV=3	2.2753	+	1.33132
P80316	P80316	T-complex protein 1 subunit epsilon	Cct5	468	sp|P80316|TCPE_MOUSE T-complex protein 1 subunit epsilon OS=Mus musculus OX=10090 GN=Cct5 PE=1 SV=1	2.59614	+	1.096
P80317;Q61390	P80317	T-complex protein 1 subunit zeta	Cct6a	469	sp|P80317|TCPZ_MOUSE T-complex protein 1 subunit zeta OS=Mus musculus OX=10090 GN=Cct6a PE=1 SV=3	2.78742	+	0.721337
P80318	P80318	T-complex protein 1 subunit gamma	Cct3	470	sp|P80318|TCPG_MOUSE T-complex protein 1 subunit gamma OS=Mus musculus OX=10090 GN=Cct3 PE=1 SV=1	4.53754	+	1.71162
P97351	P97351	40S ribosomal protein S3a	Rps3a	477	sp|P97351|RS3A_MOUSE 40S ribosomal protein S3a OS=Mus musculus OX=10090 GN=Rps3a PE=1 SV=3	4.10429	+	1.3793
P97494	P97494	Glutamate--cysteine ligase catalytic subunit	Gclc	484	sp|P97494|GSH1_MOUSE Glutamate--cysteine ligase catalytic subunit OS=Mus musculus OX=10090 GN=Gclc PE=1 SV=4	4.02333	+	1.65395
P97742	P97742	Carnitine O-palmitoyltransferase 1, liver isoform	Cpt1a	485	sp|P97742|CPT1A_MOUSE Carnitine O-palmitoyltransferase 1, liver isoform OS=Mus musculus OX=10090 GN=Cpt1a PE=1 SV=4	2.25561	+	0.823934
P97807	P97807	Fumarate hydratase, mitochondrial	Fh	486	sp|P97807|FUMH_MOUSE Fumarate hydratase, mitochondrial OS=Mus musculus OX=10090 GN=Fh PE=1 SV=3	2.32788	+	0.497498
P97823	P97823	Acyl-protein thioesterase 1	Lypla1	488	sp|P97823|LYPA1_MOUSE Acyl-protein thioesterase 1 OS=Mus musculus OX=10090 GN=Lypla1 PE=1 SV=1	1.73681	+	0.631639
P97872	P97872	Dimethylaniline monooxygenase [N-oxide-forming] 5	Fmo5	489	sp|P97872|FMO5_MOUSE Flavin-containing monooxygenase 5 OS=Mus musculus OX=10090 GN=Fmo5 PE=1 SV=4	1.74467	+	0.6886
P99024;Q9ERD7	P99024	Tubulin beta-5 chain	Tubb5	490	sp|P99024|TBB5_MOUSE Tubulin beta-5 chain OS=Mus musculus OX=10090 GN=Tubb5 PE=1 SV=1	2.98918	+	1.45857
Q01853	Q01853	Transitional endoplasmic reticulum ATPase	Vcp	496	sp|Q01853|TERA_MOUSE Transitional endoplasmic reticulum ATPase OS=Mus musculus OX=10090 GN=Vcp PE=1 SV=4	4.45746	+	1.11151
Q05421	Q05421	Cytochrome P450 2E1	Cyp2e1	504	sp|Q05421|CP2E1_MOUSE Cytochrome P450 2E1 OS=Mus musculus OX=10090 GN=Cyp2e1 PE=1 SV=1	4.14908	+	1.37088
Q4LDG0	Q4LDG0	Bile acyl-CoA synthetase	Slc27a5	538	sp|Q4LDG0|S27A5_MOUSE Long-chain fatty acid transport protein 5 OS=Mus musculus OX=10090 GN=Slc27a5 PE=1 SV=2	2.5444	+	1.7928
Q60864	Q60864	Stress-induced-phosphoprotein 1	Stip1	555	sp|Q60864|STIP1_MOUSE Stress-induced-phosphoprotein 1 OS=Mus musculus OX=10090 GN=Stip1 PE=1 SV=1	2.58087	+	0.87561
Q61133	Q61133	Glutathione S-transferase theta-2	Gstt2	560	sp|Q61133|GSTT2_MOUSE Glutathione S-transferase theta-2 OS=Mus musculus OX=10090 GN=Gstt2 PE=1 SV=4	1.78508	+	0.844647
Q61176	Q61176	Arginase-1	Arg1	563	sp|Q61176|ARGI1_MOUSE Arginase-1 OS=Mus musculus OX=10090 GN=Arg1 PE=1 SV=1	2.89063	+	0.55009
Q61586	Q61586	Glycerol-3-phosphate acyltransferase 1, mitochondrial	Gpam	570	sp|Q61586|GPAT1_MOUSE Glycerol-3-phosphate acyltransferase 1, mitochondrial OS=Mus musculus OX=10090 GN=Gpam PE=1 SV=2	3.54303	+	0.735855
Q62452;Q6ZQM8;P70691	Q62452	UDP-glucuronosyltransferase 1-9	Ugt1a9	582	sp|Q62452|UD19_MOUSE UDP-glucuronosyltransferase 1A9 OS=Mus musculus OX=10090 GN=Ugt1a9 PE=1 SV=3	3.16799	+	1.06302
Q63886	Q63886	UDP-glucuronosyltransferase 1-1	Ugt1a1	585	sp|Q63886|UD11_MOUSE UDP-glucuronosyltransferase 1A1 OS=Mus musculus OX=10090 GN=Ugt1a1 PE=1 SV=2	3.46921	+	2.04148
Q64105	Q64105	Sepiapterin reductase	Spr	586	sp|Q64105|SPRE_MOUSE Sepiapterin reductase OS=Mus musculus OX=10090 GN=Spr PE=1 SV=1	1.97624	+	0.697029
Q64433	Q64433	10 kDa heat shock protein, mitochondrial	Hspe1	590	sp|Q64433|CH10_MOUSE 10 kDa heat shock protein, mitochondrial OS=Mus musculus OX=10090 GN=Hspe1 PE=1 SV=2	1.92133	+	0.572022
Q64435	Q64435	UDP-glucuronosyltransferase 1-6	Ugt1a6	591	sp|Q64435|UD16_MOUSE UDP-glucuronosyltransferase 1-6 OS=Mus musculus OX=10090 GN=Ugt1a6 PE=1 SV=1	1.91023	+	0.750252
Q64458;P56656;P56655	Q64458	Cytochrome P450 2C29	Cyp2c29	593	sp|Q64458|CP2CT_MOUSE Cytochrome P450 2C29 OS=Mus musculus OX=10090 GN=Cyp2c29 PE=1 SV=2	2.74928	+	1.97491
Q64471	Q64471	Glutathione S-transferase theta-1	Gstt1	597	sp|Q64471|GSTT1_MOUSE Glutathione S-transferase theta-1 OS=Mus musculus OX=10090 GN=Gstt1 PE=1 SV=4	2.30586	+	0.628802
Q64FW2	Q64FW2	All-trans-retinol 13,14-reductase	Retsat	602	sp|Q64FW2|RETST_MOUSE All-trans-retinol 13,14-reductase OS=Mus musculus OX=10090 GN=Retsat PE=1 SV=3	4.80284	+	1.37364
Q68FD5	Q68FD5	Clathrin heavy chain 1	Cltc	604	sp|Q68FD5|CLH1_MOUSE Clathrin heavy chain 1 OS=Mus musculus OX=10090 GN=Cltc PE=1 SV=3	3.47601	+	1.68188
Q6ZWN5	Q6ZWN5	40S ribosomal protein S9	Rps9	615	sp|Q6ZWN5|RS9_MOUSE 40S ribosomal protein S9 OS=Mus musculus OX=10090 GN=Rps9 PE=1 SV=3	2.57012	+	1.91227
Q791V5	Q791V5	Mitochondrial carrier homolog 2	Mtch2	626	sp|Q791V5|MTCH2_MOUSE Mitochondrial carrier homolog 2 OS=Mus musculus OX=10090 GN=Mtch2 PE=1 SV=1	2.57389	+	1.25638
Q8BG32	Q8BG32	26S proteasome non-ATPase regulatory subunit 11	Psmd11	647	sp|Q8BG32|PSD11_MOUSE 26S proteasome non-ATPase regulatory subunit 11 OS=Mus musculus OX=10090 GN=Psmd11 PE=1 SV=3	1.91707	+	1.09053
Q8BGQ7	Q8BGQ7	Alanine--tRNA ligase, cytoplasmic	Aars	652	sp|Q8BGQ7|SYAC_MOUSE Alanine--tRNA ligase, cytoplasmic OS=Mus musculus OX=10090 GN=Aars1 PE=1 SV=1	1.96557	+	0.812434
Q8BVI4	Q8BVI4	Dihydropteridine reductase	Qdpr	678	sp|Q8BVI4|DHPR_MOUSE Dihydropteridine reductase OS=Mus musculus OX=10090 GN=Qdpr PE=1 SV=2	1.49782	+	2.0078
Q8BWP5	Q8BWP5	Alpha-tocopherol transfer protein	Ttpa	682	sp|Q8BWP5|TTPA_MOUSE Alpha-tocopherol transfer protein OS=Mus musculus OX=10090 GN=Ttpa PE=1 SV=1	1.65538	+	0.76867
Q8CFX1	Q8CFX1	GDH/6PGL endoplasmic bifunctional protein;Glucose 1-dehydrogenase;6-phosphogluconolactonase	H6pd	698	sp|Q8CFX1|G6PE_MOUSE GDH/6PGL endoplasmic bifunctional protein OS=Mus musculus OX=10090 GN=H6pd PE=1 SV=2	2.37928	+	0.78954
Q8JZR0	Q8JZR0	Long-chain-fatty-acid--CoA ligase 5	Acsl5	716	sp|Q8JZR0|ACSL5_MOUSE Long-chain-fatty-acid--CoA ligase 5 OS=Mus musculus OX=10090 GN=Acsl5 PE=1 SV=1	3.56287	+	0.917784
Q8JZU2	Q8JZU2	Tricarboxylate transport protein, mitochondrial	Slc25a1	717	sp|Q8JZU2|TXTP_MOUSE Tricarboxylate transport protein, mitochondrial OS=Mus musculus OX=10090 GN=Slc25a1 PE=1 SV=1	2.29066	+	1.33209
Q8K010	Q8K010	5-oxoprolinase	Oplah	719	sp|Q8K010|OPLA_MOUSE 5-oxoprolinase OS=Mus musculus OX=10090 GN=Oplah PE=1 SV=1	3.79296	+	1.06926
Q8K2B3	Q8K2B3	Succinate dehydrogenase [ubiquinone] flavoprotein subunit, mitochondrial	Sdha	727	sp|Q8K2B3|SDHA_MOUSE Succinate dehydrogenase [ubiquinone] flavoprotein subunit, mitochondrial OS=Mus musculus OX=10090 GN=Sdha PE=1 SV=1	2.63063	+	0.580763
Q8R0F9	Q8R0F9	SEC14-like protein 4	Sec14l4	740	sp|Q8R0F9|S14L4_MOUSE SEC14-like protein 4 OS=Mus musculus OX=10090 GN=Sec14l4 PE=1 SV=1	2.60223	+	0.986687
Q8VBT2	Q8VBT2	L-serine dehydratase/L-threonine deaminase	Sds	756	sp|Q8VBT2|SDHL_MOUSE L-serine dehydratase/L-threonine deaminase OS=Mus musculus OX=10090 GN=Sds PE=1 SV=3	2.93628	+	1.11024
Q8VC30	Q8VC30	Bifunctional ATP-dependent dihydroxyacetone kinase/FAD-AMP lyase (cyclizing);ATP-dependent dihydroxyacetone kinase;FAD-AMP lyase (cyclizing)	Dak	760	sp|Q8VC30|TKFC_MOUSE Triokinase/FMN cyclase OS=Mus musculus OX=10090 GN=Tkfc PE=1 SV=1	2.41664	+	0.908442
Q8VCR2	Q8VCR2	17-beta-hydroxysteroid dehydrogenase 13	Hsd17b13	767	sp|Q8VCR2|DHB13_MOUSE 17-beta-hydroxysteroid dehydrogenase 13 OS=Mus musculus OX=10090 GN=Hsd17b13 PE=1 SV=2	2.52339	+	1.32056
Q8VCR7	Q8VCR7	Alpha/beta hydrolase domain-containing protein 14B	Abhd14b	768	sp|Q8VCR7|ABHEB_MOUSE Putative protein-lysine deacylase ABHD14B OS=Mus musculus OX=10090 GN=Abhd14b PE=1 SV=1	2.50547	+	0.994277
Q91V92	Q91V92	ATP-citrate synthase	Acly	783	sp|Q91V92|ACLY_MOUSE ATP-citrate synthase OS=Mus musculus OX=10090 GN=Acly PE=1 SV=1	1.88378	+	0.742932
Q91VD9	Q91VD9	NADH-ubiquinone oxidoreductase 75 kDa subunit, mitochondrial	Ndufs1	786	sp|Q91VD9|NDUS1_MOUSE NADH-ubiquinone oxidoreductase 75 kDa subunit, mitochondrial OS=Mus musculus OX=10090 GN=Ndufs1 PE=1 SV=2	1.99379	+	0.92006
Q91W90	Q91W90	Thioredoxin domain-containing protein 5	Txndc5	794	sp|Q91W90|TXND5_MOUSE Thioredoxin domain-containing protein 5 OS=Mus musculus OX=10090 GN=Txndc5 PE=1 SV=2	2.0929	+	0.429939
Q91WL5	Q91WL5	Cytochrome P450 4A12A	Cyp4a12a	799	sp|Q91WL5|CP4CA_MOUSE Cytochrome P450 4A12A OS=Mus musculus OX=10090 GN=Cyp4a12a PE=1 SV=2	1.6413	+	1.08889
Q91WT9	Q91WT9	Cystathionine beta-synthase	Cbs	803	sp|Q91WT9|CBS_MOUSE Cystathionine beta-synthase OS=Mus musculus OX=10090 GN=Cbs PE=1 SV=3	3.44873	+	0.95096
Q91X83	Q91X83	S-adenosylmethionine synthase isoform type-1	Mat1a	810	sp|Q91X83|METK1_MOUSE S-adenosylmethionine synthase isoform type-1 OS=Mus musculus OX=10090 GN=Mat1a PE=1 SV=1	4.01256	+	0.528067
Q91Y97	Q91Y97	Fructose-bisphosphate aldolase B	Aldob	815	sp|Q91Y97|ALDOB_MOUSE Fructose-bisphosphate aldolase B OS=Mus musculus OX=10090 GN=Aldob PE=1 SV=3	1.94404	+	0.559331
Q91YH5	Q91YH5	Atlastin-3	Atl3	816	sp|Q91YH5|ATLA3_MOUSE Atlastin-3 OS=Mus musculus OX=10090 GN=Atl3 PE=1 SV=1	2.26103	+	1.04117
Q91YI0	Q91YI0	Argininosuccinate lyase	Asl	817	sp|Q91YI0|ARLY_MOUSE Argininosuccinate lyase OS=Mus musculus OX=10090 GN=Asl PE=1 SV=1	3.64309	+	1.05576
Q91Z53	Q91Z53	Glyoxylate reductase/hydroxypyruvate reductase	Grhpr	821	sp|Q91Z53|GRHPR_MOUSE Glyoxylate reductase/hydroxypyruvate reductase OS=Mus musculus OX=10090 GN=Grhpr PE=1 SV=1	3.04467	+	0.5004
Q922D8	Q922D8	C-1-tetrahydrofolate synthase, cytoplasmic;Methylenetetrahydrofolate dehydrogenase;Methenyltetrahydrofolate cyclohydrolase;Formyltetrahydrofolate synthetase;C-1-tetrahydrofolate synthase, cytoplasmic, N-terminally processed	Mthfd1	833	sp|Q922D8|C1TC_MOUSE C-1-tetrahydrofolate synthase, cytoplasmic OS=Mus musculus OX=10090 GN=Mthfd1 PE=1 SV=4	4.00134	+	0.81196
Q922R8	Q922R8	Protein disulfide-isomerase A6	Pdia6	838	sp|Q922R8|PDIA6_MOUSE Protein disulfide-isomerase A6 OS=Mus musculus OX=10090 GN=Pdia6 PE=1 SV=3	3.38852	+	1.16983
Q99L04	Q99L04	Dehydrogenase/reductase SDR family member 1	Dhrs1	859	sp|Q99L04|DHRS1_MOUSE Dehydrogenase/reductase SDR family member 1 OS=Mus musculus OX=10090 GN=Dhrs1 PE=1 SV=1	1.91922	+	1.25679
Q99L20	Q99L20	NA	Gstt3	861	sp|Q99L20|GSTT3_MOUSE Glutathione S-transferase theta-3 OS=Mus musculus OX=10090 GN=Gstt3 PE=1 SV=1	2.12487	+	1.10215
Q99LX0	Q99LX0	Protein deglycase DJ-1	Park7	870	sp|Q99LX0|PARK7_MOUSE Parkinson disease protein 7 homolog OS=Mus musculus OX=10090 GN=Park7 PE=1 SV=1	4.32395	+	1.46507
Q99PG0	Q99PG0	Arylacetamide deacetylase	Aadac	880	sp|Q99PG0|AAAD_MOUSE Arylacetamide deacetylase OS=Mus musculus OX=10090 GN=Aadac PE=1 SV=3	3.65711	+	0.776577
Q9CQF9	Q9CQF9	Prenylcysteine oxidase	Pcyox1	896	sp|Q9CQF9|PCYOX_MOUSE Prenylcysteine oxidase 1 OS=Mus musculus OX=10090 GN=Pcyox1 PE=1 SV=1	1.60125	+	0.625662
Q9CR68	Q9CR68	Cytochrome b-c1 complex subunit Rieske, mitochondrial;Cytochrome b-c1 complex subunit 11	Uqcrfs1	910	sp|Q9CR68|UCRI_MOUSE Cytochrome b-c1 complex subunit Rieske, mitochondrial OS=Mus musculus OX=10090 GN=Uqcrfs1 PE=1 SV=1	6.11779	+	1.95176
Q9CY27	Q9CY27	Very-long-chain enoyl-CoA reductase	Tecr	923	sp|Q9CY27|TECR_MOUSE Very-long-chain enoyl-CoA reductase OS=Mus musculus OX=10090 GN=Tecr PE=1 SV=1	2.40438	+	0.76561
Q9D379	Q9D379	Epoxide hydrolase 1	Ephx1	955	sp|Q9D379|HYEP_MOUSE Epoxide hydrolase 1 OS=Mus musculus OX=10090 GN=Ephx1 PE=1 SV=2	2.09859	+	0.937097
Q9D6M3;Q9DB41	Q9D6M3	Mitochondrial glutamate carrier 1	Slc25a22	960	sp|Q9D6M3|GHC1_MOUSE Mitochondrial glutamate carrier 1 OS=Mus musculus OX=10090 GN=Slc25a22 PE=1 SV=1	3.27596	+	0.667379
Q9D8E6	Q9D8E6	60S ribosomal protein L4	Rpl4	971	sp|Q9D8E6|RL4_MOUSE 60S ribosomal protein L4 OS=Mus musculus OX=10090 GN=Rpl4 PE=1 SV=3	3.22302	+	2.23902
Q9D8N0	Q9D8N0	Elongation factor 1-gamma	Eef1g	972	sp|Q9D8N0|EF1G_MOUSE Elongation factor 1-gamma OS=Mus musculus OX=10090 GN=Eef1g PE=1 SV=3	4.51246	+	1.23799
Q9DBL7	Q9DBL7	Bifunctional coenzyme A synthase;Phosphopantetheine adenylyltransferase;Dephospho-CoA kinase	Coasy	993	sp|Q9DBL7|COASY_MOUSE Bifunctional coenzyme A synthase OS=Mus musculus OX=10090 GN=Coasy PE=1 SV=2	1.84226	+	1.09487
Q9DC50	Q9DC50	Peroxisomal carnitine O-octanoyltransferase	Crot	998	sp|Q9DC50|OCTC_MOUSE Peroxisomal carnitine O-octanoyltransferase OS=Mus musculus OX=10090 GN=Crot PE=1 SV=1	1.64249	+	1.17018
Q9DCT2	Q9DCT2	NADH dehydrogenase [ubiquinone] iron-sulfur protein 3, mitochondrial	Ndufs3	1011	sp|Q9DCT2|NDUS3_MOUSE NADH dehydrogenase [ubiquinone] iron-sulfur protein 3, mitochondrial OS=Mus musculus OX=10090 GN=Ndufs3 PE=1 SV=2	1.58272	+	2.02576
Q9DD20	Q9DD20	Methyltransferase-like protein 7B	Mettl7b	1019	sp|Q9DD20|MET7B_MOUSE Thiol S-methyltransferase METTL7B OS=Mus musculus OX=10090 GN=Mettl7b PE=1 SV=2	2.63418	+	0.933651
Q9EQ06	Q9EQ06	Estradiol 17-beta-dehydrogenase 11	Hsd17b11	1021	sp|Q9EQ06|DHB11_MOUSE Estradiol 17-beta-dehydrogenase 11 OS=Mus musculus OX=10090 GN=Hsd17b11 PE=1 SV=1	4.39773	+	1.06306
Q9ET01;Q9WUB3;Q8CI94	Q9ET01	Glycogen phosphorylase, liver form	Pygl	1032	sp|Q9ET01|PYGL_MOUSE Glycogen phosphorylase, liver form OS=Mus musculus OX=10090 GN=Pygl PE=1 SV=4	2.27313	+	0.520544
Q9QXF8	Q9QXF8	Glycine N-methyltransferase	Gnmt	1057	sp|Q9QXF8|GNMT_MOUSE Glycine N-methyltransferase OS=Mus musculus OX=10090 GN=Gnmt PE=1 SV=3	2.79232	+	0.446384
Q9QYF1	Q9QYF1	Retinol dehydrogenase 11	Rdh11	1063	sp|Q9QYF1|RDH11_MOUSE Retinol dehydrogenase 11 OS=Mus musculus OX=10090 GN=Rdh11 PE=1 SV=2	1.68274	+	0.664116
Q9R0P3	Q9R0P3	S-formylglutathione hydrolase	Esd	1075	sp|Q9R0P3|ESTD_MOUSE S-formylglutathione hydrolase OS=Mus musculus OX=10090 GN=Esd PE=1 SV=1	3.14342	+	0.479723
Q9WTP6	Q9WTP6	Adenylate kinase 2, mitochondrial;Adenylate kinase 2, mitochondrial, N-terminally processed	Ak2	1084	sp|Q9WTP6|KAD2_MOUSE Adenylate kinase 2, mitochondrial OS=Mus musculus OX=10090 GN=Ak2 PE=1 SV=5	1.60197	+	1.09717
Q9WTP7	Q9WTP7	GTP:AMP phosphotransferase AK3, mitochondrial	Ak3	1085	sp|Q9WTP7|KAD3_MOUSE GTP:AMP phosphotransferase AK3, mitochondrial OS=Mus musculus OX=10090 GN=Ak3 PE=1 SV=3	3.84694	+	1.31748
Q9WUZ9	Q9WUZ9	Ectonucleoside triphosphate diphosphohydrolase 5	Entpd5	1096	sp|Q9WUZ9|ENTP5_MOUSE Ectonucleoside triphosphate diphosphohydrolase 5 OS=Mus musculus OX=10090 GN=Entpd5 PE=1 SV=1	1.42491	+	0.969596
Q9WVD5	Q9WVD5	Mitochondrial ornithine transporter 1	Slc25a15	1101	sp|Q9WVD5|ORNT1_MOUSE Mitochondrial ornithine transporter 1 OS=Mus musculus OX=10090 GN=Slc25a15 PE=1 SV=1	1.65043	+	0.804852
Q9WVL0	Q9WVL0	Maleylacetoacetate isomerase	Gstz1	1103	sp|Q9WVL0|MAAI_MOUSE Maleylacetoacetate isomerase OS=Mus musculus OX=10090 GN=Gstz1 PE=1 SV=1	1.87209	+	0.475427
Q9Z0X1	Q9Z0X1	Apoptosis-inducing factor 1, mitochondrial	Aifm1	1107	sp|Q9Z0X1|AIFM1_MOUSE Apoptosis-inducing factor 1, mitochondrial OS=Mus musculus OX=10090 GN=Aifm1 PE=1 SV=1	4.8925	+	1.00835
Q9Z211	Q9Z211	Peroxisomal membrane protein 11A	Pex11a	1112	sp|Q9Z211|PX11A_MOUSE Peroxisomal membrane protein 11A OS=Mus musculus OX=10090 GN=Pex11a PE=1 SV=1	2.83549	+	2.2138
Q9Z2V4	Q9Z2V4	Phosphoenolpyruvate carboxykinase, cytosolic [GTP]	Pck1	1118	sp|Q9Z2V4|PCKGC_MOUSE Phosphoenolpyruvate carboxykinase, cytosolic [GTP] OS=Mus musculus OX=10090 GN=Pck1 PE=1 SV=1	3.33249	+	1.66693

## Sheet: LFQ
						Sample	CTR-1	CTR-2	CTR-3	noEtOH-1	noEtOH-2	noEtOH-3	noEtOH-4	noEtOH-5	noEtOH-6	noEtOH-7	noEtOH-8	noEtOH-9	EtOH-1	EtOH-2	EtOH-3	EtOH-4	EtOH-5	EtOH-6	EtOH-7	EtOH-8
T: Protein IDs	T: Majority protein IDs	T: Protein names	T: Gene names	T: id	T: Fasta headers	Label	CTR	CTR	CTR	noEtOH	noEtOH	noEtOH	noEtOH	noEtOH	noEtOH	noEtOH	noEtOH	noEtOH	EtOH	EtOH	EtOH	EtOH	EtOH	EtOH	EtOH	EtOH
A2AS89	A2AS89	Agmatinase, mitochondrial	Agmat	3	sp|A2AS89|SPEB_MOUSE Agmatinase, mitochondrial OS=Mus musculus OX=10090 GN=Agmat PE=1 SV=1	Agmat	19.4361	20.049	21.2384	18.945	18.9663	19.5471	22.0083	22.0596	22.2107	22.0286	21.9991	21.4413	22.2401	21.9666	21.3673	22.1197	21.3912	21.2878	21.377	21.7575
A3KMP2	A3KMP2	Tetratricopeptide repeat protein 38	Ttc38	5	sp|A3KMP2|TTC38_MOUSE Tetratricopeptide repeat protein 38 OS=Mus musculus OX=10090 GN=Ttc38 PE=1 SV=2	Ttc38	18.8439	19.7353	19.1298	19.4227	18.6402	19.2527	20.8843	20.3455	18.7243	20.4343	20.5091	21.4557	20.6496	20.1734	20.16	20.6904	20.6787	20.6694	20.3818	20.6251
B1AQ75	B1AQ75	Keratin, type I cuticular Ha6	Krt36	6	sp|B1AQ75|KRT36_MOUSE Keratin, type I cuticular Ha6 OS=Mus musculus OX=10090 GN=Krt36 PE=1 SV=1	Krt36	18.7877	20.3838	19.1584	19.3524	18.7359	19.1877	19.2006	20.586	19.5682	19.9731	19.7502	20.8311	17.6842	18.2103	19.4428	19.2037	19.3738	19.6045	19.7987	19.0902
C0HKE6	C0HKE6;C0HKE1;C0HKE7;C0HKE2;C0HKE3;C0HKE4;C0HKE5;C0HKE9;C0HKE8;Q8BFU2;Q8CGP7;Q8CGP5;Q8CGP6;Q6GSS7;Q8R1M2;Q64523;P27661;Q64522	Histone H2A type 3;Histone H2A type 1-K;Histone H2A type 1-F;Histone H2A type 1-H;Histone H2A type 2-A;Histone H2A.J;Histone H2A type 2-C;Histone H2AX;Histone H2A type 2-B	Hist3h2a;Hist1h2ak;Hist1h2af;Hist1h2ah;Hist2h2aa1;H2afj;Hist2h2ac;H2afx;Hist2h2ab	7	sp|C0HKE6|H2A1I_MOUSE Histone H2A type 1-I OS=Mus musculus OX=10090 GN=H2ac13 PE=1 SV=1;sp|C0HKE1|H2A1B_MOUSE Histone H2A type 1-B OS=Mus musculus OX=10090 GN=H2ac4 PE=1 SV=1;sp|C0HKE7|H2A1N_MOUSE Histone H2A type 1-N OS=Mus musculus OX=10090 GN=Hist1h2an	Hist3h2a;Hist1h2ak;Hist1h2af;Hist1h2ah;Hist2h2aa1;H2afj;Hist2h2ac;H2afx;Hist2h2ab	19.0567	19.2355	18.6443	19.4703	18.7891	19.7556	19.3067	18.5323	18.497	19.1747	18.9368	20.1543	18.8789	18.7638	18.6941	18.5732	24.7032	19.4389	24.4227	23.8666
E9Q4Z2	E9Q4Z2	Acetyl-CoA carboxylase 2;Biotin carboxylase	Acacb	65	sp|E9Q4Z2|ACACB_MOUSE Acetyl-CoA carboxylase 2 OS=Mus musculus OX=10090 GN=Acacb PE=1 SV=1	Acacb	19.6648	22.0316	18.7135	23.6423	23.5874	23.1471	22.158	22.3032	22.8155	22.3801	22.192	23.8166	22.2882	22.1654	22.5811	22.4511	22.19	21.2887	21.603	21.5987
E9Q557	E9Q557	Desmoplakin	Dsp	66	sp|E9Q557|DESP_MOUSE Desmoplakin OS=Mus musculus OX=10090 GN=Dsp PE=1 SV=1	Dsp	22.5232	22.8537	22.3694	20.6836	21.1747	20.1813	21.0639	18.2693	18.3332	21.8554	19.2344	19.1975	17.1011	17.9199	18.6377	19.4049	18.5498	21.4075	18.3414	21.5515
E9Q5K4	E9Q5K4	NA	Cyp2c44	67	sp|E9Q5K4|CP2CN_MOUSE Cytochrome P450 2C44 OS=Mus musculus OX=10090 GN=Cyp2c23 PE=1 SV=1	Cyp2c44	18.4706	18.0125	19.43	19.0061	19.9668	19.6754	19.6935	19.6563	20.3012	18.6145	19.2243	19.805	18.1422	19.0904	19.9004	19.9565	19.47	20.5452	20.9855	20.5311
F6ZDS4	F6ZDS4	Nucleoprotein TPR	Tpr	70	sp|F6ZDS4|TPR_MOUSE Nucleoprotein TPR OS=Mus musculus OX=10090 GN=Tpr PE=1 SV=1	Tpr	23.5485	19.1813	18.7112	24.2305	23.793	22.903	25.3143	26.4946	24.1632	25.1472	26.9653	20.8202	21.9269	22.0794	21.7112	21.5859	25.3749	24.9279	24.0974	23.5956
O08547	O08547	Vesicle-trafficking protein SEC22b	Sec22b	73	sp|O08547|SC22B_MOUSE Vesicle-trafficking protein SEC22b OS=Mus musculus OX=10090 GN=Sec22b PE=1 SV=3	Sec22b	19.0601	19.5237	19.726	18.8684	19.9849	18.7134	18.8608	19.2069	19.5149	19.0348	18.6006	20.0345	19.3743	19.104	18.8437	19.5153	19.8524	20.807	20.2543	20.5331
O08573	O08573	Galectin-9	Lgals9	74	sp|O08573|LEG9_MOUSE Galectin-9 OS=Mus musculus OX=10090 GN=Lgals9 PE=1 SV=1	Lgals9	19.0577	18.6286	18.3872	19.8289	19.0798	19.6013	21.4763	21.3056	21.7667	18.4052	18.4466	19.8228	21.3096	21.5922	21.5122	21.0692	21.6316	21.995	22.3331	21.6932
O08600	O08600	Endonuclease G, mitochondrial	Endog	75	sp|O08600|NUCG_MOUSE Endonuclease G, mitochondrial OS=Mus musculus OX=10090 GN=Endog PE=1 SV=1	Endog	19.3344	18.9201	18.6496	18.9217	19.1073	20.3948	20.5833	18.324	18.5224	19.0349	19.4092	19.5543	20.7688	21.329	19.2118	21.0234	20.4434	20.9223	20.9464	21.287
O08601	O08601	Microsomal triglyceride transfer protein large subunit	Mttp	76	sp|O08601|MTP_MOUSE Microsomal triglyceride transfer protein large subunit OS=Mus musculus OX=10090 GN=Mttp PE=1 SV=2	Mttp	20.8902	19.7681	19.8892	23.3741	23.7649	23.1649	23.5916	23.6934	23.9623	23.4401	23.0215	23.3456	24.8606	25.0501	24.8669	24.6866	23.8305	24.0407	24.0729	23.878
O08709	O08709	Peroxiredoxin-6	Prdx6	77	sp|O08709|PRDX6_MOUSE Peroxiredoxin-6 OS=Mus musculus OX=10090 GN=Prdx6 PE=1 SV=3	Prdx6	21.5908	22.3208	22.2718	22.5607	22.8104	21.838	22.1292	22.2102	22.414	22.3366	22.3962	22.7006	22.3553	22.5238	22.3651	22.4956	21.8473	22.8989	22.7842	22.7457
O08749	O08749	Dihydrolipoyl dehydrogenase, mitochondrial	Dld	78	sp|O08749|DLDH_MOUSE Dihydrolipoyl dehydrogenase, mitochondrial OS=Mus musculus OX=10090 GN=Dld PE=1 SV=2	Dld	18.9445	20.4335	19.2503	21.3668	21.3588	21.1235	21.5559	21.5152	21.7352	21.6462	21.6481	21.9506	21.7865	22.037	21.9338	22.0591	21.6434	21.1311	21.41	21.2711
O08756	O08756	3-hydroxyacyl-CoA dehydrogenase type-2	Hsd17b10	79	sp|O08756|HCD2_MOUSE 3-hydroxyacyl-CoA dehydrogenase type-2 OS=Mus musculus OX=10090 GN=Hsd17b10 PE=1 SV=4	Hsd17b10	18.5262	18.9262	18.7598	19.3693	18.9453	19.4004	21.6641	21.9008	21.9028	22.172	21.9699	21.5732	22.5502	17.4632	19.2648	21.6321	21.7774	21.7505	21.9167	21.8476
O08807	O08807	Peroxiredoxin-4	Prdx4	81	sp|O08807|PRDX4_MOUSE Peroxiredoxin-4 OS=Mus musculus OX=10090 GN=Prdx4 PE=1 SV=1	Prdx4	18.9204	24.0273	24.1453	19.4947	24.0698	24.4882	24.294	18.646	18.8381	24.9284	19.0199	20.2776	24.729	24.5222	24.8907	24.951	24.6962	25.209	19.5351	25.1706
O09172	O09172	Glutamate--cysteine ligase regulatory subunit	Gclm	84	sp|O09172|GSH0_MOUSE Glutamate--cysteine ligase regulatory subunit OS=Mus musculus OX=10090 GN=Gclm PE=1 SV=1	Gclm	18.8713	19.2841	18.3815	20.1898	18.2217	18.888	18.3462	19.5569	19.2299	19.1874	19.7427	20.4178	20.528	20.3536	19.6797	19.013	19.2481	19.9402	19.9173	20.057
O09173	O09173	Homogentisate 1,2-dioxygenase	Hgd	85	sp|O09173|HGD_MOUSE Homogentisate 1,2-dioxygenase OS=Mus musculus OX=10090 GN=Hgd PE=1 SV=2	Hgd	19.7795	18.1964	19.5592	22.0993	22.4037	21.8215	22.3726	22.3803	22.363	22.6168	22.4341	22.8074	22.479	22.3838	22.457	22.9121	22.2699	23.0674	23.3669	23.3412
O09174	O09174	Alpha-methylacyl-CoA racemase	Amacr	86	sp|O09174|AMACR_MOUSE Alpha-methylacyl-CoA racemase OS=Mus musculus OX=10090 GN=Amacr PE=1 SV=4	Amacr	19.4309	19.5211	18.9054	19.5076	18.401	20.2536	19.4182	19.4229	21.8847	18.5007	18.587	22.3342	21.1395	20.3201	21.0747	21.7104	18.4297	21.1674	21.9681	21.2433
O35129	O35129	Prohibitin-2	Phb2	87	sp|O35129|PHB2_MOUSE Prohibitin-2 OS=Mus musculus OX=10090 GN=Phb2 PE=1 SV=1	Phb2	18.7141	18.4739	21.3929	21.6821	21.8636	21.7942	22.0901	22.1124	22.1532	22.5766	22.5677	22.8226	22.2709	22.1991	22.3681	22.8742	22.798	23.5423	23.5479	23.4229
O35215	O35215	D-dopachrome decarboxylase	Ddt	88	sp|O35215|DOPD_MOUSE D-dopachrome decarboxylase OS=Mus musculus OX=10090 GN=Ddt PE=1 SV=3	Ddt	19.4883	20.9557	21.2755	21.5312	21.6088	21.3666	20.9969	20.936	21.1052	21.333	20.9874	21.3434	21.4006	21.3378	21.5451	21.3661	21.3756	21.3617	21.7153	21.9191
O35423	O35423	Serine--pyruvate aminotransferase, mitochondrial	Agxt	92	sp|O35423|AGT1_MOUSE Alanine--glyoxylate aminotransferase OS=Mus musculus OX=10090 GN=Agxt PE=1 SV=3	Agxt	19.1835	19.1415	19.7596	19.2286	21.0793	18.931	23.0893	21.9655	22.118	21.9096	21.5292	22.897	21.1639	20.8827	21.123	22.0923	21.3668	20.7031	20.2083	18.0666
O35459	O35459	Delta(3,5)-Delta(2,4)-dienoyl-CoA isomerase, mitochondrial	Ech1	93	sp|O35459|ECH1_MOUSE Delta(3,5)-Delta(2,4)-dienoyl-CoA isomerase, mitochondrial OS=Mus musculus OX=10090 GN=Ech1 PE=1 SV=1	Ech1	19.7329	18.23	18.5191	21.1749	21.3302	21.2219	21.6235	21.8074	21.6176	21.8237	21.7545	21.0395	21.9411	22.2273	21.928	21.0964	21.6414	20.9993	21.0804	20.7241
O35488	O35488	Very long-chain acyl-CoA synthetase	Slc27a2	95	sp|O35488|S27A2_MOUSE Long-chain fatty acid transport protein 2 OS=Mus musculus OX=10090 GN=Slc27a2 PE=1 SV=2	Slc27a2	20.3428	19.3405	19.8016	21.8282	22.4169	22.5265	22.9373	22.7756	22.7242	22.5575	22.4754	22.7128	23.177	23.0043	22.4912	23.6506	22.7476	23.4772	22.9303	23.3377
O35490	O35490	Betaine--homocysteine S-methyltransferase 1	Bhmt	96	sp|O35490|BHMT1_MOUSE Betaine--homocysteine S-methyltransferase 1 OS=Mus musculus OX=10090 GN=Bhmt PE=1 SV=1	Bhmt	23.9126	23.9493	24.3674	24.0848	24.0478	23.9896	24.7974	24.6838	24.8332	24.8101	24.6048	24.6076	24.4174	24.2258	24.1853	25.0561	24.5438	25.3586	25.6707	25.4923
O35678	O35678	Monoglyceride lipase	Mgll	99	sp|O35678|MGLL_MOUSE Monoglyceride lipase OS=Mus musculus OX=10090 GN=Mgll PE=1 SV=1	Mgll	18.944	18.1904	19.0526	19.7322	19.6322	19.2401	20.7516	18.5494	20.5435	20.4502	20.1297	20.4684	21.1528	21.7921	20.9923	20.5735	20.9094	21.398	21.2448	21.4779
O35728	O35728	Cytochrome P450 4A14	Cyp4a14	100	sp|O35728|CP4AE_MOUSE Cytochrome P450 4A14 OS=Mus musculus OX=10090 GN=Cyp4a14 PE=1 SV=1	Cyp4a14	18.3695	18.7176	20.203	23.2747	23.3704	23.1559	23.3727	23.3696	23.56	22.7922	22.7436	23.0174	23.701	23.835	23.6972	24.5575	23.9803	24.571	24.3721	24.3614
O35737	O35737;P70333	Heterogeneous nuclear ribonucleoprotein H;Heterogeneous nuclear ribonucleoprotein H, N-terminally processed;Heterogeneous nuclear ribonucleoprotein H2	Hnrnph1;Hnrnph2	101	sp|O35737|HNRH1_MOUSE Heterogeneous nuclear ribonucleoprotein H OS=Mus musculus OX=10090 GN=Hnrnph1 PE=1 SV=3;sp|P70333|HNRH2_MOUSE Heterogeneous nuclear ribonucleoprotein H2 OS=Mus musculus OX=10090 GN=Hnrnph2 PE=1 SV=1	Hnrnph1;Hnrnph2	18.8257	18.697	18.9102	19.45	19.5439	19.7921	18.851	17.8284	19.0313	18.8965	19.9241	19.7158	18.7727	19.2456	18.8933	19.2242	21.9147	20.8902	21.7549	21.5562
O35945	O35945	Aldehyde dehydrogenase, cytosolic 1	Aldh1a7	103	sp|O35945|AL1A7_MOUSE Aldehyde dehydrogenase, cytosolic 1 OS=Mus musculus OX=10090 GN=Aldh1a7 PE=1 SV=1	Aldh1a7	18.9469	19.1582	19.3811	18.9553	20.5462	19.0475	20.7641	20.7454	20.8765	18.2177	20.5169	19.6153	20.6958	20.6312	21.1889	21.3437	20.2167	21.909	21.8359	21.9087
O54734	O54734	Dolichyl-diphosphooligosaccharide--protein glycosyltransferase 48 kDa subunit	Ddost	105	sp|O54734|OST48_MOUSE Dolichyl-diphosphooligosaccharide--protein glycosyltransferase 48 kDa subunit OS=Mus musculus OX=10090 GN=Ddost PE=1 SV=2	Ddost	19.8382	18.8158	20.2441	19.1751	18.925	19.2959	18.9683	18.8412	18.4146	19.4066	18.6181	18.8484	19.1958	19.4144	19.9148	20.0642	19.3601	20.54	20.9298	20.8917
O55022	O55022	Membrane-associated progesterone receptor component 1	Pgrmc1	107	sp|O55022|PGRC1_MOUSE Membrane-associated progesterone receptor component 1 OS=Mus musculus OX=10090 GN=Pgrmc1 PE=1 SV=4	Pgrmc1	18.9088	21.2527	21.4454	21.712	21.5077	21.8552	21.1244	21.1039	21.3736	21.891	21.5126	22.2715	21.7081	21.4377	21.5567	21.8816	21.5058	23.0217	22.89	22.8239
O55029	O55029	Coatomer subunit beta	Copb2	108	sp|O55029|COPB2_MOUSE Coatomer subunit beta OS=Mus musculus OX=10090 GN=Copb2 PE=1 SV=2	Copb2	18.6332	19.3106	20.2122	20.1766	19.9752	19.6	21.1683	18.9196	21.461	18.8193	18.6635	19.7473	21.2408	21.0444	21.2771	21.6913	21.3023	21.1061	21.7129	21.4395
O55125	O55125	Protein NipSnap homolog 1	Nipsnap1	109	sp|O55125|NIPS1_MOUSE Protein NipSnap homolog 1 OS=Mus musculus OX=10090 GN=Nipsnap1 PE=1 SV=1	Nipsnap1	19.4571	18.1579	20.1425	22.6199	22.5405	19.5669	22.6497	22.719	23.004	22.8001	22.6288	23.0756	22.6753	22.6105	22.6996	23.2016	22.5863	22.0878	22.3272	22.3165
O55137	O55137	Acyl-coenzyme A thioesterase 1	Acot1	110	sp|O55137|ACOT1_MOUSE Acyl-coenzyme A thioesterase 1 OS=Mus musculus OX=10090 GN=Acot1 PE=1 SV=1	Acot1	18.844	19.3846	19.714	23.1811	24.4474	23.49	22.7722	22.6976	22.8933	22.7615	22.8502	22.7802	23.7737	24.2557	23.4331	22.7984	22.9758	23.1071	23.0273	23.2531
O55143	O55143	Sarcoplasmic/endoplasmic reticulum calcium ATPase 2	Atp2a2	111	sp|O55143|AT2A2_MOUSE Sarcoplasmic/endoplasmic reticulum calcium ATPase 2 OS=Mus musculus OX=10090 GN=Atp2a2 PE=1 SV=2	Atp2a2	19.1192	18.1703	18.7969	19.7909	18.858	18.9415	18.9595	19.3945	19.2412	19.1455	19.3451	19.4452	19.4607	18.9353	19.1218	19.4887	19.7986	20.2501	20.4316	20.3127
O70325	O70325	Phospholipid hydroperoxide glutathione peroxidase, mitochondrial	Gpx4	114	sp|O70325|GPX4_MOUSE Phospholipid hydroperoxide glutathione peroxidase OS=Mus musculus OX=10090 GN=Gpx4 PE=1 SV=4	Gpx4	19.3386	19.2177	18.82	19.6329	19.4717	20.0608	19.9576	19.9697	20.1966	20.2082	20.0137	20.4181	19.3362	18.917	18.6984	20.7352	20.0746	20.7986	20.6439	20.7576
O70475	O70475	UDP-glucose 6-dehydrogenase	Ugdh	116	sp|O70475|UGDH_MOUSE UDP-glucose 6-dehydrogenase OS=Mus musculus OX=10090 GN=Ugdh PE=1 SV=1	Ugdh	20.139	20.0383	20.6095	22.0999	22.1125	22.1104	22.3807	22.5719	22.8546	23.3199	22.8354	23.3444	23.1533	23.137	23.0098	23.2644	22.8649	23.6419	23.7687	23.6468
O70503	O70503	Very-long-chain 3-oxoacyl-CoA reductase	Hsd17b12	118	sp|O70503|DHB12_MOUSE Very-long-chain 3-oxoacyl-CoA reductase OS=Mus musculus OX=10090 GN=Hsd17b12 PE=1 SV=1	Hsd17b12	19.0198	19.5179	18.8796	20.6514	20.7462	20.4784	21.0236	20.7639	20.5909	20.5816	20.5311	20.7256	21.5077	21.3305	21.2456	21.6552	20.8937	22.0655	21.7135	21.607
O88342	O88342	WD repeat-containing protein 1	Wdr1	119	sp|O88342|WDR1_MOUSE WD repeat-containing protein 1 OS=Mus musculus OX=10090 GN=Wdr1 PE=1 SV=3	Wdr1	19.148	18.4949	18.1239	19.8608	19.0785	19.3892	18.1678	18.3827	21.4963	19.4501	19.2759	19.9296	20.5948	20.5586	20.2398	19.5572	19.5868	20.7626	21.1092	20.9894
O88428	O88428	Bifunctional 3-phosphoadenosine 5-phosphosulfate synthase 2;Sulfate adenylyltransferase;Adenylyl-sulfate kinase	Papss2	120	sp|O88428|PAPS2_MOUSE Bifunctional 3-phosphoadenosine 5-phosphosulfate synthase 2 OS=Mus musculus OX=10090 GN=Papss2 PE=1 SV=2	Papss2	19.3686	19.2086	18.7638	19.5608	20.354	19.7152	20.0849	18.3393	20.3012	20.0274	18.7885	19.4501	19.9333	19.7735	19.9565	20.2841	19.4865	20.1103	20.2765	20.4375
O88441	O88441	Metaxin-2	Mtx2	121	sp|O88441|MTX2_MOUSE Metaxin-2 OS=Mus musculus OX=10090 GN=Mtx2 PE=1 SV=1	Mtx2	19.217	19.561	18.9616	19.0882	19.2816	18.4524	19.2911	18.5445	18.788	18.2752	18.7736	19.6573	18.087	18.9432	19.3137	20.1065	18.9529	20.5399	20.9758	19.7414
O88451	O88451	Retinol dehydrogenase 7	Rdh7	123	sp|O88451|RDH7_MOUSE Retinol dehydrogenase 7 OS=Mus musculus OX=10090 GN=Rdh7 PE=1 SV=1	Rdh7	22.2074	22.3894	22.0969	22.5124	22.6486	22.2308	22.7645	22.8048	22.8848	22.8943	22.3898	23.1373	22.9061	22.9268	22.9156	23.2094	22.2639	23.5439	23.655	23.6333
O88569	O88569	Heterogeneous nuclear ribonucleoproteins A2/B1	Hnrnpa2b1	124	sp|O88569|ROA2_MOUSE Heterogeneous nuclear ribonucleoproteins A2/B1 OS=Mus musculus OX=10090 GN=Hnrnpa2b1 PE=1 SV=2	Hnrnpa2b1	19.0348	18.8843	19.0342	19.8698	19.2435	20.549	18.4578	18.7617	18.8669	18.9259	19.2196	20.7143	19.6401	18.0551	19.3183	18.9718	22.525	21.8439	23.0371	23.0555
O88587	O88587	Catechol O-methyltransferase	Comt	125	sp|O88587|COMT_MOUSE Catechol O-methyltransferase OS=Mus musculus OX=10090 GN=Comt PE=1 SV=2	Comt	19.2296	18.785	19.3172	18.5528	19.3089	19.245	21.1341	20.9977	21.0655	21.723	20.9704	19.4335	21.6714	19.0067	18.4974	22.0494	20.9928	21.9734	22.2836	21.7381
O88736	O88736	3-keto-steroid reductase	Hsd17b7	126	sp|O88736|DHB7_MOUSE 3-keto-steroid reductase/17-beta-hydroxysteroid dehydrogenase 7 OS=Mus musculus OX=10090 GN=Hsd17b7 PE=1 SV=1	Hsd17b7	19.7836	19.4109	18.9881	19.9944	19.5691	18.5404	18.6684	19.0601	19.1732	19.0434	19.4926	18.8009	19.7771	19.7058	19.5552	18.1096	19.2815	18.7812	18.9348	18.1613
O88833	O88833	Cytochrome P450 4A10	Cyp4a10	127	sp|O88833|CP4AA_MOUSE Cytochrome P450 4A10 OS=Mus musculus OX=10090 GN=Cyp4a10 PE=1 SV=2	Cyp4a10	18.8615	21.9638	20.3433	23.4125	23.2314	23.0733	22.4965	22.3952	22.5614	21.6111	21.8468	21.7159	23.5567	23.729	23.4871	23.1045	23.1092	22.9471	22.7571	22.7494
O88844	O88844	Isocitrate dehydrogenase [NADP] cytoplasmic	Idh1	128	sp|O88844|IDHC_MOUSE Isocitrate dehydrogenase [NADP] cytoplasmic OS=Mus musculus OX=10090 GN=Idh1 PE=1 SV=2	Idh1	22.8089	23.1875	23.3754	23.679	23.7336	23.8635	23.3273	23.4359	23.7315	23.3864	23.0934	23.6422	24.5978	24.339	24.4774	24.04	23.3017	23.7403	23.7296	23.7833
O88986	O88986	2-amino-3-ketobutyrate coenzyme A ligase, mitochondrial	Gcat	130	sp|O88986|KBL_MOUSE 2-amino-3-ketobutyrate coenzyme A ligase, mitochondrial OS=Mus musculus OX=10090 GN=Gcat PE=1 SV=2	Gcat	19.1016	19.1423	19.7791	18.864	19.6043	19.1371	21.524	21.9028	21.9616	21.3384	19.8996	20.6619	19.0741	18.1133	19.533	22.7045	21.485	20.7385	21.1753	20.8291
P00186	P00186	Cytochrome P450 1A2	Cyp1a2	131	sp|P00186|CP1A2_MOUSE Cytochrome P450 1A2 OS=Mus musculus OX=10090 GN=Cyp1a2 PE=1 SV=1	Cyp1a2	19.1901	21.5386	21.8061	21.0896	21.7517	21.2913	21.7308	21.9679	21.98	22.3712	22.1039	23.0564	22.6138	22.2379	22.3163	23.2794	22.6773	24.1738	24.0839	24.0288
P00329	P00329	Alcohol dehydrogenase 1	Adh1	132	sp|P00329|ADH1_MOUSE Alcohol dehydrogenase 1 OS=Mus musculus OX=10090 GN=Adh1 PE=1 SV=2	Adh1	23.0159	23.9957	24.0076	25.0626	25.1312	24.8656	25.2708	25.4289	25.5893	25.4113	24.911	25.5746	25.8192	25.7413	25.7384	26.093	25.51	26.0886	25.8524	26.0588
P00405	P00405	Cytochrome c oxidase subunit 2	Mtco2	134	sp|P00405|COX2_MOUSE Cytochrome c oxidase subunit 2 OS=Mus musculus OX=10090 GN=Mtco2 PE=1 SV=1	Mtco2	18.8341	18.2168	19.4658	19.3147	19.6944	19.5089	18.5564	19.1356	18.9266	18.3557	18.4256	20.8743	18.5131	18.0553	18.5939	21.4775	21.199	22.8008	21.3917	21.3293
P01027	P01027	Complement C3;Complement C3 beta chain;C3-beta-c;Complement C3 alpha chain;C3a anaphylatoxin;Acylation stimulating protein;Complement C3b alpha chain;Complement C3c alpha chain fragment 1;Complement C3dg fragment;Complement C3g fragment;Complement C3d fragment;Complement C3f fragment;Complement C3c alpha chain fragment 2	C3	135	sp|P01027|CO3_MOUSE Complement C3 OS=Mus musculus OX=10090 GN=C3 PE=1 SV=3	C3	23.7472	17.9279	18.6254	22.5002	22.0273	18.9228	21.9297	22.3248	21.7741	22.4096	23.3054	23.8272	21.9853	22.5854	22.1797	23.6147	22.6055	22.6945	22.9348	22.9476
P01942	P01942	Hemoglobin subunit alpha	Hba	138	sp|P01942|HBA_MOUSE Hemoglobin subunit alpha OS=Mus musculus OX=10090 GN=Hba PE=1 SV=2	Hba	21.6755	22.6133	22.592	22.0157	22.2112	22.1991	23.7612	23.9771	24.0256	23.4581	23.1125	22.9954	22.7389	22.5044	22.5147	24.1992	24.1628	22.8131	22.5599	22.7954
P02088	P02088;P02089	Hemoglobin subunit beta-1;Hemoglobin subunit beta-2	Hbb-b1;Hbb-b2	139	sp|P02088|HBB1_MOUSE Hemoglobin subunit beta-1 OS=Mus musculus OX=10090 GN=Hbb-b1 PE=1 SV=2;sp|P02089|HBB2_MOUSE Hemoglobin subunit beta-2 OS=Mus musculus OX=10090 GN=Hbb-b2 PE=1 SV=2	Hbb-b1;Hbb-b2	19.2196	22.3703	21.9289	20.4684	21.9709	21.8146	22.909	22.5326	23.0476	22.285	21.6963	21.8015	22.0529	22.3081	22.1828	23.5328	23.1409	22.2774	22.637	22.3818
P04104	P04104	Keratin, type II cytoskeletal 1	Krt1	142	sp|P04104|K2C1_MOUSE Keratin, type II cytoskeletal 1 OS=Mus musculus OX=10090 GN=Krt1 PE=1 SV=4	Krt1	19.1027	19.1686	18.3565	19.275	19.6578	19.9987	20.9556	20.9891	21.6212	19.9853	19.1819	19.0664	17.9629	19.7	18.4851	18.1697	18.9725	19.3553	19.4885	18.7362
P05064	P05064	Fructose-bisphosphate aldolase A	Aldoa	143	sp|P05064|ALDOA_MOUSE Fructose-bisphosphate aldolase A OS=Mus musculus OX=10090 GN=Aldoa PE=1 SV=2	Aldoa	20.8056	17.0179	19.7688	19.375	18.4415	19.8785	18.4829	18.5166	18.5592	18.4871	18.8957	19.2448	18.5602	19.6259	20.2105	19.2032	18.9779	18.6586	18.6177	18.452
P05201	P05201	Aspartate aminotransferase, cytoplasmic	Got1	144	sp|P05201|AATC_MOUSE Aspartate aminotransferase, cytoplasmic OS=Mus musculus OX=10090 GN=Got1 PE=1 SV=3	Got1	21.5336	21.281	21.4918	19.8537	20.6141	19.5768	19.3914	18.5811	18.7749	19.221	19.0434	19.712	19.9952	18.0011	18.9383	19.3451	18.998	19.4123	19.5361	19.1137
P05202	P05202	Aspartate aminotransferase, mitochondrial	Got2	145	sp|P05202|AATM_MOUSE Aspartate aminotransferase, mitochondrial OS=Mus musculus OX=10090 GN=Got2 PE=1 SV=1	Got2	23.8508	23.8217	23.9774	24.6494	24.4389	24.5322	24.4189	24.6275	24.9	24.8606	24.5209	24.6908	24.9834	24.967	24.9711	24.9495	24.5463	24.429	24.6444	24.4006
P05213	P05213	Tubulin alpha-1B chain	Tuba1b	146	sp|P05213|TBA1B_MOUSE Tubulin alpha-1B chain OS=Mus musculus OX=10090 GN=Tuba1b PE=1 SV=2	Tuba1b	19.9799	21.2772	21.8727	22.8369	22.8023	22.8894	23.136	22.9711	23.2694	23.273	23.1197	23.5387	23.8477	23.731	23.8097	24.0123	24.2681	24.0701	24.5974	24.6863
P06151	P06151	L-lactate dehydrogenase A chain	Ldha	147	sp|P06151|LDHA_MOUSE L-lactate dehydrogenase A chain OS=Mus musculus OX=10090 GN=Ldha PE=1 SV=3	Ldha	23.5141	22.9003	23.2743	23.4672	23.3009	23.0418	22.8752	22.921	22.9185	23.1566	22.9798	23.4848	24.2572	24.0032	23.909	23.7476	22.8447	23.8431	24.0718	23.6189
P06745	P06745	Glucose-6-phosphate isomerase	Gpi	148	sp|P06745|G6PI_MOUSE Glucose-6-phosphate isomerase OS=Mus musculus OX=10090 GN=Gpi PE=1 SV=4	Gpi	19.563	18.6135	18.4081	19.3171	19.169	19.5233	19.6725	20.18	18.848	20.8165	20.3723	19.9578	21.5185	21.2111	21.994	20.6044	20.2598	20.8551	20.5886	20.5974
P06801	P06801	NADP-dependent malic enzyme	Me1	149	sp|P06801|MAOX_MOUSE NADP-dependent malic enzyme OS=Mus musculus OX=10090 GN=Me1 PE=1 SV=2	Me1	19.161	18.1052	19.1243	23.4184	23.7083	23.4153	23.1371	23.15	23.5253	23.3288	23.1831	23.4423	23.8617	24.0041	23.8395	23.4737	22.7177	23.4844	23.406	23.3778
P07356	P07356	Annexin A2	Anxa2	151	sp|P07356|ANXA2_MOUSE Annexin A2 OS=Mus musculus OX=10090 GN=Anxa2 PE=1 SV=2	Anxa2	24.3768	23.9876	23.8027	24.6758	23.8284	23.5566	23.7455	23.7172	19.3949	23.4224	19.6376	21.7119	23.1144	23.0068	23.068	21.1566	23.8169	23.6316	23.3006	23.6253
P07724	P07724	Serum albumin	Alb	152	sp|P07724|ALBU_MOUSE Albumin OS=Mus musculus OX=10090 GN=Alb PE=1 SV=3	Alb	26.3116	26.5948	26.9687	25.9331	25.7237	26.036	25.6957	25.5584	25.5327	25.9956	25.6038	26.2239	25.1713	25.381	25.4016	25.2856	24.3576	25.1976	25.3406	25.1742
P07901	P07901	Heat shock protein HSP 90-alpha	Hsp90aa1	153	sp|P07901|HS90A_MOUSE Heat shock protein HSP 90-alpha OS=Mus musculus OX=10090 GN=Hsp90aa1 PE=1 SV=4	Hsp90aa1	18.5512	20.6961	20.6911	21.342	21.8913	21.8559	21.3874	21.2647	21.8569	21.6969	21.6671	21.8876	22.447	22.4166	22.5024	21.684	22.14	22.21	22.5161	22.204
P08003	P08003	Protein disulfide-isomerase A4	Pdia4	154	sp|P08003|PDIA4_MOUSE Protein disulfide-isomerase A4 OS=Mus musculus OX=10090 GN=Pdia4 PE=1 SV=3	Pdia4	19.2545	19.6048	19.3935	19.8914	18.9932	20.0216	19.9816	20.0051	19.1894	19.9193	20.3412	19.6552	19.9915	19.9109	19.627	19.0037	20.4022	20.7064	20.2706	19.58
P08113	P08113	Endoplasmin	Hsp90b1	155	sp|P08113|ENPL_MOUSE Endoplasmin OS=Mus musculus OX=10090 GN=Hsp90b1 PE=1 SV=2	Hsp90b1	20.2879	22.0443	22.2957	21.3025	21.0489	21.6252	21.3209	20.9812	21.026	21.6894	21.4978	22.0273	23.265	22.4103	22.7995	21.8367	21.9817	22.592	22.6811	22.6176
P08228	P08228	Superoxide dismutase [Cu-Zn]	Sod1	157	sp|P08228|SODC_MOUSE Superoxide dismutase [Cu-Zn] OS=Mus musculus OX=10090 GN=Sod1 PE=1 SV=2	Sod1	18.4088	18.9582	22.1005	19.0506	19.1961	19.5592	18.8568	18.2698	18.6153	19.3088	19.311	21.1444	19.8553	21.0548	21.0576	19.8176	18.8115	20.4775	21.047	20.7422
P08249	P08249	Malate dehydrogenase, mitochondrial	Mdh2	158	sp|P08249|MDHM_MOUSE Malate dehydrogenase, mitochondrial OS=Mus musculus OX=10090 GN=Mdh2 PE=1 SV=3	Mdh2	23.2451	23.2643	23.2991	23.9848	23.946	23.9041	24.3599	24.3665	24.6522	24.7098	24.5997	24.9018	24.5323	24.4769	24.3975	25.2384	24.5395	24.4897	24.6483	24.6077
P08752	P08752;P20612;Q9DC51;Q3V3I2;P50149;P18872;B2RSH2;Q8CGK7;P63094;Q6R0H7	Guanine nucleotide-binding protein G(i) subunit alpha-2;Guanine nucleotide-binding protein G(t) subunit alpha-1;Guanine nucleotide-binding protein G(k) subunit alpha;Guanine nucleotide-binding protein G(t) subunit alpha-3;Guanine nucleotide-binding protein G(t) subunit alpha-2;Guanine nucleotide-binding protein G(o) subunit alpha;Guanine nucleotide-binding protein G(i) subunit alpha-1;Guanine nuc…	Gnai2;Gnat1;Gnai3;Gnat3;Gnat2;Gnao1;Gnai1;Gnal;Gnas	159	sp|P08752|GNAI2_MOUSE Guanine nucleotide-binding protein G(i) subunit alpha-2 OS=Mus musculus OX=10090 GN=Gnai2 PE=1 SV=5;sp|P20612|GNAT1_MOUSE Guanine nucleotide-binding protein G(t) subunit alpha-1 OS=Mus musculus OX=10090 GN=Gnat1 PE=1 SV=3;sp|Q9DC51|GN	Gnai2;Gnat1;Gnai3;Gnat3;Gnat2;Gnao1;Gnai1;Gnal;Gnas	19.5772	18.6333	19.0124	19.5768	19.8792	19.789	18.251	17.976	20.3565	18.8498	19.41	18.9231	18.3517	18.2832	18.6513	20.0407	19.3639	20.5745	20.7435	19.4904
P09103	P09103	Protein disulfide-isomerase	P4hb	160	sp|P09103|PDIA1_MOUSE Protein disulfide-isomerase OS=Mus musculus OX=10090 GN=P4hb PE=1 SV=2	P4hb	21.2299	22.8287	22.7261	21.8254	22.0135	21.959	21.8889	21.7502	21.864	22.4549	22.2533	22.581	22.7527	22.6677	22.84	22.3229	22.1944	23.1347	23.0529	23.1056
P09405	P09405	Nucleolin	Ncl	161	sp|P09405|NUCL_MOUSE Nucleolin OS=Mus musculus OX=10090 GN=Ncl PE=1 SV=2	Ncl	18.483	17.9712	19.0176	20.8029	19.1328	18.7688	19.0629	18.2486	19.4996	18.8676	19.5848	19.3695	19.6261	18.9477	18.4527	19.2162	21.5878	21.0949	21.9689	22.0277
P09411	P09411	Phosphoglycerate kinase 1	Pgk1	162	sp|P09411|PGK1_MOUSE Phosphoglycerate kinase 1 OS=Mus musculus OX=10090 GN=Pgk1 PE=1 SV=4	Pgk1	21.9696	22.7864	23.0223	23.0029	22.8677	23.2736	23.9614	23.6641	24.0584	23.9392	23.2034	23.1865	24.1789	24.2959	24.0325	24.4675	23.9101	24.053	24.056	23.9997
P09528	P09528	Ferritin heavy chain;Ferritin heavy chain, N-terminally processed	Fth1	163	sp|P09528|FRIH_MOUSE Ferritin heavy chain OS=Mus musculus OX=10090 GN=Fth1 PE=1 SV=2	Fth1	18.9503	18.8969	18.7562	19.104	18.7661	19.2957	19.729	18.8052	18.4775	18.7627	19.2813	20.3303	18.5007	18.9654	19.1457	18.4111	18.9375	18.975	19.2393	18.6075
P09671	P09671	Superoxide dismutase [Mn], mitochondrial	Sod2	164	sp|P09671|SODM_MOUSE Superoxide dismutase [Mn], mitochondrial OS=Mus musculus OX=10090 GN=Sod2 PE=1 SV=3	Sod2	18.7174	21.2123	19.891	20.1105	21.5572	19.6449	22.0193	22.1026	22.1984	22.1765	21.8924	22.3837	21.3651	21.8508	21.4056	22.2252	22.2708	22.0512	21.8008	22.1091
P62984	P62984;P62983;P0CG49;P0CG50	Ubiquitin-60S ribosomal protein L40;Ubiquitin;60S ribosomal protein L40;Ubiquitin-40S ribosomal protein S27a;Ubiquitin;40S ribosomal protein S27a;Polyubiquitin-B;Ubiquitin;Polyubiquitin-C;Ubiquitin;Ubiquitin-related 1;Ubiquitin-related 2	Uba52;Rps27a;Ubb;Ubc	165	sp|P62984|RL40_MOUSE Ubiquitin-60S ribosomal protein L40 OS=Mus musculus OX=10090 GN=Uba52 PE=1 SV=2;sp|P62983|RS27A_MOUSE Ubiquitin-40S ribosomal protein S27a OS=Mus musculus OX=10090 GN=Rps27a PE=1 SV=2;sp|P0CG49|UBB_MOUSE Polyubiquitin-B OS=Mus musculus	Uba52;Rps27a;Ubb;Ubc	22.702	23.8661	23.8361	23.0985	22.8831	23.4595	22.3484	22.3342	22.2767	22.5374	22.3535	22.8691	23.0527	22.9938	23.2134	22.5714	24.2427	24.2809	24.77	24.5725
P10126	P10126	Elongation factor 1-alpha 1	Eef1a1	168	sp|P10126|EF1A1_MOUSE Elongation factor 1-alpha 1 OS=Mus musculus OX=10090 GN=Eef1a1 PE=1 SV=3	Eef1a1	24.2165	24.0199	24.1568	24.7234	24.758	24.8196	24.4806	24.5894	24.7932	24.8389	24.6356	24.9756	25.621	25.3429	25.601	25.2416	25.0685	25.6121	25.4188	25.6538
P10605	P10605	Cathepsin B;Cathepsin B light chain;Cathepsin B heavy chain	Ctsb	170	sp|P10605|CATB_MOUSE Cathepsin B OS=Mus musculus OX=10090 GN=Ctsb PE=1 SV=2	Ctsb	19.3775	19.3423	19.4084	19.7958	18.63	19.0757	18.2298	19.2888	18.5837	18.9589	19.2145	20.3408	19.6561	19.9135	20.0413	18.3089	19.2983	19.5049	19.1935	19.7171
P10639	P10639	Thioredoxin	Txn	172	sp|P10639|THIO_MOUSE Thioredoxin OS=Mus musculus OX=10090 GN=Txn PE=1 SV=3	Txn	19.8703	18.2548	18.7464	18.9448	18.952	19.7666	18.8266	18.6575	18.6468	18.8897	20.7547	20.5044	20.0918	20.694	21.1708	20.1477	18.3004	21.5368	18.9453	19.2724
P10649	P10649	Glutathione S-transferase Mu 1	Gstm1	173	sp|P10649|GSTM1_MOUSE Glutathione S-transferase Mu 1 OS=Mus musculus OX=10090 GN=Gstm1 PE=1 SV=2	Gstm1	24.3598	24.5515	24.6829	24.9687	24.9674	24.9308	25.3236	25.5732	25.6129	26.7577	26.5089	26.112	25.7069	25.5483	25.5586	25.7272	25.3909	26.9901	26.9733	27.1153
Q8CGP2	Q8CGP2;Q8CGP1;Q6ZWY9;Q64525;Q64478;Q64475;P10854;P10853;Q9D2U9;Q8CGP0;Q64524;P70696	Histone H2B type 1-P;Histone H2B type 1-K;Histone H2B type 1-C/E/G;Histone H2B type 2-B;Histone H2B type 1-H;Histone H2B type 1-B;Histone H2B type 1-M;Histone H2B type 1-F/J/L;Histone H2B type 3-A;Histone H2B type 3-B;Histone H2B type 2-E;Histone H2B type 1-A	Hist1h2bp;Hist1h2bk;Hist1h2bc;Hist2h2bb;Hist1h2bh;Hist1h2bb;Hist1h2bm;Hist1h2bf;Hist3h2ba;Hist3h2bb;Hist2h2be;Hist1h2ba	174	sp|Q8CGP2|H2B1P_MOUSE Histone H2B type 1-P OS=Mus musculus OX=10090 GN=Hist1h2bp PE=1 SV=3;sp|Q8CGP1|H2B1K_MOUSE Histone H2B type 1-K OS=Mus musculus OX=10090 GN=H2bc12 PE=1 SV=3;sp|Q6ZWY9|H2B1C_MOUSE Histone H2B type 1-C/E/G OS=Mus musculus OX=10090 GN=H2	Hist1h2bp;Hist1h2bk;Hist1h2bc;Hist2h2bb;Hist1h2bh;Hist1h2bb;Hist1h2bm;Hist1h2bf;Hist3h2ba;Hist3h2bb;Hist2h2be;Hist1h2ba	21.8036	23.3756	19.0369	21.3006	21.4286	21.5879	17.905	18.0404	18.6759	18.9872	19.3342	19.2406	19.9043	19.9008	20.4692	18.7085	25.4328	25.3578	25.6385	24.322
P11276	P11276	Fibronectin;Anastellin	Fn1	176	sp|P11276|FINC_MOUSE Fibronectin OS=Mus musculus OX=10090 GN=Fn1 PE=1 SV=4	Fn1	19.4076	18.6295	19.5947	19.6472	18.9586	18.6744	19.8171	19.3321	19.0142	20.3946	20.0163	19.7213	17.8562	18.0037	18.4016	19.3353	19.4399	22.4469	21.3787	21.3238
P11352	P11352	Glutathione peroxidase 1	Gpx1	177	sp|P11352|GPX1_MOUSE Glutathione peroxidase 1 OS=Mus musculus OX=10090 GN=Gpx1 PE=1 SV=2	Gpx1	22.2339	22.6963	23.0857	22.282	22.4492	22.2452	21.7868	21.8745	21.9924	22.078	21.8516	22.294	22.1786	22.262	22.2538	22.4177	21.6203	22.2447	22.4731	22.1997
P11499	P11499	Heat shock protein HSP 90-beta	Hsp90ab1	178	sp|P11499|HS90B_MOUSE Heat shock protein HSP 90-beta OS=Mus musculus OX=10090 GN=Hsp90ab1 PE=1 SV=3	Hsp90ab1	22.1806	22.395	22.9939	23.7422	23.6903	23.6563	23.3059	23.2617	23.4059	23.7111	23.3732	23.7002	24.3926	24.3831	24.3343	23.5871	24.0905	24.2218	24.357	24.4048
P11679	P11679	Keratin, type II cytoskeletal 8	Krt8	180	sp|P11679|K2C8_MOUSE Keratin, type II cytoskeletal 8 OS=Mus musculus OX=10090 GN=Krt8 PE=1 SV=4	Krt8	18.5326	18.3385	18.7973	19.1938	22.1398	21.9287	23.0844	23.124	23.0567	22.269	22.8604	22.336	22.8785	23.1495	22.7954	24.5747	24.6976	23.4927	23.8239	23.833
P11714	P11714	Cytochrome P450 2D9	Cyp2d9	181	sp|P11714|CP2D9_MOUSE Cytochrome P450 2D9 OS=Mus musculus OX=10090 GN=Cyp2d9 PE=1 SV=2	Cyp2d9	18.9177	21.6675	21.6966	21.6245	21.3992	21.5474	21.3409	21.2844	21.4958	21.0578	20.7729	21.3674	22.4087	22.2427	22.1994	22.2854	21.075	22.1529	22.4376	22.331
P11725	P11725	Ornithine carbamoyltransferase, mitochondrial	Otc	182	sp|P11725|OTC_MOUSE Ornithine transcarbamylase, mitochondrial OS=Mus musculus OX=10090 GN=Otc PE=1 SV=1	Otc	22.3895	23.0442	23.2251	23.2981	23.2096	23.1969	22.9084	22.9802	23.2933	23.0737	22.8391	22.9708	23.3369	23.1814	23.2284	23.0487	22.7753	23.1114	23.3012	23.2034
P11983	P11983	T-complex protein 1 subunit alpha	Tcp1	183	sp|P11983|TCPA_MOUSE T-complex protein 1 subunit alpha OS=Mus musculus OX=10090 GN=Tcp1 PE=1 SV=3	Tcp1	18.8954	18.3301	19.3397	19.2772	19.6755	19.7898	19.9406	19.7339	19.9392	20.0639	20.1873	20.6475	20.1554	20.5342	20.4583	20.4963	20.9089	21.4411	21.7549	20.5998
P12710	P12710	Fatty acid-binding protein, liver	Fabp1	184	sp|P12710|FABPL_MOUSE Fatty acid-binding protein, liver OS=Mus musculus OX=10090 GN=Fabp1 PE=1 SV=2	Fabp1	26.0265	25.166	26.1088	26.0134	25.6038	25.9896	25.3449	25.4281	25.499	25.2263	25.7432	25.2728	25.9353	25.856	25.5692	25.1346	24.7466	26.3491	26.322	26.3877
P12790	P12790	Cytochrome P450 2B9	Cyp2b9	185	sp|P12790|CP2B9_MOUSE Cytochrome P450 2B9 OS=Mus musculus OX=10090 GN=Cyp2b9 PE=1 SV=2	Cyp2b9	19.4539	18.7366	18.7721	19.3472	19.3379	18.5309	18.4489	19.714	19.3059	19.0521	19.5577	20.1577	19.8806	20.572	19.8768	20.3462	18.7568	19.6152	19.0847	19.4676
P12970	P12970	60S ribosomal protein L7a	Rpl7a	186	sp|P12970|RL7A_MOUSE 60S ribosomal protein L7a OS=Mus musculus OX=10090 GN=Rpl7a PE=1 SV=2	Rpl7a	18.5469	18.3962	18.0178	19.6865	20.3464	19.6258	18.7897	19.5434	20.2737	19.0978	19.0436	19.2012	19.0731	19.3081	18.5832	18.4732	21.5678	21.6494	21.4547	20.9478
P13516	P13516;Q6T707;Q99PL7;P13011	Acyl-CoA desaturase 1;Acyl-CoA desaturase 2	Scd1;Scd4;Scd3;Scd2	187	sp|P13516|ACOD1_MOUSE Acyl-CoA desaturase 1 OS=Mus musculus OX=10090 GN=Scd1 PE=1 SV=2;sp|Q6T707|SCD4_MOUSE Stearoyl-CoA desaturase 4 OS=Mus musculus OX=10090 GN=Scd4 PE=1 SV=1;sp|Q99PL7|SCD3_MOUSE Acyl-CoA desaturase 3 OS=Mus musculus OX=10090 GN=Scd3 PE=	Scd1;Scd4;Scd3;Scd2	18.2571	18.5559	19.3538	19.9032	18.7845	19.4608	19.0423	19.6364	19.0819	18.9646	18.9934	19.9665	21.5416	21.5875	21.4746	18.4779	19.3854	19.7949	19.5368	18.7936
P13707	P13707	Glycerol-3-phosphate dehydrogenase [NAD(+)], cytoplasmic	Gpd1	188	sp|P13707|GPDA_MOUSE Glycerol-3-phosphate dehydrogenase [NAD(+)], cytoplasmic OS=Mus musculus OX=10090 GN=Gpd1 PE=1 SV=3	Gpd1	20.867	20.8976	21.4359	22.3752	22.3782	22.4652	22.1496	22.1929	22.4966	21.5774	21.7243	22.039	23.64	23.5206	23.4933	22.4593	22.3381	22.4153	22.61	22.516
P13745	P13745;P10648	Glutathione S-transferase A1;Glutathione S-transferase A1, N-terminally processed;Glutathione S-transferase A2	Gsta1;Gsta2	189	sp|P13745|GSTA1_MOUSE Glutathione S-transferase A1 OS=Mus musculus OX=10090 GN=Gsta1 PE=1 SV=2;sp|P10648|GSTA2_MOUSE Glutathione S-transferase A2 OS=Mus musculus OX=10090 GN=Gsta2 PE=1 SV=3	Gsta1;Gsta2	21.2258	18.6603	19.2086	20.472	20.2961	19.0461	22.0709	21.6258	21.7596	24.2238	19.0885	23.4202	21.0591	21.2003	20.9009	21.8702	19.3351	24.3062	23.1152	23.5308
P14131	P14131	40S ribosomal protein S16	Rps16	191	sp|P14131|RS16_MOUSE 40S ribosomal protein S16 OS=Mus musculus OX=10090 GN=Rps16 PE=1 SV=4	Rps16	18.7144	19.1402	18.4652	19.4327	20.2007	20.0873	20.3549	19.9905	20.3923	20.7302	20.5878	19.882	20.4758	20.1639	20.852	21.7934	21.5892	21.6946	22.3001	22.1042
P14152	P14152	Malate dehydrogenase, cytoplasmic	Mdh1	193	sp|P14152|MDHC_MOUSE Malate dehydrogenase, cytoplasmic OS=Mus musculus OX=10090 GN=Mdh1 PE=1 SV=3	Mdh1	22.9923	23.0803	23.0074	22.3477	22.4532	22.2538	22.5392	22.5824	22.7878	22.7904	22.6557	22.853	22.0713	21.9728	21.9914	22.3102	22.1172	22.2896	22.451	22.5637
P14206	P14206	40S ribosomal protein SA	Rpsa	194	sp|P14206|RSSA_MOUSE 40S ribosomal protein SA OS=Mus musculus OX=10090 GN=Rpsa PE=1 SV=4	Rpsa	18.4866	18.7836	18.9414	19.1744	19.2169	19.9346	19.8647	19.6496	19.8882	19.7833	20.5498	19.594	20.9758	21.2822	21.2128	20.5527	21.4042	21.2758	22.4685	22.466
P14211	P14211	Calreticulin	Calr	195	sp|P14211|CALR_MOUSE Calreticulin OS=Mus musculus OX=10090 GN=Calr PE=1 SV=1	Calr	19.4368	18.4348	19.1879	19.0204	19.4152	19.2882	18.4012	19.1177	19.0437	20.1188	19.8358	20.0023	19.811	19.5472	19.6965	19.7847	21.4342	20.621	20.525	20.1355
P14430	P14430;P06339	H-2 class I histocompatibility antigen, Q8 alpha chain;H-2 class I histocompatibility antigen, D-37 alpha chain	H2-Q8;H2-T23	197	sp|P14430|HA18_MOUSE H-2 class I histocompatibility antigen, Q8 alpha chain OS=Mus musculus OX=10090 GN=H2-Q8 PE=3 SV=1;sp|P06339|HA15_MOUSE H-2 class I histocompatibility antigen, D-37 alpha chain OS=Mus musculus OX=10090 GN=H2-T23 PE=1 SV=1	H2-Q8;H2-T23	18.9803	18.4149	19.072	20.0622	18.8529	19.1562	19.4459	18.6406	18.9712	18.6441	18.86	18.8045	17.8066	19.1528	19.2999	19.212	19.7107	20.3648	19.4071	20.1086
P14602	P14602	Heat shock protein beta-1	Hspb1	198	sp|P14602|HSPB1_MOUSE Heat shock protein beta-1 OS=Mus musculus OX=10090 GN=Hspb1 PE=1 SV=3	Hspb1	18.3713	19.1729	19.5873	18.5578	18.4039	19.4186	19.0801	18.8	19.623	18.9103	17.5909	19.8705	19.9055	19.4814	19.9854	18.6873	18.6672	19.0049	19.286	18.8083
P14685	P14685	26S proteasome non-ATPase regulatory subunit 3	Psmd3	199	sp|P14685|PSMD3_MOUSE 26S proteasome non-ATPase regulatory subunit 3 OS=Mus musculus OX=10090 GN=Psmd3 PE=1 SV=3	Psmd3	19.1687	19.1778	19.9838	19.6107	19.4947	19.1815	18.352	19.4313	19.1466	19.9074	19.5164	19.4631	20.025	18.4763	19.9958	20.0806	19.2927	19.8083	19.3916	19.7675
P14824	P14824	Annexin A6	Anxa6	200	sp|P14824|ANXA6_MOUSE Annexin A6 OS=Mus musculus OX=10090 GN=Anxa6 PE=1 SV=3	Anxa6	18.2109	19.5494	19.0403	19.5723	19.6704	19.8867	20.1612	20.004	20.08	20.4877	18.9342	19.3242	20.0316	20.3778	20.235	20.5137	19.9542	20.7213	20.4292	21.1957
P14869	P14869	60S acidic ribosomal protein P0	Rplp0	201	sp|P14869|RLA0_MOUSE 60S acidic ribosomal protein P0 OS=Mus musculus OX=10090 GN=Rplp0 PE=1 SV=3	Rplp0	19.2122	19.641	18.9236	19.4555	19.8383	19.2022	18.9106	18.4904	19.2638	20.2787	19.3083	20.2677	19.7659	18.0221	18.1183	20.3711	21.2326	20.5664	21.1014	21.4353
P15105	P15105	Glutamine synthetase	Glul	202	sp|P15105|GLNA_MOUSE Glutamine synthetase OS=Mus musculus OX=10090 GN=Glul PE=1 SV=6	Glul	21.0429	21.496	18.9542	20.8493	21.0591	19.8345	20.0334	20.6424	19.3567	19.6769	20.0621	19.534	22.2349	21.5507	21.4267	21.5804	20.7858	22.7362	22.1866	22.2977
P15392	P15392	Cytochrome P450 2A4	Cyp2a4	203	sp|P15392|CP2A4_MOUSE Cytochrome P450 2A4 OS=Mus musculus OX=10090 GN=Cyp2a4 PE=2 SV=3	Cyp2a4	19.6685	19.5407	19.3116	18.4265	19.0888	19.4067	18.5925	18.9128	20.1757	18.8054	20.2675	19.4164	20.5342	20.7362	18.1848	18.709	19.2962	20.8277	20.8538	21.1226
P15626	P15626	Glutathione S-transferase Mu 2	Gstm2	205	sp|P15626|GSTM2_MOUSE Glutathione S-transferase Mu 2 OS=Mus musculus OX=10090 GN=Gstm2 PE=1 SV=2	Gstm2	18.3774	18.9078	18.7992	19.7767	19.5088	18.5337	19.1779	18.3497	19.5586	20.1993	20.0268	19.6793	18.8872	18.5149	18.7219	19.0485	20.0008	19.9224	20.2075	19.8871
P16015	P16015	Carbonic anhydrase 3	Ca3	206	sp|P16015|CAH3_MOUSE Carbonic anhydrase 3 OS=Mus musculus OX=10090 GN=Ca3 PE=1 SV=3	Ca3	25.9347	26.2829	26.7343	23.3903	23.4953	23.3737	23.8144	23.685	23.8336	23.5224	23.1448	23.673	23.5171	23.1733	23.1206	22.8545	22.1751	23.7342	23.8796	23.7643
P16045	P16045	Galectin-1	Lgals1	207	sp|P16045|LEG1_MOUSE Galectin-1 OS=Mus musculus OX=10090 GN=Lgals1 PE=1 SV=3	Lgals1	18.304	18.0569	18.7794	19.1462	18.8274	18.956	19.7662	18.2102	19.9577	20.5713	20.4438	20.7141	18.6037	17.6066	17.7385	20.2757	19.4646	21.3229	20.8249	18.0103
P16125	P16125	L-lactate dehydrogenase B chain	Ldhb	208	sp|P16125|LDHB_MOUSE L-lactate dehydrogenase B chain OS=Mus musculus OX=10090 GN=Ldhb PE=1 SV=2	Ldhb	18.9515	18.8895	19.4948	19.7857	18.8908	19.5844	18.8746	19.2291	19.0383	18.8775	18.7242	19.3317	18.7895	18.9567	18.4711	19.5589	24.2147	23.4636	23.9945	23.5377
P16331	P16331	Phenylalanine-4-hydroxylase	Pah	209	sp|P16331|PH4H_MOUSE Phenylalanine-4-hydroxylase OS=Mus musculus OX=10090 GN=Pah PE=1 SV=4	Pah	21.4159	22.5834	22.4843	22.7164	22.7516	22.8536	22.7993	22.7673	23.0971	23.16	22.9847	23.4689	23.3199	23.123	23.3991	23.8438	23.1478	23.8756	23.8963	23.8722
P16332	P16332	Methylmalonyl-CoA mutase, mitochondrial	Mut	210	sp|P16332|MUTA_MOUSE Methylmalonyl-CoA mutase, mitochondrial OS=Mus musculus OX=10090 GN=Mmut PE=1 SV=2	Mut	19.1849	19.0878	19.473	19.7816	20.2132	19.5556	20.275	20.5474	20.6847	20.5732	20.3174	21.0283	20.5912	20.4631	20.7566	21.2518	20.4238	19.5895	20.0531	19.4538
P16460	P16460	Argininosuccinate synthase	Ass1	211	sp|P16460|ASSY_MOUSE Argininosuccinate synthase OS=Mus musculus OX=10090 GN=Ass1 PE=1 SV=1	Ass1	23.9634	24.1773	24.466	24.4774	24.7917	24.5369	25.4502	25.46	25.5763	25.2519	25.0239	25.4236	25.2877	25.2144	25.2009	25.9716	25.4606	25.6352	25.2709	25.5255
P16627	P16627	Heat shock 70 kDa protein 1-like	Hspa1l	213	sp|P16627|HS71L_MOUSE Heat shock 70 kDa protein 1-like OS=Mus musculus OX=10090 GN=Hspa1l PE=1 SV=4	Hspa1l	18.8247	19.1004	18.5964	19.4326	18.6562	18.9201	18.3707	19.1603	19.2127	18.5438	19.2363	19.4508	17.9042	18.7935	18.8773	19.465	25.777	24.9494	25.3279	24.5816
P16858	P16858	Glyceraldehyde-3-phosphate dehydrogenase	Gapdh	214	sp|P16858|G3P_MOUSE Glyceraldehyde-3-phosphate dehydrogenase OS=Mus musculus OX=10090 GN=Gapdh PE=1 SV=2	Gapdh	23.114	23.4037	23.9869	24.4855	24.3502	24.3908	25.4269	25.5081	25.4653	25.1481	24.9558	25.4672	25.3983	25.5769	25.6657	25.8647	25.4225	26.0338	25.6218	25.5177
P17182	P17182	Alpha-enolase	Eno1	215	sp|P17182|ENOA_MOUSE Alpha-enolase OS=Mus musculus OX=10090 GN=Eno1 PE=1 SV=3	Eno1	23.3209	23.4538	23.455	23.0684	22.9744	22.8763	22.8148	22.7598	22.8308	23.1258	22.9508	23.2661	24.1458	24.0847	24.0019	22.9576	22.8864	23.36	23.5478	23.3825
P17563	P17563	Selenium-binding protein 1	Selenbp1	218	sp|P17563|SBP1_MOUSE Methanethiol oxidase OS=Mus musculus OX=10090 GN=Selenbp1 PE=1 SV=2	Selenbp1	23.1378	23.5991	23.7514	23.3092	23.3169	23.1163	22.5492	22.6524	22.9524	22.6495	22.5527	23.1303	22.8243	22.7578	22.9438	22.7637	22.2585	22.9233	22.8286	22.8351
P17717	P17717	UDP-glucuronosyltransferase 2B17	Ugt2b17	219	sp|P17717|UDB17_MOUSE UDP-glucuronosyltransferase 2B17 OS=Mus musculus OX=10090 GN=Ugt2b17 PE=1 SV=1	Ugt2b17	21.9191	22.5979	22.8448	23.8121	23.7468	23.6344	23.5355	23.5146	23.751	23.6328	23.5053	24.1088	24.5621	24.5952	24.4382	24.2182	23.7678	24.5778	24.727	24.6689
P17742	P17742	Peptidyl-prolyl cis-trans isomerase A;Peptidyl-prolyl cis-trans isomerase A, N-terminally processed	Ppia	220	sp|P17742|PPIA_MOUSE Peptidyl-prolyl cis-trans isomerase A OS=Mus musculus OX=10090 GN=Ppia PE=1 SV=2	Ppia	20.8127	22.842	22.7182	22.9638	22.8676	22.7105	24.1247	24.2994	24.2342	24.1161	24.2235	24.5029	24.3605	24.1339	23.3328	24.6474	24.2954	24.4633	24.501	24.9196
P17751	P17751	Triosephosphate isomerase	Tpi1	221	sp|P17751|TPIS_MOUSE Triosephosphate isomerase OS=Mus musculus OX=10090 GN=Tpi1 PE=1 SV=5	Tpi1	21.7812	22.922	23.0441	22.4829	22.4983	22.3849	22.3018	22.3316	22.2911	22.8664	22.4641	22.9987	23.0385	22.9881	22.894	22.8431	22.7892	23.0072	23.1462	22.8876
Q61696	Q61696;P17879	Heat shock 70 kDa protein 1A;Heat shock 70 kDa protein 1B	Hspa1a;Hspa1b	222	sp|Q61696|HS71A_MOUSE Heat shock 70 kDa protein 1A OS=Mus musculus OX=10090 GN=Hspa1a PE=1 SV=2;sp|P17879|HS71B_MOUSE Heat shock 70 kDa protein 1B OS=Mus musculus OX=10090 GN=Hspa1b PE=1 SV=3	Hspa1a;Hspa1b	18.9672	19.2583	18.036	19.3778	19.128	19.1424	19.062	18.7585	18.8195	18.8922	18.831	19.1912	18.9545	18.7058	18.8682	19.3718	21.8717	21.0539	21.5656	21.0495
P18242	P18242	Cathepsin D	Ctsd	224	sp|P18242|CATD_MOUSE Cathepsin D OS=Mus musculus OX=10090 GN=Ctsd PE=1 SV=1	Ctsd	19.1491	19.0867	18.6672	19.4225	19.1558	18.8755	18.2827	18.0311	18.8725	18.6988	18.8122	19.8181	18.945	18.761	19.5664	19.0154	18.4256	21.4445	21.6544	21.4378
P18760	P18760	Cofilin-1	Cfl1	225	sp|P18760|COF1_MOUSE Cofilin-1 OS=Mus musculus OX=10090 GN=Cfl1 PE=1 SV=3	Cfl1	18.8964	21.8858	22.3747	20.4677	21.3996	21.5724	22.7825	22.5507	22.9154	22.9343	23.0124	23.1917	22.2257	22.1419	21.8145	22.9576	22.3927	22.699	22.7325	22.8377
P19096	P19096	Fatty acid synthase;[Acyl-carrier-protein] S-acetyltransferase;[Acyl-carrier-protein] S-malonyltransferase;3-oxoacyl-[acyl-carrier-protein] synthase;3-oxoacyl-[acyl-carrier-protein] reductase;3-hydroxyacyl-[acyl-carrier-protein] dehydratase;Enoyl-[acyl-carrier-protein] reductase;Oleoyl-[acyl-carrier-protein] hydrolase	Fasn	226	sp|P19096|FAS_MOUSE Fatty acid synthase OS=Mus musculus OX=10090 GN=Fasn PE=1 SV=2	Fasn	19.4522	18.8307	19.4044	23.0483	22.8115	22.6903	24.1127	24.1642	24.3329	23.5226	23.5411	23.7557	25.1759	24.9257	24.7558	24.376	24.1222	24.3318	24.1164	24.4203
P19157	P19157	Glutathione S-transferase P 1	Gstp1	227	sp|P19157|GSTP1_MOUSE Glutathione S-transferase P 1 OS=Mus musculus OX=10090 GN=Gstp1 PE=1 SV=2	Gstp1	25.5892	26.5601	26.774	26.5083	26.6664	26.8838	26.14	26.1837	26.4557	26.6422	26.4328	26.8918	26.5869	26.42	26.5094	26.4208	25.764	26.9095	27.0046	27.068
P19253	P19253	60S ribosomal protein L13a	Rpl13a	228	sp|P19253|RL13A_MOUSE 60S ribosomal protein L13a OS=Mus musculus OX=10090 GN=Rpl13a PE=1 SV=4	Rpl13a	18.4669	18.616	19.1402	18.9052	19.4391	18.5024	18.8425	19.8663	18.7643	18.9345	18.4715	20.5894	18.2775	17.8534	19.1248	18.8548	20.4532	20.7239	20.9608	20.8979
P19639	P19639	Glutathione S-transferase Mu 3	Gstm3	230	sp|P19639|GSTM3_MOUSE Glutathione S-transferase Mu 3 OS=Mus musculus OX=10090 GN=Gstm3 PE=1 SV=2	Gstm3	21.9571	21.1253	21.0111	21.8203	21.686	22.1186	22.2161	22.4053	22.4073	24.6201	24.2272	23.7864	22.4697	22.4593	22.4844	22.844	22.6834	24.0855	24.1416	24.0384
P19783	P19783	Cytochrome c oxidase subunit 4 isoform 1, mitochondrial	Cox4i1	231	sp|P19783|COX41_MOUSE Cytochrome c oxidase subunit 4 isoform 1, mitochondrial OS=Mus musculus OX=10090 GN=Cox4i1 PE=1 SV=2	Cox4i1	18.8319	18.8485	19.5581	19.5743	19.9215	19.7428	21.0973	21.12	21.0237	21.5277	21.5688	21.8991	21.1578	20.9531	21.09	21.6327	21.7147	22.2826	22.6843	22.8191
P20029	P20029	78 kDa glucose-regulated protein	Hspa5	232	sp|P20029|BIP_MOUSE Endoplasmic reticulum chaperone BiP OS=Mus musculus OX=10090 GN=Hspa5 PE=1 SV=3	Hspa5	22.7697	22.9619	22.957	21.7338	21.9777	22.1209	21.5631	21.5769	21.9826	22.1782	21.8563	22.2472	22.4725	22.2356	22.4014	21.6227	22.4142	23.2489	23.2876	23.2441
P20108	P20108	Thioredoxin-dependent peroxide reductase, mitochondrial	Prdx3	233	sp|P20108|PRDX3_MOUSE Thioredoxin-dependent peroxide reductase, mitochondrial OS=Mus musculus OX=10090 GN=Prdx3 PE=1 SV=1	Prdx3	18.9991	19.2195	19.2931	22.1977	21.0911	19.5494	21.3241	21.2063	21.5244	22.041	21.6716	22.0201	21.4781	21.0324	21.2919	22.0551	21.1995	21.3942	21.3607	21.28
P20152	P20152	Vimentin	Vim	234	sp|P20152|VIME_MOUSE Vimentin OS=Mus musculus OX=10090 GN=Vim PE=1 SV=3	Vim	19.8084	18.7105	18.9154	19.0888	18.584	19.5542	18.397	21.3277	19.1721	19.7453	19.3014	20.6922	17.9499	18.9046	18.3032	21.7577	23.687	22.4776	24.5638	23.1655
P20852	P20852	Cytochrome P450 2A5	Cyp2a5	235	sp|P20852|CP2A5_MOUSE Cytochrome P450 2A5 OS=Mus musculus OX=10090 GN=Cyp2a5 PE=2 SV=1	Cyp2a5	19.8482	19.8848	19.0173	18.954	19.3023	20.3454	20.6948	20.6864	21.1077	22.3851	22.1105	23.0163	21.9978	22.4814	22.3144	22.1534	21.4507	23.4008	23.3713	23.4442
P21981	P21981	Protein-glutamine gamma-glutamyltransferase 2	Tgm2	236	sp|P21981|TGM2_MOUSE Protein-glutamine gamma-glutamyltransferase 2 OS=Mus musculus OX=10090 GN=Tgm2 PE=1 SV=4	Tgm2	19.0141	24.6896	23.6121	18.435	21.3765	20.1759	21.6121	21.5783	22.0947	22.4451	22.6781	23.1021	22.8772	22.4515	22.9793	22.7176	22.2848	22.5199	22.9326	22.4904
P23116	P23116	Eukaryotic translation initiation factor 3 subunit A	Eif3a	238	sp|P23116|EIF3A_MOUSE Eukaryotic translation initiation factor 3 subunit A OS=Mus musculus OX=10090 GN=Eif3a PE=1 SV=5	Eif3a	19.7297	18.9025	18.545	18.5171	18.875	19.4009	18.8	19.0909	18.8961	19.3385	20.363	19.9623	19.4594	18.8016	18.0168	20.5115	20.5907	21.152	20.2141	20.6204
P24270	P24270	Catalase	Cat	241	sp|P24270|CATA_MOUSE Catalase OS=Mus musculus OX=10090 GN=Cat PE=1 SV=4	Cat	19.2514	21.1959	21.0837	22.7183	22.5589	22.8766	22.9957	23.1686	23.2519	21.8687	21.7589	21.5966	22.8976	22.5613	22.5901	22.7855	22.9689	21.8466	22.0082	21.7789
P24369	P24369	Peptidyl-prolyl cis-trans isomerase B	Ppib	242	sp|P24369|PPIB_MOUSE Peptidyl-prolyl cis-trans isomerase B OS=Mus musculus OX=10090 GN=Ppib PE=1 SV=2	Ppib	19.5795	18.4761	19.5129	18.902	19.2794	19.6349	22.1108	22.3101	22.287	22.7021	22.6884	22.6077	18.5182	19.2164	18.664	21.9314	22.2008	22.5093	22.4486	22.3441
P24456	P24456	Cytochrome P450 2D10	Cyp2d10	243	sp|P24456|CP2DA_MOUSE Cytochrome P450 2D10 OS=Mus musculus OX=10090 GN=Cyp2d10 PE=1 SV=2	Cyp2d10	20.6762	21.1449	21.5626	21.8966	21.9307	21.9979	22.3544	22.5354	22.7085	22.5289	22.2701	22.6886	23.0647	22.9373	23.0108	22.9946	22.3626	23.6275	23.6323	23.5589
P24549	P24549	Retinal dehydrogenase 1	Aldh1a1	246	sp|P24549|AL1A1_MOUSE Aldehyde dehydrogenase 1A1 OS=Mus musculus OX=10090 GN=Aldh1a1 PE=1 SV=5	Aldh1a1	22.4126	23.1416	23.2295	23.5796	23.737	23.6475	23.3869	23.5274	23.7666	24.0064	23.8327	24.4709	23.9058	24.0234	23.9709	23.8974	23.3539	24.6453	24.7628	24.7126
P25444	P25444	40S ribosomal protein S2	Rps2	247	sp|P25444|RS2_MOUSE 40S ribosomal protein S2 OS=Mus musculus OX=10090 GN=Rps2 PE=1 SV=3	Rps2	18.1416	19.2617	18.9077	19.732	19.1364	19.4214	18.9775	19.5559	18.8027	18.8497	19.6434	19.6642	18.5222	17.9751	19.0922	19.4315	21.0317	21.2668	21.2929	21.1475
P25688	P25688	Uricase	Uox	248	sp|P25688|URIC_MOUSE Uricase OS=Mus musculus OX=10090 GN=Uox PE=1 SV=2	Uox	18.4952	19.1762	18.9111	19.1278	19.3648	19.513	20.1466	18.6166	18.771	18.7811	19.4878	19.6568	20.4789	20.3529	20.7489	17.8582	19.4938	18.5326	18.9711	19.3874
P26039	P26039	Talin-1	Tln1	249	sp|P26039|TLN1_MOUSE Talin-1 OS=Mus musculus OX=10090 GN=Tln1 PE=1 SV=2	Tln1	18.6139	19.3297	19.948	19.5996	19.1022	19.3158	18.5084	18.8838	19.1975	18.7981	19.2803	18.9445	18.8555	19.4366	18.9111	18.67	19.1558	21.864	21.9237	22.3238
P26043	P26043	Radixin	Rdx	251	sp|P26043|RADI_MOUSE Radixin OS=Mus musculus OX=10090 GN=Rdx PE=1 SV=3	Rdx	18.9714	18.7307	21.1184	19.2472	18.7422	19.0487	20.6093	20.4352	20.9254	20.8832	20.5409	21.3927	18.2277	18.0117	18.5527	20.851	21.3461	23.3911	23.4139	23.2238
P26150	P26150;O35469	3 beta-hydroxysteroid dehydrogenase/Delta 5-->4-isomerase type 3;3-beta-hydroxy-Delta(5)-steroid dehydrogenase;Steroid Delta-isomerase;3 beta-hydroxysteroid dehydrogenase/Delta 5-->4-isomerase type 6;3-beta-hydroxy-Delta(5)-steroid dehydrogenase;Steroid Delta-isomerase	Hsd3b3;Hsd3b6	252	sp|P26150|3BHS3_MOUSE 3 beta-hydroxysteroid dehydrogenase/Delta 5-->4-isomerase type 3 OS=Mus musculus OX=10090 GN=Hsd3b3 PE=1 SV=3;sp|O35469|3BHS6_MOUSE 3 beta-hydroxysteroid dehydrogenase/Delta 5-->4-isomerase type 6 OS=Mus musculus OX=10090 GN=Hsd3b6 PE	Hsd3b3;Hsd3b6	18.9441	19.8998	19.3799	20.3864	20.4921	20.1905	20.4979	18.385	20.7598	20.7629	20.2808	20.4085	20.6423	20.8217	20.8866	21.0478	20.2138	21.161	20.5505	20.9362
P26443	P26443	Glutamate dehydrogenase 1, mitochondrial	Glud1	254	sp|P26443|DHE3_MOUSE Glutamate dehydrogenase 1, mitochondrial OS=Mus musculus OX=10090 GN=Glud1 PE=1 SV=1	Glud1	22.0277	22.5074	23.0648	24.1604	24.0761	23.9882	24.2756	24.2543	24.5445	25.1872	24.9937	24.9389	24.4903	24.6086	24.4301	24.4528	24.0221	24.481	24.3607	24.6385
P26516	P26516	26S proteasome non-ATPase regulatory subunit 7	Psmd7	255	sp|P26516|PSMD7_MOUSE 26S proteasome non-ATPase regulatory subunit 7 OS=Mus musculus OX=10090 GN=Psmd7 PE=1 SV=2	Psmd7	18.859	19.3211	18.7833	20.0402	20.4349	19.7827	20.3292	18.0623	19.125	18.1746	18.5266	19.5525	21.12	20.9143	21.1229	20.8025	19.9289	20.3656	20.9932	18.8412
P27659	P27659	60S ribosomal protein L3	Rpl3	256	sp|P27659|RL3_MOUSE 60S ribosomal protein L3 OS=Mus musculus OX=10090 GN=Rpl3 PE=1 SV=3	Rpl3	19.0993	18.2068	19.6594	19.3778	19.0015	19.1579	19.2282	19.0679	19.1265	18.4428	19.3813	20.2102	19.2719	18.3881	18.6883	19.1378	19.6182	19.7474	20.1886	19.839
P27773	P27773	Protein disulfide-isomerase A3	Pdia3	257	sp|P27773|PDIA3_MOUSE Protein disulfide-isomerase A3 OS=Mus musculus OX=10090 GN=Pdia3 PE=1 SV=2	Pdia3	22.9389	23.0168	23.6478	22.4462	22.7254	22.9433	23.1111	23.0549	23.1243	23.3902	23.1022	23.6361	23.2204	23.2233	23.427	23.2427	22.9119	23.4482	23.6863	23.8067
P28271	P28271	Cytoplasmic aconitate hydratase	Aco1	258	sp|P28271|ACOHC_MOUSE Cytoplasmic aconitate hydratase OS=Mus musculus OX=10090 GN=Aco1 PE=1 SV=3	Aco1	21.1208	21.433	21.7461	20.4988	21.2755	20.5999	21.4234	21.1368	21.4606	21.0784	20.7951	21.2776	21.5621	21.5836	21.5839	21.3877	20.5563	21.1647	21.3362	21.1168
P28474	P28474	Alcohol dehydrogenase class-3	Adh5	259	sp|P28474|ADHX_MOUSE Alcohol dehydrogenase class-3 OS=Mus musculus OX=10090 GN=Adh5 PE=1 SV=3	Adh5	21.3189	22.3995	22.3912	21.8374	21.7428	21.9028	21.6755	21.6909	21.8752	21.9724	21.198	21.1743	22.1972	21.9898	22.1295	22.0249	21.5664	21.7659	22.0511	22.1895
P28656	P28656;Q78ZA7	Nucleosome assembly protein 1-like 1;Nucleosome assembly protein 1-like 4	Nap1l1;Nap1l4	260	sp|P28656|NP1L1_MOUSE Nucleosome assembly protein 1-like 1 OS=Mus musculus OX=10090 GN=Nap1l1 PE=1 SV=2;sp|Q78ZA7|NP1L4_MOUSE Nucleosome assembly protein 1-like 4 OS=Mus musculus OX=10090 GN=Nap1l4 PE=1 SV=1	Nap1l1;Nap1l4	18.4436	19.4303	19.6239	19.8137	19.3443	19.2665	19.3533	19.2129	19.705	19.4899	19.4368	19.0557	19.0315	18.6633	17.5488	19.338	20.1326	20.1881	20.6612	21.0802
P29341	P29341	Polyadenylate-binding protein 1	Pabpc1	261	sp|P29341|PABP1_MOUSE Polyadenylate-binding protein 1 OS=Mus musculus OX=10090 GN=Pabpc1 PE=1 SV=2	Pabpc1	19.2093	19.351	18.8842	19.1421	19.9294	19.2367	19.3133	19.4516	20.4836	18.7449	18.6026	19.2623	20.2518	19.4898	20.2722	20.3727	19.8814	20.6349	20.5004	20.3982
P29391	P29391;P49945	Ferritin light chain 1;Ferritin light chain 2	Ftl1;Ftl2	262	sp|P29391|FRIL1_MOUSE Ferritin light chain 1 OS=Mus musculus OX=10090 GN=Ftl1 PE=1 SV=2;sp|P49945|FRIL2_MOUSE Ferritin light chain 2 OS=Mus musculus OX=10090 GN=Ftl2 PE=3 SV=2	Ftl1;Ftl2	19.9437	19.5925	18.8774	19.5723	21.5855	21.6638	21.9867	17.8544	21.2583	18.2438	21.3182	19.366	21.4937	21.3341	20.8375	21.7053	21.8754	21.6936	22.189	21.7291
P29758	P29758	Ornithine aminotransferase, mitochondrial	Oat	263	sp|P29758|OAT_MOUSE Ornithine aminotransferase, mitochondrial OS=Mus musculus OX=10090 GN=Oat PE=1 SV=1	Oat	19.4698	21.6239	21.3	20.5526	20.5418	20.8098	21.105	20.6653	21.0452	22.0933	21.7223	22.5297	21.5027	21.5708	21.475	21.6039	20.9877	21.8551	21.971	21.9817
P30115	P30115	Glutathione S-transferase A3	Gsta3	264	sp|P30115|GSTA3_MOUSE Glutathione S-transferase A3 OS=Mus musculus OX=10090 GN=Gsta3 PE=1 SV=2	Gsta3	26.3292	26.5342	26.601	25.1156	25.0739	25.2189	25.1523	25.2435	24.3651	25.1218	25.3974	25.2264	25.6649	25.901	25.7922	25.5978	25.5342	26.5055	26.2575	26.0027
P30416	P30416	Peptidyl-prolyl cis-trans isomerase FKBP4;Peptidyl-prolyl cis-trans isomerase FKBP4, N-terminally processed	Fkbp4	265	sp|P30416|FKBP4_MOUSE Peptidyl-prolyl cis-trans isomerase FKBP4 OS=Mus musculus OX=10090 GN=Fkbp4 PE=1 SV=5	Fkbp4	19.4479	19.2962	19.7036	19.7898	18.8871	19.9916	18.7776	19.0388	18.9678	19.5924	18.5447	19.0945	19.5427	19.3686	19.2646	18.7994	18.9303	18.7866	19.027	18.2803
P31786	P31786	Acyl-CoA-binding protein	Dbi	267	sp|P31786|ACBP_MOUSE Acyl-CoA-binding protein OS=Mus musculus OX=10090 GN=Dbi PE=1 SV=2	Dbi	22.5921	22.5976	22.5094	22.381	22.4801	22.5467	21.9507	21.9708	22.3712	22.2538	22.1914	22.4649	23.0107	23.2148	22.8761	22.0696	21.6817	22.8552	22.7308	23.0143
P32020	P32020	Non-specific lipid-transfer protein	Scp2	268	sp|P32020|SCP2_MOUSE Sterol carrier protein 2 OS=Mus musculus OX=10090 GN=Scp2 PE=1 SV=3	Scp2	21.4845	21.2085	21.6529	22.0635	22.0855	21.7755	22.3894	22.2239	21.9141	22.2646	21.6165	21.2389	22.4003	22.1762	22.2697	22.7014	22.8305	22.1213	21.3647	21.6437
P33267	P33267	Cytochrome P450 2F2	Cyp2f2	269	sp|P33267|CP2F2_MOUSE Cytochrome P450 2F2 OS=Mus musculus OX=10090 GN=Cyp2f2 PE=1 SV=1	Cyp2f2	19.7945	19.4165	19.2075	20.7999	20.9992	21.2701	21.6189	21.5632	21.8593	20.6956	20.2851	21.0072	22.4886	22.6952	22.294	22.197	21.4176	23.1258	22.5297	22.5734
P34884	P34884	Macrophage migration inhibitory factor	Mif	271	sp|P34884|MIF_MOUSE Macrophage migration inhibitory factor OS=Mus musculus OX=10090 GN=Mif PE=1 SV=2	Mif	19.3719	18.8388	18.6503	20.1651	19.171	19.3816	21.6264	21.7001	22.3441	22.0161	21.7326	19.5527	21.2392	21.0163	19.2215	18.7176	22.2062	22.4162	22.2188	22.7401
P34914	P34914	Bifunctional epoxide hydrolase 2;Cytosolic epoxide hydrolase 2;Lipid-phosphate phosphatase	Ephx2	272	sp|P34914|HYES_MOUSE Bifunctional epoxide hydrolase 2 OS=Mus musculus OX=10090 GN=Ephx2 PE=1 SV=2	Ephx2	19.985	20.9155	21.624	23.7406	23.7833	23.5715	23.621	23.8308	23.9471	23.188	22.9538	23.1648	24.1139	24.0227	24.0484	24.423	23.7776	23.7211	23.7272	23.8088
P35278	P35278	Ras-related protein Rab-5C	Rab5c	275	sp|P35278|RAB5C_MOUSE Ras-related protein Rab-5C OS=Mus musculus OX=10090 GN=Rab5c PE=1 SV=2	Rab5c	19.3472	19.0325	19.225	20.2617	18.4426	18.8745	17.8968	19.1267	18.7249	19.1885	19.7414	19.8772	18.5204	18.2263	19.6571	19.1038	19.104	20.2675	20.4306	20.2516
P35486	P35486	Pyruvate dehydrogenase E1 component subunit alpha, somatic form, mitochondrial	Pdha1	278	sp|P35486|ODPA_MOUSE Pyruvate dehydrogenase E1 component subunit alpha, somatic form, mitochondrial OS=Mus musculus OX=10090 GN=Pdha1 PE=1 SV=1	Pdha1	18.9396	19.7333	19.0849	19.8677	19.1397	20.049	18.3695	20.9545	21.0215	19.9098	20.93	19.1843	20.7117	18.0319	18.2326	18.9987	21.2824	19.2852	20.887	18.4483
P35492	P35492	Histidine ammonia-lyase	Hal	279	sp|P35492|HUTH_MOUSE Histidine ammonia-lyase OS=Mus musculus OX=10090 GN=Hal PE=1 SV=1	Hal	19.1359	20.9164	21.0277	19.8027	18.7055	20.4827	20.3652	20.454	20.7369	20.0128	18.6421	19.2995	20.4594	20.8525	20.5139	21.365	20.1126	20.0735	20.3022	20.1222
P35505	P35505	Fumarylacetoacetase	Fah	280	sp|P35505|FAAA_MOUSE Fumarylacetoacetase OS=Mus musculus OX=10090 GN=Fah PE=1 SV=2	Fah	23.8397	23.6369	23.4454	22.8924	23.0041	22.5574	21.4169	21.4535	21.7827	21.8828	21.7075	22.2932	22.816	22.677	22.4901	21.7267	21.2371	21.8723	22.1363	22.0592
P35564	P35564	Calnexin	Canx	281	sp|P35564|CALX_MOUSE Calnexin OS=Mus musculus OX=10090 GN=Canx PE=1 SV=1	Canx	18.4277	19.4778	20.0898	18.5032	18.9206	19.4265	18.7332	18.393	18.8955	18.9142	19.6173	19.4539	20.7434	20.5687	20.7725	19.0907	18.6515	18.9309	21.568	20.6373
P35700	P35700	Peroxiredoxin-1	Prdx1	282	sp|P35700|PRDX1_MOUSE Peroxiredoxin-1 OS=Mus musculus OX=10090 GN=Prdx1 PE=1 SV=1	Prdx1	22.745	23.1601	23.4241	24.5111	24.5209	24.4935	24.6123	24.5857	24.6193	25.1098	24.8954	24.4781	25.3213	25.3255	25.4344	24.9739	24.8208	25.6392	25.873	25.8064
P35979	P35979	60S ribosomal protein L12	Rpl12	283	sp|P35979|RL12_MOUSE 60S ribosomal protein L12 OS=Mus musculus OX=10090 GN=Rpl12 PE=1 SV=2	Rpl12	18.5395	19.8435	19.195	19.206	19.74	18.7553	19.7061	19.1794	18.9469	19.4936	19.868	20.3342	19.3375	18.5234	19.381	18.7332	20.513	20.0642	18.7099	20.4863
P36552	P36552	Oxygen-dependent coproporphyrinogen-III oxidase, mitochondrial	Cpox	284	sp|P36552|HEM6_MOUSE Oxygen-dependent coproporphyrinogen-III oxidase, mitochondrial OS=Mus musculus OX=10090 GN=Cpox PE=1 SV=2	Cpox	19.4542	19.4804	19.3104	20.9136	21.108	18.8821	21.5877	21.5202	21.4288	21.647	21.2478	21.5405	21.8209	21.568	21.8847	21.9946	21.5536	21.7583	21.8611	21.809
P37040	P37040	NADPH--cytochrome P450 reductase	Por	285	sp|P37040|NCPR_MOUSE NADPH--cytochrome P450 reductase OS=Mus musculus OX=10090 GN=Por PE=1 SV=2	Por	18.9231	19.0638	20.2145	21.2239	21.8456	22.3747	21.9217	21.8282	21.8388	21.372	21.7928	21.5209	22.6808	22.4506	22.3877	22.8313	22.7585	23.5225	23.3992	23.307
P38060	P38060	Hydroxymethylglutaryl-CoA lyase, mitochondrial	Hmgcl	286	sp|P38060|HMGCL_MOUSE Hydroxymethylglutaryl-CoA lyase, mitochondrial OS=Mus musculus OX=10090 GN=Hmgcl PE=1 SV=2	Hmgcl	19.4185	18.9982	18.0426	22.7773	22.5	22.4427	22.2682	22.5373	22.6046	22.2561	22.3174	21.9409	22.9838	23.1674	22.9125	23.1165	22.4883	21.5595	21.6274	21.8003
P38647	P38647	Stress-70 protein, mitochondrial	Hspa9	287	sp|P38647|GRP75_MOUSE Stress-70 protein, mitochondrial OS=Mus musculus OX=10090 GN=Hspa9 PE=1 SV=3	Hspa9	18.8992	22.1893	22.3131	23.9648	23.9328	24.0295	24.2301	24.1674	24.1995	24.4177	24.602	24.7861	24.7256	24.4295	24.5882	24.9008	24.9145	24.0357	24.0065	24.0696
P40142	P40142	Transketolase	Tkt	290	sp|P40142|TKT_MOUSE Transketolase OS=Mus musculus OX=10090 GN=Tkt PE=1 SV=1	Tkt	20.9635	21.3722	20.8646	20.7785	21.556	21.5842	22.02	21.9953	21.9596	22.2526	22.0104	22.1879	22.6274	22.5732	22.4482	22.2028	22.7435	22.6064	22.9121	23.0585
P40936	P40936	Indolethylamine N-methyltransferase	Inmt	291	sp|P40936|INMT_MOUSE Indolethylamine N-methyltransferase OS=Mus musculus OX=10090 GN=Inmt PE=1 SV=1	Inmt	21.3991	22.458	22.8086	23.4305	23.4348	22.8745	23.375	23.2255	23.4994	21.929	22.0644	22.5006	23.657	23.7875	23.4539	23.6713	23.053	22.907	23.0002	23.0254
P41216	P41216	Long-chain-fatty-acid--CoA ligase 1	Acsl1	293	sp|P41216|ACSL1_MOUSE Long-chain-fatty-acid--CoA ligase 1 OS=Mus musculus OX=10090 GN=Acsl1 PE=1 SV=2	Acsl1	20.6224	21.4959	22.2142	24.3804	24.5068	24.384	24.6396	24.6615	24.8662	24.0248	24.0229	24.2814	25.3122	25.2959	25.2047	25.2738	24.744	25.0717	25.1897	25.3731
P42125	P42125	Enoyl-CoA delta isomerase 1, mitochondrial	Eci1	294	sp|P42125|ECI1_MOUSE Enoyl-CoA delta isomerase 1, mitochondrial OS=Mus musculus OX=10090 GN=Eci1 PE=1 SV=2	Eci1	21.5024	22.0377	21.6174	23.5899	23.3749	22.8216	23.428	23.6475	23.8334	23.503	23.499	23.6331	23.8438	23.9325	24.1332	24.0798	23.9795	23.2231	23.4555	23.4777
P42932	P42932	T-complex protein 1 subunit theta	Cct8	297	sp|P42932|TCPQ_MOUSE T-complex protein 1 subunit theta OS=Mus musculus OX=10090 GN=Cct8 PE=1 SV=3	Cct8	18.495	17.7141	18.8525	19.6042	18.7939	18.6118	19.2308	19.2955	18.9724	19.594	18.9413	19.3941	19.5468	19.3039	19.9455	20.0251	20.6517	21.1396	21.2035	21.0799
P43024	P43024	Cytochrome c oxidase subunit 6A1, mitochondrial	Cox6a1	298	sp|P43024|CX6A1_MOUSE Cytochrome c oxidase subunit 6A1, mitochondrial OS=Mus musculus OX=10090 GN=Cox6a1 PE=1 SV=2	Cox6a1	19.3082	18.2319	19.0681	19.4327	19.6555	19.493	21.0505	20.7836	21.4143	18.2656	19.1865	21.2547	17.9132	18.6597	18.2386	21.3845	21.2722	20.9843	20.8078	21.3812
P43277	P43277;P15864	Histone H1.3;Histone H1.2	Hist1h1d;Hist1h1c	301	sp|P43277|H13_MOUSE Histone H1.3 OS=Mus musculus OX=10090 GN=H1-3 PE=1 SV=2;sp|P15864|H12_MOUSE Histone H1.2 OS=Mus musculus OX=10090 GN=H1-2 PE=1 SV=2	Hist1h1d;Hist1h1c	24.0838	22.9678	23.8343	22.6161	19.3529	23.1333	18.1444	18.8025	18.2811	18.5664	19.0832	19.5315	21.8939	18.769	18.6586	19.253	23.5742	19.34	22.8152	22.5172
P45952	P45952	Medium-chain specific acyl-CoA dehydrogenase, mitochondrial	Acadm	304	sp|P45952|ACADM_MOUSE Medium-chain specific acyl-CoA dehydrogenase, mitochondrial OS=Mus musculus OX=10090 GN=Acadm PE=1 SV=1	Acadm	19.8148	19.907	20.9438	24.7747	24.8197	24.8143	24.5637	24.7536	25.0916	24.3817	24.1448	24.706	25.7614	25.3378	25.3727	25.3787	24.9647	23.7851	23.6481	23.9462
P46471	P46471	26S protease regulatory subunit 7	Psmc2	306	sp|P46471|PRS7_MOUSE 26S proteasome regulatory subunit 7 OS=Mus musculus OX=10090 GN=Psmc2 PE=1 SV=5	Psmc2	18.8015	19.3004	19.5065	19.9983	19.2432	20.4731	18.4484	18.0768	18.9551	18.5271	19.1201	19.8714	19.28	19.395	19.6209	17.9771	19.6873	20.0622	19.6595	19.0986
P62492	P62492;P46638	Ras-related protein Rab-11A;Ras-related protein Rab-11B	Rab11a;Rab11b	307	sp|P62492|RB11A_MOUSE Ras-related protein Rab-11A OS=Mus musculus OX=10090 GN=Rab11a PE=1 SV=3;sp|P46638|RB11B_MOUSE Ras-related protein Rab-11B OS=Mus musculus OX=10090 GN=Rab11b PE=1 SV=3	Rab11a;Rab11b	18.8243	18.8108	19.5652	18.8335	18.7421	19.0416	19.2404	18.7207	19.1917	20.0712	19.4437	19.3553	19.7484	19.6982	19.5599	18.8132	18.9542	18.3279	19.148	18.9771
P47199	P47199	Quinone oxidoreductase	Cryz	308	sp|P47199|QOR_MOUSE Quinone oxidoreductase OS=Mus musculus OX=10090 GN=Cryz PE=1 SV=1	Cryz	19.158	19.8906	19.456	19.3865	19.7016	19.7559	20.152	20.2322	18.6111	20.2322	18.8917	20.2434	20.5039	19.985	20.3964	19.0981	20.3645	20.5629	20.595	19.5016
P47738	P47738	Aldehyde dehydrogenase, mitochondrial	Aldh2	309	sp|P47738|ALDH2_MOUSE Aldehyde dehydrogenase, mitochondrial OS=Mus musculus OX=10090 GN=Aldh2 PE=1 SV=1	Aldh2	20.7151	22.3864	23.091	26.0582	26.177	25.9303	26.3996	26.5084	26.7078	26.2188	26.0605	26.5992	25.7696	25.8517	25.8763	26.9436	26.4952	25.2937	25.4245	25.3523
P47740	P47740	Fatty aldehyde dehydrogenase	Aldh3a2	311	sp|P47740|AL3A2_MOUSE Aldehyde dehydrogenase family 3 member A2 OS=Mus musculus OX=10090 GN=Aldh3a2 PE=1 SV=2	Aldh3a2	21.4347	19.429	19.7538	23.0579	23.1708	23.0751	23.4486	22.9093	23.7542	23.69	23.2181	23.9142	23.969	24.1918	24.1566	24.3225	23.6322	24.6929	25.0364	25.2169
P47791	P47791	Glutathione reductase, mitochondrial	Gsr	313	sp|P47791|GSHR_MOUSE Glutathione reductase, mitochondrial OS=Mus musculus OX=10090 GN=Gsr PE=1 SV=3	Gsr	19.0254	19.3797	19.7148	19.7226	19.0832	19.4311	18.5577	18.8752	19.0593	19.0676	20.5048	18.8875	19.043	18.2876	17.9841	19.4298	19.5765	20.3292	20.6642	20.4724
P47911	P47911	60S ribosomal protein L6	Rpl6	315	sp|P47911|RL6_MOUSE 60S ribosomal protein L6 OS=Mus musculus OX=10090 GN=Rpl6 PE=1 SV=3	Rpl6	19.01	19.759	19.6198	20.2293	19.2157	19.0465	18.6281	18.2081	18.1857	19.407	19.0881	19.215	18.4529	18.8272	18.7184	18.0381	21.2202	20.4325	21.2264	21.0468
P47934	P47934	Carnitine O-acetyltransferase	Crat	316	sp|P47934|CACP_MOUSE Carnitine O-acetyltransferase OS=Mus musculus OX=10090 GN=Crat PE=1 SV=3	Crat	19.2043	18.2367	18.8961	19.4852	19.0385	19.1918	18.5678	19.3755	18.3272	18.5384	19.3007	19.9168	21.2188	21.2455	21.2349	18.8589	18.8142	18.8181	18.3453	19.031
[truncated: 481 more rows]

## Sheet: LFQ _ER_MT_mem
						Sample	CTR-1	CTR-2	CTR-3	noEtOH-1	noEtOH-2	noEtOH-3	noEtOH-4	noEtOH-5	noEtOH-6	noEtOH-7	noEtOH-8	noEtOH-9	EtOH-1	EtOH-2	EtOH-3	EtOH-4	EtOH-5	EtOH-6	EtOH-7	EtOH-8
[truncated: 65 more rows]

[truncated: 3 more sheets: Uniprot_info, metascape_enrichment, calculate]
