# Supplementary material for: Nascent liver proteome reveals enzymes and transcription regulators under physiological and alcohol exposure conditions
Source: Nat Commun. 2025 Aug 26;16:7945. doi: 10.1038/s41467-025-63212-9 (PMC12381119; doi:10.1038/s41467-025-63212-9)
Supplement: Supplementary file 6 — Supplementary Data 4 [file 41467_2025_63212_MOESM6_ESM.xlsx]

## Sheet: Sheet1
Genotyping primers for SORT-KASM mice
H11-tF2	ATGCCCACCAAAGTCATCAGTGTAG
H11-CAG-5tR2	AGGCGGGCCATTTACCGTAAGTTA
KASM-3tF1	CTTCCTGCCCGACCTTGCTA
H11-tR2	TCACAGAAACCATATGGCGCTCC
H11-wt-tF1	CAGCAAAACCTGGCTGTGGATC
H11-wt-tR1	ATGAGCCACCATGTGGGTGTC
loxp-a-F	CAGGGACTTCCTTTGTCCCAAATCT
loxp-b-R	GACAACGTTTGCAGGTTTTACGGTA
gRNA for SORT-KASM mice		PAM
H11-S2	CTGAGCCAACAGTGGTAGTA	AGG
primers for qPCR in Fig.5b
Aldh2-1-F-165	TTCCCACCGTCAACCCTTC
Aldh2-1-R	CCAATCGGTACAACAGCCG
Aldh2-2-F-139	CTGTTGTACCGATTGGCGGAT
Aldh2-2-R	CGTAATAGCGGAGACATTTCAGG
Aldh2-3-F-137	GAAATGTCTCCGCTATTACGCT
Aldh2-3-R	GCGGGAAGTTCCACGGAAT
Adh1-1-F-191	CCATCGAGGACATAGAAGTCGC
Adh1-1-R	TGGTTTCACACAAGTCACCCC
Adh1-2-F-99	GTGACTTGTGTGAAACCAGGT
Adh1-2-R	CTACAAAAGTTGCTTTCCGGG
Adh1-3-F-139	GGAAAGCAACTTTTGTAGCCG
Adh1-3-R	TACCACGGTGTACTGGGAGAA
Aldh3a2-1-F-113	CCTGAGCAAAAGTGAACTCAATG
Aldh3a2-1-R	TCTTAGCCGGTCTCGCAGAA
Aldh3a2-2-F-104	GAGACCGGCTAAGAAGAACCT
Aldh3a2-2-R	CGAAAGGGTAATTCCAAGCTCC
Aldh3a2-3-F-77	GCGGAGGATGGTGCAAGAG
Aldh3a2-3-R	CATTGAGTTCACTTTTGCTCAGG
Hspa5-1-F-77	ACTTGGGGACCACCTATTCCT
Hspa5-1-R	GTTGCCCTGATCGTTGGCTA
Hspa5-2-F-134	GCATCACGCCGTCGTATGT
Hspa5-2-R	ATTCCAAGTGCGTCCGATGAG
Hspa5-3-F-97	GACTGCTGAGGCGTATTTGG
Hspa5-3-R	AGCATCTTTGGTTGCTTGTCG
Hsp90aa1-1-F-88	GACGCTCTGGATAAAATCCGTT
Hsp90aa1-1-R	TGGGAATGAGATTGATGTGCAG
Hsp90aa1-2-F-88	CCAGCAAACAGGACCGAAC
Hsp90aa1-2-R	GCAATGGTGCCAAGGTTATTGAT
Hsp90aa1-3-F-89	AATTGCCCAGTTAATGTCCTTGA
Hsp90aa1-3-R	CGTCCGATGAATTGGAGATGAG
Acsl1-1-F-101	TGCCAGAGCTGATTGACATTC
Acsl1-1-R	GGCATACCAGAAGGTGGTGAG
Acsl1-2-F-129	CGCACCCTTCCAACCAACA
Acsl1-2-R	CGCTATTTCCACTGACTGCAT
Acsl1-3-F-94	TCTTGGTGTACTACTACGACGAT
Acsl1-3-R	CGAGAACCTAAACAAGGACCATT
Acsl5-1-F-102	TCCTGACGTTTGGAACGGC
Acsl5-1-R	CTCCCTCAATCCCCACAGAC
Acsl5-2-F-95	TCCTGACGTTTGGAACGGC
Acsl5-2-R	AATCCCCACAGACTGGTTGTC
Acsl5-3-F-93	AACCAGTCTGTGGGGATTGAG
Acsl5-3-R	CGTCTTGGCGTCTGAGAAGTA
Actb-1-F-245	GTGACGTTGACATCCGTAAAGA
Actb-1-R	GCCGGACTCATCGTACTCC
primers for qPCR in Fig.S5d
mActinb-F-1	TTCTTTGCAGCTCCTTCGTT
mActinb-R-1	ATGGAGGGGAATACAGCCC
mActinb-F-2	GGCTGTATTCCCCTCCATCG
mActinb-R-2	CCAGTTGGTAACAATGCCATGT
SOD1-F-1	AACCAGTTGTGTTGTCAGGAC
SOD1-R-1	CCACCATGTTTCTTAGAGTGAGG
SOD1-F-2	ATGGCGATGAAAGCGGTGT
SOD1-R-2	CCTTGTGTATTGTCCCCATACTG
Hspa5-F-1	ACTTGGGGACCACCTATTCCT
Hspa5-R-1	ATCGCCAATCAGACGCTCC
Hspa5-F-2	GCATCACGCCGTCGTATGT
Hspa5-R-2	ATTCCAAGTGCGTCCGATGAG
Tnf-F-1	CCCTCACACTCAGATCATCTTCT
Tnf-R-1	GCTACGACGTGGGCTACAG
TNF-F-2	CAGGCGGTGCCTATGTCTC
TNF-R-2	CGATCACCCCGAAGTTCAGTAG
mIL1ß-F-1	TGCCACCTTTTGACAGTGATG
mIL1ß-R-1	TGATGTGCTGCTGCGAGATT
mIL1ß-F-2	GCAACTGTTCCTGAACTCAACT
mIL1ß-R-2	ATCTTTTGGGGTCCGTCAACT
IL6-F-1	TAGTCCTTCCTACCCCAATTTCC
IL6-R-1	TTGGTCCTTAGCCACTCCTTC
IL6-F-2	GGGACTGATGCTGGTGACAA
IL6-R-2	ACAGGTCTGTTGGGAGTGGT
