# Supplementary material for: Nascent liver proteome reveals enzymes and transcription regulators under physiological and alcohol exposure conditions
Source: Nat Commun. 2025 Aug 26;16:7945. doi: 10.1038/s41467-025-63212-9 (PMC12381119; doi:10.1038/s41467-025-63212-9)
Supplement: Supplementary file 9 — Source data [file 41467_2025_63212_MOESM9_ESM.zip]

Archive with 16 entries (14 files):
- 7-Source Data File/source data_wb_unprocessed/
- 7-Source Data File/source data_wb_unprocessed/Unprocessed_blot_Fig1.ai
- 7-Source Data File/source data_wb_unprocessed/Unprocessed_blot_Fig3.ai
- 7-Source Data File/source data_wb_unprocessed/Unprocessed_blot_Supplementary Fig1.ai
- 7-Source Data File/source data_wb_unprocessed/Unprocessed_blot_Supplementary Fig2.ai
- 7-Source Data File/source data_wb_unprocessed/Unprocessed_blot_Supplementary Fig3.ai
- 7-Source Data File/source data_wb_unprocessed/Unprocessed_blot_Supplementary Fig5.ai
- 7-Source Data File/source data_wb_unprocessed/Unprocessed_blot_Supplementary Fig7.ai
- 7-Source Data File/statistical analysis plot_unprocessed/
- 7-Source Data File/statistical analysis plot_unprocessed/Fig2.xlsx
- 7-Source Data File/statistical analysis plot_unprocessed/Fig4.xlsx
- 7-Source Data File/statistical analysis plot_unprocessed/Fig5.xlsx
- 7-Source Data File/statistical analysis plot_unprocessed/Supplementary Fig1.xlsx
- 7-Source Data File/statistical analysis plot_unprocessed/Supplementary Fig3.xlsx
- 7-Source Data File/statistical analysis plot_unprocessed/Supplementary Fig5.xlsx
- 7-Source Data File/statistical analysis plot_unprocessed/Supplementary Fig7.xlsx
