# Supplementary material for: Nascent liver proteome reveals enzymes and transcription regulators under physiological and alcohol exposure conditions
Source: Nat Commun. 2025 Aug 26;16:7945. doi: 10.1038/s41467-025-63212-9 (PMC12381119; doi:10.1038/s41467-025-63212-9)
Supplement: Supplementary file 9 — Source data [file 41467_2025_63212_MOESM9_ESM.zip › 7-Source Data File/statistical analysis plot_unprocessed/Fig4.xlsx]

## Sheet: Fig4c
Average area of fat droplet（%）
noEtOH	EtOH
12.7761	30.9228
6.77486	32.2486
8.32453	31.0123
5.05396	19.4851
5.75494	21.927
6.63656	23.6934
