# Supplementary material for: Nascent liver proteome reveals enzymes and transcription regulators under physiological and alcohol exposure conditions
Source: Nat Commun. 2025 Aug 26;16:7945. doi: 10.1038/s41467-025-63212-9 (PMC12381119; doi:10.1038/s41467-025-63212-9)
Supplement: Supplementary file 9 — Source data [file 41467_2025_63212_MOESM9_ESM.zip › 7-Source Data File/statistical analysis plot_unprocessed/Fig5.xlsx]

## Sheet: fig5b
	control			PHB1			PHB2
Adh1	0.981686	1.34102	0.759611	4.8544	2.76886	3.70454	4.43709	2.98308	1.68616
Aldh2	1.05011	1.02624	0.927927	1.24565	0.936929	0.950802	0.812704	1.02922	0.980312
Aldh3a2	0.85162	1.07894	1.08832	1.37024	1.46433	1.33306	1.02535	1.10418	0.986685
HSPa5	1.03344	0.997433	0.97013	1.45237	1.57824	1.40165	1.48918	1.38494	1.22142
Hsp90aa1	1.00977	0.972329	1.0185	1.94745	1.72142	1.68081	1.71644	1.42488	1.64504
Acsl1	0.99043	1.1478	0.879654	1.74707	2.23326	2.21064	1.09471	1.14349	1.28139
Acsl5	1.03	1.05	0.92	1.83	1.66	1.34	0.955721	0.967023	0.932438

## Sheet: fig5f
AST(U/L)
DMSO	EtOH	Triacsin C
128.8	208.6	104.1
103.1	226	115.2
87	190.5	133
140	168.1	112.1
121.4	147.5	115.5
110	173.4	106.2
