# Supplementary material for: Nascent liver proteome reveals enzymes and transcription regulators under physiological and alcohol exposure conditions
Source: Nat Commun. 2025 Aug 26;16:7945. doi: 10.1038/s41467-025-63212-9 (PMC12381119; doi:10.1038/s41467-025-63212-9)
Supplement: Supplementary file 9 — Source data [file 41467_2025_63212_MOESM9_ESM.zip › 7-Source Data File/statistical analysis plot_unprocessed/Supplementary Fig1.xlsx]

## Sheet: Supplementary Fig1b
		-AlkK			+AlkK
1	Mm384F	10147.7	6990.65	7537.57	41380.6	16924.2	16605.7
2	Mb313S	7337.58	7129.02	6879.27	6957.98	7996	6090.98
3	Mb313G	6445.31	6762.03	7197.09	4923.98	1217.94	5603.56
4	Mm384Y	5797.36	6028.02	5862.21	5249.12	5774.18	1686.1
5	Mb313V	6765.41	8052.35	9663.88	8350.94	10644.1	10027.5
6	Mb313F	7129.73	5862.65	6367.58	7534.18	7279.87	4854.79
GFP WT	GFP WT	58599.7	60566.5	57641.6	50145	43440.7	51464.6

## Sheet: Supplementary FigS1d
	live cell/Single Cells/Single Cells/Q2: FITC-A+ , PE-A+ | Mean (FL1-A :: FITC-A)	live cell/Single Cells/Single Cells/Q2: FITC-A+ , PE-A+ | Mean (FL10-A :: PE-A)	live cell/Single Cells/Single Cells/Q2: FITC-A+ , PE-A+ | Freq. of Parent	FITC/Mcherry	Normalize FITC/Mcherry
PylRS1-1xPylT-1	143170	189565	55.6 %	0.755255	0.0903483
PylRS1-1xPylT-2	150386	173325	56.3 %	0.867653	0.103794
PylRS1-1xPylT-3	150351	175416	57.8 %	0.857111	0.102533
ChPylRS1-1xPylT-1	126862	156120	60.2 %	0.812593	0.0972074
ChPylRS1-1xPylT-2	125888	156998	60.2 %	0.801845	0.0959216
ChPylRS1-1xPylT-3	127915	156700	60.6 %	0.816305	0.0976514
AlkKRS-1xPylT-1	146811	126923	66.6 %	1.15669	0.138371
AlkKRS-1xPylT-2	156210	133799	72.8 %	1.1675	0.139663
AlkKRS-1xPylT-3	142802	126606	66.2 %	1.12792	0.134929
AlkKRS-4xPylT-1	278424	178038	69.2 %	1.56385	0.187077
AlkKRS-4xPylT-2	282500	178322	70.9 %	1.58421	0.189513
AlkKRS-4xPylT-3	315070	200595	69.0 %	1.57068	0.187894
