# Supplementary material for: Nascent liver proteome reveals enzymes and transcription regulators under physiological and alcohol exposure conditions
Source: Nat Commun. 2025 Aug 26;16:7945. doi: 10.1038/s41467-025-63212-9 (PMC12381119; doi:10.1038/s41467-025-63212-9)
Supplement: Supplementary file 9 — Source data [file 41467_2025_63212_MOESM9_ESM.zip › 7-Source Data File/statistical analysis plot_unprocessed/Supplementary Fig3.xlsx]

## Sheet: Supplementary Fig3c
	0h	6h	1d	3d	5d	7d	10d
Relevant intensity（%）	99.8537	90.6748	71.252	59.6206	40.1463	13.187	1.40921
	95.0786	92.065	69.6369	60.9268	34.3252	15.7236	5.58266
	105.068	88.2168	62.4065	72.7696	32.7317	18.2114	2.87263
