# Supplementary material for: Nascent liver proteome reveals enzymes and transcription regulators under physiological and alcohol exposure conditions
Source: Nat Commun. 2025 Aug 26;16:7945. doi: 10.1038/s41467-025-63212-9 (PMC12381119; doi:10.1038/s41467-025-63212-9)
Supplement: Supplementary file 9 — Source data [file 41467_2025_63212_MOESM9_ESM.zip › 7-Source Data File/statistical analysis plot_unprocessed/Supplementary Fig5.xlsx]

## Sheet: Supplementary Fig5d
	Control									EtOH
SOD1	1.05991	1.07333	1.03661	0.889793	0.674737	0.62851	0.604215	0.690534	0.655597	0.871509	0.943249	0.92149	1.06725	1.01807	1.17363	0.850071	0.922614	0.999778
Hspa5	1.00838	1.01048	1.03694	1.08578	1.35081	1.21765	1.0402	0.735137	0.928956	2.40939	2.25954	2.35213	1.40726	1.32876	1.23733	1.75882	1.84991	1.77455
TNF	1.01872	1.41378	1.36919	1.00605	0.707612	1.02968	1.3838	1.52287	1.32802	1.47317	1.45624	1.78934	1.52795	1.64311	1.48894	1.92901	2.26504	2.46008
IL1	1.15078	1.19194	1.177	1.00928	1.24105	0.782463	0.594109	0.955404	0.77618	1.71137	1.7289	1.67294	2.06121	2.25906	2.37221	1.53011	1.75284	1.3516
IL6	1.06324	0.916016	1.07936	1.92624	1.75134	1.29499	0.867952	0.964778	1.03322	1.41186	1.55061	1.66169	1.70527	1.93014	1.69187	2.49896	2.27357	2.34553

## Sheet: Supplementary Fig5e
	Control	5% EtOH
Average volume/ml	6.37	6.6
	6.1	5.9
	6.1	5.5
	5.43	5.2
	6.7	5.83
	5.3	5.4
	7.17	6.17

## Sheet: Supplementary Fig5g
	CTR	noEtOH	EtOH
ALT(U/L)	35.6	45.2	63.6
	40.7	56.7	88
	56.5	77.1	48.5
	60	59.4	55

## Sheet: Supplementary Fig5h
	CTR	noEtOH	EtOH
AST(U/L)	54.2	68.9	77.8
	72.9	78	98.2
	46.5	42.7	108
	62.9	54	110
