# Supplementary material for: Nascent liver proteome reveals enzymes and transcription regulators under physiological and alcohol exposure conditions
Source: Nat Commun. 2025 Aug 26;16:7945. doi: 10.1038/s41467-025-63212-9 (PMC12381119; doi:10.1038/s41467-025-63212-9)
Supplement: Supplementary file 9 — Source data [file 41467_2025_63212_MOESM9_ESM.zip › 7-Source Data File/statistical analysis plot_unprocessed/Supplementary Fig7.xlsx]

## Sheet: Supplementary Fig7c
	cell count
Inhibitor concentration(μM)	- EtOH				1% EtOH				5% EtOH				7.5% EtOH
0	399000	428000	389000	392000	312000	310000	304000	319000	305000	278000	300000	281000	199500	214000	194500	196000
10	322000	322000	360000	353000	328000	317000	316000	319000	216000	227000	220000	257000	129000	121000	131000	140000
20	302000	293000	281000	291000	258000	274000	264000	283000	169000	152000	182000	172500	90200	87000	91200	86000
40	289000	282000	284000	287000	290000	270000	280000	277000	151000	164000	174000	169000	43900	33700	23900	25200

## Sheet: Supplementary Fig7h
	Control	EtOH	Tracsin C
Average area of fat droplet (%)	1.98035	5.11751	1.5759
	1.51599	5.70559	2.61886
	1.64694	3.14926	2.21539
	1.49517	4.48423	2.77464
	1.2585	3.22032	1.43487

## Sheet: Supplementary Fig7j
	Control	EtOH	Triacsin C
TG(mmol/L)	1.29	1.27	1.24
	1.19	1.47	1.15
	1.26	1.36	1.4
	1.07	1.18	0.99
	1.12	1.09	1.04
	0.89	1.17	0.93

## Sheet: Supplementary Fig7k
	Control	EtOH	Triacsin C
ALT(U/L)	47.6	70	47.3
	37.5	66.5	65.6
	41.2	49.2	40.7
	38.3	45.7	34
	29.7	40.7	33.8
	39.8	37.7	49.1

## Sheet: Supplementary Figl
	Control	EtOH	Triacsin C
Average area of fat droplet (%)	1.11783	25.0299	13.4947
	1.11783	24.3025	10.2975
	3.32457	23.9002	10.2122
	2.68923	16.7937	12.0211
	4.52599	15.82	9.30391
	4.80135	16.1713	10.8888
